# Supplementary material for: PEG-Infiltrated Polyoxometalate Frameworks with Flexible Form-Factors
Source: ACS Mater Lett. 2022 Sep 6;4(10):1937–43. doi: 10.1021/acsmaterialslett.2c00393 (PMC9533303; doi:10.1021/acsmaterialslett.2c00393)
Supplement: Supplementary file 2 — tz2c00393_si_002.cif [file tz2c00393_si_002.cif]

data_co-peg-immm
_audit_creation_date               2022-08-03
_audit_creation_method
;
Olex2 1.3
(compiled 2020.11.12 svn.r5f609507 for OlexSys, GUI svn.r6408)
;
_shelx_SHELXL_version_number       '2018/3'
_audit_contact_author_address      ?
_audit_contact_author_email        ?
_audit_contact_author_name         ''
_audit_contact_author_phone        ?
_publ_contact_author_id_orcid      ?
_publ_section_references
;
Dolomanov, O.V., Bourhis, L.J., Gildea, R.J, Howard, J.A.K. & Puschmann, H.
 (2009), J. Appl. Cryst. 42, 339-341.

Sheldrick, G.M. (2015). Acta Cryst. C71, 3-8.
;
_chemical_name_common              ?
_chemical_name_systematic          ?
_chemical_formula_moiety           'Co4 Na O126 P5 W30, 2(K)'
_chemical_formula_sum              'Co4 K2 Na O126 P5 W30'
_chemical_formula_weight           8023.26
_chemical_melting_point            ?
loop_
  _atom_type_symbol
  _atom_type_description
  _atom_type_scat_dispersion_real
  _atom_type_scat_dispersion_imag
  _atom_type_scat_source
 'Co' 'Co' 0.3494 0.9721 'International Tables Vol C Tables 4.2.6.8 and 6.1.1.4'
 'K' 'K' 0.2009 0.2494 'International Tables Vol C Tables 4.2.6.8 and 6.1.1.4'
 'Na' 'Na' 0.0362 0.0249 'International Tables Vol C Tables 4.2.6.8 and 6.1.1.4'
 'O' 'O' 0.0106 0.0060 'International Tables Vol C Tables 4.2.6.8 and 6.1.1.4'
 'P' 'P' 0.1023 0.0942 'International Tables Vol C Tables 4.2.6.8 and 6.1.1.4'
 'W' 'W' -0.8490 6.8722 'International Tables Vol C Tables 4.2.6.8 and 6.1.1.4'

_shelx_space_group_comment
;
The symmetry employed for this shelxl refinement is uniquely defined
by the following loop, which should always be used as a source of
symmetry information in preference to the above space-group names.
They are only intended as comments.
;
_space_group_crystal_system        'orthorhombic'
_space_group_IT_number             71
_space_group_name_H-M_alt          'I m m m'
_space_group_name_Hall             '-I 2 2'
loop_
  _space_group_symop_operation_xyz
 'x, y, z'
 '-x, -y, z'
 'x, -y, -z'
 '-x, y, -z'
 'x+1/2, y+1/2, z+1/2'
 '-x+1/2, -y+1/2, z+1/2'
 'x+1/2, -y+1/2, -z+1/2'
 '-x+1/2, y+1/2, -z+1/2'
 '-x, -y, -z'
 'x, y, -z'
 '-x, y, z'
 'x, -y, z'
 '-x+1/2, -y+1/2, -z+1/2'
 'x+1/2, y+1/2, -z+1/2'
 '-x+1/2, y+1/2, z+1/2'
 'x+1/2, -y+1/2, z+1/2'

_cell_length_a                     17.9869(7)
_cell_length_b                     21.8213(8)
_cell_length_c                     24.8909(10)
_cell_angle_alpha                  90
_cell_angle_beta                   90
_cell_angle_gamma                  90
_cell_volume                       9769.6(7)
_cell_formula_units_Z              2
_cell_measurement_reflns_used      5792
_cell_measurement_temperature      100.0
_cell_measurement_theta_max        25.76
_cell_measurement_theta_min        2.20
_shelx_estimated_absorpt_T_max     0.570
_shelx_estimated_absorpt_T_min     0.410
_exptl_absorpt_coefficient_mu      18.064
_exptl_absorpt_correction_T_max    0.0174
_exptl_absorpt_correction_T_min    0.0029
_exptl_absorpt_correction_type     multi-scan
_exptl_absorpt_process_details
;
SADABS-2016/2 (Bruker,2016/2) was used for absorption correction.
wR2(int) was 0.0875 before and 0.0529 after correction.
The Ratio of minimum to maximum transmission is 0.1667.
The \l/2 correction factor is Not present.
;
_exptl_absorpt_special_details     ?
_exptl_crystal_colour              pink
_exptl_crystal_colour_primary      pink
_exptl_crystal_density_diffrn      2.727
_exptl_crystal_density_meas        ?
_exptl_crystal_density_method      ?
_exptl_crystal_description         'rect. Prism'
_exptl_crystal_F_000               6920
_exptl_crystal_size_max            0.06
_exptl_crystal_size_mid            0.06
_exptl_crystal_size_min            0.035
_exptl_transmission_factor_max     ?
_exptl_transmission_factor_min     ?
_diffrn_reflns_av_R_equivalents    0.0514
_diffrn_reflns_av_unetI/netI       0.0354
_diffrn_reflns_Laue_measured_fraction_full  0.997
_diffrn_reflns_Laue_measured_fraction_max  0.997
_diffrn_reflns_limit_h_max         19
_diffrn_reflns_limit_h_min         -21
_diffrn_reflns_limit_k_max         26
_diffrn_reflns_limit_k_min         -25
_diffrn_reflns_limit_l_max         30
_diffrn_reflns_limit_l_min         -30
_diffrn_reflns_number              28431
_diffrn_reflns_point_group_measured_fraction_full  0.997
_diffrn_reflns_point_group_measured_fraction_max  0.997
_diffrn_reflns_theta_full          25.000
_diffrn_reflns_theta_max           25.683
_diffrn_reflns_theta_min           1.636
_diffrn_ambient_temperature        100.0
_diffrn_detector_area_resol_mean   ?
_diffrn_measured_fraction_theta_full  0.997
_diffrn_measured_fraction_theta_max  0.997
_diffrn_measurement_device_type    'Bruker APEX-II CCD'
_diffrn_measurement_method         '\f and \w scans'
_diffrn_radiation_type             MoK\a
_diffrn_radiation_wavelength       0.71073
_diffrn_source                     ?
_diffrn_source_current             30.0
_diffrn_source_power               1.5
_diffrn_source_voltage             50.0
_diffrn_standards_number           0
_reflns_Friedel_coverage           0.000
_reflns_Friedel_fraction_full      .
_reflns_Friedel_fraction_max       .
_reflns_number_gt                  3624
_reflns_number_total               5040
_reflns_special_details
;
 Reflections were merged by SHELXL according to the crystal
 class for the calculation of statistics and refinement.
 
 Structure factors included contributions from the .fab file.
 
 _reflns_Friedel_fraction is defined as the number of unique
 Friedel pairs measured divided by the number that would be
 possible theoretically, ignoring centric projections and
 systematic absences.
;
_reflns_threshold_expression       'I > 2\s(I)'
_computing_cell_refinement         'SAINT V8.38A (Bruker, 2018)'
_computing_data_collection         ?
_computing_data_reduction          'SAINT V8.38A (Bruker, 2018)'
_computing_molecular_graphics      'Olex2 1.3 (Dolomanov et al., 2009)'
_computing_publication_material    'Olex2 1.3 (Dolomanov et al., 2009)'
_computing_structure_refinement    'SHELXL 2018/3 (Sheldrick, 2015)'
_computing_structure_solution      ?
_refine_diff_density_max           3.765
_refine_diff_density_min           -1.698
_refine_diff_density_rms           0.345
_refine_ls_extinction_coef         .
_refine_ls_extinction_method       none
_refine_ls_goodness_of_fit_ref     1.046
_refine_ls_hydrogen_treatment      undef
_refine_ls_matrix_type             full
_refine_ls_number_parameters       257
_refine_ls_number_reflns           5040
_refine_ls_number_restraints       36
_refine_ls_R_factor_all            0.0809
_refine_ls_R_factor_gt             0.0598
_refine_ls_restrained_S_all        1.050
_refine_ls_shift/su_max            0.000
_refine_ls_shift/su_mean           0.000
_refine_ls_structure_factor_coef   Fsqd
_refine_ls_weighting_details      
 'w=1/[\s^2^(Fo^2^)+(0.1068P)^2^+570.0645P] where P=(Fo^2^+2Fc^2^)/3'
_refine_ls_weighting_scheme        calc
_refine_ls_wR_factor_gt            0.1742
_refine_ls_wR_factor_ref           0.1963
_refine_special_details            ?
_olex2_refinement_description
;
1. Uiso/Uaniso restraints and constraints
Uanis(O19) \\sim Ueq: with sigma of 0.005 and sigma for terminal atoms of 0.01
Uanis(O10) \\sim Ueq: with sigma of 0.01 and sigma for terminal atoms of 0.02
Uanis(W4) \\sim Ueq: with sigma of 0.01 and sigma for terminal atoms of 0.02
Uanis(W6) \\sim Ueq, Uanis(W5) \\sim Ueq, Uanis(W4) \\sim Ueq: with sigma of
0.01 and sigma for terminal atoms of 0.02
Uanis(K2) \\sim Ueq: with sigma of 0.01 and sigma for terminal atoms of 0.02
Uanis(O4) = Uanis(O20)
Uanis(O8) = Uanis(O5)
Uanis(O9) = Uanis(O7)
2. Others
 Fixed Sof: W2(0.5) W1(0.5) W3(0.25) P2(0.25) P3(0.125) P1(0.25) Na1(0.125)
 O3(0.25) O18(0.5) O19(0.5) O4(0.25) O9(0.5) O5(0.5) O7(0.5) O8(0.5) O20(0.25)
;
_atom_sites_solution_hydrogens     .
_atom_sites_solution_primary       ?
_atom_sites_solution_secondary     ?
loop_
  _atom_site_label
  _atom_site_type_symbol
  _atom_site_fract_x
  _atom_site_fract_y
  _atom_site_fract_z
  _atom_site_U_iso_or_equiv
  _atom_site_adp_type
  _atom_site_occupancy
  _atom_site_site_symmetry_order
  _atom_site_calc_flag
  _atom_site_refinement_flags_posn
  _atom_site_refinement_flags_adp
  _atom_site_refinement_flags_occupancy
  _atom_site_disorder_assembly
  _atom_site_disorder_group
 W5 W 0.09105(4) 0.33570(4) 0.30162(3) 0.0554(3) Uani 1 1 d . U . A 2
 W4 W 0.09182(6) 0.500000 0.25441(4) 0.0577(4) Uani 1 2 d S TU P A 2
 W6 W 0.09199(4) 0.23381(4) 0.42392(4) 0.0571(3) Uani 1 1 d . U . B 2
 W2 W 0.18876(8) 0.38696(7) 0.42510(6) 0.0350(3) Uani 0.5 1 d . . P A 2
 W1 W 0.18874(7) 0.45056(6) 0.37883(6) 0.0356(3) Uani 0.5 1 d . . P A 1
 W3 W 0.18978(10) 0.34920(9) 0.500000 0.0369(4) Uani 0.5 2 d S T P A 1
 O23 O 0.1526(7) 0.2991(7) 0.2581(5) 0.060(4) Uani 1 1 d . . . . .
 O24 O 0.0839(7) 0.2690(6) 0.3534(5) 0.046(3) Uani 1 1 d . . . . .
 O27 O 0.0869(7) 0.4116(7) 0.2620(5) 0.054(3) Uani 1 1 d . . . . .
 O21 O 0.000000 0.500000 0.2148(9) 0.050(6) Uani 1 4 d S T P . .
 O22 O 0.1561(7) 0.3754(5) 0.3490(5) 0.045(3) Uani 1 1 d . . . . .
 O12 O 0.000000 0.1912(8) 0.4124(6) 0.045(4) Uani 1 2 d S T P . .
 O14 O 0.000000 0.3091(9) 0.2693(6) 0.049(4) Uani 1 2 d S T P . .
 O15 O 0.1563(7) 0.2975(7) 0.4414(5) 0.062(4) Uani 1 1 d . . . . .
 O17 O 0.1554(11) 0.500000 0.3128(7) 0.063(6) Uani 1 2 d S T P . .
 P2 P 0.000000 0.3749(4) 0.4174(4) 0.027(2) Uani 0.5 2 d S T P A 2
 P3 P 0.000000 0.3352(8) 0.500000 0.035(4) Uani 0.5 4 d S T P A 1
 P1 P 0.000000 0.4464(5) 0.3670(5) 0.036(3) Uani 0.5 2 d S T P A 1
 O11 O 0.000000 0.3752(8) 0.3516(7) 0.046(4) Uani 1 2 d S T P . .
 O16 O 0.000000 0.3023(9) 0.4420(9) 0.063(6) Uani 1 2 d S T P . .
 O1 O 0.1520(7) 0.1762(6) 0.4059(5) 0.050(3) Uani 1 1 d . . . . .
 O2 O 0.0885(11) 0.2129(12) 0.500000 0.069(6) Uani 1 2 d S T P . .
 K2 K 0.500000 0.1650(7) 0.500000 0.093(4) Uani 1 4 d S TU P . .
 Na1 Na 0.0811(17) 0.500000 0.500000 0.039(6) Uani 0.5 4 d S T P A 1
 O3 O 0.281(2) 0.3293(13) 0.500000 0.047(9) Uani 0.5 2 d S T P . .
 O18 O 0.2837(12) 0.3713(12) 0.4119(9) 0.044(6) Uani 0.5 1 d . . P . .
 O19 O 0.2830(12) 0.4426(10) 0.3611(9) 0.039(5) Uani 0.5 1 d . U P . .
 O4 O 0.1969(16) 0.4012(11) 0.500000 0.028(4) Uani 0.5 2 d S T P A 2
 O9 O 0.1924(11) 0.4720(10) 0.4122(9) 0.034(3) Uani 0.5 1 d . . P A 2
 O5 O 0.1930(14) 0.4111(13) 0.4451(10) 0.042(4) Uani 0.5 1 d . . P A 1
 O10 O 0.000000 0.500000 0.3198(12) 0.065(8) Uani 1 4 d S TU P . .
 O6 O 0.1530(10) 0.500000 0.2009(7) 0.047(4) Uani 1 2 d S T P . .
 O7 O 0.0703(11) 0.4565(10) 0.3990(8) 0.034(3) Uani 0.5 1 d . . P A 1
 O8 O 0.0705(13) 0.4060(11) 0.4364(9) 0.042(4) Uani 0.5 1 d . . P A 2
 O20 O 0.0693(16) 0.3707(11) 0.500000 0.028(4) Uani 0.5 2 d S T P A 1
 Co1 Co 0.250000 0.250000 0.250000 0.0525(9) Uani 1 2 d S . P A .
 O13 O 0.2073(9) 0.1793(8) 0.2973(7) 0.080(5) Uani 1 1 d . . . . .
 O25 O 0.2034(12) 0.2024(10) 0.1831(7) 0.104(7) Uani 1 1 d . . . . .

loop_
  _atom_site_aniso_label
  _atom_site_aniso_U_11
  _atom_site_aniso_U_22
  _atom_site_aniso_U_33
  _atom_site_aniso_U_23
  _atom_site_aniso_U_13
  _atom_site_aniso_U_12
 W5 0.0346(4) 0.0817(6) 0.0499(5) -0.0220(4) 0.0042(3) 0.0044(4)
 W4 0.0347(6) 0.1055(10) 0.0328(5) 0.000 0.0025(4) 0.000
 W6 0.0349(4) 0.0579(5) 0.0786(6) -0.0155(4) 0.0005(4) 0.0043(3)
 W2 0.0290(7) 0.0399(8) 0.0361(7) -0.0030(6) 0.0022(6) 0.0028(6)
 W1 0.0286(7) 0.0441(7) 0.0341(7) -0.0023(6) 0.0025(5) 0.0016(5)
 W3 0.0294(9) 0.0394(10) 0.0418(10) 0.000 0.000 0.0031(8)
 O23 0.040(7) 0.091(10) 0.049(7) -0.026(7) 0.009(6) 0.003(7)
 O24 0.039(7) 0.051(7) 0.049(7) -0.003(6) -0.003(5) 0.004(5)
 O27 0.035(7) 0.079(9) 0.048(7) 0.015(7) -0.001(5) 0.009(6)
 O21 0.065(17) 0.068(16) 0.018(11) 0.000 0.000 0.000
 O22 0.041(7) 0.048(7) 0.046(7) -0.002(5) 0.002(5) 0.005(5)
 O12 0.039(9) 0.060(11) 0.037(9) 0.010(8) 0.000 0.000
 O14 0.046(10) 0.074(12) 0.028(8) -0.005(8) 0.000 0.000
 O15 0.040(7) 0.091(10) 0.053(8) -0.037(8) 0.005(6) -0.003(7)
 O17 0.054(12) 0.113(17) 0.023(8) 0.000 -0.001(8) 0.000
 P2 0.027(5) 0.020(5) 0.035(6) -0.008(4) 0.000 0.000
 P3 0.023(8) 0.039(9) 0.044(9) 0.000 0.000 0.000
 P1 0.031(6) 0.034(6) 0.042(6) 0.003(5) 0.000 0.000
 O11 0.016(7) 0.057(10) 0.066(11) -0.013(9) 0.000 0.000
 O16 0.047(11) 0.062(12) 0.080(14) -0.044(11) 0.000 0.000
 O1 0.041(7) 0.052(7) 0.057(8) 0.008(6) -0.004(6) 0.003(6)
 O2 0.039(11) 0.105(17) 0.062(13) 0.000 0.000 -0.009(11)
 K2 0.073(7) 0.143(11) 0.064(6) 0.000 0.000 0.000
 Na1 0.08(2) 0.025(11) 0.007(9) 0.000 0.000 0.000
 O3 0.07(2) 0.023(15) 0.048(19) 0.000 0.000 -0.027(16)
 O18 0.016(10) 0.076(16) 0.039(12) -0.008(12) 0.008(9) -0.004(10)
 O19 0.033(8) 0.041(9) 0.044(9) -0.002(7) 0.008(7) 0.007(7)
 O4 0.029(11) 0.011(9) 0.045(12) 0.000 0.000 -0.002(8)
 O9 0.024(8) 0.049(8) 0.029(8) -0.006(7) -0.003(6) 0.003(6)
 O5 0.036(9) 0.051(10) 0.039(10) -0.015(8) -0.001(8) -0.009(8)
 O10 0.055(11) 0.084(11) 0.055(10) 0.000 0.000 0.000
 O6 0.043(10) 0.058(10) 0.040(9) 0.000 -0.007(8) 0.000
 O7 0.024(8) 0.049(8) 0.029(8) -0.006(7) -0.003(6) 0.003(6)
 O8 0.036(9) 0.051(10) 0.039(10) -0.015(8) -0.001(8) -0.009(8)
 O20 0.029(11) 0.011(9) 0.045(12) 0.000 0.000 -0.002(8)
 Co1 0.0393(19) 0.069(2) 0.049(2) -0.0235(17) 0.0052(16) 0.0008(18)
 O13 0.060(10) 0.089(11) 0.090(12) -0.008(9) 0.033(9) -0.006(9)
 O25 0.105(15) 0.133(16) 0.075(11) -0.040(11) -0.046(11) 0.011(13)

_geom_special_details
;
 All esds (except the esd in the dihedral angle between two l.s. planes)
 are estimated using the full covariance matrix.  The cell esds are taken
 into account individually in the estimation of esds in distances, angles
 and torsion angles; correlations between esds in cell parameters are only
 used when they are defined by crystal symmetry.  An approximate (isotropic)
 treatment of cell esds is used for estimating esds involving l.s. planes.
;
loop_
  _geom_bond_atom_site_label_1
  _geom_bond_atom_site_label_2
  _geom_bond_distance
  _geom_bond_site_symmetry_2
  _geom_bond_publ_flag
 W5 O23 1.743(12) . ?
 W5 O24 1.949(13) . ?
 W5 O27 1.929(13) . ?
 W5 O22 1.873(12) . ?
 W5 O14 1.915(9) . ?
 W5 O11 2.230(12) . ?
 W4 O27 1.941(14) . ?
 W4 O27 1.941(14) 12_565 ?
 W4 O21 1.924(11) . ?
 W4 O17 1.848(18) . ?
 W4 O10 2.32(2) . ?
 W4 O6 1.728(18) . ?
 W6 O24 1.921(13) . ?
 W6 O12 1.920(9) . ?
 W6 O15 1.860(14) . ?
 W6 O16 2.275(12) . ?
 W6 O1 1.717(13) . ?
 W6 O2 1.949(6) . ?
 W2 O22 2.000(12) . ?
 W2 O15 2.078(16) . ?
 W2 O18 1.77(2) . ?
 W2 O4 1.896(5) . ?
 W2 O9 1.88(2) . ?
 W2 O8 2.19(2) . ?
 W1 W1 2.158(3) 12_565 ?
 W1 O22 1.894(12) . ?
 W1 O17 2.056(14) . ?
 W1 O19 1.76(2) . ?
 W1 O5 1.86(3) . ?
 W1 O7 2.19(2) . ?
 W3 O15 1.939(12) 10_556 ?
 W3 O15 1.939(12) . ?
 W3 O3 1.70(4) . ?
 W3 O5 1.92(3) 10_556 ?
 W3 O5 1.92(3) . ?
 W3 O20 2.22(3) . ?
 O23 Co1 2.064(14) . ?
 P2 O11 1.64(2) . ?
 P2 O16 1.70(2) . ?
 P2 O8 1.51(2) 11 ?
 P2 O8 1.51(2) . ?
 P3 O16 1.61(2) . ?
 P3 O16 1.61(2) 10_556 ?
 P3 O20 1.47(3) . ?
 P3 O20 1.47(3) 11 ?
 P1 O11 1.60(2) . ?
 P1 O10 1.66(2) . ?
 P1 O7 1.51(2) 11 ?
 P1 O7 1.51(2) . ?
 Na1 Na1 2.92(6) 9_566 ?
 Na1 O7 2.69(2) 10_556 ?
 Na1 O7 2.69(2) . ?
 Na1 O7 2.69(2) 12_565 ?
 Na1 O7 2.69(2) 3_566 ?
 O9 O9 1.22(4) 12_565 ?
 Co1 O13 2.087(16) . ?
 Co1 O13 2.088(16) 13 ?
 Co1 O25 2.134(16) . ?
 Co1 O25 2.134(16) 13 ?

loop_
  _geom_angle_atom_site_label_1
  _geom_angle_atom_site_label_2
  _geom_angle_atom_site_label_3
  _geom_angle
  _geom_angle_site_symmetry_1
  _geom_angle_site_symmetry_3
  _geom_angle_publ_flag
 O23 W5 O24 96.4(6) . . ?
 O23 W5 O27 95.7(7) . . ?
 O23 W5 O22 101.9(6) . . ?
 O23 W5 O14 98.2(6) . . ?
 O23 W5 O11 172.1(6) . . ?
 O24 W5 O11 82.6(6) . . ?
 O27 W5 O24 167.7(5) . . ?
 O27 W5 O11 85.7(6) . . ?
 O22 W5 O24 88.3(5) . . ?
 O22 W5 O27 87.1(5) . . ?
 O22 W5 O14 159.9(6) . . ?
 O22 W5 O11 85.9(5) . . ?
 O14 W5 O24 89.7(7) . . ?
 O14 W5 O27 90.7(7) . . ?
 O14 W5 O11 74.0(5) . . ?
 O27 W4 O27 167.7(8) . 12_565 ?
 O27 W4 O10 84.2(4) 12_565 . ?
 O27 W4 O10 84.2(4) . . ?
 O21 W4 O27 90.6(4) . 12_565 ?
 O21 W4 O27 90.6(4) . . ?
 O21 W4 O10 75.4(7) . . ?
 O17 W4 O27 87.3(4) . 12_565 ?
 O17 W4 O27 87.3(4) . . ?
 O17 W4 O21 159.1(8) . . ?
 O17 W4 O10 83.6(8) . . ?
 O6 W4 O27 96.0(4) . 12_565 ?
 O6 W4 O27 96.0(4) . . ?
 O6 W4 O21 98.7(8) . . ?
 O6 W4 O17 102.2(8) . . ?
 O6 W4 O10 174.1(7) . . ?
 O24 W6 O12 89.5(6) . . ?
 O24 W6 O16 82.1(7) . . ?
 O24 W6 O2 168.2(8) . . ?
 O12 W6 O16 73.8(6) . . ?
 O12 W6 O2 90.2(8) . . ?
 O15 W6 O24 87.9(6) . . ?
 O15 W6 O12 158.9(6) . . ?
 O15 W6 O16 85.1(5) . . ?
 O15 W6 O2 88.1(8) . . ?
 O1 W6 O24 95.8(6) . . ?
 O1 W6 O12 98.5(6) . . ?
 O1 W6 O15 102.5(6) . . ?
 O1 W6 O16 172.0(5) . . ?
 O1 W6 O2 95.9(8) . . ?
 O2 W6 O16 86.5(9) . . ?
 O22 W2 O15 89.1(5) . . ?
 O22 W2 O8 82.0(7) . . ?
 O15 W2 O8 83.1(7) . . ?
 O18 W2 O22 94.8(8) . . ?
 O18 W2 O15 97.2(9) . . ?
 O18 W2 O4 98.0(11) . . ?
 O18 W2 O9 97.2(11) . . ?
 O18 W2 O8 176.7(9) . . ?
 O4 W2 O22 167.2(9) . . ?
 O4 W2 O15 89.0(8) . . ?
 O4 W2 O8 85.3(10) . . ?
 O9 W2 O22 88.5(8) . . ?
 O9 W2 O15 165.5(7) . . ?
 O9 W2 O4 90.2(10) . . ?
 O9 W2 O8 82.4(9) . . ?
 W1 W1 O7 86.6(6) 12_565 . ?
 O22 W1 W1 150.0(4) . 12_565 ?
 O22 W1 O17 92.9(5) . . ?
 O22 W1 O7 80.8(7) . . ?
 O17 W1 W1 58.4(3) . 12_565 ?
 O17 W1 O7 82.5(8) . . ?
 O19 W1 W1 95.7(7) . 12_565 ?
 O19 W1 O22 96.6(8) . . ?
 O19 W1 O17 97.6(9) . . ?
 O19 W1 O5 97.9(11) . . ?
 O19 W1 O7 177.3(9) . . ?
 O5 W1 W1 117.6(9) . 12_565 ?
 O5 W1 O22 87.7(9) . . ?
 O5 W1 O17 164.4(10) . . ?
 O5 W1 O7 82.2(10) . . ?
 O15 W3 O15 97.5(9) . 10_556 ?
 O15 W3 O20 79.6(6) 10_556 . ?
 O15 W3 O20 79.6(6) . . ?
 O3 W3 O15 98.8(7) . 10_556 ?
 O3 W3 O15 98.8(7) . . ?
 O3 W3 O5 98.6(10) . 10_556 ?
 O3 W3 O5 98.6(10) . . ?
 O3 W3 O20 177.5(11) . . ?
 O5 W3 O15 162.3(9) . 10_556 ?
 O5 W3 O15 83.3(9) 10_556 10_556 ?
 O5 W3 O15 162.3(9) 10_556 . ?
 O5 W3 O15 83.3(9) . . ?
 O5 W3 O5 90.7(16) 10_556 . ?
 O5 W3 O20 83.1(9) . . ?
 O5 W3 O20 83.1(9) 10_556 . ?
 W5 O23 Co1 146.9(8) . . ?
 W6 O24 W5 153.9(7) . . ?
 W5 O27 W4 154.3(8) . . ?
 W5 O22 W2 146.9(7) . . ?
 W6 O15 W2 146.2(8) . . ?
 W1 O17 W1 63.3(5) 12_565 . ?
 O11 P2 O16 111.3(11) . . ?
 O8 P2 O11 108.1(10) . . ?
 O8 P2 O11 108.1(10) 11 . ?
 O8 P2 O16 107.8(11) . . ?
 O8 P2 O16 107.8(11) 11 . ?
 O8 P2 O8 113.8(19) 11 . ?
 O16 P3 O16 127(2) . 10_556 ?
 O20 P3 O16 103.6(6) . . ?
 O20 P3 O16 103.6(6) 11 . ?
 O20 P3 O16 103.6(6) . 10_556 ?
 O20 P3 O16 103.6(6) 11 10_556 ?
 O20 P3 O20 116(2) . 11 ?
 O11 P1 O10 121.0(12) . . ?
 O7 P1 O11 105.5(10) 11 . ?
 O7 P1 O11 105.5(10) . . ?
 O7 P1 O10 105.8(10) . . ?
 O7 P1 O10 105.8(10) 11 . ?
 O7 P1 O7 113.7(17) 11 . ?
 W5 O11 W5 94.5(6) 11 . ?
 P2 O11 W5 123.8(6) . . ?
 P1 O11 W5 120.6(7) . 11 ?
 W6 O16 W6 93.3(7) 11 . ?
 P2 O16 W6 122.8(8) . . ?
 P3 O16 W6 118.0(9) . 11 ?
 W6 O2 W6 152.6(15) 10_556 . ?
 O7 Na1 Na1 85.8(8) 10_556 9_566 ?
 O7 Na1 Na1 85.8(8) 12_565 9_566 ?
 O7 Na1 Na1 85.8(8) . 9_566 ?
 O7 Na1 Na1 85.8(8) 3_566 9_566 ?
 O7 Na1 O7 41.3(9) 3_566 10_556 ?
 O7 Na1 O7 137.8(10) 3_566 12_565 ?
 O7 Na1 O7 41.3(9) . 12_565 ?
 O7 Na1 O7 171.7(16) 12_565 10_556 ?
 O7 Na1 O7 137.8(10) . 10_556 ?
 O7 Na1 O7 171.7(16) . 3_566 ?
 W2 O4 W2 159.1(15) 10_556 . ?
 O9 O9 W2 170.0(7) 12_565 . ?
 W1 O5 W3 162.5(16) . . ?
 W4 O10 W4 90.9(10) 2_565 . ?
 P1 O10 W4 119.9(3) 2_565 2_565 ?
 P1 O10 W4 119.9(3) . 2_565 ?
 P1 O10 P1 89.6(16) . 2_565 ?
 W1 O7 Na1 99.4(10) . . ?
 P1 O7 W1 133.1(12) . . ?
 P1 O7 Na1 127.2(13) . . ?
 P2 O8 W2 133.6(14) . . ?
 P3 O20 W3 135.9(16) . . ?
 O23 Co1 O23 180.0(9) . 13 ?
 O23 Co1 O13 89.0(6) 13 . ?
 O23 Co1 O13 91.0(6) 13 13 ?
 O23 Co1 O13 91.0(6) . . ?
 O23 Co1 O13 89.0(6) . 13 ?
 O23 Co1 O25 89.7(7) . . ?
 O23 Co1 O25 90.3(7) . 13 ?
 O23 Co1 O25 89.7(7) 13 13 ?
 O23 Co1 O25 90.3(7) 13 . ?
 O13 Co1 O13 180.0(10) . 13 ?
 O13 Co1 O25 86.3(8) . . ?
 O13 Co1 O25 86.3(8) 13 13 ?
 O13 Co1 O25 93.7(8) 13 . ?
 O13 Co1 O25 93.7(8) . 13 ?
 O25 Co1 O25 180.0 . 13 ?

loop_
  _geom_torsion_atom_site_label_1
  _geom_torsion_atom_site_label_2
  _geom_torsion_atom_site_label_3
  _geom_torsion_atom_site_label_4
  _geom_torsion
  _geom_torsion_site_symmetry_1
  _geom_torsion_site_symmetry_2
  _geom_torsion_site_symmetry_3
  _geom_torsion_site_symmetry_4
  _geom_torsion_publ_flag
 W1 W1 O5 W3 168(5) 12_565 . . . ?
 O23 W5 O22 W2 -122.7(13) . . . . ?
 O24 W5 O23 Co1 -48.4(16) . . . . ?
 O24 W5 O22 W2 -26.5(12) . . . . ?
 O24 W6 O15 W2 25.5(12) . . . . ?
 O27 W5 O23 Co1 129.4(16) . . . . ?
 O27 W5 O22 W2 142.1(12) . . . . ?
 O22 W5 O23 Co1 41.2(17) . . . . ?
 O22 W2 O4 W2 73(6) . . . 10_556 ?
 O22 W1 O5 W3 5(5) . . . . ?
 O12 W6 O15 W2 -58(2) . . . . ?
 O14 W5 O23 Co1 -139.0(16) . . . . ?
 O14 W5 O22 W2 58(2) . . . . ?
 O15 W2 O4 W2 -9(5) . . . 10_556 ?
 O17 W1 O5 W3 97(6) . . . . ?
 O11 W5 O22 W2 56.2(13) . . . . ?
 O11 P2 O16 W6 59.9(9) . . . . ?
 O11 P2 O16 W6 -59.9(9) . . . 11 ?
 O11 P2 O8 W2 -60(2) . . . . ?
 O11 P1 O10 P1 180.000(3) . . . 2_565 ?
 O11 P1 O7 W1 65(2) . . . . ?
 O11 P1 O7 Na1 -121.7(14) . . . . ?
 O16 W6 O15 W2 -56.8(13) . . . . ?
 O16 P2 O11 W5 -62.1(9) . . . . ?
 O16 P2 O11 W5 62.1(9) . . . 11 ?
 O16 P2 O8 W2 60(2) . . . . ?
 O16 P3 O20 W3 67.1(10) 10_556 . . . ?
 O16 P3 O20 W3 -67.1(10) . . . . ?
 O1 W6 O15 W2 121.0(12) . . . . ?
 O2 W6 O15 W2 -143.4(14) . . . . ?
 O18 W2 O4 W2 -106(5) . . . 10_556 ?
 O19 W1 O5 W3 -91(5) . . . . ?
 O9 W2 O4 W2 157(5) . . . 10_556 ?
 O10 P1 O7 W1 -64(2) . . . . ?
 O10 P1 O7 Na1 108.9(14) . . . . ?
 O7 W1 O5 W3 86(5) . . . . ?
 O7 P1 O10 P1 60.4(10) 11 . . 2_565 ?
 O7 P1 O10 P1 -60.4(10) . . . 2_565 ?
 O7 P1 O7 W1 -179.7(4) 11 . . . ?
 O7 P1 O7 Na1 -7(3) 11 . . . ?
 O8 W2 O4 W2 75(5) . . . 10_556 ?
 O8 P2 O11 W5 179.6(12) 11 . . . ?
 O8 P2 O11 W5 56.1(16) . . . . ?
 O8 P2 O11 W5 -56.1(16) 11 . . 11 ?
 O8 P2 O11 W5 -179.6(12) . . . 11 ?
 O8 P2 O16 W6 58.5(15) 11 . . 11 ?
 O8 P2 O16 W6 -178.3(11) . . . 11 ?
 O8 P2 O16 W6 178.3(11) 11 . . . ?
 O8 P2 O16 W6 -58.5(15) . . . . ?
 O8 P2 O8 W2 179.7(4) 11 . . . ?
 O20 P3 O20 W3 180.0 11 . . . ?

_smtbx_masks_special_details       ?
loop_
  _smtbx_masks_void_nr
  _smtbx_masks_void_average_x
  _smtbx_masks_void_average_y
  _smtbx_masks_void_average_z
  _smtbx_masks_void_volume
  _smtbx_masks_void_count_electrons
  _smtbx_masks_void_content
 1 -0.315 -0.490 -0.740 4741.9 5559.6 ?

_smtbx_masks_void_probe_radius     1.2
_smtbx_masks_void_truncation_radius  1.2
_shelx_res_file
;
TITL Co-PEG-Immm
    co-peg-immm.res
    created by SHELXL-2018/3 at 19:36:18 on 03-Aug-2022
CELL 0.71073 17.9869 21.8213 24.8909 90 90 90
ZERR 2 0.0007 0.0008 0.001 0 0 0
LATT 2
SYMM -X,-Y,+Z
SYMM +X,-Y,-Z
SYMM -X,+Y,-Z
SFAC Co K Na O P W
UNIT 8 4 2 252 10 60
ISOR 0.005 0.01 O19
ISOR 0.01 0.02 O10
ISOR 0.01 0.02 W4
ISOR 0.01 0.02 W6 W5 W4
ISOR 0.01 0.02 K2
EADP O4 O20
EADP O8 O5
EADP O9 O7

L.S. 10 0 420
PLAN  56
SIZE 0.06 0.06 0.035
TEMP -173.15
CONF
CONN 12 1.6 Na1
CONN 4 P3
CONN 4 P2
CONN 4 P1
ABIN
MORE -1
fmap 2
acta 50
OMIT 2 0 4
OMIT 1 0 1
OMIT 0 1 1
OMIT 1 1 0
OMIT 2 3 1
OMIT 1 1 4
OMIT 2 1 1
OMIT 2 2 0
OMIT 0 0 4
REM <olex2.extras>
REM <HklSrc "%.\\Co_PEG_Immm_OLD.hkl">
REM </olex2.extras>

WGHT    0.106800  570.064514
FVAR       0.01281
PART 2
W5    6    0.091048    0.335699    0.301622    11.00000    0.03461    0.08170 =
         0.04987   -0.02201    0.00425    0.00441
W4    6    0.091816    0.500000    0.254412    10.50000    0.03473    0.10551 =
         0.03281    0.00000    0.00249    0.00000
W6    6    0.091992    0.233813    0.423920    11.00000    0.03493    0.05792 =
         0.07857   -0.01549    0.00054    0.00429
W2    6    0.188764    0.386958    0.425101    10.50000    0.02899    0.03987 =
         0.03610   -0.00298    0.00219    0.00278
PART 1
W1    6    0.188740    0.450559    0.378832    10.50000    0.02864    0.04408 =
         0.03415   -0.00233    0.00254    0.00157
W3    6    0.189785    0.349197    0.500000    10.25000    0.02944    0.03936 =
         0.04185    0.00000    0.00000    0.00310
PART 0
O23   4    0.152560    0.299112    0.258071    11.00000    0.04030    0.09125 =
         0.04902   -0.02645    0.00909    0.00337
O24   4    0.083886    0.268996    0.353437    11.00000    0.03941    0.05082 =
         0.04875   -0.00313   -0.00337    0.00418
O27   4    0.086870    0.411570    0.261983    11.00000    0.03492    0.07871 =
         0.04843    0.01464   -0.00084    0.00925
O21   4    0.000000    0.500000    0.214791    10.25000    0.06509    0.06797 =
         0.01824    0.00000    0.00000    0.00000
O22   4    0.156127    0.375366    0.348969    11.00000    0.04091    0.04806 =
         0.04584   -0.00170    0.00160    0.00465
O12   4    0.000000    0.191178    0.412407    10.50000    0.03885    0.06005 =
         0.03689    0.01011    0.00000    0.00000
O14   4    0.000000    0.309064    0.269279    10.50000    0.04554    0.07366 =
         0.02848   -0.00517    0.00000    0.00000
O15   4    0.156300    0.297506    0.441445    11.00000    0.04031    0.09143 =
         0.05307   -0.03717    0.00482   -0.00289
O17   4    0.155373    0.500000    0.312761    10.50000    0.05448    0.11269 =
         0.02319    0.00000   -0.00069    0.00000
PART 2
P2    5    0.000000    0.374902    0.417419    10.25000    0.02721    0.02034 =
         0.03460   -0.00804    0.00000    0.00000
PART 1
P3    5    0.000000    0.335221    0.500000    10.12500    0.02326    0.03875 =
         0.04385    0.00000    0.00000    0.00000
P1    5    0.000000    0.446439    0.367016    10.25000    0.03092    0.03396 =
         0.04219    0.00288    0.00000    0.00000
PART 0
O11   4    0.000000    0.375174    0.351644    10.50000    0.01559    0.05671 =
         0.06558   -0.01325    0.00000    0.00000
O16   4    0.000000    0.302308    0.442018    10.50000    0.04675    0.06209 =
         0.08023   -0.04413    0.00000    0.00000
O1    4    0.152039    0.176233    0.405902    11.00000    0.04112    0.05229 =
         0.05707    0.00845   -0.00376    0.00270
O2    4    0.088485    0.212873    0.500000    10.50000    0.03924    0.10538 =
         0.06223    0.00000    0.00000   -0.00939

K2    2    0.500000    0.165019    0.500000    10.25000    0.07304    0.14261 =
         0.06416    0.00000    0.00000    0.00000
PART 1
NA1   3    0.081129    0.500000    0.500000    10.12500    0.08479    0.02486 =
         0.00689    0.00000    0.00000    0.00000
PART 0
O3    4    0.281438    0.329346    0.500000    10.25000    0.07041    0.02299 =
         0.04797    0.00000    0.00000   -0.02744
O18   4    0.283675    0.371311    0.411941    10.50000    0.01650    0.07580 =
         0.03850   -0.00765    0.00823   -0.00370
O19   4    0.282993    0.442595    0.361058    10.50000    0.03283    0.04079 =
         0.04437   -0.00234    0.00798    0.00713
PART 2
O4    4    0.196943    0.401206    0.500000    10.25000    0.02856    0.01058 =
         0.04476    0.00000    0.00000   -0.00160
O9    4    0.192362    0.471970    0.412224    10.50000    0.02359    0.04887 =
         0.02894   -0.00638   -0.00322    0.00337
PART 1
O5    4    0.193012    0.411062    0.445078    10.50000    0.03635    0.05077 =
         0.03931   -0.01527   -0.00103   -0.00894
PART 0
O10   4    0.000000    0.500000    0.319768    10.25000    0.05519    0.08377 =
         0.05479    0.00000    0.00000    0.00000
O6    4    0.152996    0.500000    0.200882    10.50000    0.04290    0.05812 =
         0.03970    0.00000   -0.00742    0.00000
PART 1
O7    4    0.070271    0.456474    0.399022    10.50000    0.02359    0.04887 =
         0.02894   -0.00638   -0.00322    0.00337
PART 2
O8    4    0.070514    0.406022    0.436372    10.50000    0.03635    0.05077 =
         0.03931   -0.01527   -0.00103   -0.00894
PART 1
O20   4    0.069320    0.370732    0.500000    10.25000    0.02856    0.01058 =
         0.04476    0.00000    0.00000   -0.00160
PART 0
CO1   1    0.250000    0.250000    0.250000    10.50000    0.03934    0.06937 =
         0.04879   -0.02355    0.00523    0.00079
O13   4    0.207290    0.179255    0.297265    11.00000    0.06027    0.08936 =
         0.08950   -0.00803    0.03274   -0.00566
O25   4    0.203372    0.202387    0.183117    11.00000    0.10456    0.13349 =
         0.07532   -0.04018   -0.04555    0.01054
HKLF 4


REM  Co-PEG-Immm
REM wR2 = 0.1963, GooF = S = 1.046, Restrained GooF = 1.050 for all data
REM R1 = 0.0598 for 3624 Fo > 4sig(Fo) and 0.0809 for all 5040 data
REM 257 parameters refined using 36 restraints

END

WGHT      0.1046    574.5861

REM Highest difference peak  3.765,  deepest hole -1.698,  1-sigma level  0.345
Q1    1   0.5000  0.0000  0.5000  10.12500  0.05    3.76
Q2    1   0.0960  0.2036  0.4382  11.00000  0.05    2.69
Q3    1   0.5000  0.0426  0.4843  10.50000  0.05    2.53
Q4    1   0.2243  0.1214  0.2901  11.00000  0.05    2.48
Q5    1   0.0376  0.5000  0.5000  10.25000  0.05    2.43
Q6    1   0.0907  0.5000  0.3499  10.50000  0.05    2.15
Q7    1   0.4786  0.1510  0.4028  11.00000  0.05    2.02
Q8    1   0.0983  0.3683  0.3086  11.00000  0.05    2.02
Q9    1   0.5000  0.1024  0.5000  10.25000  0.05    1.91
Q10   1   0.4149  0.1344  0.4290  11.00000  0.05    1.78
Q11   1   0.4501  0.0798  0.4526  11.00000  0.05    1.73
Q12   1   0.5000  0.0743  0.4525  10.50000  0.05    1.67
Q13   1   0.3718  0.1638  0.4640  11.00000  0.05    1.55
Q14   1   0.0981  0.3217  0.3196  11.00000  0.05    1.55
Q15   1   0.4375  0.0804  0.5000  10.50000  0.05    1.46
Q16   1   0.0000  0.4743  0.3236  10.50000  0.05    1.45
Q17   1   0.1351  0.2514  0.4212  11.00000  0.05    1.44
Q18   1   0.5000  0.1073  0.4181  10.50000  0.05    1.43
Q19   1   0.4588  0.2696  0.4761  11.00000  0.05    1.35
Q20   1   0.3344  0.4515  0.3267  11.00000  0.05    1.34
Q21   1   0.1910  0.1870  0.4477  11.00000  0.05    1.34
Q22   1   0.3733  0.2830  0.5000  10.50000  0.05    1.32
Q23   1   0.3065  0.5000  0.3320  10.50000  0.05    1.31
Q24   1   0.1166  0.5000  0.1702  10.50000  0.05    1.29
Q25   1   0.0927  0.3996  0.3777  11.00000  0.05    1.28
Q26   1   0.3433  0.2506  0.5000  10.50000  0.05    1.28
Q27   1   0.4341  0.2770  0.5000  10.50000  0.05    1.27
Q28   1   0.1368  0.1897  0.1761  11.00000  0.05    1.27
Q29   1   0.1933  0.5000  0.3704  10.50000  0.05    1.25
Q30   1   0.3736  0.2011  0.5000  10.50000  0.05    1.25
Q31   1   0.0896  0.3367  0.4515  11.00000  0.05    1.24
Q32   1   0.1483  0.2081  0.1586  11.00000  0.05    1.21
Q33   1   0.5000  0.2779  0.4835  10.50000  0.05    1.20
Q34   1   0.0978  0.5000  0.4014  10.50000  0.05    1.19
Q35   1   0.2801  0.5000  0.3794  10.50000  0.05    1.16
Q36   1   0.0000  0.2674  0.4280  10.50000  0.05    1.14
Q37   1   0.3792  0.1300  0.5000  10.50000  0.05    1.05
Q38   1   0.1928  0.2090  0.4103  11.00000  0.05    1.05
Q39   1   0.4725  0.2279  0.4230  11.00000  0.05    1.04
Q40   1   0.5000  0.2540  0.4405  10.50000  0.05    1.01
Q41   1   0.0000  0.1340  0.4203  10.50000  0.05    1.01
Q42   1   0.1493  0.5000  0.2331  10.50000  0.05    0.99
Q43   1   0.1899  0.5000  0.4508  10.50000  0.05    0.98
Q44   1   0.1920  0.4202  0.4020  11.00000  0.05    0.97
Q45   1   0.3309  0.5000  0.3700  10.50000  0.05    0.96
Q46   1   0.1184  0.5000  0.2833  10.50000  0.05    0.96
Q47   1   0.1280  0.1340  0.4130  11.00000  0.05    0.95
Q48   1   0.1702  0.4198  0.3990  11.00000  0.05    0.91
Q49   1   0.4738  0.1179  0.4703  11.00000  0.05    0.91
Q50   1   0.0930  0.3964  0.4700  11.00000  0.05    0.90
Q51   1   0.0000  0.4762  0.1721  10.50000  0.05    0.90
Q52   1   0.0383  0.4590  0.4116  11.00000  0.05    0.89
Q53   1   0.1417  0.1250  0.4252  11.00000  0.05    0.89
Q54   1   0.0000  0.1475  0.3708  10.50000  0.05    0.89
Q55   1   0.0000  0.3572  0.3391  10.50000  0.05    0.89
Q56   1   0.0424  0.4121  0.4383  11.00000  0.05    0.88
;
_shelx_res_checksum                35700
_shelx_hkl_file
;
  -4   0   0  371.53   10.04
   4   0   0  381.04    9.80
   4   0   0  360.15    9.97
  -4   0   0  372.45    9.80
  -6   0   0  202.03    5.76
  -6   0   0  204.98    6.11
  -8   0   0  227.84    6.61
  -8   0   0  238.72    7.06
 -10   0   0 1000.00   26.28
 -10   0   0  976.02   25.76
 -12   0   0  442.95   12.65
 -12   0   0  444.30   12.11
 -14   0   0   27.00    1.55
 -14   0   0   28.24    2.00
 -16   0   0   26.59    1.60
 -16   0   0   31.01    2.13
 -18   0   0  141.48    4.42
 -18   0   0  125.03    4.80
 -20   0   0   54.20    2.87
 -20   0   0   56.82    2.41
  -1   1   0   -0.12    0.12
   1  -1   0   -0.09    0.08
  -1  -1   0   -0.16    0.10
  -3  -1   0  253.49    7.06
   3   1   0  260.20    7.03
  -3   1   0  266.74    7.16
   3   1   0  254.86    6.92
   3  -1   0  273.18    7.15
  -3   1   0  255.50    6.92
   3  -1   0  257.22    6.91
  -3  -1   0  263.97    6.94
  -5  -1   0   -0.05    0.60
   5  -1   0    1.11    0.46
  -5   1   0    0.39    0.40
  -5   1   0    0.76    0.63
   5   1   0    0.20    0.41
  -5  -1   0    0.11    0.40
  -7   1   0   86.27    3.23
  -7   1   0   83.19    2.82
  -7  -1   0   86.30    2.84
  -7  -1   0   85.48    3.17
  -9  -1   0    0.94    0.74
  -9  -1   0    1.05    0.51
  -9   1   0    0.81    0.48
  -9   1   0    1.09    0.62
 -11   1   0  363.21   10.48
 -11  -1   0  363.09    9.94
 -11   1   0  358.82    9.92
 -11  -1   0  346.38   10.36
 -13   1   0   13.46    1.55
 -13   1   0   11.26    1.08
 -13  -1   0   14.14    1.13
 -13  -1   0   10.72    1.36
 -15  -1   0   -0.03    0.49
 -15  -1   0   -0.98    0.70
 -15   1   0   -0.19    0.68
 -15   1   0   -0.56    0.44
 -17   1   0    5.93    0.88
 -17  -1   0    6.57    1.21
 -17   1   0    6.68    1.25
 -17  -1   0    5.48    0.86
 -19   1   0   16.42    1.75
 -19  -1   0   14.00    1.24
 -19  -1   0   17.75    1.73
 -19   1   0   12.30    1.22
 -21  -1   0   58.02    2.90
 -21   1   0   54.71    2.89
 -21   1   0   52.06    2.36
   2  -2   0   34.23    1.17
  -2   2   0   31.47    1.33
   2   2   0   32.69    1.15
  -2   2   0   33.11    1.15
  -2  -2   0   33.80    1.20
   2  -2   0   33.58    1.33
  -4  -2   0   59.27    2.19
   4   2   0   61.74    2.13
  -4   2   0   61.61    2.03
   4   2   0   61.11    2.03
  -4   2   0   57.55    2.23
   4  -2   0   61.25    2.01
   4  -2   0   64.09    2.34
  -6   2   0  224.96    6.33
  -6   2   0  220.69    6.67
  -6  -2   0  224.63    6.34
  -6  -2   0  232.80    6.62
  -8   2   0   40.32    1.76
  -8  -2   0   41.59    2.08
  -8  -2   0   43.20    1.79
  -8   2   0   40.43    2.05
 -10   2   0    7.60    1.13
 -10   2   0    7.05    0.86
 -10  -2   0    7.95    1.10
 -10  -2   0    7.14    0.88
 -12  -2   0   61.72    2.86
 -12  -2   0   65.32    2.50
 -12   2   0   61.56    2.47
 -12   2   0   66.38    2.90
 -14  -2   0   -0.50    0.70
 -14  -2   0   -0.29    0.47
 -14   2   0    0.01    0.49
 -14   2   0    0.39    0.74
 -16   2   0   54.69    2.34
 -16  -2   0   50.77    2.27
 -16   2   0   56.60    2.76
 -16  -2   0   57.97    2.83
 -18   2   0    2.90    0.83
 -18   2   0    0.81    0.61
 -18  -2   0    1.42    0.84
 -20   2   0    3.65    0.77
 -20  -2   0    4.37    1.07
 -20   2   0    4.57    1.03
  -1  -3   0   51.05    1.58
   1  -3   0   50.36    1.57
   1  -3   0   47.90    1.43
   1   3   0   51.25    1.60
  -1   3   0   49.11    1.44
  -1   3   0   50.72    1.57
   3  -3   0    5.49    0.61
  -3   3   0    4.53    0.64
   3  -3   0    6.09    0.72
  -3  -3   0    4.35    0.56
  -3   3   0    5.15    0.54
   3   3   0    4.02    0.50
  -5   3   0    4.02    0.83
  -5  -3   0    1.85    0.61
  -5   3   0    1.52    0.50
  -7  -3   0    0.78    0.61
  -7   3   0    0.96    0.48
  -7   3   0    0.56    0.69
  -9   3   0    0.17    0.37
  -9   3   0    0.07    0.68
  -9  -3   0    1.02    0.67
 -11  -3   0   14.85    1.21
 -11   3   0   19.70    1.68
 -11  -3   0   23.71    1.65
 -11   3   0   20.73    1.32
 -13   3   0   -0.35    0.46
 -13  -3   0    0.54    0.70
 -13   3   0   -0.09    0.73
 -15   3   0   -0.06    0.52
 -15  -3   0   -0.08    0.74
 -15   3   0   -0.42    0.52
 -17  -3   0   -0.63    0.72
 -17   3   0   -1.11    0.82
 -17   3   0   -0.28    0.54
 -19   3   0   -0.40    0.62
 -19  -3   0   -0.44    0.72
 -19   3   0   -0.22    0.85
 -21   3   0    1.95    1.04
 -21   3   0    0.74    0.66
 -21  -3   0    1.33    0.75
   0  -4   0   50.51    1.52
   0   4   0   50.94    1.66
   0  -4   0   50.51    1.64
   0   4   0   49.58    1.51
   2  -4   0   52.65    1.61
   2   4   0   51.55    1.79
   2  -4   0   51.75    1.89
   2  -4   0   51.59    1.74
  -2  -4   0   53.66    1.72
  -2   4   0   51.68    1.76
   4   4   0   89.78    2.80
   4  -4   0   90.70    2.99
  -4   4   0   87.37    3.10
  -4  -4   0   86.75    2.85
  -4   4   0   86.97    2.79
  -6   4   0  293.92    7.88
  -6  -4   0  273.81    8.00
  -6   4   0  284.85    8.28
  -8   4   0   28.20    1.90
  -8  -4   0   27.06    1.70
  -8   4   0   32.73    1.54
 -10   4   0    0.22    0.51
 -10  -4   0    0.18    0.48
 -10   4   0    0.70    0.74
 -12  -4   0   41.77    2.29
 -12   4   0   49.06    2.56
 -12   4   0   48.47    2.06
 -14   4   0    1.78    0.85
 -14   4   0   -0.02    0.50
 -14  -4   0    0.52    0.56
 -16   4   0   47.34    2.15
 -16  -4   0   44.45    2.49
 -16   4   0   49.30    2.69
 -18  -4   0    1.19    0.83
 -18   4   0    0.79    0.67
 -18   4   0    0.63    0.62
 -20  -4   0    2.29    0.90
 -20   4   0    3.71    1.09
 -20   4   0    2.09    0.71
  -1   5   0    0.70    0.41
   1   5   0    1.61    0.41
  -1   5   0    0.72    0.27
  -1  -5   0    1.19    0.38
   1  -5   0    1.37    0.39
   1  -5   0    0.58    0.27
   1   5   0    0.94    0.43
   3  -5   0   29.71    1.29
   3  -5   0   27.29    1.13
  -3   5   0   29.37    1.32
  -3  -5   0   30.94    1.29
  -5   5   0   78.93    2.90
  -5  -5   0   74.97    2.66
  -5   5   0   78.45    2.62
  -7   5   0   12.75    1.19
  -7   5   0   12.16    1.01
  -7  -5   0   13.40    1.17
  -9  -5   0    6.87    0.96
  -9   5   0    4.82    0.99
  -9   5   0    8.05    0.94
 -11  -5   0    1.57    0.72
 -11   5   0    0.53    0.55
 -11   5   0    0.29    0.75
 -13  -5   0   30.87    1.88
 -13   5   0   22.26    1.70
 -13   5   0   24.65    1.48
 -15   5   0   12.31    1.36
 -15   5   0    9.75    1.09
 -15  -5   0   12.22    1.42
 -17   5   0    4.83    0.97
 -17  -5   0    5.11    1.07
 -17   5   0    3.29    0.82
 -19   5   0    1.73    0.68
 -19  -5   0    3.25    0.95
 -19   5   0    3.71    1.08
 -21   5   0   -0.77    0.61
 -21  -5   0    0.88    0.80
 -21   5   0    0.19    0.70
   0  -6   0   95.90    2.92
   0  -6   0   95.39    2.74
   0   6   0   94.39    2.73
   0   6   0   92.77    2.93
   2   6   0   52.43    1.93
   2  -6   0   52.67    1.64
  -2   6   0   52.71    1.90
   2  -6   0   56.02    2.07
  -2  -6   0   51.73    1.90
  -2   6   0   50.33    1.67
  -4  -6   0   37.46    1.58
  -4   6   0   41.61    1.67
  -6   6   0    3.04    0.62
  -6   6   0    2.00    0.77
  -6  -6   0    2.29    0.65
  -8  -6   0    1.77    0.67
  -8   6   0    1.92    0.61
  -8   6   0    1.62    0.67
 -10  -6   0   16.95    1.48
 -10   6   0   14.77    1.20
 -10   6   0   14.33    1.55
 -12   6   0    8.61    1.22
 -12   6   0    7.83    0.93
 -12  -6   0    9.68    1.16
 -14  -6   0    3.84    0.88
 -14   6   0    4.49    1.04
 -14   6   0    3.17    0.72
 -16  -6   0   18.73    1.68
 -16   6   0   22.33    1.46
 -16   6   0   21.09    1.89
 -18  -6   0    0.80    0.75
 -18   6   0    0.82    0.86
 -18   6   0    0.70    0.59
 -20   6   0    1.33    0.92
 -20  -6   0    1.87    0.85
 -20   6   0    0.13    0.59
   1   7   0  357.26    9.41
   1  -7   0  347.23    9.28
   1   7   0  357.25    9.60
  -1   7   0  361.87    9.58
  -1   7   0  354.58    9.28
   3  -7   0   14.46    0.79
   3   7   0   16.31    1.13
  -3   7   0   14.72    0.98
  -5  -7   0  196.03    5.70
  -5   7   0  199.86    5.76
  -7  -7   0   95.51    3.30
  -7   7   0   91.98    3.57
  -7   7   0   97.34    3.22
  -9  -7   0   57.24    2.40
  -9   7   0   56.16    2.55
  -9   7   0   55.13    2.26
 -11  -7   0  173.23    5.49
 -11   7   0  167.75    5.24
 -11   7   0  172.68    5.75
 -13   7   0    9.40    1.05
 -13   7   0    8.68    1.23
 -13  -7   0   12.03    1.31
 -15   7   0   35.85    1.81
 -15  -7   0   33.39    1.99
 -15   7   0   32.54    2.18
 -17   7   0   43.03    2.06
 -17   7   0   44.84    2.57
 -17  -7   0   46.34    2.46
 -19  -7   0    1.44    0.81
 -19   7   0    0.19    0.58
 -19   7   0    0.46    0.90
 -21  -7   0   33.67    2.19
 -21   7   0   28.93    2.23
 -21   7   0   27.43    1.69
   0  -8   0   94.44    2.80
   0   8   0   96.11    3.05
   0   8   0   90.20    2.76
  -2   8   0    5.01    0.50
   2   8   0    4.85    0.61
   2  -8   0    4.31    0.45
  -2   8   0    3.69    0.63
   2   8   0    2.24    0.61
  -4   8   0   27.55    1.39
  -4  -8   0   25.05    1.29
   4   8   0   25.62    1.45
   4  -8   0   27.03    1.10
  -6   8   0   90.51    3.03
  -6  -8   0   85.61    2.97
  -8   8   0    1.89    0.57
  -8  -8   0    1.52    0.58
  -8   8   0    0.92    0.61
 -10  -8   0   14.85    1.35
 -10   8   0   18.27    1.28
 -10   8   0   17.26    1.46
 -12  -8   0   23.79    1.61
 -12   8   0   24.16    1.83
 -12   8   0   24.03    1.45
 -14  -8   0    7.92    1.07
 -14   8   0    7.26    1.21
 -14   8   0    7.66    0.93
 -16  -8   0    6.26    1.04
 -16   8   0    6.42    0.91
 -16   8   0    4.53    1.01
 -18   8   0    5.51    1.18
 -18  -8   0    6.91    1.07
 -18   8   0    5.22    0.84
 -20  -8   0    2.35    0.87
 -20   8   0    1.77    0.68
 -20   8   0    2.36    1.01
  -1   9   0   78.17    2.38
   1  -9   0   78.09    2.39
   1   9   0   77.68    2.70
  -1   9   0   80.03    2.71
   1   9   0   79.77    2.48
   3  -9   0    0.44    0.30
   3   9   0   -0.47    0.44
   3   9   0   -0.08    0.44
  -3   9   0    0.60    0.50
  -5  -9   0  139.50    4.14
   5   9   0  135.60    4.32
   5  -9   0  135.55    3.94
  -5   9   0  135.74    4.24
  -7   9   0   77.18    2.77
  -7  -9   0   76.87    2.77
  -9   9   0   18.94    1.61
  -9   9   0   18.12    1.29
  -9  -9   0   22.49    1.38
 -11   9   0   87.91    3.20
 -11  -9   0   89.48    3.32
 -11   9   0   97.67    3.69
 -13  -9   0    0.46    0.62
 -13   9   0    2.21    0.86
 -13   9   0    1.10    0.57
 -15   9   0   12.03    1.46
 -15   9   0   13.57    1.29
 -15  -9   0   10.85    1.31
 -17   9   0   15.63    1.46
 -17   9   0   15.65    1.30
 -17  -9   0   15.80    1.49
 -19   9   0    1.72    0.67
 -19   9   0    1.37    0.91
 -19  -9   0    2.08    0.78
   0  10   0   58.80    1.88
   0  10   0   52.57    2.14
   2  10   0    3.31    0.57
   2  10   0    4.37    0.67
   2 -10   0    3.79    0.44
  -2  10   0    3.57    0.46
  -2  10   0    3.46    0.63
  -4  10   0    2.81    0.65
   4  10   0    1.08    0.63
   4 -10   0    2.81    0.43
  -4 -10   0    2.35    0.55
   6  10   0   34.25    1.80
   6 -10   0   36.07    1.43
  -6 -10   0   35.38    1.69
  -6  10   0   35.41    1.72
  -8  10   0    2.22    0.64
  -8 -10   0    3.54    0.72
 -10 -10   0   33.03    1.70
 -10  10   0   29.29    1.61
 -12  10   0    4.94    0.79
 -12 -10   0    5.23    0.87
 -12  10   0    3.83    0.98
 -14  10   0   11.60    1.18
 -14  10   0   12.60    1.53
 -14 -10   0   15.65    1.39
 -16  10   0    0.54    0.60
 -16  10   0    1.00    0.84
 -16 -10   0    2.64    0.81
 -18 -10   0    6.15    1.01
 -18  10   0    6.41    1.06
 -18  10   0    5.85    0.87
 -20  10   0    0.63    0.85
 -20  10   0    1.18    0.68
 -20 -10   0    1.33    0.72
   1  11   0   85.01    2.99
   1  11   0   82.04    2.68
   1 -11   0   90.32    2.65
  -1  11   0   86.93    2.62
  -1  11   0   87.08    2.98
  -3  11   0    6.05    0.80
   3 -11   0    6.48    0.61
   3  11   0    6.73    0.84
   3  11   0    7.15    0.82
   5 -11   0  327.62    8.94
   5  11   0  336.33    9.42
  -5  11   0  333.30    9.34
  -5 -11   0  347.29    9.19
  -7  11   0   39.63    1.88
  -7 -11   0   40.25    1.87
   7  11   0   42.68    2.01
  -9 -11   0   36.30    1.76
  -9  11   0   34.14    1.75
 -11 -11   0   34.24    1.78
 -11  11   0   33.93    1.72
 -13 -11   0   39.23    1.99
 -13  11   0   38.75    1.89
 -15  11   0   45.42    2.08
 -15 -11   0   45.35    2.28
 -17  11   0   40.65    1.98
 -17 -11   0   42.73    2.16
 -19  11   0    2.24    0.69
 -19 -11   0    2.21    0.81
   0  12   0   56.00    2.30
   0  12   0   60.29    1.96
  -2  12   0   75.00    2.71
   2 -12   0   74.89    2.33
   2  12   0   73.09    2.49
   2  12   0   75.28    2.74
  -2  12   0   73.04    2.32
   4  12   0   55.35    2.38
   4 -12   0   61.55    1.96
   4  12   0   60.58    2.29
  -4  12   0   57.12    2.35
   6 -12   0  259.40    7.27
  -6 -12   0  270.29    7.53
  -6  12   0  268.81    7.69
   6  12   0  278.21    7.80
  -8 -12   0   18.32    1.23
  -8  12   0   17.07    1.28
   8  12   0   17.09    1.34
 -10  12   0   16.67    1.25
  10  12   0   15.90    1.28
 -10 -12   0   16.56    1.21
 -12  12   0   48.92    2.15
 -12 -12   0   49.26    2.20
 -14 -12   0    0.31    0.58
 -14  12   0   -0.20    0.53
 -16 -12   0   72.76    2.84
 -16  12   0   64.32    2.65
 -18  12   0    3.48    0.72
 -18 -12   0    4.65    0.90
  -1  13   0    4.30    0.76
   1  13   0    4.59    0.58
   1  13   0    4.00    0.74
   1 -13   0    5.40    0.59
  -1  13   0    4.43    0.54
   3 -13   0   12.42    0.74
   3  13   0   11.30    1.11
   3  13   0   11.64    0.98
  -3  13   0   10.47    1.09
   5 -13   0   17.06    0.89
   5  13   0   16.70    1.20
  -5 -13   0   15.67    1.05
   5  13   0   18.89    1.37
  -5  13   0   13.12    1.19
   7  13   0   -0.26    0.43
  -7  13   0   -0.05    0.54
  -7 -13   0   -0.23    0.47
  -9 -13   0    1.99    0.57
  -9  13   0    1.46    0.61
   9  13   0    2.77    0.69
 -11 -13   0   12.87    1.10
  11  13   0    8.08    0.99
 -11  13   0    7.70    0.93
 -13  13   0    5.74    0.87
 -13 -13   0    4.97    0.80
 -15  13   0    2.29    0.70
 -15 -13   0    1.11    0.72
 -17 -13   0    1.45    0.71
 -17  13   0    0.68    0.57
 -19  13   0    1.97    0.68
 -19 -13   0    2.89    0.77
   0  14   0   23.54    1.40
   0  14   0   19.12    1.00
   2  14   0   12.17    1.11
   2 -14   0   12.24    0.75
   2  14   0   11.82    0.88
  -2  14   0   13.56    0.80
  -2  14   0   10.10    1.05
   4  14   0    1.96    0.64
   4  14   0    2.51    0.57
  -4  14   0    0.64    0.56
   4 -14   0    1.68    0.37
  -6  14   0   -0.04    0.52
  -6 -14   0    0.25    0.47
   6  14   0    1.58    0.62
   6  14   0    0.69    0.60
   8  14   0    4.24    0.79
  -8 -14   0    3.47    0.69
  -8  14   0    3.22    0.70
  10  14   0    2.44    0.76
 -10  14   0    3.05    0.71
 -10 -14   0    2.52    0.66
 -12  14   0   -0.62    0.50
 -12 -14   0   -0.77    0.52
  12  14   0   -0.73    0.56
  14  14   0    1.29    0.65
 -14  14   0    1.66    0.66
 -14 -14   0    1.70    0.62
 -16  14   0    4.10    0.80
 -16 -14   0    4.89    0.90
 -18  14   0    1.41    0.65
 -18 -14   0    1.79    0.63
   1  15   0    5.22    0.61
  -1  15   0    3.55    0.73
   1  15   0    3.81    0.73
  -1  15   0    5.36    0.62
   3  15   0   -0.04    0.52
  -3  15   0    0.61    0.53
   3  15   0    0.21    0.38
   3 -15   0    0.11    0.28
  -5 -15   0   13.44    1.00
   5  15   0   14.41    1.24
   5 -15   0   14.52    0.81
  -5  15   0   14.36    1.20
   5  15   0   14.55    1.15
  -7  15   0    2.20    0.67
   7  15   0    3.52    0.76
   7  15   0    2.72    0.72
  -7 -15   0    3.27    0.59
  -9 -15   0    0.97    0.52
  -9  15   0    0.82    0.59
   9  15   0   -0.33    0.59
  11  15   0   -0.27    0.62
 -11  15   0    0.76    0.59
 -11 -15   0    0.75    0.52
  13  15   0    4.08    0.83
 -13 -15   0    3.55    0.70
 -13  15   0    3.76    0.76
  15  15   0    4.13    0.84
 -15  15   0    4.17    0.79
 -15 -15   0    4.38    0.76
 -17 -15   0    2.42    0.72
  17  15   0    1.17    0.70
 -17  15   0    0.96    0.61
   0  16   0    1.83    0.45
   0  16   0    1.67    0.62
   2  16   0    2.66    0.52
  -2  16   0    3.16    0.48
   2  16   0    1.35    0.63
  -2  16   0    2.00    0.62
   4  16   0    5.71    0.75
  -4  16   0    4.51    0.76
   4 -16   0    7.44    0.61
   4  16   0    5.87    0.87
   6  16   0    7.63    0.96
   6  16   0    7.00    0.94
  -6  16   0    5.98    0.86
  -6 -16   0    7.72    0.87
  -8 -16   0    3.13    0.65
   8  16   0    2.43    0.75
   8  16   0    1.40    0.73
  -8  16   0    2.25    0.66
  10  16   0    0.48    0.68
 -10 -16   0    1.96    0.63
 -10  16   0    0.36    0.57
 -12  16   0    0.33    0.57
  12  16   0   -0.17    0.62
 -12 -16   0   -0.71    0.42
 -14  16   0   -0.72    0.52
  14  16   0   -1.05    0.54
 -14 -16   0   -0.50    0.51
  16  16   0    0.88    0.66
 -16  16   0    1.34    0.63
 -16 -16   0    0.92    0.59
   1  17   0    0.88    0.43
   1  17   0    0.61    0.61
  -1  17   0    0.33    0.38
  -1  17   0    0.46    0.57
   3  17   0   -0.17    0.41
   3  17   0    0.00    0.55
  -3  17   0   -0.10    0.52
   5  17   0   21.51    1.33
  -5 -17   0   23.48    1.25
   5  17   0   22.17    1.49
  -5  17   0   20.89    1.43
   7  17   0    0.63    0.58
   7  17   0   -0.06    0.68
  -7 -17   0    1.11    0.52
  -7  17   0   -0.02    0.57
  -9  17   0    1.53    0.66
   9  17   0    1.26    0.73
   9  17   0    2.60    0.77
  -9 -17   0    2.44    0.65
 -11  17   0    0.97    0.60
  11  17   0    0.81    0.67
 -11 -17   0    0.95    0.57
 -13  17   0    1.71    0.65
  13  17   0    1.98    0.75
 -13 -17   0    1.65    0.63
  15  17   0    3.60    0.85
 -15  17   0    2.86    0.74
 -15 -17   0    2.80    0.68
   0  18   0  100.14    3.06
   0  18   0  102.25    3.52
  -2  18   0    0.71    0.59
   2  18   0    0.21    0.45
  -2  18   0    0.08    0.38
   2  18   0    1.64    0.70
   4  18   0   14.47    1.08
  -4  18   0   11.59    1.20
   4  18   0   13.92    1.33
  -6 -18   0    2.88    0.62
   6  18   0    2.65    0.74
   6  18   0    3.26    0.80
  -6  18   0    2.71    0.77
   8  18   0   25.53    1.65
   8  18   0   25.65    1.56
  -8  18   0   25.68    1.58
  -8 -18   0   26.74    1.46
  10  18   0   49.04    2.20
  10  18   0   45.72    2.16
 -10 -18   0   41.47    1.91
 -10  18   0   43.32    2.03
 -12  18   0    9.66    1.11
 -12 -18   0   11.71    1.12
  12  18   0   10.26    1.19
  12  18   0    8.46    1.13
 -14 -18   0    2.92    1.14
  14  18   0    1.94    0.76
 -14  18   0    2.24    0.68
  16  18   0    2.37    0.73
 -16  18   0    2.59    0.68
  -1  19   0   57.36    2.38
   1  19   0   56.96    2.41
   1  19   0   54.06    1.94
  -1  19   0   56.74    1.94
   3  19   0   27.45    1.70
   3  19   0   27.02    1.32
  -3  19   0   24.76    1.58
   5  19   0    4.22    0.87
  -5  19   0    3.45    0.77
   5  19   0    4.71    0.76
  -7 -19   0   25.77    1.39
  -7  19   0   20.37    1.48
   7  19   0   24.04    1.43
   7  19   0   23.88    1.61
   9  19   0    3.10    0.79
  -9  19   0    1.37    0.66
  -9 -19   0    1.68    0.63
   9  19   0    1.95    0.70
  11  19   0   64.23    2.67
 -11 -19   0   64.10    2.44
  11  19   0   64.77    2.71
 -13  19   0    3.30    0.73
  13  19   0    2.91    0.79
  13  19   0    3.63    0.91
  15  19   0    3.37    0.85
  15  19   0    2.51    0.74
 -15  19   0    3.41    0.72
   0  20   0    3.77    0.83
   0  20   0    5.10    0.58
   2  20   0   11.84    0.84
  -2  20   0   10.98    0.78
   2  20   0   10.64    1.21
  -2  20   0    8.77    1.01
   4  20   0    1.97    0.55
  -4  20   0    0.74    0.65
   4  20   0    1.39    0.72
  -6  20   0    7.18    0.94
  -6 -20   0    6.14    0.77
   6  20   0    6.43    0.97
   6  20   0    6.84    0.83
  -8  20   0    3.93    0.80
  -8 -20   0    5.19    0.75
   8  20   0    6.33    0.90
   8  20   0    3.96    0.83
  10  20   0    2.59    0.80
 -10 -20   0    1.28    0.67
 -10  20   0    2.28    0.70
  10  20   0    2.72    0.80
  12  20   0    0.34    0.65
 -12  20   0    1.70    0.70
  12  20   0    1.71    0.81
 -14  20   0    1.84    0.68
  14  20   0    3.79    0.85
  14  20   0    3.07    0.87
  -1  21   0    7.74    0.98
   1  21   0    7.77    1.00
   1  21   0    8.30    0.76
   3  21   0   -1.36    0.55
  -3  21   0   -0.33    0.57
   3  21   0    0.16    0.43
  -5  21   0   19.63    1.42
   5  21   0   20.91    1.22
   5  21   0   20.72    1.48
  -5 -21   0   20.89    1.23
  -7 -21   0    1.89    0.56
   7  21   0    1.54    0.56
   7  21   0    1.48    0.72
  -7  21   0    1.62    0.68
  -9  21   0    2.21    0.73
   9  21   0    3.42    0.94
   9  21   0    4.19    0.77
 -11  21   0    5.88    0.89
  11  21   0    7.32    0.98
  11  21   0    6.28    1.00
  13  21   0    2.15    0.80
  13  21   0    2.43    0.77
 -13  21   0    1.99    0.70
   0  22   0    0.00    0.58
   2  22   0    1.04    0.69
  -2  22   0    1.80    0.69
   4  22   0   -0.56    0.62
  -4  22   0    0.40    0.62
   4  22   0    1.28    0.52
  -6 -22   0    1.20    0.58
  -6  22   0    1.17    0.66
   6  22   0    2.75    0.60
   6  22   0    1.61    0.71
  -8  22   0   -1.42    0.51
   8  22   0    0.01    0.66
   8  22   0   -0.76    0.49
  10  22   0    0.44    0.54
  10  22   0   -0.42    0.66
 -10  22   0   -0.24    0.57
 -12  22   0   -0.28    0.57
  12  22   0   -0.12    0.61
  12  22   0    0.24    0.57
   1  23   0    5.18    0.90
  -1  23   0    6.54    0.96
  -3  23   0    1.40    0.67
   3  23   0    1.44    0.69
   5  23   0   15.32    1.50
  -5  23   0   12.88    1.25
  -7  23   0    0.25    0.63
   7  23   0   -0.01    0.53
   7  23   0    0.25    0.71
   9  23   0    1.83    0.66
   9  23   0    0.03    0.72
  -9  23   0    1.47    0.69
 -11  23   0    1.46    0.69
  11  23   0    1.45    0.69
  11  23   0    2.73    0.81
   0  24   0    0.37    0.63
  -2  24   0    0.98    0.66
   2  24   0   -0.29    0.63
  -4  24   0   -0.09    0.62
   4  24   0   -1.01    0.66
  -6  24   0   -0.47    0.59
   6  24   0    0.27    0.72
  -8  24   0    0.42    0.63
   8  24   0   -0.57    0.66
   1  25   0   -0.46    0.65
  -1  25   0   -0.60    0.60
   3  25   0    0.74    0.71
  -3  25   0    0.12    0.62
   5  25   0    1.33    0.79
  -5  25   0    0.89    0.65
   7  25   0    0.62    0.68
  -7  25   0    0.59    0.61
   0  26   0    5.54    0.97
  -2  26   0   -1.39    0.58
   2  26   0   -1.13    0.60
  -4  26   0    0.11    0.67
   4  26   0    0.08    0.72
  -1   0   1    0.02    0.08
  -1   0  -1   -0.07    0.10
   1   0  -1    0.05    0.07
  -3   0  -1  326.81    8.62
   3   0   1  328.02    8.59
   3   0  -1  329.35    8.43
  -3   0   1  320.45    8.44
  -3   0  -1  304.65    8.40
   3   0   1  324.36    8.41
  -3   0   1  313.08    8.61
   3   0  -1  317.57    8.60
   5   0  -1    1.39    0.40
   5   0   1    1.21    0.47
  -5   0  -1    0.75    0.62
  -5   0   1    1.52    0.45
  -5   0   1    3.38    0.63
  -5   0  -1    2.78    0.50
  -7   0  -1  168.39    5.25
  -7   0   1  164.21    4.86
  -7   0   1  165.22    5.24
  -7   0  -1  165.45    4.85
  -9   0   1    3.29    0.88
  -9   0  -1    1.62    0.82
  -9   0   1    0.52    0.50
 -11   0   1  463.00   12.78
 -11   0  -1  489.72   12.79
 -11   0   1  470.42   13.28
 -11   0  -1  460.21   13.24
 -13   0   1    6.25    0.83
 -13   0   1    6.93    1.05
 -13   0  -1    6.51    1.12
 -13   0  -1    7.27    0.87
 -15   0  -1   -0.02    0.79
 -15   0  -1    0.00    0.50
 -15   0   1    0.48    0.59
 -15   0   1    1.56    0.83
 -17   0   1   15.12    1.51
 -17   0  -1   16.80    1.32
 -17   0   1   17.58    1.34
 -17   0  -1   17.17    1.80
 -19   0  -1   16.05    1.31
 -19   0   1   16.46    1.73
 -19   0  -1   16.90    1.72
 -19   0   1   16.54    1.32
 -21   0   1   67.31    3.15
 -21   0   1   71.90    2.83
 -21   0  -1   73.74    3.34
   0  -1   1    0.03    0.08
  -2   1   1   67.64    2.09
  -2  -1  -1   67.54    2.01
   2   1  -1   70.38    1.99
   2  -1   1   70.47    1.96
   2  -1  -1   66.99    1.97
  -2   1  -1   62.92    2.10
   2   1   1   69.14    1.96
  -2  -1   1   67.72    2.11
   4   1  -1    1.00    0.38
   4  -1   1    0.96    0.35
  -4  -1  -1    1.77    0.53
  -4   1   1    1.14    0.56
  -4   1   1    0.68    0.37
   4  -1   1    0.50    0.42
   4   1  -1    1.18    0.51
  -4  -1  -1    0.89    0.38
  -4  -1   1   -0.16    0.38
   4   1   1    0.92    0.36
  -4   1  -1    1.10    0.38
  -4  -1   1    1.08    0.41
   4   1   1    1.17    0.47
  -4   1  -1    0.98    0.48
   4  -1  -1    0.35    0.33
   4  -1  -1    0.76    0.42
  -6  -1  -1   35.37    1.49
  -6  -1  -1   33.70    1.66
  -6   1   1   36.43    1.52
  -6   1   1   33.45    1.82
  -6   1  -1   33.56    1.84
  -6  -1   1   33.47    1.49
  -6   1  -1   34.96    1.46
  -6  -1   1   35.75    1.71
  -8   1   1  123.52    4.19
  -8  -1  -1  119.79    4.11
  -8  -1  -1  114.16    3.71
  -8   1   1  119.75    3.76
  -8   1  -1  124.08    3.74
  -8   1  -1  113.06    4.08
  -8  -1   1  118.10    3.75
  -8  -1   1  121.88    4.14
 -10   1   1   68.51    2.85
 -10  -1  -1   65.10    2.86
 -10   1   1   63.42    2.45
 -10  -1  -1   66.05    2.46
 -10   1  -1   62.91    2.79
 -10   1  -1   65.13    2.43
 -10  -1   1   63.25    2.82
 -10  -1   1   62.30    2.45
 -12  -1  -1   -0.55    0.66
 -12   1   1    0.87    0.62
 -12   1   1   -0.47    0.46
 -12  -1  -1    0.22    0.46
 -12  -1   1    2.68    0.67
 -12   1  -1   -0.51    0.46
 -12   1  -1   -0.49    0.51
 -12  -1   1   -0.46    0.69
 -14   1   1    4.76    1.06
 -14  -1  -1    6.77    0.88
 -14   1   1    6.79    0.87
 -14  -1  -1    7.11    1.15
 -14  -1   1    7.22    1.17
 -14  -1   1    5.27    0.80
 -14   1  -1    6.22    1.13
 -14   1  -1    9.11    0.99
 -16   1   1   25.66    2.03
 -16   1   1   24.84    1.54
 -16  -1  -1   24.89    1.52
 -16  -1  -1   24.96    1.80
 -16   1  -1   26.40    2.04
 -16  -1   1   24.28    1.77
 -16  -1   1   26.96    1.57
 -16   1  -1   23.55    1.51
 -18  -1  -1   14.58    1.66
 -18   1   1    9.84    1.16
 -18  -1  -1   11.68    1.14
 -18   1   1   14.08    1.66
 -18   1  -1   10.82    1.46
 -18   1  -1   12.93    1.17
 -18  -1   1   10.50    1.40
 -18  -1   1   10.73    1.17
 -20  -1  -1    0.92    0.83
 -20   1   1    1.68    0.77
 -20   1   1    0.64    0.62
 -20   1  -1    1.35    0.62
 -20   1  -1    1.34    0.91
 -20  -1   1    1.59    0.87
 -20  -1   1    1.53    0.65
   3   2  -1    3.84    0.55
  -3   2   1    3.87    0.47
   3   2  -1    4.19    0.49
   3  -2   1    4.35    0.52
  -3  -2  -1    4.06    0.54
   3  -2   1    4.26    0.58
  -3   2   1    5.38    0.68
   3  -2  -1    4.79    0.65
   3   2   1    4.93    0.54
  -3   2  -1    4.04    0.46
  -3   2  -1    4.28    0.68
  -3  -2   1    3.89    0.57
   3  -2  -1    4.61    0.47
  -5  -2  -1  332.30    9.12
  -5   2   1  323.43    9.24
  -5   2   1  325.50    8.93
  -5   2  -1  322.00    8.90
   5   2   1  332.92    9.04
  -5  -2   1  346.10    8.97
  -5  -2   1  336.49    9.19
  -5   2  -1  315.89    9.27
   5  -2  -1  352.31    9.15
  -7   2   1   14.78    1.22
  -7  -2  -1   13.21    1.10
  -7  -2  -1   14.20    1.03
  -7   2   1   15.67    1.07
  -7   2  -1   13.79    1.00
  -7   2  -1   15.16    1.24
  -7  -2   1   14.38    1.04
  -7  -2   1   13.95    1.29
  -9  -2  -1   37.64    2.01
  -9  -2  -1   37.38    1.68
  -9   2   1   39.52    1.72
  -9   2   1   33.75    1.92
  -9  -2   1   32.62    1.96
  -9   2  -1   36.83    2.10
  -9   2  -1   37.45    1.68
  -9  -2   1   35.19    1.66
 -11   2   1   45.20    2.36
 -11  -2  -1   37.93    1.85
 -11  -2  -1   42.48    2.13
 -11   2   1   40.83    1.87
 -11  -2   1   43.06    2.28
 -11   2  -1   39.60    2.19
 -11   2  -1   38.61    1.84
 -11  -2   1   42.12    1.90
 -13  -2  -1   31.39    1.66
 -13   2   1   32.53    1.68
 -13   2   1   34.59    2.16
 -13  -2  -1   35.27    2.12
 -13   2  -1   33.23    1.67
 -13  -2   1   32.47    1.69
 -13   2  -1   32.34    1.98
 -13  -2   1   30.11    2.02
 -15   2   1   33.49    1.76
 -15   2   1   32.52    2.16
 -15  -2  -1   34.28    1.72
 -15  -2  -1   32.04    2.14
 -15  -2   1   31.91    1.73
 -15   2  -1   33.76    1.73
 -15  -2   1   29.16    1.93
 -15   2  -1   34.40    2.23
 -17  -2  -1   21.93    1.90
 -17   2   1   24.74    1.57
 -17   2   1   27.72    2.12
 -17   2  -1   28.01    2.10
 -17  -2   1   24.39    1.55
 -17   2  -1   25.65    1.57
 -17  -2   1   26.18    2.00
 -19   2   1    1.86    0.95
 -19  -2  -1    1.10    0.86
 -19   2   1    0.89    0.63
 -19   2  -1    1.41    0.95
 -19   2  -1    0.74    0.60
 -19  -2   1    3.43    0.99
 -21   2   1    2.01    1.01
 -21   2   1    3.64    0.81
 -21  -2  -1    2.80    1.05
 -21  -2   1    3.48    1.06
 -21   2  -1    3.15    0.74
 -21   2  -1    2.88    1.07
   0  -3  -1   16.92    0.72
   0   3  -1   17.46    0.76
   0   3   1   17.49    0.58
   0  -3   1   16.71    0.75
   0  -3   1   18.02    0.74
   0   3   1   17.47    0.73
   0   3  -1   16.12    0.69
   2  -3   1    6.32    0.57
   2  -3   1    5.61    0.51
   2  -3   1    6.80    0.73
  -2  -3  -1    5.95    0.52
  -2   3   1    7.45    0.76
  -2   3   1    7.08    0.58
   2   3   1    7.50    0.49
   2  -3  -1    5.46    0.65
  -2  -3   1    6.60    0.61
  -2   3  -1    7.00    0.59
   2  -3  -1    6.97    0.56
  -4   3   1    1.85    0.47
   4   3  -1    2.26    0.46
   4   3  -1    1.24    0.45
  -4   3   1    1.40    0.51
   4  -3   1    2.11    0.44
  -4  -3  -1    1.75    0.51
  -4   3  -1    1.31    0.52
  -4   3  -1    1.28    0.43
   4   3   1    1.70    0.45
  -4  -3   1    1.40    0.57
   4  -3  -1    1.99    0.46
  -6   3   1    3.81    0.74
  -6   3   1    4.17    0.63
  -6  -3  -1    4.16    0.74
  -6  -3   1    3.66    0.76
  -6   3  -1    2.61    0.70
  -6   3  -1    3.88    0.61
  -8   3   1    6.11    0.95
  -8   3   1    7.84    0.90
  -8  -3  -1    5.81    0.92
  -8  -3   1    6.91    0.98
  -8  -3   1    8.27    0.90
  -8   3  -1    6.70    1.08
  -8   3  -1    8.55    0.89
 -10   3   1    2.77    0.64
 -10  -3  -1    2.82    0.78
 -10   3   1    2.66    0.84
 -10   3  -1    2.57    0.89
 -10  -3   1    3.12    0.83
 -10  -3   1    2.51    0.63
 -10   3  -1    2.19    0.62
 -12   3   1   -0.40    0.46
 -12  -3  -1   -0.39    0.64
 -12   3   1   -0.50    0.52
 -12   3  -1   -0.04    0.71
 -12   3  -1   -0.62    0.46
 -12  -3   1   -0.38    0.46
 -12  -3   1   -0.78    0.61
 -14   3   1    0.40    0.75
 -14   3   1   -0.27    0.45
 -14  -3  -1    0.40    0.72
 -14  -3   1   -0.65    0.65
 -14   3  -1    0.02    0.76
 -14   3  -1    0.16    0.50
 -16   3   1    0.70    0.63
 -16   3   1    1.69    0.77
 -16  -3  -1    1.54    0.86
 -16   3  -1    1.24    0.63
 -16  -3   1    0.92    0.83
 -16   3  -1    0.39    0.87
 -18   3   1    0.53    0.65
 -18   3   1    0.27    0.57
 -18  -3  -1    0.45    0.81
 -18   3  -1   -0.89    0.56
 -18  -3   1    0.12    0.59
 -18   3  -1    0.21    0.80
 -20   3   1   -1.06    0.59
 -20  -3  -1    0.44    0.80
 -20   3   1   -0.19    0.80
 -20   3  -1   -0.33    0.57
 -20   3  -1    0.04    0.55
 -20  -3   1    0.14    0.56
   1   4  -1   41.14    1.45
   1  -4   1   39.41    1.41
  -1  -4  -1   41.61    1.41
  -1   4   1   40.74    1.17
   1   4  -1   42.32    1.45
   1  -4   1   41.86    1.33
  -1   4   1   40.09    1.42
   1  -4  -1   41.42    1.44
   1   4   1   39.14    1.42
   1  -4  -1   38.84    1.16
  -1   4  -1   41.84    1.44
  -1   4  -1   42.24    1.35
  -1  -4   1   41.14    1.43
   1  -4  -1   39.17    1.39
   3  -4   1   27.27    1.55
  -3  -4  -1   26.06    1.17
  -3   4   1   27.88    1.22
   3  -4   1   27.10    1.20
  -3   4   1   26.69    1.43
   3  -4  -1   29.35    1.21
   3  -4  -1   25.48    1.43
  -3  -4   1   28.95    1.25
  -3   4  -1   26.52    1.21
   3   4   1   28.05    1.08
  -5   4   1  232.57    7.01
  -5   4   1  248.66    6.74
  -5  -4  -1  243.26    6.80
  -5   4  -1  244.92    7.09
  -5  -4   1  231.35    6.82
   5   4   1  243.15    6.71
  -5   4  -1  239.94    6.69
  -7   4   1   11.87    0.99
  -7  -4  -1    9.35    1.05
  -7   4   1    9.39    1.13
  -7  -4   1   12.71    1.19
  -7   4  -1    9.87    1.10
  -7   4  -1   11.57    0.95
  -9  -4  -1   24.37    1.61
  -9   4   1   29.02    1.47
  -9   4   1   23.39    1.73
  -9   4  -1   22.53    1.35
  -9  -4   1   25.65    1.63
  -9   4  -1   22.87    1.76
 -11   4   1    1.27    0.58
 -11   4   1    1.39    0.82
 -11  -4  -1    2.04    0.73
 -11  -4   1    1.53    0.78
 -11   4  -1    1.97    0.74
 -11   4  -1    1.01    0.57
 -13   4   1   21.92    1.40
 -13   4   1   20.70    1.80
 -13  -4  -1   24.81    1.77
 -13   4  -1   25.14    1.46
 -13  -4   1   24.14    1.76
 -13   4  -1   26.01    1.93
 -15  -4  -1   24.08    1.85
 -15   4   1   21.99    1.44
 -15   4   1   25.07    1.80
 -15   4  -1   22.52    1.46
 -15   4  -1   25.70    1.82
 -15  -4   1   25.66    1.89
 -17   4   1   14.27    1.69
 -17   4   1   12.57    1.21
 -17  -4  -1   12.70    1.55
 -17   4  -1   12.04    1.30
 -17  -4   1   13.18    1.35
 -17   4  -1   11.86    1.44
 -19  -4  -1    3.45    1.01
 -19   4   1    2.94    1.03
 -19   4   1    3.46    0.78
 -19   4  -1    1.92    0.70
 -19  -4   1    3.38    0.99
 -19   4  -1    1.83    0.98
 -21  -4  -1   -0.65    0.73
 -21   4   1   -1.05    0.56
 -21   4   1   -0.34    0.87
 -21   4  -1   -1.37    0.53
 -21  -4   1    0.24    0.81
 -21   4  -1   -0.29    0.84
   0   5   1  127.54    3.54
   0   5   1  115.87    3.28
   0   5  -1  119.86    3.42
   0  -5  -1  121.44    3.50
   0   5  -1  118.52    3.54
   0  -5   1  124.57    3.53
   0  -5   1  127.11    3.45
   2  -5   1    4.94    0.56
   2  -5   1    5.40    0.55
   2   5  -1    5.66    0.64
  -2   5   1    4.98    0.58
   2  -5  -1    8.37    0.84
   2   5   1    5.67    0.62
  -2   5  -1    5.49    0.61
  -2   5  -1    5.28    0.60
   2  -5  -1    5.54    0.43
  -2  -5   1    5.21    0.60
   2  -5  -1    5.23    0.57
  -4   5   1    4.57    0.63
  -4  -5  -1    4.82    0.64
  -4   5   1    4.18    0.79
   4   5   1    4.18    0.53
  -4   5  -1    4.07    0.61
  -4  -5   1    4.42    0.65
  -6   5   1    0.22    0.48
  -6   5   1    0.86    0.71
  -6  -5  -1    0.22    0.51
  -6  -5   1    0.06    0.52
  -6   5  -1    0.45    0.48
  -6   5  -1    1.06    0.71
  -8  -5  -1   20.27    1.42
  -8   5   1   21.27    1.28
  -8   5   1   20.28    1.65
  -8   5  -1   20.66    1.50
  -8  -5   1   19.34    1.31
  -8   5  -1   21.66    1.26
 -10   5   1   26.44    1.89
 -10   5   1   31.80    1.60
 -10  -5  -1   28.47    1.76
 -10   5  -1   27.98    1.54
 -10   5  -1   31.35    2.00
 -10  -5   1   32.00    1.83
 -12   5   1    2.45    0.90
 -12   5   1    1.50    0.60
 -12  -5  -1    2.44    0.78
 -12   5  -1    1.64    0.59
 -12   5  -1    2.78    0.88
 -12  -5   1    1.84    0.79
 -14   5   1    1.82    0.62
 -14  -5  -1    1.92    0.79
 -14   5   1    1.15    0.83
 -14   5  -1    2.70    0.92
 -14   5  -1    2.75    0.66
 -14  -5   1    2.69    0.71
 -16   5   1    0.51    0.94
 -16   5   1    1.42    0.63
 -16  -5  -1    0.59    0.79
 -16  -5   1    1.48    0.85
 -16   5  -1    1.06    0.87
 -16   5  -1    0.79    0.63
 -18  -5  -1    5.66    1.08
 -18   5   1    4.37    0.83
 -18   5   1    3.93    0.93
 -18   5  -1    3.40    1.04
 -18   5  -1    3.54    0.80
 -18  -5   1    4.79    1.03
 -20   5   1    1.98    0.98
 -20   5   1    0.72    0.68
 -20  -5  -1    0.47    0.74
 -20   5  -1    0.90    0.89
 -20  -5   1    0.70    0.78
 -20   5  -1    0.69    0.68
   1   6  -1   37.09    1.39
   1  -6   1   37.13    1.30
  -1  -6  -1   37.92    1.44
   1  -6   1   37.65    1.46
   1   6  -1   34.74    1.49
  -1   6   1   36.63    1.15
  -1   6   1   34.99    1.46
   1   6   1   34.92    1.47
  -1   6  -1   34.24    1.31
   1  -6  -1   35.83    1.41
   1  -6  -1   36.01    1.14
   1   6   1   32.87    1.32
  -1  -6   1   36.46    1.48
  -1   6  -1   37.99    1.52
   3  -6   1    2.35    0.46
  -3   6   1    1.85    0.54
   3   6  -1    1.70    0.58
  -3  -6  -1    1.84    0.43
   3  -6  -1    2.00    0.36
  -3   6  -1    1.53    0.52
   3   6   1    2.27    0.57
  -3  -6   1    1.79    0.48
  -5   6   1   14.54    1.16
  -5  -6  -1   13.07    0.98
  -5   6   1   15.50    1.07
  -5   6  -1   13.94    1.04
  -5  -6   1   15.19    1.20
  -7  -6  -1   18.06    1.26
  -7   6   1   18.76    1.19
  -7   6   1   16.61    1.31
  -7  -6   1   15.78    1.26
  -7   6  -1   17.59    1.51
  -7   6  -1   17.00    1.14
  -9  -6  -1    2.73    0.71
  -9   6   1    3.40    0.68
  -9   6   1    2.96    0.87
  -9   6  -1    3.79    0.70
  -9  -6   1    3.91    0.81
  -9   6  -1    4.86    0.87
 -11   6   1   15.76    1.47
 -11  -6  -1   15.43    1.45
 -11   6   1   17.14    1.20
 -11   6  -1   18.40    1.29
 -11  -6   1   16.70    1.29
 -11   6  -1   15.59    1.59
 -13  -6  -1    1.60    0.78
 -13   6   1    0.70    0.53
 -13   6   1    0.88    0.82
 -13   6  -1    1.37    0.82
 -13   6  -1    1.69    0.58
 -13  -6   1    0.64    0.66
 -15   6   1    0.64    0.64
 -15  -6  -1    2.10    0.83
 -15   6   1    1.63    0.63
 -15   6  -1    1.02    0.58
 -15  -6   1    2.11    0.80
 -15   6  -1    1.62    0.87
 -17  -6  -1    2.04    0.90
 -17   6   1    1.39    0.63
 -17   6   1    2.31    0.83
 -17   6  -1    1.45    0.68
 -17   6  -1    2.79    0.99
 -17  -6   1    3.73    0.93
 -19   6   1    0.32    0.59
 -19  -6  -1    0.03    0.75
 -19   6   1   -0.04    0.87
 -19   6  -1    0.07    0.86
 -19  -6   1    1.58    0.78
 -19   6  -1    0.26    0.58
 -21   6   1    0.70    0.79
 -21   6   1    1.57    0.69
 -21  -6  -1    1.50    0.88
 -21  -6   1    3.78    0.96
 -21   6  -1    2.26    1.02
 -21   6  -1    0.88    0.66
   0  -7   1   96.99    2.86
   0   7  -1   93.97    3.02
   0   7   1   95.80    3.00
   0   7  -1   93.53    2.84
   0   7   1   95.44    2.70
   2  -7   1    6.86    0.61
   2   7  -1    8.27    0.88
   2   7  -1    6.42    0.78
  -2   7   1    7.99    0.84
  -2   7  -1    7.55    0.74
   2  -7  -1    7.92    0.49
   2   7   1    8.67    0.89
  -2   7  -1    7.61    0.70
  -4   7   1   26.69    1.38
   4  -7   1   27.85    1.18
  -4  -7  -1   27.46    1.27
   4   7  -1   27.67    1.45
  -4   7  -1   31.29    1.44
   4   7   1   28.43    1.45
  -4  -7   1   25.39    1.32
   4  -7  -1   28.88    1.14
  -6  -7  -1   49.91    1.98
  -6   7   1   51.63    2.03
  -6   7   1   47.91    2.28
  -6   7  -1   48.83    1.98
  -6  -7   1   47.91    2.03
  -8   7   1    3.73    0.69
  -8  -7  -1    3.21    0.78
  -8   7   1    3.37    0.88
  -8   7  -1    4.93    0.74
  -8  -7   1    4.06    0.75
  -8   7  -1    4.52    0.83
 -10   7   1   42.92    1.97
 -10  -7  -1   46.72    2.15
 -10   7   1   40.60    2.20
 -10  -7   1   49.93    2.22
 -10   7  -1   41.39    2.35
 -10   7  -1   40.86    1.92
 -12   7   1   14.12    1.21
 -12  -7  -1   17.00    1.54
 -12   7   1   18.10    1.68
 -12   7  -1   17.58    1.24
 -12   7  -1   17.66    1.65
 -12  -7   1   16.48    1.43
 -14   7   1    2.42    0.67
 -14  -7  -1    1.65    0.75
 -14   7   1    4.07    0.98
 -14  -7   1    2.57    0.81
 -14   7  -1    3.57    0.96
 -14   7  -1    2.77    0.69
 -16   7   1    8.37    1.03
 -16  -7  -1    6.98    1.14
 -16   7   1    8.05    1.31
 -16   7  -1    9.44    1.07
 -16  -7   1    8.14    1.14
 -16   7  -1    9.13    1.32
 -18   7   1    4.37    0.79
 -18  -7  -1    4.89    1.02
 -18   7   1    3.86    1.11
 -18   7  -1    5.92    1.18
 -18   7  -1    6.69    0.90
 -18  -7   1    6.23    1.01
 -20   7   1    0.90    0.91
 -20   7   1    1.87    0.68
 -20  -7  -1    2.24    0.85
 -20   7  -1    2.24    1.01
 -20  -7   1    3.47    0.91
 -20   7  -1    2.10    0.68
   1  -8   1   20.85    0.97
  -1   8   1   20.88    1.19
  -1   8   1   19.86    0.84
   1   8  -1   22.75    1.05
   1   8  -1   18.44    1.19
   1   8   1   19.33    0.95
  -1   8  -1   22.04    1.22
  -1   8  -1   20.28    0.98
   1  -8  -1   20.70    0.84
   1   8   1   18.46    1.16
   3   8  -1    5.15    0.74
  -3   8   1    5.20    0.64
   3   8  -1    4.56    0.71
   3  -8   1    4.35    0.51
  -3   8  -1    4.95    0.69
   3  -8  -1    4.63    0.45
   3   8   1    4.99    0.70
  -5   8   1   17.28    1.16
  -5  -8  -1   18.38    1.13
   5  -8   1   18.75    1.01
   5   8  -1   17.19    1.22
   5  -8  -1   18.27    0.92
  -5  -8   1   17.14    1.12
  -5   8  -1   18.21    1.17
  -7   8   1   21.02    1.30
  -7  -8  -1   20.89    1.26
  -7   8   1   19.30    1.39
  -7   8  -1   20.59    1.30
  -7  -8   1   19.23    1.33
  -9   8   1    3.99    0.91
  -9   8   1    2.65    0.66
  -9  -8  -1    2.30    0.72
  -9   8  -1    1.88    0.83
  -9  -8   1    3.14    0.76
  -9   8  -1    1.60    0.59
 -11   8   1   17.90    1.49
 -11   8   1   20.73    1.35
 -11  -8  -1   19.21    1.46
 -11   8  -1   18.64    1.30
 -11   8  -1   19.29    1.74
 -11  -8   1   21.36    1.61
 -13   8   1    0.70    0.57
 -13   8   1    0.53    0.76
 -13  -8  -1    0.34    0.61
 -13   8  -1    0.66    0.55
 -13   8  -1    1.29    0.83
 -13  -8   1    0.80    0.65
 -15   8   1    1.93    0.78
 -15   8   1    0.66    0.64
 -15  -8  -1    2.02    0.87
 -15   8  -1    1.27    0.88
 -15   8  -1    0.92    0.61
 -15  -8   1    1.29    0.76
 -17   8   1    1.84    0.94
 -17  -8  -1    2.99    0.85
 -17   8   1    1.35    0.64
 -17  -8   1    2.94    0.83
 -17   8  -1    1.99    0.91
 -17   8  -1    2.36    0.70
 -19   8   1    0.64    0.57
 -19  -8  -1   -0.20    0.67
 -19   8   1   -0.77    0.79
 -19  -8   1    0.62    0.68
 -19   8  -1    0.11    0.55
 -19   8  -1   -0.26    0.82
   0  -9   1   60.68    2.06
   0   9   1   60.60    2.25
   0   9   1   62.09    1.93
   0   9  -1   64.56    2.32
   0   9  -1   62.54    2.06
  -2   9   1   14.18    0.72
  -2   9   1   14.15    1.05
   2   9  -1   15.62    0.97
   2  -9   1   13.53    0.77
   2   9  -1   13.11    1.06
  -2   9  -1   14.31    0.83
   2  -9  -1   13.83    0.69
  -2   9  -1   14.49    1.07
   2   9   1   13.37    1.04
   2   9   1   13.86    0.87
  -4   9   1   32.18    1.57
   4   9  -1   35.91    1.63
  -4  -9  -1   33.45    1.42
   4  -9   1   33.79    1.33
   4   9   1   34.11    1.64
  -4  -9   1   31.90    1.47
  -4   9  -1   32.45    1.57
   4  -9  -1   34.39    1.23
  -6   9   1  101.80    3.28
  -6  -9  -1   99.51    3.18
   6   9  -1   96.14    3.33
   6  -9   1   93.00    3.04
  -6  -9   1   94.85    3.22
  -6   9  -1   93.91    3.23
   6  -9  -1   95.18    2.96
  -8   9   1    0.96    0.46
  -8   9   1    2.54    0.80
  -8  -9  -1    1.06    0.51
  -8   9  -1    1.52    0.60
  -8  -9   1    1.58    0.61
 -10   9   1   44.43    2.35
 -10  -9  -1   45.02    2.05
 -10   9   1   41.18    1.94
 -10  -9   1   45.78    2.12
 -10   9  -1   44.15    2.00
 -12   9   1   17.90    1.64
 -12  -9  -1   21.26    1.50
 -12   9   1   16.62    1.27
 -12   9  -1   17.38    1.48
 -12   9  -1   17.71    1.29
 -12  -9   1   20.38    1.46
 -14   9   1    2.96    0.77
 -14   9   1    1.48    0.64
 -14  -9  -1    1.44    0.72
 -14   9  -1    2.51    0.68
 -14  -9   1    2.70    0.81
 -14   9  -1    1.54    0.84
 -16   9   1   15.13    1.27
 -16   9   1   13.92    1.62
 -16  -9  -1   14.99    1.46
 -16   9  -1   10.62    1.42
 -16  -9   1   16.84    1.48
 -16   9  -1   12.95    1.23
 -18   9   1    5.10    1.12
 -18  -9  -1    6.11    1.02
 -18   9   1    2.35    0.71
 -18  -9   1    4.46    0.95
 -18   9  -1    3.35    1.07
 -18   9  -1    2.97    0.72
 -20   9   1    0.99    0.63
 -20   9   1    1.98    0.95
 -20  -9  -1    0.74    0.73
 -20  -9   1    0.94    0.77
 -20   9  -1    0.63    0.90
 -20   9  -1    0.28    0.62
   1  10  -1   18.32    1.02
  -1  10   1   18.00    0.83
   1  10  -1   18.77    1.20
  -1  10   1   16.68    1.17
   1 -10   1   17.76    0.92
   1  10   1   16.86    1.17
  -1  10  -1   18.98    0.95
  -1  10  -1   18.90    1.22
   1 -10  -1   19.54    0.86
   1  10   1   17.54    0.90
   3  10  -1    9.48    0.90
  -3  10   1    9.86    0.98
   3  10  -1    9.05    0.89
   3 -10   1   10.20    0.72
  -3  10  -1    8.27    0.97
   3 -10  -1    9.40    0.60
  -3  10  -1    9.94    0.76
   3  10   1    9.86    1.02
  -5  10   1    9.14    1.01
   5  10  -1    9.40    1.12
  -5 -10  -1   12.44    0.94
   5 -10   1   10.86    0.77
  -5 -10   1   11.00    1.03
   5 -10  -1   13.71    0.75
  -5  10  -1   13.21    1.08
   5  10   1   10.84    1.13
  -7  10   1   18.19    1.23
  -7 -10  -1   19.11    1.21
   7  10  -1   13.77    1.26
   7  10   1   14.28    1.18
  -7  10  -1   15.22    1.18
  -7 -10   1   18.58    1.23
   7 -10  -1   14.98    0.95
  -9  10   1    1.64    0.61
  -9 -10  -1    1.54    0.59
  -9  10   1    1.56    0.73
  -9  10  -1    1.36    0.62
  -9 -10   1    1.41    0.70
 -11  10   1   26.81    1.72
 -11  10   1   24.78    1.44
 -11 -10  -1   31.46    1.71
 -11  10  -1   28.86    1.56
 -11 -10   1   26.74    1.63
 -13  10   1    0.79    0.59
 -13  10   1    1.42    0.79
 -13 -10  -1    1.56    0.69
 -13  10  -1    0.75    0.57
 -13 -10   1    1.50    0.68
 -15  10   1    0.07    0.59
 -15 -10  -1    1.56    0.71
 -15  10   1    1.64    0.70
 -15  10  -1   -0.37    0.54
 -15 -10   1    0.25    0.72
 -17  10   1    3.15    0.95
 -17  10   1    2.34    0.74
 -17 -10  -1    1.69    0.78
 -17  10  -1    2.16    0.70
 -17 -10   1    2.27    0.78
 -19 -10  -1    1.21    0.70
 -19  10   1    1.21    0.61
 -19  10   1    0.97    0.67
 -19  10  -1    0.91    0.68
 -19 -10   1    1.10    0.79
   0 -11   1    5.92    0.68
   0  11  -1    5.62    0.68
   0  11   1    7.82    0.62
   0  11   1    4.99    0.74
   0  11  -1    5.16    0.77
   2  11  -1   39.54    1.62
   2 -11   1   35.71    1.41
  -2  11   1   39.21    1.74
  -2  11   1   36.94    1.31
   2  11  -1   37.55    1.77
  -2  11  -1   36.28    1.44
  -2  11  -1   36.73    1.72
   2 -11  -1   36.06    1.31
   2  11   1   35.17    1.52
   2  11   1   39.35    1.76
  -4  11   1   35.85    1.67
   4 -11   1   31.19    1.31
  -4 -11  -1   35.10    1.43
   4  11  -1   33.33    1.73
   4  11  -1   33.08    1.62
  -4  11  -1   31.80    1.65
   4 -11  -1   31.31    1.20
   4  11   1   31.75    1.70
   6  11  -1  105.09    3.64
  -6 -11  -1  111.72    3.45
  -6  11   1  117.07    3.64
  -6 -11   1  108.40    3.47
   6 -11  -1  100.13    3.14
  -6  11  -1  100.57    3.51
   6  11   1  101.24    3.60
   8  11  -1    5.45    0.83
  -8  11   1    5.45    0.78
  -8 -11  -1    4.56    0.73
  -8  11  -1    4.71    0.77
  -8 -11   1    5.45    0.80
   8  11   1    4.73    0.79
 -10 -11  -1    6.88    0.86
 -10  11   1    5.67    0.81
 -10 -11   1    8.71    1.03
 -10  11  -1    5.99    0.82
 -12  11   1   13.63    1.18
 -12 -11  -1   14.58    1.23
 -12  11   1   16.61    1.55
 -12 -11   1   11.38    1.22
 -12  11  -1   15.61    1.23
 -14  11   1    0.12    0.55
 -14 -11  -1    0.61    0.67
 -14  11   1   -0.20    0.51
 -14 -11   1    0.17    0.59
 -14  11  -1   -0.82    0.48
 -16  11   1   33.47    1.78
 -16 -11  -1   35.78    1.95
 -16  11   1   27.89    1.89
 -16  11  -1   35.09    1.79
 -16 -11   1   35.16    1.94
 -18 -11  -1    1.08    0.74
 -18  11   1    1.20    0.60
 -18  11   1    0.68    0.81
 -18 -11   1   -0.63    0.67
 -18  11  -1    0.69    0.59
   1 -12   1    2.31    0.47
   1  12  -1    1.28    0.65
  -1  12   1    1.46    0.62
   1  12  -1    1.60    0.55
  -1  12   1    2.14    0.41
  -1  12  -1    1.12    0.66
  -1  12  -1    2.48    0.48
   1  12   1    0.78    0.62
   1  12   1    2.10    0.46
   3 -12   1    5.35    0.62
   3  12  -1    8.16    0.94
  -3  12   1    4.84    0.77
   3  12  -1    4.69    0.78
   3  12   1    5.92    0.84
   3  12   1    5.69    0.77
   3 -12  -1    6.39    0.56
  -3  12  -1    7.70    0.78
  -3  12  -1    4.53    0.72
  -5  12   1   70.88    2.64
   5  12  -1   71.81    2.70
   5  12  -1   68.62    2.69
  -5 -12  -1   70.42    2.43
   5 -12   1   70.75    2.33
   5  12   1   69.10    2.72
  -5 -12   1   68.76    2.52
  -5  12  -1   66.54    2.61
   5 -12  -1   72.46    2.19
  -7  12   1    5.26    0.78
   7  12  -1    4.70    0.82
  -7 -12  -1    5.53    0.74
  -7  12  -1    4.26    0.76
   7 -12  -1    6.59    0.69
  -7 -12   1    5.17    0.80
   7  12   1    5.34    0.83
  -9 -12  -1    9.20    1.03
  -9  12   1    8.85    1.02
   9  12  -1    5.79    0.87
  -9 -12   1    8.28    0.98
   9  12   1   11.92    1.13
  -9  12  -1    5.20    0.81
 -11  12   1    1.08    0.55
 -11 -12  -1   -0.47    0.43
 -11 -12   1    0.96    0.58
 -11  12  -1   -0.33    0.51
 -13  12   1    9.62    1.10
 -13 -12  -1   11.78    1.25
 -13  12  -1    5.57    0.83
 -13 -12   1    9.31    1.11
 -15 -12  -1    7.20    0.97
 -15  12   1   11.05    1.12
 -15 -12   1    9.86    1.17
 -15  12  -1   10.09    1.12
 -17 -12  -1    7.57    1.04
 -17  12   1    6.29    0.88
 -17 -12   1    5.54    0.93
 -17  12  -1    5.01    0.83
 -19  12   1    1.77    0.66
 -19 -12  -1    3.52    0.80
 -19 -12   1    1.12    0.67
 -19  12  -1    0.79    0.70
   0  13   1   96.86    3.31
   0  13  -1   97.28    2.98
   0  13   1   93.20    2.85
   0  13  -1   98.61    3.33
   2 -13   1    0.18    0.33
   2  13  -1    0.01    0.54
  -2  13   1   -0.20    0.33
   2  13  -1   -0.57    0.44
  -2  13   1    0.98    0.55
   2  13   1    0.41    0.55
  -2  13  -1   -0.71    0.53
   2  13   1    0.14    0.38
   2 -13  -1    0.12    0.30
  -2  13  -1    0.02    0.37
   4  13  -1    7.59    0.92
   4  13  -1    7.97    0.92
  -4  13   1    5.46    0.81
   4 -13   1    8.50    0.69
   4 -13  -1    8.30    0.60
   4  13   1    8.90    1.04
   4  13   1    8.63    0.94
  -4  13  -1    5.68    0.84
   6  13  -1    1.22    0.52
   6  13  -1    1.01    0.65
  -6  13   1    0.56    0.56
  -6 -13  -1    0.71    0.45
  -6  13  -1   -0.23    0.55
   6 -13  -1    1.87    0.37
  -6 -13   1    0.91    0.56
   6  13   1    0.86    0.60
  -8 -13  -1   10.75    1.03
  -8  13   1   11.99    1.12
   8  13  -1   10.46    1.15
   8  13   1   10.45    1.14
  -8 -13   1    7.78    0.96
  -8  13  -1   11.17    1.10
 -10 -13  -1   25.25    1.41
 -10  13   1   26.28    1.51
  10  13  -1   23.18    1.53
 -10 -13   1   28.10    1.53
 -10  13  -1   26.89    1.53
  10  13   1   24.60    1.54
 -12 -13  -1    5.56    0.83
  12  13  -1    5.49    0.91
 -12  13   1    5.03    0.81
 -12 -13   1    6.31    0.93
 -12  13  -1    4.42    0.79
 -14 -13  -1    2.77    0.68
 -14  13   1    2.66    0.67
 -14  13  -1    1.03    0.62
 -14 -13   1    2.38    0.72
 -16 -13  -1    0.89    0.65
 -16  13   1    0.61    0.61
 -16  13  -1   -0.85    0.51
 -16 -13   1   -0.19    0.59
 -18 -13  -1    2.29    0.71
 -18  13   1    4.84    0.82
 -18 -13   1    2.60    0.74
 -18  13  -1    3.30    0.74
  -1  14   1    4.84    0.53
   1 -14   1    4.38    0.55
   1  14  -1    3.38    0.73
  -1  14   1    3.40    0.71
   1  14  -1    4.09    0.60
   1  14   1    4.52    0.56
  -1  14  -1    3.58    0.74
  -1  14  -1    6.25    0.63
   1  14   1    3.61    0.73
   3  14  -1    8.92    1.03
   3  14  -1    7.28    0.88
  -3  14   1    9.00    1.01
   3 -14   1    9.11    0.66
   3  14   1   10.43    0.91
  -3  14  -1    9.98    1.05
  -3  14  -1    9.39    0.78
   3 -14  -1    8.73    0.60
   3  14   1    7.35    0.92
  -5 -14  -1    2.03    0.48
  -5  14   1    1.50    0.62
   5  14  -1    2.16    0.66
   5  14  -1    1.97    0.63
  -5  14  -1    1.00    0.60
  -5 -14   1    2.30    0.58
   5 -14  -1    2.70    0.39
   5  14   1    1.81    0.64
   5  14   1    2.25    0.58
  -7 -14  -1    2.73    0.60
  -7  14   1    1.38    0.61
   7  14  -1    3.75    0.79
   7  14  -1    3.51    0.86
  -7  14  -1    1.92    0.64
  -7 -14   1    2.30    0.56
   7  14   1    3.18    0.76
  -9 -14  -1   -0.02    0.46
  -9  14   1   -0.12    0.50
   9  14  -1   -0.01    0.61
   9  14   1   -0.71    0.53
  -9 -14   1   -0.15    0.53
  -9  14  -1   -0.03    0.53
 -11  14   1    4.15    0.77
  11  14  -1    5.64    0.95
 -11 -14  -1    4.83    0.78
 -11 -14   1    6.13    0.86
  11  14   1    5.67    0.91
 -11  14  -1    4.57    0.80
 -13 -14  -1    0.67    0.59
  13  14  -1    1.91    0.68
 -13  14   1    0.68    0.58
 -13 -14   1    1.11    0.58
  13  14   1    1.09    0.66
 -13  14  -1    1.57    0.63
  15  14  -1   -0.26    0.55
 -15  14   1   -0.35    0.52
 -15 -14  -1    0.39    0.52
 -15 -14   1   -0.14    0.63
 -15  14  -1   -0.45    0.57
 -17  14   1   -0.35    0.54
 -17 -14  -1    0.50    0.53
 -17 -14   1    0.04    0.54
 -17  14  -1   -0.04    0.56
   0  15  -1    9.96    0.77
   0  15   1    6.64    0.87
   0  15  -1    8.70    1.02
   0  15   1    8.14    0.67
  -2  15   1    5.79    0.80
  -2  15   1    4.91    0.58
   2  15  -1    5.03    0.66
   2  15  -1    4.19    0.75
  -2  15  -1    5.01    0.79
   2  15   1    5.48    0.66
   2  15   1    4.25    0.76
  -2  15  -1    5.41    0.61
   4  15  -1    5.75    0.84
   4  15  -1    5.52    0.77
  -4  15   1    5.19    0.81
   4  15   1    6.58    0.88
  -4  15  -1    5.25    0.81
   4  15   1    7.46    0.87
   4 -15  -1    6.06    0.53
   6  15  -1    7.85    0.95
   6  15  -1    7.50    0.96
  -6 -15  -1    9.57    0.88
  -6  15   1   10.35    1.07
  -6 -15   1    8.20    0.86
   6 -15  -1    9.56    0.63
  -6  15  -1    9.73    1.05
   6  15   1   10.15    1.07
   6  15   1    8.84    1.02
   8  15  -1    1.02    0.66
   8  15  -1    2.37    0.85
  -8  15   1    2.84    0.68
  -8 -15  -1    3.57    0.65
   8  15   1    1.83    0.70
  -8 -15   1    2.42    0.60
  -8  15  -1    2.51    0.66
 -10 -15  -1    1.37    0.54
  10  15  -1    0.77    0.69
 -10  15   1    0.84    0.59
  10  15   1    0.11    0.63
 -10  15  -1    1.90    0.64
 -10 -15   1    1.67    0.57
 -12  15   1    5.55    0.83
  12  15  -1    4.01    0.85
 -12 -15  -1    5.64    0.81
 -12  15  -1    4.13    0.78
 -12 -15   1    4.98    0.83
  12  15   1    4.96    0.87
  14  15  -1   -1.05    0.55
 -14  15   1   -0.53    0.53
 -14 -15  -1   -0.21    0.55
 -14  15  -1    0.58    0.60
 -14 -15   1    0.03    0.48
  14  15   1   -0.23    0.54
 -16  15   1    7.90    0.96
 -16 -15  -1    5.79    0.84
  16  15  -1    6.22    0.96
 -16 -15   1   10.63    1.22
 -16  15  -1    7.55    0.94
  16  15   1    7.48    1.01
  18  15  -1    0.64    0.65
 -18  15   1    0.32    0.57
 -18 -15   1    0.33    0.55
 -18  15  -1   -1.18    0.52
   1  16  -1    0.05    0.38
  -1  16   1    0.02    0.31
   1  16  -1    0.50    0.55
  -1  16   1   -0.42    0.37
   1  16   1   -0.60    0.33
  -1  16  -1   -0.25    0.50
   1  16   1   -0.09    0.53
  -1  16  -1    0.30    0.36
   3  16  -1    0.05    0.44
  -3  16   1    0.43    0.54
   3  16  -1   -0.07    0.55
  -3  16  -1    0.20    0.38
   3  16   1    0.00    0.43
   3  16   1    0.44    0.55
   3 -16  -1    0.66    0.30
  -3  16  -1    0.60    0.55
   5  16  -1    2.35    0.59
  -5  16   1    1.55    0.63
   5  16  -1    1.83    0.67
  -5 -16  -1    2.49    0.53
  -5 -16   1    2.15    0.57
   5  16   1    2.30    0.69
   5  16   1    2.45    0.58
  -5  16  -1    2.36    0.66
   7  16  -1    3.70    0.78
  -7  16   1    3.04    0.71
   7  16  -1    2.89    0.70
  -7 -16  -1    4.00    0.66
   7  16   1    4.72    0.83
   7  16   1    2.63    0.77
  -7  16  -1    2.65    0.68
  -7 -16   1    3.58    0.69
   9  16  -1   -0.44    0.61
  -9  16   1   -0.07    0.55
   9  16  -1   -1.89    0.56
  -9 -16  -1   -0.30    0.47
  -9 -16   1   -0.21    0.43
  -9  16  -1   -0.78    0.51
   9  16   1   -0.59    0.58
  11  16  -1   -0.16    0.63
 -11  16   1    0.29    0.56
 -11 -16  -1   -0.21    0.46
 -11  16  -1    0.22    0.55
  11  16   1   -0.80    0.57
 -11 -16   1   -0.07    0.45
 -13 -16  -1   -0.25    0.49
  13  16  -1    0.55    0.65
 -13  16   1   -0.24    0.54
 -13  16  -1   -0.26    0.53
  13  16   1    0.16    0.59
 -13 -16   1    0.45    0.51
 -15 -16  -1    0.34    0.57
 -15  16   1    0.00    0.55
  15  16  -1   -0.58    0.59
 -15 -16   1   -0.09    0.55
  15  16   1   -0.71    0.59
 -15  16  -1    0.40    0.55
 -17  16   1    0.43    0.60
  17  16  -1    0.58    0.67
  17  16   1    0.44    0.64
 -17 -16   1    0.69    0.66
 -17  16  -1    0.09    0.58
   0  17   1    4.07    0.77
   0  17   1    5.20    0.57
   0  17  -1    4.27    0.58
   0  17  -1    4.01    0.75
   2  17  -1    5.36    0.67
  -2  17   1    5.03    0.80
   2  17  -1    6.10    0.88
  -2  17   1    5.34    0.60
   2  17   1    5.38    0.85
   2  17   1    6.14    0.67
  -2  17  -1    5.17    0.62
  -2  17  -1    3.81    0.76
  -4  17   1    6.71    0.92
   4  17  -1    8.43    0.95
   4  17  -1    8.66    1.02
   4  17   1    9.17    0.89
   4  17   1    8.77    1.03
  -4  17  -1    9.45    1.07
   6  17  -1   13.09    1.35
   6  17  -1   18.65    1.27
  -6  17   1   20.16    1.37
  -6 -17  -1   19.58    1.14
  -6  17  -1   18.64    1.34
   6  17   1   18.64    1.42
  -6 -17   1   17.68    1.14
   6  17   1   17.55    1.20
   8  17  -1   -0.24    0.68
  -8  17   1    0.77    0.60
  -8 -17  -1    0.88    0.55
   8  17  -1    0.61    0.63
   8  17   1    0.40    0.63
  -8 -17   1    0.85    0.50
   8  17   1    0.23    0.66
  -8  17  -1   -0.12    0.58
  10  17  -1    0.40    0.67
 -10  17   1    1.42    0.67
 -10 -17  -1    0.94    0.51
  10  17  -1    1.09    0.72
  10  17   1   -0.18    0.62
 -10  17  -1    0.72    0.63
 -10 -17   1    1.25    0.59
  12  17  -1    2.26    0.77
 -12  17   1    2.10    0.69
  12  17  -1    3.51    0.89
 -12 -17  -1    1.55    0.62
 -12 -17   1    1.95    0.59
  12  17   1    3.27    0.83
 -12  17  -1    2.04    0.70
 -14  17   1   -0.41    0.53
  14  17  -1    0.03    0.62
 -14 -17  -1   -0.91    0.50
 -14  17  -1    0.02    0.54
 -14 -17   1   -0.44    0.53
  14  17   1    0.15    0.63
  16  17  -1    8.92    1.09
 -16  17   1    7.13    0.94
  16  17   1    7.89    1.04
 -16 -17   1   12.11    1.21
 -16  17  -1   10.10    1.12
  -1  18   1   13.37    0.80
  -1  18   1   11.84    1.18
   1  18  -1   11.69    0.90
   1  18  -1   10.76    1.19
  -1  18  -1   10.63    0.83
   1  18   1   11.65    1.22
   1  18   1   11.70    0.83
  -1  18  -1    9.77    1.13
  -3  18   1   14.26    1.14
   3  18  -1   15.31    1.08
   3  18  -1   17.03    1.39
   3  18   1   13.95    0.99
   3  18   1   15.34    1.32
  -3  18  -1   18.07    1.34
  -3  18  -1   12.25    0.92
   5  18  -1    1.89    0.60
  -5 -18  -1    0.97    0.49
   5  18  -1    0.78    0.74
  -5  18   1    1.93    0.71
   5  18   1    2.47    0.64
   5  18   1    1.61    0.71
  -5  18  -1    0.63    0.63
  -5 -18   1    2.59    0.61
   7  18  -1    6.75    0.99
  -7  18   1    7.01    0.95
  -7 -18  -1    6.72    0.78
   7  18  -1    9.87    1.04
  -7 -18   1    6.12    0.79
   7  18   1    6.03    0.92
  -7  18  -1    6.30    0.89
   7  18   1    7.10    0.99
   9  18  -1    1.91    0.73
  -9  18   1    2.10    0.69
   9  18  -1    0.97    0.67
  -9 -18  -1    1.54    0.56
   9  18   1    0.28    0.60
   9  18   1    0.90    0.68
  -9  18  -1    1.54    0.64
  -9 -18   1    0.34    0.49
 -11  18   1   17.84    1.34
 -11 -18  -1   18.92    1.25
  11  18  -1   16.87    1.44
  11  18  -1   19.90    1.49
 -11 -18   1   17.34    1.22
  11  18   1   16.73    1.39
  11  18   1   17.70    1.45
 -11  18  -1   18.11    1.37
  13  18  -1    4.03    0.89
 -13  18   1    2.98    0.72
  13  18  -1    4.31    0.84
 -13 -18   1    2.96    0.64
 -13  18  -1    3.51    0.73
  13  18   1    4.19    0.82
 -15  18   1    1.01    0.62
  15  18  -1    0.85    0.66
 -15 -18   1    1.54    0.73
 -15  18  -1    0.45    0.57
  15  18   1    0.71    0.65
   0  19   1   67.54    2.60
   0  19   1   63.64    2.06
   0  19  -1   57.96    2.53
   0  19  -1   63.50    2.17
   2  19  -1    1.11    0.72
  -2  19   1    3.07    0.74
  -2  19   1    5.53    0.62
   2  19  -1    2.66    0.58
  -2  19  -1    3.87    0.79
  -2  19  -1    1.08    0.51
   2  19   1    2.34    0.53
   2  19   1    3.31    0.77
   4  19  -1    3.86    0.83
   4  19  -1    3.08    0.73
  -4  19   1    5.94    0.89
  -4  19  -1    4.64    0.86
   4  19   1    7.77    0.89
   4  19   1    5.55    0.92
   6  19  -1    2.08    0.77
  -6  19   1    0.97    0.63
   6  19  -1    1.34    0.66
  -6 -19  -1    0.64    0.48
   6  19   1   -0.01    0.56
  -6  19  -1    1.97    0.65
  -6 -19   1    1.14    0.55
   6  19   1    0.67    0.67
  -8  19   1   13.71    1.27
   8  19  -1   15.95    1.38
   8  19  -1   12.89    1.21
  -8 -19   1   16.30    1.23
  -8  19  -1   15.40    1.29
   8  19   1   16.38    1.32
   8  19   1   16.03    1.39
 -10 -19  -1   27.88    1.48
  10  19  -1   23.99    1.61
 -10  19   1   29.53    1.64
  10  19  -1   26.07    1.68
 -10 -19   1   26.47    1.53
  10  19   1   27.87    1.69
 -10  19  -1   27.04    1.60
  10  19   1   29.60    1.72
 -12  19   1    4.02    0.81
  12  19  -1    3.63    0.86
  12  19  -1    3.13    0.82
  12  19   1    4.20    0.87
  12  19   1    2.70    0.78
 -12  19  -1    2.97    0.71
 -12 -19   1    2.85    0.67
 -14  19   1    5.00    0.82
  14  19  -1    5.12    0.90
  14  19  -1    6.87    1.06
  14  19   1    5.94    0.97
 -14  19  -1    4.40    0.80
  -1  20   1    0.29    0.57
  -1  20   1    0.24    0.35
   1  20  -1    0.07    0.41
   1  20  -1   -0.06    0.61
   1  20   1   -0.17    0.34
  -1  20  -1    0.95    0.41
   1  20   1   -0.23    0.61
  -1  20  -1   -0.27    0.56
   3  20  -1    2.23    0.77
   3  20  -1    5.20    0.70
  -3  20   1    3.23    0.76
  -3  20  -1    3.48    0.79
   3  20   1    4.74    0.63
   3  20   1    3.56    0.83
   5  20  -1   15.53    1.14
   5  20  -1   12.45    1.28
  -5  20   1   13.47    1.27
  -5 -20  -1   15.13    1.04
  -5 -20   1   14.96    1.06
   5  20   1   16.64    1.08
  -5  20  -1   15.32    1.31
   5  20   1   14.55    1.32
  -7 -20  -1   -0.54    0.47
   7  20  -1    0.47    0.54
   7  20  -1   -0.14    0.63
  -7  20   1    0.64    0.62
   7  20   1    0.75    0.67
   7  20   1   -0.20    0.46
  -7 -20   1   -0.03    0.52
  -7  20  -1    0.65    0.63
   9  20  -1    0.07    0.67
   9  20  -1    0.90    0.63
  -9  20   1    0.75    0.64
  -9 -20   1    0.72    0.58
  -9  20  -1    0.88    0.65
   9  20   1    1.11    0.57
   9  20   1   -0.21    0.62
  11  20  -1   -0.07    0.64
 -11  20   1    1.62    0.68
  11  20  -1    0.09    0.62
 -11  20  -1    0.84    0.60
  11  20   1    0.91    0.74
  11  20   1   -0.09    0.70
 -11 -20   1    0.44    0.56
  13  20  -1    7.92    1.06
 -13  20   1    4.77    0.84
  13  20  -1    4.70    0.93
 -13  20  -1    4.50    0.81
  13  20   1    6.01    0.93
  13  20   1    6.06    0.95
   0  21  -1    4.21    0.84
   0  21   1    4.72    0.84
   0  21  -1    7.00    0.74
   2  21  -1    2.13    0.73
  -2  21   1    1.71    0.69
   2  21  -1    2.92    0.58
   2  21   1    2.75    0.50
   2  21   1    3.06    0.78
  -2  21  -1    2.61    0.51
  -2  21  -1    2.02    0.69
   4  21  -1    2.23    0.75
   4  21  -1    3.18    0.66
  -4  21   1    1.20    0.67
  -4  21  -1    3.45    0.80
   4  21   1    3.03    0.58
   4  21   1    4.02    0.84
  -6  21   1    6.41    0.91
  -6 -21  -1    7.38    0.88
   6  21  -1    5.43    0.82
   6  21  -1    6.03    0.95
  -6  21  -1    5.95    0.92
   6  21   1    7.64    1.03
  -6 -21   1    4.67    0.72
   6  21   1    5.97    0.77
  -8  21   1    0.14    0.58
   8  21  -1    0.48    0.59
   8  21  -1    0.24    0.68
   8  21   1    0.80    0.50
   8  21   1    0.99    0.70
  -8  21  -1    1.18    0.64
  -8 -21   1   -0.01    0.50
  10  21  -1    3.02    0.83
  10  21  -1    2.98    0.76
 -10  21   1    2.73    0.73
  10  21   1    3.81    0.80
  10  21   1    2.46    0.78
 -10  21  -1    1.17    0.65
  12  21  -1    2.51    0.81
 -12  21   1    3.08    0.77
  12  21  -1    2.61    0.76
  12  21   1    3.44    0.82
 -12  21  -1    3.32    0.75
  12  21   1    2.73    0.82
   1  22  -1    0.53    0.64
   1  22  -1   -0.02    0.44
  -1  22   1    1.76    0.67
  -1  22  -1    0.08    0.59
   1  22   1    0.17    0.59
   3  22  -1    0.90    0.47
  -3  22   1    0.91    0.63
   3  22  -1    0.60    0.68
  -3  22  -1    0.60    0.62
   3  22   1    0.86    0.67
  -5  22   1    4.85    0.84
   5  22  -1    3.52    0.89
   5  22  -1    5.30    0.74
  -5 -22   1    4.35    0.62
  -5  22  -1    3.09    0.75
   5  22   1    5.19    0.69
   5  22   1    3.28    0.82
   7  22  -1   -0.01    0.54
   7  22  -1   -0.13    0.66
  -7  22   1    0.99    0.65
   7  22   1   -0.23    0.50
  -7  22  -1    0.16    0.62
   7  22   1    0.14    0.67
  -7 -22   1    0.30    0.49
  -9  22   1    0.32    0.61
   9  22  -1   -0.85    0.66
   9  22  -1    0.35    0.59
   9  22   1   -0.21    0.48
   9  22   1    0.10    0.70
  -9  22  -1   -0.30    0.63
  11  22  -1   -0.49    0.63
 -11  22   1    0.40    0.66
  11  22  -1    0.05    0.67
  11  22   1   -0.34    0.55
  11  22   1   -1.05    0.68
 -11  22  -1   -0.03    0.58
   0  23  -1    1.22    0.69
   0  23   1    1.60    0.70
   2  23  -1    4.02    0.85
  -2  23   1    3.77    0.81
   2  23   1    2.86    0.78
  -2  23  -1    3.25    0.77
   4  23  -1    1.48    0.73
  -4  23   1    0.36    0.65
  -4  23  -1    1.61    0.71
   4  23   1    1.30    0.71
   6  23  -1    6.22    0.99
  -6  23   1    6.89    0.94
   6  23  -1    6.46    0.82
  -6  23  -1    6.68    0.95
   6  23   1    8.20    1.06
   8  23  -1    1.73    0.65
  -8  23   1    0.98    0.67
   8  23  -1    0.88    0.71
  -8  23  -1    1.47    0.67
   8  23   1    1.35    0.73
  10  23  -1   -0.44    0.70
 -10  23   1   -0.54    0.55
  10  23  -1    0.23    0.64
 -10  23  -1    0.56    0.63
  10  23   1    0.97    0.63
  10  23   1   -0.46    0.66
  -1  24   1    0.33    0.65
   1  24  -1   -0.18    0.63
  -1  24  -1    0.78    0.67
   1  24   1    0.12    0.64
  -3  24   1    1.93    0.70
   3  24  -1    1.32    0.73
   3  24   1    1.44    0.73
  -3  24  -1    0.69    0.65
  -5  24   1    0.74    0.63
   5  24  -1   -0.15    0.76
  -5  24  -1    1.06    0.66
   5  24   1    1.03    0.81
  -7  24   1    1.18    0.66
   7  24  -1    0.84    0.74
   7  24   1    1.69    0.74
  -7  24  -1    1.64    0.71
  -9  24   1   -0.28    0.61
   9  24  -1   -0.68    0.73
   9  24   1    0.71    0.79
  -9  24  -1   -0.45    0.66
   0  25  -1   -0.89    0.62
   0  25   1   -0.40    0.63
   2  25  -1    0.75    0.70
  -2  25   1    2.82    0.77
  -2  25  -1    0.88    0.67
   2  25   1    1.39    0.72
   4  25  -1   -0.09    0.71
  -4  25   1    0.06    0.65
  -4  25  -1    0.93    0.68
   4  25   1    0.65    0.70
   6  25  -1    0.62    0.78
  -6  25   1    2.00    0.75
   6  25   1    2.21    0.81
  -6  25  -1    1.59    0.70
   1  26  -1    2.53    0.83
  -1  26   1    2.26    0.75
   1  26   1    2.86    0.78
  -1  26  -1    2.57    0.82
   3  26  -1    2.35    0.78
  -3  26   1    1.12    0.71
  -3  26  -1    1.49    0.70
   3  26   1    3.00    0.84
   0   0   2   -0.03    0.06
   0   0  -2    0.01    0.09
   2   0   2   29.17    1.12
  -2   0   2   32.11    1.19
   2   0  -2   30.98    1.01
  -2   0  -2   30.23    0.99
   2   0  -2   31.16    1.17
  -2   0   2   29.84    1.01
  -2   0  -2   30.77    1.16
   2   0   2   32.25    1.00
   4   0   2   13.84    0.78
  -4   0  -2   14.34    0.85
  -4   0   2   13.74    1.11
   4   0  -2   13.06    0.79
   4   0  -2   14.61    1.08
  -4   0   2   13.32    0.77
   4   0   2   14.42    1.03
  -4   0  -2   14.94    1.12
  -6   0   2  246.42    6.93
  -6   0   2  247.78    7.31
  -6   0  -2  249.76    7.28
  -6   0  -2  259.13    6.93
  -8   0   2   64.89    2.35
  -8   0  -2   64.43    2.32
  -8   0   2   62.89    2.70
  -8   0  -2   61.69    2.69
 -10   0  -2   -0.40    0.68
 -10   0  -2   -0.41    0.43
 -10   0   2    0.38    0.51
 -10   0   2    0.56    0.70
 -12   0  -2   36.67    1.76
 -12   0  -2   35.52    2.19
 -12   0   2   38.88    2.24
 -12   0   2   39.20    1.82
 -14   0  -2    0.70    0.54
 -14   0  -2    0.70    0.61
 -14   0   2    0.88    0.77
 -14   0   2    0.39    0.51
 -16   0  -2   54.76    2.26
 -16   0   2   47.87    2.57
 -16   0  -2   58.71    2.89
 -16   0   2   52.14    2.28
 -18   0  -2    0.31    0.77
 -18   0   2    0.66    0.82
 -18   0  -2    0.15    0.55
 -18   0   2   -0.20    0.55
 -20   0  -2    0.51    0.83
 -20   0   2    0.45    0.87
 -20   0  -2    1.38    0.59
 -20   0   2    0.54    0.60
   3  -1   2   12.18    0.81
   3   1  -2   13.40    0.94
   3   1  -2   12.14    0.70
  -3  -1  -2   11.66    0.82
   3  -1   2   12.58    0.66
  -3   1   2   13.38    0.72
  -3   1   2   11.85    0.82
  -3   1  -2   10.29    0.94
  -3  -1   2   14.59    0.97
  -3   1  -2   12.03    0.71
   3  -1  -2   12.46    0.94
   3   1   2   13.07    0.82
  -3  -1   2   11.85    0.70
   3  -1  -2   12.10    0.68
   3   1   2   12.32    0.70
  -5  -1  -2  420.20   11.38
  -5   1   2  431.11   11.74
  -5  -1  -2  442.45   11.68
   5   1  -2  436.90   11.41
  -5   1   2  438.77   11.43
   5   1   2  462.00   11.86
  -5  -1   2  427.27   11.44
  -5   1  -2  424.78   11.77
  -5   1  -2  417.93   11.37
  -5  -1   2  414.22   11.69
   5  -1  -2  433.74   11.40
  -7  -1  -2    5.09    0.65
  -7  -1  -2    5.89    0.89
  -7   1   2    5.95    0.70
  -7   1   2    4.82    0.81
  -7   1  -2    5.69    0.95
  -7  -1   2    4.35    0.85
  -7   1  -2    4.58    0.63
  -7  -1   2    6.36    0.74
  -9   1   2   26.63    1.81
  -9  -1  -2   26.88    1.63
  -9   1   2   26.04    1.41
  -9  -1  -2   27.31    1.40
  -9  -1   2   26.06    1.78
  -9  -1   2   27.70    1.44
  -9   1  -2   25.23    1.65
  -9   1  -2   27.39    1.40
 -11   1   2   26.85    1.88
 -11  -1  -2   29.34    1.92
 -11   1   2   29.34    1.51
 -11  -1  -2   27.63    1.47
 -11   1  -2   28.59    1.51
 -11  -1   2   29.29    1.50
 -11   1  -2   23.12    1.86
 -11  -1   2   29.21    1.94
 -13   1   2   42.56    2.31
 -13  -1  -2   45.71    1.99
 -13   1   2   44.11    2.04
 -13  -1  -2   45.72    2.46
 -13   1  -2   48.58    2.03
 -13   1  -2   45.54    2.49
 -13  -1   2   43.61    2.41
 -13  -1   2   46.51    2.04
 -15  -1  -2   37.14    2.28
 -15   1   2   37.15    1.87
 -15   1   2   35.94    2.27
 -15  -1  -2   35.46    1.79
 -15   1  -2   36.92    2.34
 -15   1  -2   35.45    1.79
 -15  -1   2   37.98    2.28
 -15  -1   2   38.71    1.85
 -17  -1  -2   27.18    1.57
 -17   1   2   27.39    1.62
 -17   1   2   22.48    1.81
 -17  -1  -2   23.78    1.98
 -17  -1   2   25.51    2.00
 -17   1  -2   32.53    2.20
 -17  -1   2   26.85    1.67
 -17   1  -2   26.29    1.56
 -19   1   2    2.32    0.71
 -19   1   2    0.09    0.80
 -19  -1  -2    1.88    0.95
 -19  -1   2    1.36    0.65
 -19  -1   2    2.26    0.94
 -19   1  -2    2.72    0.68
 -19   1  -2    1.83    0.75
 -21   1   2    0.02    0.89
 -21  -1  -2    1.44    0.92
 -21   1   2    1.99    0.73
 -21  -1   2    2.18    0.94
 -21   1  -2    1.16    0.64
 -21   1  -2    1.10    0.94
   0  -2   2   61.15    1.84
   0  -2  -2   63.18    1.75
   0  -2   2   64.25    1.80
   0   2   2   63.77    1.70
  -2   2   2   57.33    1.91
  -2   2   2   59.01    1.79
  -2  -2  -2   57.44    1.73
   2   2  -2   57.54    1.88
   2  -2   2   57.42    1.86
   2  -2   2   57.37    1.78
  -2  -2   2   59.06    1.92
   2  -2  -2   59.14    1.95
   2  -2  -2   59.87    1.78
  -2   2  -2   59.88    1.80
   2   2   2   60.75    1.71
  -4   2   2   91.90    3.12
  -4   2   2   98.66    2.89
   4  -2   2   96.99    2.86
   4   2  -2   95.06    3.07
   4   2  -2   94.17    2.88
  -4  -2  -2   99.13    3.01
  -4  -2   2   94.82    2.92
  -4  -2   2   94.10    3.11
   4  -2  -2   94.67    2.86
   4   2   2   93.57    2.88
   4   2   2   92.87    2.85
  -4   2  -2   94.47    3.21
   4  -2  -2   90.98    3.28
  -4   2  -2   92.37    2.84
  -6   2   2   16.68    1.22
  -6   2   2   17.58    1.08
  -6  -2  -2   18.74    1.29
  -6  -2   2   17.58    1.08
  -6   2  -2   17.86    1.46
  -6  -2   2   16.39    1.19
  -6   2  -2   18.69    1.06
  -8   2   2    0.22    0.48
  -8   2   2   -0.02    0.49
  -8  -2  -2    0.34    0.59
  -8  -2  -2   -0.19    0.43
  -8  -2   2    1.82    0.54
  -8  -2   2   -0.26    0.60
  -8   2  -2    0.18    0.46
  -8   2  -2    0.56    0.72
 -10   2   2   53.18    2.13
 -10  -2  -2   53.00    2.11
 -10   2   2   47.33    2.38
 -10  -2  -2   52.00    2.38
 -10  -2   2   47.55    2.46
 -10   2  -2   51.26    2.59
 -10   2  -2   55.33    2.11
 -10  -2   2   53.95    2.15
 -12  -2  -2   15.15    1.54
 -12  -2  -2   16.86    1.20
 -12   2   2   15.34    1.41
 -12   2   2   17.18    1.15
 -12   2  -2   17.97    1.22
 -12  -2   2   17.47    1.60
 -12  -2   2   14.36    1.17
 -12   2  -2   18.84    1.53
 -14  -2  -2    0.23    0.76
 -14   2   2   -0.80    0.67
 -14   2   2   -0.14    0.49
 -14  -2  -2   -0.08    0.46
 -14  -2   2    0.11    0.48
 -14  -2   2   -0.91    0.63
 -14   2  -2    0.64    0.78
 -14   2  -2    0.55    0.53
 -16  -2  -2   22.02    1.86
 -16   2   2   23.09    1.92
 -16   2   2   20.79    1.44
 -16   2  -2   19.47    1.37
 -16   2  -2   18.98    1.66
 -16  -2   2   18.83    1.78
 -16  -2   2   22.36    1.46
 -18   2   2    0.17    0.53
 -18   2   2   -0.28    0.77
 -18  -2  -2   -0.43    0.75
 -18  -2   2   -0.22    0.55
 -18   2  -2   -0.45    0.76
 -18   2  -2    0.39    0.56
 -18  -2   2   -0.03    0.79
 -20  -2  -2    1.56    0.87
 -20   2   2    3.21    0.89
 -20   2   2    0.08    0.54
 -20  -2   2    0.42    0.82
 -20   2  -2    1.03    0.89
 -20   2  -2    0.72    0.66
  -1   3   2    3.24    0.39
  -1   3   2    2.43    0.32
   1   3  -2    2.67    0.43
   1   3  -2    2.19    0.35
   1  -3   2    2.33    0.35
   1  -3   2    2.68    0.34
  -1  -3   2    2.79    0.37
   1  -3  -2    2.28    0.31
  -1   3  -2    2.55    0.38
  -1  -3   2    3.04    0.37
   1   3   2    2.77    0.34
  -1   3  -2    2.50    0.35
   1  -3  -2    2.88    0.42
   3  -3   2   27.24    1.34
  -3   3   2   26.22    1.33
   3   3  -2   25.56    1.21
  -3   3   2   24.80    1.14
   3  -3   2   26.17    1.11
  -3  -3  -2   26.54    1.09
   3  -3  -2   25.11    1.09
  -3   3  -2   25.35    1.11
  -3  -3   2   27.06    1.20
   3  -3  -2   24.60    1.32
   3   3   2   25.93    1.04
  -5   3   2  184.84    5.41
  -5   3   2  191.59    5.72
  -5  -3  -2  200.71    5.58
   5   3   2  193.40    5.42
  -5   3  -2  185.59    5.76
  -5   3  -2  192.34    5.41
  -5  -3   2  191.96    5.67
  -7   3   2    8.29    1.05
  -7  -3  -2    4.67    0.80
  -7   3   2    7.26    0.84
  -7   3  -2    5.66    0.99
  -7  -3   2    7.17    0.96
  -7   3  -2    5.64    0.69
  -7  -3   2    6.61    0.75
  -9  -3  -2    6.66    0.97
  -9   3   2    6.52    1.04
  -9   3   2    5.29    0.75
  -9   3  -2    4.35    0.97
  -9  -3   2    5.72    0.77
  -9   3  -2    5.62    0.73
  -9  -3   2    5.62    0.92
 -11   3   2    0.62    0.52
 -11   3   2   -0.09    0.71
 -11  -3  -2    0.91    0.69
 -11   3  -2    0.28    0.51
 -11   3  -2   -0.36    0.53
 -11  -3   2   -0.13    0.50
 -11  -3   2    0.01    0.68
 -13   3   2   15.66    1.23
 -13  -3  -2   19.52    1.64
 -13   3   2   18.42    1.69
 -13  -3   2   16.41    1.57
 -13   3  -2   17.03    1.66
 -13   3  -2   15.45    1.21
 -13  -3   2   19.55    1.30
 -15   3   2   13.36    1.60
 -15   3   2   13.36    1.20
 -15  -3  -2   13.03    1.56
 -15   3  -2   13.32    1.62
 -15   3  -2   12.88    1.16
 -15  -3   2   14.04    1.21
 -15  -3   2   13.58    1.55
 -17   3   2    7.44    1.28
 -17  -3  -2   10.19    1.37
 -17   3   2   10.00    1.15
 -17   3  -2    8.69    1.36
 -17  -3   2    8.48    1.29
 -17   3  -2    7.57    0.97
 -19  -3  -2    0.18    0.80
 -19   3   2   -0.95    0.80
 -19   3   2    0.06    0.62
 -19   3  -2    0.19    0.55
 -19  -3   2    0.39    0.74
 -19   3  -2    0.31    0.84
 -21   3   2   -0.30    0.59
 -21   3   2    0.31    0.88
 -21  -3  -2   -0.22    0.76
 -21   3  -2   -2.02    0.76
 -21  -3   2   -0.19    0.79
 -21   3  -2    0.76    0.62
   0   4   2    7.75    0.57
   0  -4  -2    7.29    0.54
   0   4  -2    6.35    0.58
   0  -4   2    7.81    0.59
   0  -4   2    7.51    0.58
   0   4  -2    6.81    0.62
  -2  -4  -2  116.04    3.19
  -2   4   2  110.42    3.48
   2   4  -2  117.46    3.50
   2   4  -2  112.18    3.41
  -2   4   2  117.69    3.37
   2  -4   2  120.62    3.39
   2  -4   2  119.04    3.37
  -2   4  -2  122.83    3.41
  -2   4  -2  116.68    3.37
   2  -4  -2  116.61    3.53
   2  -4  -2  114.54    3.33
  -4   4   2   59.38    2.29
  -4  -4  -2   58.39    2.02
  -4   4   2   58.49    2.03
  -4  -4   2   54.71    2.14
  -4   4  -2   57.78    2.02
   4  -4  -2   56.47    1.98
   4   4   2   57.22    1.92
  -6   4   2   87.89    3.24
  -6  -4  -2   83.91    2.98
  -6   4   2   87.90    2.89
  -6  -4   2   86.83    3.11
  -6   4  -2   86.23    3.22
  -6   4  -2   89.72    2.90
  -8  -4  -2    6.71    1.03
  -8   4   2    4.85    0.67
  -8   4   2    5.57    1.03
  -8  -4   2    5.99    0.87
  -8   4  -2    7.50    0.87
  -8   4  -2    5.92    1.11
 -10  -4  -2    2.01    0.73
 -10   4   2    1.77    0.67
 -10   4   2    2.76    0.61
 -10   4  -2    3.62    0.81
 -10  -4   2    2.30    0.77
 -10   4  -2    1.91    0.59
 -12   4   2    4.29    0.75
 -12  -4  -2    5.03    0.99
 -12   4   2    6.02    0.99
 -12   4  -2    4.56    0.74
 -12  -4   2    3.87    0.92
 -12   4  -2    4.10    1.02
 -14   4   2    2.35    0.90
 -14  -4  -2    2.99    0.87
 -14   4   2    2.25    0.64
 -14   4  -2    2.04    0.63
 -14  -4   2    2.70    0.85
 -14   4  -2    1.36    0.84
 -16  -4  -2   38.38    2.31
 -16   4   2   39.65    1.95
 -16   4   2   37.19    2.24
 -16  -4   2   34.20    2.21
 -16   4  -2   39.99    1.90
 -16   4  -2   36.66    2.39
 -18  -4  -2    0.33    0.75
 -18   4   2    2.00    0.78
 -18   4   2    1.38    0.65
 -18   4  -2    0.80    0.61
 -18  -4   2   -0.41    0.70
 -18   4  -2    0.44    0.80
 -20   4   2    0.13    0.86
 -20  -4  -2    0.88    0.75
 -20   4   2   -0.63    0.54
 -20   4  -2   -0.41    0.51
 -20  -4   2   -0.70    0.68
 -20   4  -2   -0.89    0.76
  -1   5   2  241.46    6.44
   1   5  -2  236.56    6.45
  -1  -5  -2  233.14    6.40
   1   5  -2  226.62    6.45
   1  -5   2  235.91    6.37
   1  -5   2  238.68    6.45
  -1   5  -2  238.76    6.45
   1  -5  -2  229.30    6.06
   1  -5  -2  235.56    6.40
  -1  -5   2  245.64    6.50
  -1   5  -2  240.63    6.39
   1  -5  -2  233.51    6.45
   1   5   2  237.31    6.44
  -1  -5   2  251.26    6.49
   3   5  -2   29.98    1.35
   3  -5   2   30.37    1.25
  -3   5   2   30.68    1.51
  -3  -5  -2   29.24    1.18
  -3   5   2   30.86    1.33
   3  -5  -2   31.90    1.57
  -3  -5   2   30.93    1.37
   3  -5  -2   32.22    1.32
  -3   5  -2   31.01    1.34
  -5  -5  -2   94.87    3.18
  -5   5   2  102.93    3.52
  -5   5   2   98.59    3.20
   5   5   2  106.67    3.11
  -5  -5   2   99.68    3.35
  -5   5  -2  100.38    3.20
  -7  -5  -2   56.35    2.32
  -7   5   2   51.59    2.38
  -7   5   2   58.87    2.20
  -7   5  -2   57.88    2.18
  -7   5  -2   58.90    2.52
  -7  -5   2   58.87    2.40
  -9  -5  -2    8.02    1.06
  -9   5   2    8.01    0.94
  -9   5   2    6.03    1.07
  -9  -5   2    9.32    1.11
  -9   5  -2    8.40    0.93
  -9   5  -2    9.97    1.15
 -11   5   2  106.55    4.06
 -11   5   2  105.69    3.66
 -11  -5  -2  109.54    3.94
 -11   5  -2  114.56    3.69
 -11  -5   2  117.30    4.05
 -11   5  -2  108.27    4.09
 -13   5   2    1.64    0.60
 -13  -5  -2    1.85    0.78
 -13   5   2    2.00    0.72
 -13   5  -2    2.63    0.63
 -13  -5   2    2.14    0.81
 -13   5  -2    3.13    0.94
 -15   5   2   10.46    1.09
 -15  -5  -2    7.36    1.15
 -15   5   2    6.02    1.17
 -15  -5   2    8.52    1.19
 -15   5  -2    9.78    1.04
 -15   5  -2    9.27    1.31
 -17  -5  -2   19.70    1.76
 -17   5   2   18.72    1.85
 -17   5   2   20.80    1.40
 -17   5  -2   19.29    1.87
 -17   5  -2   17.02    1.34
 -17  -5   2   17.52    1.66
 -19   5   2    1.60    0.66
 -19  -5  -2    0.80    0.81
 -19   5   2   -0.65    0.83
 -19   5  -2    1.48    0.64
 -19   5  -2    0.75    0.87
 -19  -5   2    1.03    0.79
 -21  -5  -2   16.95    1.73
 -21   5   2   12.15    1.60
 -21   5   2   17.55    1.36
 -21   5  -2   14.40    1.28
 -21  -5   2   16.19    1.64
 -21   5  -2   15.19    1.56
   0   6   2  338.80    8.73
   0   6  -2  328.46    8.98
   0  -6  -2  352.71    9.03
   0  -6   2  339.39    8.98
   0   6   2  340.84    9.04
   0   6  -2  329.61    9.07
  -2   6   2  107.98    3.31
   2   6  -2  108.49    3.39
   2  -6   2  105.41    3.20
   2   6  -2  111.06    3.39
  -2   6  -2  111.27    3.35
   2  -6  -2  108.74    2.93
   2   6   2  115.79    3.39
  -2   6  -2  115.24    3.28
   2  -6  -2  109.64    3.30
   2  -6  -2  108.82    3.47
   4   6  -2  233.78    6.48
  -4  -6  -2  228.01    6.26
  -4   6   2  221.23    6.37
  -4   6   2  230.82    6.63
   4  -6   2  229.90    6.32
  -4  -6   2  226.44    6.43
  -4   6  -2  223.09    6.38
  -6   6   2  195.29    6.12
  -6  -6  -2  201.74    5.85
  -6   6   2  207.58    5.85
  -6  -6   2  202.72    5.98
  -6   6  -2  200.31    5.82
  -8   6   2    9.81    0.96
  -8   6   2    9.43    1.20
  -8  -6  -2    6.66    0.88
  -8   6  -2    6.57    0.97
  -8   6  -2    8.19    0.91
  -8  -6   2    8.89    1.08
 -10   6   2  149.74    4.77
 -10  -6  -2  149.99    4.96
 -10   6   2  158.62    5.28
 -10  -6   2  159.92    5.08
 -10   6  -2  152.65    5.27
 -10   6  -2  156.01    4.78
 -12   6   2   65.66    2.55
 -12  -6  -2   62.35    2.73
 -12   6   2   63.45    2.87
 -12   6  -2   63.67    2.97
 -12   6  -2   62.06    2.48
 -12  -6   2   68.20    2.83
 -14  -6  -2   -0.36    0.62
 -14   6   2    0.44    0.82
 -14   6   2    1.70    0.62
 -14   6  -2    1.42    0.57
 -14   6  -2   -0.06    0.74
 -14  -6   2    0.56    0.70
 -16  -6  -2   72.85    3.29
 -16   6   2   76.16    3.39
 -16   6   2   81.81    3.02
 -16  -6   2   78.84    3.30
 -16   6  -2   80.17    3.52
 -16   6  -2   87.91    3.07
 -18   6   2   11.08    1.13
 -18   6   2    8.86    1.37
 -18  -6  -2    9.32    1.36
 -18   6  -2   11.35    1.23
 -18   6  -2    9.46    1.37
 -18  -6   2    8.70    1.19
 -20  -6  -2    5.21    1.11
 -20   6   2    3.67    0.77
 -20   6   2    5.92    1.22
 -20   6  -2    5.30    0.88
 -20  -6   2    4.68    0.90
 -20   6  -2    5.48    1.22
  -1  -7  -2    8.38    0.74
   1   7  -2    7.17    0.83
   1   7  -2    6.17    0.72
  -1   7   2    7.53    0.41
  -1   7   2    7.22    0.77
   1  -7   2    6.24    0.61
  -1   7  -2    6.00    0.70
  -1  -7   2    7.15    0.69
   1  -7  -2    6.60    0.76
   1  -7  -2    8.40    0.72
  -1   7  -2    6.89    0.73
   1   7   2    7.68    0.79
   3   7  -2   -0.64    0.44
  -3   7   2    0.41    0.45
  -3  -7  -2   -0.01    0.33
   3   7  -2    0.82    0.51
   3  -7   2   -0.01    0.38
   3   7   2    0.35    0.45
   3  -7  -2    0.46    0.24
  -3   7  -2   -0.33    0.44
  -3   7  -2    0.79    0.40
   5   7  -2   40.81    1.82
  -5   7   2   36.61    1.93
  -5  -7  -2   43.39    1.68
   5  -7   2   41.32    1.64
  -5   7   2   40.19    1.73
  -5  -7   2   38.56    1.75
  -5   7  -2   41.12    1.74
  -7   7   2    2.07    0.59
  -7  -7  -2    3.19    0.68
  -7   7   2    2.43    0.82
  -7  -7   2    3.32    0.71
  -7   7  -2    1.26    0.52
  -9   7   2    5.62    0.91
  -9  -7  -2    4.70    0.79
  -9   7   2    4.86    0.73
  -9   7  -2    5.46    0.76
  -9  -7   2    4.99    0.85
  -9   7  -2    4.96    0.99
 -11   7   2    1.01    0.57
 -11   7   2    1.20    0.87
 -11  -7  -2   -0.12    0.61
 -11   7  -2    0.51    0.52
 -11   7  -2    0.86    0.79
 -11  -7   2    0.78    0.63
 -13  -7  -2    7.17    1.06
 -13   7   2    8.73    1.02
 -13   7   2    9.40    1.28
 -13   7  -2    6.71    1.16
 -13  -7   2    7.17    1.04
 -13   7  -2    6.74    0.86
 -15   7   2    7.44    1.22
 -15   7   2    6.70    0.93
 -15  -7  -2    7.71    1.11
 -15   7  -2    4.59    1.12
 -15   7  -2    7.23    0.90
 -15  -7   2    8.06    1.13
 -17   7   2    5.36    0.83
 -17   7   2    4.30    1.12
 -17  -7  -2    4.30    1.00
 -17   7  -2    6.16    0.84
 -17  -7   2    5.99    1.04
 -17   7  -2    4.51    1.08
 -19  -7  -2    0.56    0.78
 -19   7   2    1.13    0.59
 -19   7   2    1.41    0.97
 -19  -7   2    2.00    0.79
 -19   7  -2    1.73    0.63
 -19   7  -2    0.69    0.89
 -21  -7  -2   -0.21    0.75
 -21   7   2    0.45    0.59
 -21   7   2   -0.47    0.88
 -21   7  -2    0.27    0.58
 -21  -7   2    0.27    0.72
 -21   7  -2   -1.08    0.84
   0  -8   2   18.88    0.96
   0   8   2   17.10    0.74
   0   8   2   17.13    1.06
   0   8  -2   19.44    1.15
   0   8  -2   16.78    1.00
   2   8  -2    0.42    0.47
   2   8  -2    0.26    0.47
   2  -8   2    0.64    0.37
  -2   8   2    0.20    0.43
  -2   8  -2    0.06    0.38
   2  -8  -2    0.43    0.20
  -2   8  -2   -0.03    0.35
   2   8   2   -0.01    0.44
  -4   8   2    7.93    0.89
   4  -8   2    7.36    0.65
   4   8  -2    6.47    0.81
   4   8  -2    7.16    0.91
  -4  -8  -2    7.63    0.75
   4  -8  -2    7.19    0.52
   4   8   2    7.72    0.89
  -4  -8   2    6.02    0.73
  -4   8  -2    5.85    0.74
  -6   8   2   -0.12    0.60
   6   8  -2   -1.06    0.47
  -6  -8  -2    0.26    0.39
  -6   8   2   -0.09    0.46
  -6  -8   2    0.72    0.51
  -6   8  -2   -0.77    0.42
  -8   8   2   30.64    1.88
  -8   8   2   30.44    1.54
  -8  -8  -2   34.38    1.69
  -8  -8   2   31.97    1.71
  -8   8  -2   29.58    1.55
 -10   8   2   25.56    1.43
 -10   8   2   22.89    1.75
 -10  -8  -2   20.78    1.54
 -10  -8   2   20.05    1.50
 -10   8  -2   23.25    1.40
 -12  -8  -2   -0.11    0.57
 -12   8   2    0.02    0.49
 -12   8   2   -0.77    0.64
 -12   8  -2    0.45    0.60
 -12   8  -2    0.42    0.51
 -12  -8   2    0.23    0.60
 -14   8   2   -0.30    0.51
 -14   8   2    0.82    0.62
 -14  -8  -2   -0.49    0.56
 -14   8  -2    0.27    0.53
 -14   8  -2   -1.04    0.72
 -14  -8   2    0.19    0.65
 -16   8   2   -0.02    0.80
 -16  -8  -2    0.25    0.70
 -16   8   2   -0.51    0.54
 -16   8  -2   -0.86    0.75
 -16   8  -2   -0.71    0.52
 -16  -8   2   -0.38    0.62
 -18   8   2    1.11    0.93
 -18   8   2    1.87    0.73
 -18  -8  -2    1.34    0.78
 -18   8  -2    1.28    0.67
 -18  -8   2    1.55    0.76
 -18   8  -2    0.94    0.90
 -20  -8  -2   -0.59    0.62
 -20   8   2   -0.94    0.53
 -20   8   2    0.77    0.60
 -20   8  -2   -0.63    0.82
 -20  -8   2    0.40    0.69
 -20   8  -2   -1.01    0.58
  -1   9   2    4.00    0.64
   1   9  -2    6.93    0.72
   1   9  -2    4.75    0.69
   1  -9   2    5.64    0.65
  -1   9   2    5.52    0.44
  -1   9  -2    6.08    0.74
  -1  -9   2    5.51    0.68
  -1   9  -2    6.03    0.70
   1   9   2    3.95    0.64
   1   9   2    5.64    0.58
   3  -9   2    0.53    0.33
   3   9  -2    0.43    0.50
   3   9  -2    0.75    0.52
  -3   9   2   -0.24    0.42
   3   9   2    0.55    0.50
  -3   9  -2    0.37    0.43
   3  -9  -2    0.21    0.22
  -3   9  -2    0.17    0.47
  -5  -9  -2    7.50    0.77
  -5   9   2    8.38    0.92
   5  -9   2    6.75    0.70
   5   9  -2    5.80    0.82
   5   9   2    5.78    0.77
  -5  -9   2    6.52    0.80
   5  -9  -2    6.18    0.55
  -5   9  -2    5.98    0.76
   7   9  -2   -0.31    0.53
  -7  -9  -2    0.15    0.44
  -7   9   2    0.01    0.37
  -7   9   2   -0.53    0.55
  -7   9  -2   -0.87    0.43
  -7  -9   2   -0.36    0.45
  -9  -9  -2    2.08    0.58
  -9   9   2    1.92    0.60
  -9   9   2    2.06    0.75
  -9   9  -2    0.99    0.55
  -9  -9   2    1.48    0.64
 -11   9   2    0.77    0.54
 -11   9   2   -0.08    0.70
 -11  -9  -2    1.02    0.57
 -11  -9   2    0.73    0.60
 -11   9  -2    0.11    0.46
 -13  -9  -2    2.58    0.81
 -13   9   2    2.21    0.64
 -13   9   2    0.20    0.71
 -13  -9   2    2.16    0.71
 -13   9  -2    0.95    0.55
 -15   9   2    0.52    0.58
 -15  -9  -2    0.75    0.65
 -15   9   2    0.64    0.83
 -15   9  -2    0.11    0.56
 -15   9  -2    0.47    0.68
 -15  -9   2   -0.19    0.65
 -17   9   2    0.46    0.57
 -17  -9  -2    1.41    0.83
 -17   9   2    1.02    0.73
 -17   9  -2    0.03    0.62
 -17  -9   2    1.20    0.71
 -17   9  -2    0.76    0.57
 -19   9   2    0.71    0.60
 -19  -9  -2    1.49    0.73
 -19   9   2    0.71    0.66
 -19  -9   2    0.21    0.67
 -19   9  -2    0.14    0.57
   0  10   2    6.11    0.74
   0  10  -2    5.97    0.77
   0  10  -2    6.30    0.73
   0 -10   2    6.67    0.65
   0  10   2    6.99    0.52
  -2  10   2    1.34    0.54
   2  10  -2    2.86    0.62
   2 -10   2    1.59    0.43
   2  10  -2    2.27    0.54
   2  10   2    1.80    0.45
  -2  10  -2    1.93    0.55
   2 -10  -2    2.14    0.30
   2  10   2    1.94    0.55
  -2  10  -2    1.63    0.42
  -4  10   2    7.65    0.84
  -4 -10  -2    9.32    0.78
   4 -10   2    9.24    0.72
   4  10  -2    9.46    1.03
   4  10  -2    6.87    0.86
  -4  10  -2    7.32    0.84
   4 -10  -2    7.34    0.52
   4  10   2    8.66    0.96
  -6  10   2    0.33    0.49
  -6 -10  -2    0.74    0.44
   6  10  -2    0.47    0.50
  -6 -10   2    0.23    0.47
  -6  10  -2   -0.05    0.48
   6  10   2   -0.20    0.49
   6 -10  -2   -0.85    0.32
  -8 -10  -2    0.48    0.49
   8  10  -2    0.91    0.59
  -8  10   2    0.42    0.53
  -8  10   2    0.96    0.53
  -8 -10   2    0.16    0.53
  -8  10  -2    0.14    0.50
 -10 -10  -2    6.06    0.86
 -10  10   2    7.39    1.10
 -10  10   2    6.90    0.85
 -10 -10   2    6.69    0.92
 -10  10  -2    5.93    0.80
 -12 -10  -2   -0.25    0.56
 -12  10   2    0.03    0.70
 -12  10   2   -0.07    0.49
 -12 -10   2   -0.23    0.55
 -12  10  -2   -0.36    0.47
 -14 -10  -2    0.16    0.60
 -14  10   2   -0.74    0.65
 -14  10   2   -0.72    0.53
 -14  10  -2   -0.61    0.51
 -14 -10   2   -0.56    0.57
 -16 -10  -2   -0.16    0.73
 -16  10   2    2.10    0.91
 -16  10   2    1.81    0.67
 -16  10  -2    1.81    0.66
 -16 -10   2    0.77    0.70
 -18  10   2    0.70    0.59
 -18 -10  -2   -1.05    0.67
 -18  10   2   -0.65    0.76
 -18 -10   2   -0.15    0.61
 -18  10  -2    0.08    0.55
 -20 -10  -2    0.45    0.68
 -20  10   2    0.35    0.56
 -20  10   2   -0.83    0.73
 -20 -10   2   -0.41    0.66
 -20  10  -2   -0.10    0.54
  -1  11   2    4.49    0.46
   1 -11   2    4.71    0.57
   1  11  -2    3.73    0.63
  -1  11   2    4.57    0.71
   1  11  -2    3.74    0.70
  -1  11  -2    3.80    0.57
   1  11   2    5.02    0.58
   1  11   2    4.69    0.70
  -1  11  -2    4.64    0.73
   3  11  -2    0.46    0.57
   3 -11   2    0.37    0.38
   3  11  -2    1.60    0.61
  -3  11   2    0.98    0.54
   3 -11  -2    0.39    0.27
  -3  11  -2    1.42    0.59
   3  11   2    1.01    0.56
  -3  11  -2   -0.47    0.39
  -5 -11  -2    0.67    0.39
  -5  11   2    1.00    0.55
   5  11  -2   -0.29    0.58
   5  11  -2   -0.09    0.56
  -5 -11   2    0.49    0.44
  -5  11  -2    0.16    0.50
   5  11   2   -0.06    0.51
   5 -11  -2    0.40    0.28
   7  11  -2   -0.20    0.54
  -7  11   2   -0.06    0.48
  -7 -11  -2    0.03    0.39
  -7 -11   2   -0.01    0.50
   7 -11  -2   -1.18    0.31
   7  11   2   -0.39    0.47
  -7  11  -2   -0.33    0.49
  -9  11   2    0.52    0.53
  -9 -11  -2    0.16    0.51
   9  11  -2    0.09    0.54
  -9 -11   2    0.32    0.62
  -9  11  -2    0.75    0.51
 -11  11   2    2.45    0.82
 -11  11   2    2.38    0.64
 -11 -11  -2    2.57    0.68
 -11  11  -2    1.85    0.61
 -11 -11   2    2.35    0.69
 -13  11   2    1.07    0.57
 -13 -11  -2    1.69    0.72
 -13  11   2    0.41    0.72
 -13 -11   2   -0.03    0.54
 -13  11  -2    0.22    0.51
 -15  11   2   -0.21    0.54
 -15  11   2   -0.96    0.69
 -15 -11  -2    0.04    0.63
 -15  11  -2   -0.49    0.54
 -15 -11   2   -0.30    0.68
 -17  11   2    0.08    0.77
 -17 -11  -2   -0.13    0.66
 -17  11   2   -0.67    0.53
 -17  11  -2   -0.39    0.51
 -17 -11   2    0.32    0.65
 -19  11   2    0.23    0.55
 -19 -11  -2    1.88    0.82
 -19  11   2   -0.09    0.76
 -19 -11   2    0.99    0.68
 -19  11  -2   -0.07    0.62
   0  12   2   92.24    2.70
   0  12  -2   87.21    2.91
   0  12  -2   95.03    3.20
   0 -12   2   98.53    3.19
   0  12   2   91.52    3.16
   2 -12   2    2.99    0.52
   2  12  -2    3.69    0.61
   2  12  -2    2.56    0.69
  -2  12   2    3.55    0.69
  -2  12   2    3.42    0.39
   2  12   2    2.11    0.64
   2  12   2    3.34    0.52
  -2  12  -2    3.07    0.52
  -2  12  -2    3.32    0.68
   4  12  -2   11.42    1.11
   4  12  -2   12.41    1.19
  -4  12   2   13.61    1.13
  -4 -12  -2   15.45    0.93
   4  12   2   15.43    1.20
  -4  12  -2   14.80    1.18
   4 -12  -2   14.06    0.70
   6  12  -2   54.07    2.33
  -6  12   2   47.21    2.11
   6  12  -2   52.54    2.27
  -6 -12  -2   54.69    2.00
  -6 -12   2   51.69    2.09
   6 -12  -2   52.11    1.71
  -6  12  -2   52.90    2.18
   6  12   2   49.50    2.20
  -8 -12  -2    1.36    0.52
  -8  12   2    0.96    0.54
   8  12  -2    0.76    0.61
  -8 -12   2    0.73    0.62
  -8  12  -2    0.15    0.52
   8  12   2    1.16    0.60
 -10 -12  -2   19.59    1.32
 -10  12   2   17.21    1.29
  10  12  -2   17.36    1.35
 -10 -12   2   17.83    1.33
 -10  12  -2   17.18    1.27
 -12  12   2   23.37    1.47
 -12 -12  -2   25.97    1.58
 -12  12  -2   22.37    1.44
 -12 -12   2   26.37    1.70
 -14 -12  -2    1.71    0.64
 -14  12   2    1.91    0.65
 -14  12   2    2.82    0.88
 -14  12  -2    1.33    0.67
 -14 -12   2    1.87    0.67
 -16  12   2    5.41    1.07
 -16 -12  -2    6.01    0.94
 -16  12   2    5.51    0.84
 -16 -12   2    5.14    0.91
 -16  12  -2    3.51    0.75
 -18 -12  -2    6.67    0.97
 -18  12   2    9.44    1.28
 -18  12   2   10.69    1.10
 -18  12  -2    6.21    0.88
 -18 -12   2    7.05    1.00
  -1  13   2   89.44    2.59
  -1  13   2   89.37    3.10
   1  13  -2   88.22    3.13
   1  13  -2   88.62    2.87
   1  13   2   90.83    2.70
  -1  13  -2   87.47    3.11
   1  13   2   90.63    3.09
  -1  13  -2   87.41    2.82
  -3  13   2    6.66    0.82
   3  13  -2    6.71    0.87
   3  13  -2    6.52    0.78
  -3  13  -2    6.71    0.85
  -3  13  -2    6.30    0.74
   3  13   2    6.01    0.72
   3  13   2    6.43    0.84
   3 -13  -2    6.67    0.51
  -5  13   2   80.21    2.88
   5  13  -2   79.38    2.91
  -5 -13  -2   77.25    2.58
   5  13  -2   79.98    2.95
  -5 -13   2   81.52    2.77
   5 -13  -2   78.14    2.34
  -5  13  -2   78.66    2.88
   5  13   2   77.95    2.92
   7  13  -2   38.32    2.01
   7  13  -2   39.92    1.92
  -7  13   2   43.74    1.93
  -7 -13  -2   41.46    1.71
   7  13   2   38.26    1.92
  -7  13  -2   38.40    1.86
  -7 -13   2   42.73    1.92
   7 -13  -2   38.78    1.43
   9  13  -2    7.04    0.98
  -9 -13  -2   11.05    0.98
  -9  13   2   10.23    1.07
  -9 -13   2    8.84    1.05
   9  13   2    8.36    0.99
  -9  13  -2   10.93    1.08
 -11  13   2   56.64    2.33
 -11 -13  -2   58.46    2.30
  11  13  -2   55.67    2.39
 -11 -13   2   53.56    2.34
 -11  13  -2   52.19    2.26
 -13 -13  -2    3.80    0.71
 -13  13   2    5.02    0.81
  13  13  -2    4.22    0.83
 -13 -13   2    4.04    0.80
 -13  13  -2    3.27    0.74
 -15 -13  -2   14.12    1.31
 -15  13   2   10.22    1.13
 -15 -13   2   11.57    1.25
 -15  13  -2   12.41    1.17
 -17 -13  -2   19.81    1.43
 -17  13   2   17.99    1.33
 -17 -13   2   17.48    1.42
 -17  13  -2   16.20    1.28
 -19  13   2    0.73    0.58
 -19 -13  -2    0.21    0.59
 -19 -13   2   -0.25    0.62
 -19  13  -2   -0.04    0.63
   0  14   2    2.37    0.64
   0  14   2    1.82    0.37
   0  14  -2    2.45    0.46
   0  14  -2    0.86    0.57
   2  14  -2    0.27    0.54
   2  14  -2    1.06    0.47
  -2  14   2    1.34    0.57
  -2  14   2    1.08    0.32
   2  14   2    0.30    0.52
  -2  14  -2    1.04    0.43
  -2  14  -2    0.41    0.55
   2  14   2    0.98    0.41
   4  14  -2    3.66    0.75
  -4  14   2    3.33    0.71
   4  14  -2    3.90    0.73
  -4 -14  -2    4.10    0.57
   4 -14  -2    3.74    0.42
   4  14   2    4.38    0.66
   4  14   2    4.27    0.77
  -4  14  -2    4.22    0.75
  -6  14   2    0.14    0.54
   6  14  -2    0.20    0.56
   6  14  -2    1.76    0.64
  -6 -14  -2    0.20    0.41
  -6  14  -2   -0.45    0.53
   6  14   2    0.48    0.60
  -6 -14   2    0.83    0.51
   6 -14  -2    0.47    0.28
  -8  14   2    0.30    0.56
   8  14  -2    0.09    0.68
  -8 -14  -2    0.48    0.46
   8  14  -2    0.99    0.65
   8  14   2    0.07    0.59
  -8  14  -2    0.67    0.57
  -8 -14   2    1.17    0.57
 -10  14   2    3.96    0.75
 -10 -14  -2    3.21    0.66
  10  14  -2    2.52    0.79
  10  14   2    3.87    0.79
 -10  14  -2    2.18    0.66
 -10 -14   2    1.51    0.64
 -12  14   2   -1.10    0.48
 -12 -14  -2   -0.65    0.40
  12  14  -2   -0.34    0.55
  12  14   2    0.54    0.56
 -12 -14   2    0.35    0.61
 -12  14  -2   -0.90    0.49
 -14 -14  -2   -0.51    0.45
  14  14  -2   -0.38    0.56
 -14  14   2    0.03    0.55
 -14 -14   2   -0.20    0.55
 -14  14  -2    0.04    0.53
  16  14  -2    1.11    0.65
 -16  14   2    0.49    0.58
 -16 -14  -2    0.71    0.56
 -16 -14   2    1.43    0.73
 -16  14  -2    0.85    0.58
 -18  14   2   -0.06    0.56
 -18 -14  -2   -0.31    0.59
 -18  14  -2   -0.02    0.57
 -18 -14   2    0.02    0.65
  -1  15   2   11.85    0.71
  -1  15   2   12.96    1.14
   1  15  -2   13.82    1.19
   1  15  -2   12.66    0.96
   1  15   2   13.29    1.15
   1  15   2   12.96    0.80
  -1  15  -2   13.70    0.91
  -1  15  -2   13.03    1.16
   3  15  -2    0.58    0.55
  -3  15   2    0.24    0.51
   3  15  -2    0.23    0.49
   3  15   2    0.18    0.56
   3  15   2    0.87    0.44
  -3  15  -2    0.56    0.41
  -3  15  -2    0.10    0.53
   5  15  -2   38.74    1.93
  -5 -15  -2   40.06    1.60
  -5  15   2   38.90    1.88
   5  15  -2   40.66    1.90
   5 -15  -2   39.62    1.35
   5  15   2   40.87    1.79
  -5  15  -2   36.49    1.84
   5  15   2   39.71    1.93
  -5 -15   2   41.40    1.77
   7  15  -2   11.17    1.17
  -7 -15  -2   10.73    0.93
   7  15  -2   10.04    1.17
  -7  15   2   12.81    1.14
  -7  15  -2   10.44    1.09
   7  15   2   13.35    1.22
  -7 -15   2   10.53    1.08
   9  15  -2    2.09    0.96
  -9  15   2    2.94    0.71
  -9 -15  -2    2.66    0.59
   9  15  -2    1.51    0.72
  -9  15  -2    2.90    0.71
   9  15   2    2.35    0.73
  -9 -15   2    3.76    0.73
 -11  15   2    7.89    0.95
  11  15  -2   10.88    1.19
 -11 -15  -2    8.74    1.01
  11  15   2    9.97    1.13
 -11  15  -2    7.12    0.91
 -11 -15   2    8.67    1.04
  13  15  -2    4.94    0.86
 -13 -15  -2    3.02    0.68
 -13  15   2    2.15    0.67
 -13  15  -2    2.05    0.72
 -13 -15   2    1.81    0.65
  13  15   2    2.65    0.72
 -15 -15  -2    5.27    0.83
  15  15  -2    6.01    0.92
 -15  15   2    4.92    0.83
 -15 -15   2    5.41    0.84
  15  15   2    6.14    0.94
 -15  15  -2    4.94    0.81
  17  15  -2    5.41    0.90
 -17  15   2    6.35    0.90
 -17  15  -2    4.69    0.82
 -17 -15   2    5.64    0.93
   0  16   2    3.04    0.42
   0  16  -2    2.45    0.67
   0  16   2    3.31    0.71
   0  16  -2    2.37    0.50
   2  16  -2    4.37    0.66
   2  16  -2    3.62    0.75
  -2  16   2    3.52    0.73
  -2  16   2    5.03    0.51
  -2  16  -2    3.76    0.74
   2  16   2    2.57    0.71
  -2  16  -2    3.77    0.57
   2  16   2    3.98    0.56
   4  16  -2    1.81    0.67
  -4  16   2    2.03    0.65
   4  16  -2    3.27    0.64
  -4  16  -2    2.06    0.65
   4  16   2    2.12    0.55
   4 -16  -2    1.87    0.33
   4  16   2    2.27    0.69
   6  16  -2    1.11    0.60
  -6  16   2    0.73    0.59
   6  16  -2    0.38    0.62
  -6 -16  -2    0.84    0.45
  -6 -16   2    1.21    0.51
   6  16   2    0.14    0.53
   6  16   2    0.09    0.58
  -6  16  -2    0.92    0.59
   8  16  -2   -0.06    0.60
   8  16  -2   -0.98    0.59
  -8  16   2    0.15    0.55
  -8 -16  -2    0.68    0.49
   8  16   2   -0.92    0.53
  -8 -16   2    0.68    0.50
  -8  16  -2   -0.22    0.53
  10  16  -2    1.07    0.73
 -10 -16  -2   -0.27    0.46
 -10  16   2   -0.52    0.52
  10  16  -2   -1.08    0.54
  10  16   2    0.19    0.60
 -10 -16   2    0.34    0.60
 -10  16  -2   -1.09    0.50
 -12 -16  -2   -0.40    0.47
 -12  16   2    0.01    0.54
  12  16  -2    0.59    0.63
 -12 -16   2    0.42    0.52
 -12  16  -2   -1.30    0.49
  12  16   2    0.16    0.57
 -14 -16  -2   -0.34    0.52
  14  16  -2   -0.10    0.61
 -14  16   2   -0.46    0.52
  14  16   2    0.06    0.59
 -14  16  -2   -0.76    0.51
 -14 -16   2   -0.66    0.55
 -16  16   2    1.06    0.63
  16  16  -2   -0.17    0.62
 -16  16  -2    1.27    0.63
  16  16   2    0.97    0.63
 -16 -16   2    0.81    0.59
  -1  17   2   19.20    0.88
  -1  17   2   20.49    1.36
   1  17  -2   18.67    1.09
   1  17  -2   16.98    1.23
  -1  17  -2   19.02    1.05
   1  17   2   17.19    0.94
   1  17   2   19.96    1.37
  -1  17  -2   18.82    1.32
   3  17  -2    0.81    0.60
  -3  17   2    0.49    0.55
   3  17  -2   -0.47    0.47
  -3  17  -2    0.60    0.45
  -3  17  -2   -0.23    0.54
   3  17   2    0.41    0.58
   3  17   2    0.47    0.39
  -5  17   2   17.35    1.32
  -5 -17  -2   18.52    1.07
   5  17  -2   17.57    1.40
   5  17  -2   17.37    1.21
  -5  17  -2   19.51    1.34
   5  17   2   19.07    1.40
   5  17   2   17.82    1.12
  -5 -17   2   19.70    1.26
   7  17  -2    5.40    0.93
  -7  17   2    3.83    0.78
   7  17  -2    5.71    0.94
  -7 -17  -2    5.36    0.69
   7  17   2    5.98    0.85
  -7  17  -2    4.00    0.78
  -7 -17   2    5.59    0.79
   7  17   2    5.38    0.87
  -9 -17  -2    1.64    0.55
   9  17  -2    1.71    0.77
   9  17  -2    1.00    0.69
  -9  17   2    0.95    0.65
  -9 -17   2    2.36    0.67
   9  17   2    0.57    0.64
  -9  17  -2    0.68    0.61
 -11 -17  -2   11.32    1.04
 -11  17   2   10.70    1.13
  11  17  -2   11.06    1.32
  11  17  -2    7.83    1.03
  11  17   2   11.71    1.20
 -11  17  -2   10.68    1.13
 -11 -17   2   12.07    1.18
 -13  17   2    1.71    0.67
  13  17  -2    1.63    0.78
  13  17  -2    2.29    0.75
 -13 -17  -2    2.23    0.64
 -13  17  -2    2.20    0.67
  13  17   2    3.21    0.77
 -13 -17   2    1.28    0.63
 -15  17   2    1.88    0.67
  15  17  -2    2.97    0.81
  15  17   2    2.59    0.77
 -15  17  -2    2.16    0.69
 -15 -17   2    2.36    0.65
   0  18   2    0.02    0.33
   0  18   2    0.66    0.61
   0  18  -2    0.15    0.44
   0  18  -2    0.96    0.62
   2  18  -2    6.40    0.76
  -2  18   2    6.27    0.87
   2  18  -2    7.51    0.98
   2  18   2    5.91    0.71
   2  18   2    5.09    0.88
  -2  18  -2    5.72    0.68
  -2  18  -2    5.38    0.84
  -4  18   2    5.58    0.87
   4  18  -2    6.78    0.83
   4  18  -2    6.76    0.94
   4  18   2    5.44    0.89
   4  18   2    3.50    0.64
  -4  18  -2    4.82    0.81
   6  18  -2    9.05    0.99
  -6 -18  -2    7.94    0.87
   6  18  -2    5.53    0.94
  -6  18   2    5.92    0.88
   6  18   2    5.22    0.86
  -6 -18   2    8.64    0.99
   6  18   2    8.37    1.02
  -6  18  -2    6.22    0.89
   8  18  -2   -0.39    0.61
  -8  18   2   -0.56    0.56
   8  18  -2    0.63    0.62
  -8 -18  -2    0.01    0.45
   8  18   2    0.62    0.62
   8  18   2   -0.06    0.63
  -8  18  -2   -0.07    0.55
  -8 -18   2    0.12    0.48
  10  18  -2    2.44    0.76
  10  18  -2    2.83    0.81
 -10 -18  -2    2.05    0.54
 -10  18   2    2.84    0.72
  10  18   2    3.18    0.78
 -10  18  -2    2.05    0.71
 -10 -18   2    2.18    0.65
  12  18  -2    1.03    0.68
 -12  18   2    2.02    0.66
  12  18  -2    2.48    0.82
  12  18   2    1.38    0.67
 -12  18  -2    0.45    0.58
 -12 -18   2    0.77    0.57
 -14  18   2    1.45    0.64
  14  18  -2    2.22    0.84
  14  18  -2    1.20    0.69
  14  18   2    0.62    0.65
 -14 -18   2    1.63    0.64
 -14  18  -2    0.92    0.60
  16  18  -2    7.08    0.98
 -16  18   2    5.10    0.85
  16  18  -2    5.98    1.07
 -16  18  -2    3.56    0.78
 -16 -18   2    4.93    0.84
  16  18   2    6.12    0.95
   1  19  -2   -1.20    0.55
   1  19  -2   -0.91    0.42
  -1  19   2   -0.17    0.56
  -1  19   2    0.20    0.32
   1  19   2   -0.75    0.56
  -1  19  -2   -0.79    0.54
   1  19   2    0.33    0.35
  -1  19  -2   -0.16    0.42
   3  19  -2    2.61    0.77
  -3  19   2    2.16    0.66
   3  19  -2    1.34    0.64
  -3  19  -2    3.13    0.56
   3  19   2    3.90    0.81
  -3  19  -2    3.48    0.73
   3  19   2    2.92    0.54
   5  19  -2    4.30    0.79
  -5  19   2    5.75    0.89
   5  19  -2    3.44    0.82
  -5 -19  -2    3.54    0.58
  -5  19  -2    3.03    0.73
   5  19   2    4.25    0.85
  -5 -19   2    4.97    0.69
   5  19   2    5.70    0.72
   7  19  -2    1.38    0.70
  -7  19   2    0.12    0.58
  -7 -19  -2    0.68    0.44
   7  19  -2   -0.28    0.55
   7  19   2    0.08    0.56
  -7  19  -2    0.05    0.56
   7  19   2    0.39    0.61
  -7 -19   2    0.89    0.54
   9  19  -2   -0.41    0.59
  -9 -19  -2    0.23    0.49
   9  19  -2   -0.50    0.60
  -9  19   2    0.01    0.58
  -9 -19   2    0.24    0.48
   9  19   2    0.89    0.65
   9  19   2   -0.33    0.51
  -9  19  -2   -0.35    0.55
 -11  19   2    1.45    0.62
  11  19  -2    0.08    0.63
  11  19  -2    0.60    0.71
  11  19   2    0.97    0.68
  11  19   2    0.98    0.77
 -11 -19   2    0.49    0.56
 -11  19  -2    0.62    0.61
  13  19  -2    2.84    0.87
 -13  19   2    3.02    0.73
  13  19  -2    2.07    0.85
 -13  19  -2    1.95    0.65
 -13 -19   2    2.90    0.64
  13  19   2    3.22    0.81
  15  19  -2   -0.32    0.81
  15  19  -2    0.62    0.65
 -15  19   2    0.15    0.57
 -15  19  -2   -0.88    0.55
  15  19   2   -0.04    0.63
   0  20  -2    0.20    0.60
   0  20   2    0.63    0.61
   0  20  -2    0.60    0.43
   0  20   2    0.65    0.36
   2  20  -2   -0.24    0.44
   2  20  -2   -0.09    0.59
  -2  20   2    1.90    0.66
   2  20   2    0.80    0.65
  -2  20  -2    0.58    0.45
  -2  20  -2    0.49    0.57
   2  20   2    0.39    0.38
   4  20  -2    0.43    0.64
  -4 -20  -2   -0.26    0.37
   4  20  -2   -1.18    0.49
  -4  20   2   -0.77    0.52
  -4  20  -2   -1.31    0.52
   4  20   2    0.20    0.60
   4  20   2   -0.65    0.40
  -6 -20  -2    3.29    0.57
   6  20  -2    3.00    0.71
   6  20  -2    3.41    0.82
  -6  20   2    2.00    0.70
  -6  20  -2    2.02    0.72
   6  20   2    2.29    0.76
   6  20   2    2.17    0.62
  -6 -20   2    3.27    0.67
   8  20  -2    0.74    0.70
  -8  20   2    1.39    0.68
   8  20  -2    2.40    0.75
  -8  20  -2    1.36    0.67
   8  20   2    3.12    0.70
  -8 -20   2    2.25    0.65
   8  20   2    3.44    0.84
  10  20  -2    0.05    0.71
 -10  20   2   -0.89    0.55
  10  20  -2   -0.29    0.62
 -10 -20   2   -0.26    0.52
 -10  20  -2    0.10    0.63
  10  20   2    1.18    0.66
  10  20   2   -0.50    0.58
 -12  20   2    1.05    0.64
  12  20  -2    0.95    0.72
  12  20  -2    0.75    0.75
 -12  20  -2    0.54    0.60
 -12 -20   2    0.09    0.54
  12  20   2    1.61    0.71
  12  20   2    0.98    0.75
 -14  20   2   -0.61    0.52
  14  20  -2    0.10    0.65
  14  20  -2   -0.55    0.64
  14  20   2    0.04    0.61
 -14  20  -2   -0.31    0.56
  14  20   2    0.21    0.64
  -1  21   2    0.48    0.61
   1  21  -2    0.44    0.44
   1  21  -2   -0.14    0.61
  -1  21  -2    0.51    0.41
   1  21   2    0.25    0.61
  -1  21  -2   -0.10    0.59
  -3  21   2   -0.70    0.60
   3  21  -2    0.59    0.67
   3  21  -2   -0.40    0.48
  -3  21  -2    1.04    0.65
   3  21   2   -0.23    0.36
   3  21   2    0.18    0.60
   5  21  -2   -0.15    0.60
  -5 -21  -2   -0.23    0.43
   5  21  -2   -0.31    0.50
  -5  21   2    0.00    0.58
  -5  21  -2   -1.11    0.53
  -5 -21   2   -0.62    0.48
   5  21   2   -0.48    0.55
   5  21   2   -0.25    0.44
   7  21  -2   -0.20    0.62
  -7  21   2   -0.50    0.54
   7  21  -2   -0.36    0.57
   7  21   2   -0.59    0.46
   7  21   2   -0.10    0.60
  -7  21  -2    0.01    0.58
  -7 -21   2    0.08    0.49
   9  21  -2   -0.47    0.62
  -9  21   2    0.27    0.61
   9  21  -2   -0.75    0.60
  -9 -21   2   -0.51    0.52
   9  21   2    0.33    0.73
   9  21   2    0.63    0.56
  -9  21  -2    0.33    0.59
 -11  21   2   -0.36    0.55
  11  21  -2   -0.50    0.64
  11  21  -2    0.28    0.64
  11  21   2   -1.05    0.61
 -11  21  -2    0.42    0.62
  11  21   2    0.35    0.60
 -11 -21   2   -0.31    0.90
  13  21  -2    0.21    0.63
  13  21  -2    0.10    0.71
 -13  21   2   -0.25    0.58
  13  21   2    0.24    0.56
 -13  21  -2   -0.26    0.56
  13  21   2   -0.56    0.60
   0  22   2   -0.83    0.54
   0  22  -2   -0.48    0.57
   0  22  -2    0.25    0.43
   2  22  -2    1.12    0.47
  -2  22   2    0.99    0.66
   2  22  -2    1.42    0.72
  -2  22  -2    1.28    0.67
   2  22   2    2.01    0.71
  -4  22   2    0.12    0.59
   4  22  -2    0.25    0.64
   4  22  -2    0.49    0.51
  -4  22  -2   -0.67    0.57
   4  22   2    0.93    0.64
  -6  22   2    5.25    0.87
   6  22  -2    6.69    0.98
   6  22  -2    6.23    0.80
  -6  22  -2    5.25    0.86
   6  22   2   10.55    1.18
  -6 -22   2    9.35    1.00
   6  22   2    6.77    0.79
  -8  22   2    0.50    0.68
   8  22  -2    0.80    0.55
   8  22  -2    0.27    0.70
  -8 -22   2    2.04    0.63
   8  22   2    0.40    0.70
  -8  22  -2    1.05    0.64
   8  22   2    0.80    0.56
  10  22  -2   -0.46    0.58
  10  22  -2   -1.00    0.64
 -10  22   2   -0.22    0.55
  10  22   2   -0.21    0.65
 -10  22  -2   -0.58    0.55
  10  22   2   -0.51    0.55
  12  22  -2    1.49    0.77
 -12  22   2   -0.28    0.58
  12  22  -2    1.00    0.73
  12  22   2    0.36    0.63
  12  22   2    0.53    0.67
 -12  22  -2   -0.30    0.67
   1  23  -2   -0.77    0.58
  -1  23   2    0.22    0.58
   1  23   2    0.38    0.63
  -1  23  -2   -0.77    0.61
   3  23  -2    2.93    0.87
   3  23  -2    1.82    0.63
  -3  23   2    1.93    0.71
  -3  23  -2    2.24    0.71
   3  23   2    3.02    0.80
   5  23  -2    2.88    0.66
   5  23  -2    2.74    0.83
  -5  23   2    3.17    0.78
   5  23   2    2.19    0.78
  -5 -23   2    3.36    0.65
  -5  23  -2    2.99    0.76
  -7  23   2    0.86    0.64
   7  23  -2   -0.01    0.56
   7  23  -2   -0.21    0.67
   7  23   2   -0.06    0.68
  -7 -23   2   -0.02    0.50
  -7  23  -2    0.38    0.60
  -9  23   2   -0.83    0.53
   9  23  -2   -0.82    0.63
   9  23  -2   -0.64    0.51
   9  23   2   -1.32    0.61
  -9  23  -2    0.50    0.65
   0  24  -2    7.77    1.01
   0  24   2    6.23    0.93
   2  24  -2   -0.09    0.64
  -2  24   2    1.39    0.63
  -2  24  -2   -0.35    0.61
   2  24   2   -0.32    0.69
  -4  24   2    1.34    0.68
   4  24  -2    0.57    0.70
  -4  24  -2    1.23    0.69
   4  24   2    1.84    0.86
   6  24  -2    5.12    0.94
  -6  24   2    2.52    0.75
   6  24   2    2.55    0.84
  -6  24  -2    2.76    0.80
   8  24  -2    2.02    0.69
   8  24  -2    1.25    0.74
  -8  24   2    0.81    0.62
  -8  24  -2    2.06    0.70
   8  24   2    0.31    0.68
   1  25  -2    0.11    0.67
  -1  25   2    0.44    0.71
  -1  25  -2   -0.25    0.63
   1  25   2    0.33    0.67
   3  25  -2    0.12    0.69
  -3  25   2    0.73    0.65
  -3  25  -2   -0.18    0.67
   3  25   2    0.58    0.72
   5  25  -2    3.69    0.89
  -5  25   2    5.03    0.91
  -5  25  -2    3.09    0.79
   5  25   2    3.13    0.87
  -7  25   2   -0.03    0.63
   7  25  -2    1.18    0.75
  -7  25  -2   -0.04    0.66
   7  25   2    1.15    0.79
   0  26  -2    4.57    0.92
   0  26   2    4.93    0.90
   2  26  -2    1.14    0.70
  -2  26   2   -0.21    0.63
   2  26   2   -0.05    0.64
  -2  26  -2   -0.26    0.61
  -4  26   2   -0.16    0.60
   4  26  -2    0.43    0.69
   4  26   2   -0.86    0.61
  -4  26  -2   -0.85    0.56
   1   0   3  142.24    3.80
   1   0  -3  139.21    3.76
  -1   0   3  139.15    3.76
  -1   0   3  141.65    3.81
  -1   0   3  139.94    3.61
  -1   0  -3  122.53    3.76
   1   0  -3  139.36    3.59
   1   0  -3  141.44    3.81
   3   0  -3    2.65    0.36
  -3   0   3    3.24    0.60
   3   0  -3    2.87    0.58
   3   0   3    3.76    0.39
   3   0   3    3.39    0.53
  -3   0  -3    3.11    0.38
  -3   0   3    2.77    0.39
  -3   0  -3    3.12    0.53
  -5   0  -3   62.22    2.08
  -5   0   3   61.88    2.47
   5   0  -3   66.21    2.12
  -5   0  -3   60.12    2.36
  -5   0   3   63.86    2.15
  -7   0  -3    6.65    0.98
  -7   0   3    6.12    0.96
  -7   0   3    6.67    0.73
  -7   0  -3    7.37    0.86
  -9   0  -3   10.22    1.22
  -9   0   3   10.03    0.97
  -9   0   3   10.50    1.23
  -9   0  -3   13.54    0.99
 -11   0   3   51.20    2.51
 -11   0   3   48.74    2.08
 -11   0  -3   47.75    2.01
 -11   0  -3   50.30    2.42
 -13   0  -3   11.69    1.29
 -13   0   3   11.84    1.10
 -13   0  -3   12.52    1.09
 -13   0   3   15.68    1.56
 -15   0   3    6.36    0.89
 -15   0   3    8.10    1.24
 -15   0  -3    9.53    1.00
 -15   0  -3    6.39    1.19
 -17   0   3    8.94    1.03
 -17   0   3    6.92    1.25
 -17   0  -3    9.20    1.02
 -17   0  -3    9.29    1.40
 -19   0   3   -1.00    0.50
 -19   0   3   -0.07    0.79
 -19   0  -3   -1.47    0.70
 -19   0  -3   -0.52    0.50
 -21   0   3    3.82    0.86
 -21   0  -3    3.08    1.05
 -21   0   3    3.41    1.08
   0   1   3  128.48    3.40
   0  -1   3  128.65    3.30
   0  -1  -3  125.89    3.39
   0  -1   3  126.33    3.49
   0   1  -3  124.46    3.28
  -2   1   3    5.05    0.62
   2   1  -3    5.10    0.41
   2  -1   3    5.30    0.37
   2  -1   3    5.46    0.49
   2   1  -3    5.23    0.53
  -2   1   3    5.24    0.45
   2   1  -3    5.12    0.52
  -2  -1   3    5.55    0.66
  -2  -1   3    5.91    0.47
   2   1   3    5.52    0.49
   2  -1  -3    5.72    0.41
   2  -1  -3    5.00    0.54
  -2   1  -3    5.05    0.39
  -4   1   3   22.04    1.05
  -4   1   3   21.95    1.22
   4   1  -3   22.97    1.04
   4  -1   3   24.24    1.22
   4  -1   3   24.85    1.04
  -4  -1  -3   21.13    1.24
  -4  -1   3   23.50    1.09
  -4   1  -3   23.36    1.38
  -4   1  -3   23.42    1.01
  -4  -1   3   22.65    1.36
   4   1   3   24.50    1.17
   4   1   3   24.35    1.02
   4  -1  -3   22.17    1.02
  -6  -1  -3   11.02    0.83
  -6  -1  -3   10.73    1.13
  -6   1   3   11.08    1.21
  -6   1   3    9.70    0.86
  -6  -1   3    6.66    0.88
  -6  -1   3    9.08    0.86
  -6   1  -3    9.93    0.80
  -6   1  -3    9.84    1.20
  -8  -1  -3    0.01    0.41
  -8   1   3    0.62    0.39
  -8   1   3    0.95    0.69
  -8  -1  -3    0.25    0.66
  -8  -1   3    0.40    0.51
  -8   1  -3    0.43    0.45
  -8   1  -3    0.47    0.70
  -8  -1   3    0.15    0.46
 -10   1   3   22.81    1.32
 -10  -1  -3   20.75    1.62
 -10  -1  -3   20.36    1.23
 -10   1   3   19.67    1.61
 -10   1  -3   21.51    1.26
 -10  -1   3   22.85    1.34
 -10  -1   3   20.41    1.62
 -10   1  -3   18.31    1.64
 -12   1   3   17.33    1.24
 -12  -1  -3   14.38    1.53
 -12   1   3   15.10    1.57
 -12  -1  -3   15.50    1.15
 -12   1  -3   15.95    1.16
 -12  -1   3   16.64    1.22
 -12  -1   3   17.02    1.59
 -12   1  -3   18.43    1.68
 -14  -1  -3    0.13    0.52
 -14   1   3    0.39    0.75
 -14  -1  -3    1.06    0.83
 -14   1   3    0.06    0.50
 -14  -1   3   -0.28    0.70
 -14  -1   3    0.87    0.55
 -14   1  -3   -0.19    0.48
 -14   1  -3    0.36    0.76
 -16   1   3    3.04    0.86
 -16   1   3    2.53    0.73
 -16  -1  -3    1.34    0.63
 -16  -1  -3    3.90    1.05
 -16  -1   3    2.44    0.72
 -16  -1   3    3.22    1.03
 -16   1  -3    2.57    0.70
 -16   1  -3    3.33    1.08
 -18  -1  -3    1.91    0.90
 -18   1   3    0.53    0.58
 -18   1   3    1.97    0.93
 -18  -1   3    1.12    0.85
 -18  -1   3    1.19    0.65
 -18   1  -3    2.32    0.81
 -18   1  -3    1.39    0.61
 -20  -1  -3    1.23    0.83
 -20   1   3    1.90    0.68
 -20   1   3    0.15    0.82
 -20  -1   3    0.80    0.88
 -20   1  -3    0.30    0.85
 -20  -1   3    0.81    0.59
 -20   1  -3    0.27    0.64
   1  -2   3    0.75    0.23
  -1   2   3    0.74    0.20
   1  -2   3    0.17    0.24
   1   2  -3    0.26    0.27
  -1   2   3    0.32    0.24
   1   2  -3    0.63    0.25
  -1   2   3    0.26    0.17
  -1   2  -3    0.42    0.22
  -1  -2   3    0.39    0.21
  -1   2  -3    0.92    0.33
   1  -2  -3    0.56    0.20
   1  -2  -3    0.97    0.33
  -1  -2   3    1.25    0.31
   1  -2  -3    0.53    0.19
  -3   2   3   10.11    0.92
   3  -2   3   10.53    0.70
  -3   2   3   10.54    0.75
   3   2  -3    9.85    0.70
   3   2  -3   11.76    0.93
   3  -2   3    9.87    0.89
  -3  -2  -3   10.73    0.80
   3   2   3   11.16    0.69
  -3  -2   3    9.86    0.72
  -3  -2   3    8.93    0.92
   3  -2  -3   11.18    0.97
   3  -2  -3    9.60    0.67
  -3   2  -3    9.96    0.65
  -5   2   3   57.48    2.02
  -5  -2  -3   59.55    2.20
   5   2  -3   59.86    2.19
  -5   2   3   57.81    2.32
   5  -2  -3   56.98    1.97
  -5   2  -3   55.09    2.37
   5   2   3   57.94    2.06
  -5  -2   3   54.68    2.30
  -5   2  -3   57.68    1.98
  -5  -2   3   57.23    2.04
  -7   2   3    1.23    0.42
  -7  -2  -3    1.96    0.67
  -7   2   3    0.65    0.66
  -7   2  -3    1.40    0.46
  -7   2  -3    1.93    0.79
  -7  -2   3    0.60    0.67
  -7  -2   3    2.05    0.54
  -9  -2  -3    2.92    0.79
  -9  -2  -3    4.01    0.64
  -9   2   3    2.43    0.59
  -9   2   3    3.09    0.84
  -9   2  -3    4.43    0.94
  -9   2  -3    5.06    0.70
  -9  -2   3    3.04    0.84
  -9  -2   3    2.07    0.59
 -11  -2  -3    0.38    0.49
 -11   2   3    0.06    0.70
 -11   2   3    1.36    0.56
 -11  -2  -3    1.08    0.73
 -11  -2   3    0.82    0.54
 -11   2  -3    0.77    0.80
 -11  -2   3   -0.61    0.69
 -11   2  -3    0.65    0.50
 -13   2   3    6.91    1.05
 -13   2   3    7.32    0.89
 -13  -2  -3    7.52    0.87
 -13  -2  -3    7.78    1.15
 -13   2  -3    8.28    0.97
 -13  -2   3    8.90    0.99
 -13   2  -3    7.39    1.17
 -13  -2   3    7.22    1.14
 -15   2   3    3.81    1.00
 -15   2   3    4.08    0.78
 -15  -2  -3    3.32    0.98
 -15   2  -3    2.95    1.02
 -15  -2   3    3.68    0.75
 -15   2  -3    3.55    0.71
 -15  -2   3    3.16    0.84
 -17  -2  -3    2.73    0.96
 -17   2   3    2.26    0.82
 -17   2   3    2.09    0.70
 -17  -2   3    2.49    0.97
 -17   2  -3    3.27    1.03
 -17   2  -3    2.83    0.72
 -17  -2   3    3.54    0.79
 -19  -2  -3    0.05    0.65
 -19   2   3    0.03    0.83
 -19   2   3    0.36    0.59
 -19   2  -3    1.18    0.61
 -19   2  -3    1.10    0.86
 -19  -2   3    1.45    0.85
 -21  -2  -3    1.13    0.83
 -21   2   3   -0.29    0.55
 -21   2   3    2.28    0.99
 -21  -2   3   -1.03    0.78
 -21   2  -3    0.38    0.92
 -21   2  -3    0.64    0.60
   0  -3  -3   24.48    0.83
   0   3   3   22.81    0.88
   0  -3  -3   24.79    0.87
   0   3   3   24.30    0.81
   0  -3   3   24.60    0.96
   0   3  -3   26.46    0.98
   0   3   3   25.21    0.78
   0  -3   3   26.40    1.05
   0   3  -3   24.03    1.00
  -2  -3  -3   98.57    2.67
  -2   3   3   95.72    2.94
   2   3  -3   95.57    2.89
   2   3  -3   96.86    3.01
   2  -3   3   98.64    2.93
  -2   3   3  100.05    2.83
   2  -3   3  101.13    2.85
   2   3   3  102.24    2.64
   2  -3  -3   96.10    2.79
   2  -3  -3  100.77    3.01
  -2   3  -3   92.35    2.92
  -2   3  -3   96.56    2.83
  -4   3   3   91.50    2.84
  -4   3   3   90.92    3.07
   4   3  -3   89.15    2.84
   4  -3   3   98.92    3.01
  -4  -3  -3   88.09    2.82
   4   3   3   91.95    2.75
  -4  -3   3   91.27    3.08
  -4   3  -3   93.23    2.83
   4  -3  -3   91.60    2.81
  -6   3   3  176.57    4.99
  -6  -3  -3  173.64    5.13
  -6   3   3  166.13    5.26
  -6  -3   3  170.73    5.00
  -6  -3   3  174.20    5.30
  -6   3  -3  168.25    4.92
  -6   3  -3  166.70    5.33
  -8  -3  -3   16.27    1.41
  -8   3   3   15.27    1.03
  -8   3   3   17.08    1.47
  -8  -3   3   14.28    1.10
  -8   3  -3   14.05    1.34
  -8  -3   3   13.71    1.37
  -8   3  -3   16.54    1.07
 -10   3   3    6.01    1.01
 -10   3   3    6.13    0.79
 -10  -3  -3    6.31    1.00
 -10  -3   3    4.45    0.94
 -10  -3   3    6.39    0.82
 -10   3  -3    6.53    1.11
 -10   3  -3    7.96    0.88
 -12   3   3   37.03    2.22
 -12   3   3   40.54    1.84
 -12  -3  -3   39.21    2.19
 -12  -3   3   34.71    1.79
 -12   3  -3   38.19    2.28
 -12   3  -3   38.27    1.77
 -12  -3   3   38.67    2.18
 -14   3   3    1.83    0.86
 -14   3   3    0.92    0.54
 -14  -3  -3    1.25    0.76
 -14   3  -3    0.59    0.52
 -14  -3   3    1.14    0.77
 -14  -3   3    0.70    0.53
 -14   3  -3    0.77    0.62
 -16   3   3   49.92    2.73
 -16  -3  -3   48.50    2.64
 -16   3   3   51.88    2.27
 -16   3  -3   57.09    2.84
 -16   3  -3   50.27    2.21
 -16  -3   3   46.53    2.57
 -18   3   3    0.15    0.61
 -18  -3  -3    1.26    0.84
 -18   3   3    0.56    0.84
 -18   3  -3   -0.65    0.74
 -18   3  -3   -0.09    0.52
 -18  -3   3   -0.35    0.77
 -20   3   3   -0.44    0.54
 -20  -3  -3    0.97    0.79
 -20   3   3    0.35    0.69
 -20   3  -3    0.94    0.94
 -20   3  -3    0.59    0.58
 -20  -3   3    0.60    0.83
  -1   4   3   18.18    0.83
   1  -4   3   19.16    0.87
   1   4  -3   16.36    0.92
  -1   4   3   18.97    0.92
   1   4  -3   19.12    1.01
   1  -4   3   16.54    0.89
  -1   4  -3   16.88    0.92
  -1  -4   3   17.18    0.88
  -1  -4   3   18.64    0.98
   1  -4  -3   19.19    0.84
   1   4   3   17.65    0.83
  -1   4  -3   18.59    0.88
   1  -4  -3   18.61    0.95
   3  -4   3    5.27    0.64
  -3   4   3    5.57    0.66
  -3   4   3    4.42    0.69
   3  -4   3    6.09    0.66
   3   4  -3    4.31    0.68
  -3  -4  -3    4.28    0.55
   3   4  -3    4.21    0.61
  -3  -4   3    3.37    0.56
   3  -4  -3    5.98    0.75
  -3   4  -3    3.46    0.53
   3   4   3    5.10    0.48
   3  -4  -3    5.06    0.55
  -5  -4  -3   78.25    2.62
  -5   4   3   77.78    2.87
  -5   4   3   75.52    2.59
  -5   4  -3   77.25    2.56
  -5  -4   3   78.12    2.83
   5   4   3   80.07    2.51
  -7   4   3    0.85    0.67
  -7  -4  -3   -0.38    0.47
  -7   4   3    0.47    0.47
  -7   4  -3   -0.94    0.61
  -7  -4   3    0.28    0.58
  -7   4  -3    0.40    0.45
  -9   4   3   14.47    1.10
  -9  -4  -3   12.24    1.25
  -9   4   3   10.58    1.26
  -9   4  -3   13.03    1.03
  -9  -4   3   12.28    1.31
  -9   4  -3   10.38    1.28
 -11   4   3    1.33    0.60
 -11  -4  -3    0.64    0.71
 -11   4   3    0.68    0.62
 -11  -4   3    0.74    0.71
 -11   4  -3    0.79    0.79
 -11   4  -3    1.69    0.56
 -13   4   3   22.76    1.80
 -13   4   3   21.58    1.36
 -13  -4  -3   19.10    1.64
 -13   4  -3   21.65    1.78
 -13   4  -3   17.68    1.26
 -13  -4   3   18.97    1.64
 -15   4   3   11.40    1.43
 -15  -4  -3   13.97    1.57
 -15   4   3   14.59    1.20
 -15  -4   3   14.35    1.55
 -15   4  -3   14.18    1.18
 -15   4  -3   13.55    1.41
 -17   4   3    5.33    1.13
 -17   4   3    6.80    0.92
 -17  -4  -3    7.17    1.25
 -17   4  -3    6.24    1.21
 -17  -4   3    5.08    1.11
 -17   4  -3    6.18    0.89
 -19   4   3    2.15    1.01
 -19  -4  -3    1.85    0.93
 -19   4   3    1.27    0.69
 -19   4  -3    2.79    0.70
 -19  -4   3    2.42    0.77
 -19   4  -3    2.65    1.01
 -21   4   3    0.66    0.95
 -21  -4  -3    0.14    0.83
 -21   4   3    0.11    0.58
 -21  -4   3   -1.04    0.75
 -21   4  -3   -0.14    0.62
 -21   4  -3   -0.53    0.86
   0  -5  -3   81.77    2.37
   0  -5  -3   82.14    2.43
   0   5  -3   79.77    2.53
   0  -5   3   84.00    2.53
   0   5  -3   78.14    2.51
   0   5   3   74.66    2.43
   0  -5   3   82.16    2.52
  -2   5   3    3.87    0.58
  -2   5   3    3.52    0.50
  -2  -5  -3    4.74    0.43
   2   5  -3    4.60    0.59
   2   5  -3    4.47    0.68
   2  -5   3    4.58    0.57
   2  -5   3    4.69    0.54
  -2  -5   3    4.89    0.64
  -2   5  -3    4.77    0.59
   2  -5  -3    3.90    0.48
  -2   5  -3    4.72    0.60
   2  -5  -3    5.06    0.70
   2   5   3    3.67    0.53
   4  -5   3   12.18    0.91
  -4   5   3   11.48    0.88
  -4  -5  -3   11.99    0.85
  -4   5   3   10.78    1.07
   4   5   3   10.76    0.67
  -4  -5   3   14.37    1.07
  -4   5  -3   11.54    0.90
   4  -5  -3   11.50    0.83
  -6   5   3   36.40    1.65
  -6  -5  -3   41.26    1.75
  -6   5   3   38.62    1.95
  -6  -5   3   38.43    1.77
  -6   5  -3   37.05    1.62
  -8   5   3    6.52    0.78
  -8   5   3    6.20    1.03
  -8  -5  -3    5.74    0.85
  -8   5  -3    6.42    1.04
  -8   5  -3    8.61    0.92
  -8  -5   3    6.87    0.96
 -10   5   3   25.67    1.46
 -10  -5  -3   30.19    1.82
 -10   5   3   24.93    1.80
 -10  -5   3   24.06    1.69
 -10   5  -3   24.70    1.40
 -10   5  -3   22.54    1.64
 -12   5   3    5.92    1.10
 -12   5   3    5.23    0.80
 -12  -5  -3    5.96    1.09
 -12  -5   3    6.27    1.02
 -12   5  -3    4.65    0.92
 -12   5  -3    5.35    0.77
 -14   5   3    1.32    0.59
 -14  -5  -3    0.26    0.69
 -14   5   3   -0.04    0.77
 -14   5  -3    0.58    0.52
 -14   5  -3    0.67    0.78
 -14  -5   3    0.22    0.64
 -16   5   3    0.36    0.90
 -16  -5  -3    0.60    0.86
 -16   5   3    1.86    0.65
 -16   5  -3    1.79    0.77
 -16   5  -3    1.35    0.64
 -16  -5   3    2.62    0.89
 -18   5   3    4.15    0.81
 -18   5   3    4.19    0.96
 -18  -5  -3    3.20    0.94
 -18   5  -3    5.70    1.11
 -18  -5   3    3.01    0.76
 -18   5  -3    3.28    0.72
 -20   5   3    0.72    0.71
 -20   5   3    0.59    0.57
 -20  -5  -3    0.28    0.73
 -20  -5   3    0.29    0.75
 -20   5  -3    0.41    0.56
 -20   5  -3   -0.30    0.78
   1   6  -3   69.54    2.39
   1   6  -3   72.27    2.41
  -1  -6  -3   72.45    2.30
   1  -6   3   76.25    2.34
  -1   6   3   69.76    2.33
  -1   6  -3   74.27    2.40
  -1   6  -3   70.85    2.36
  -1  -6   3   73.64    2.42
   1  -6  -3   72.40    2.31
   1   6   3   73.21    2.35
   1  -6  -3   73.14    2.38
  -3  -6  -3    0.64    0.32
   3  -6   3    0.68    0.41
   3   6  -3   -0.49    0.57
   3   6  -3    0.45    0.47
  -3   6   3    0.54    0.43
  -3   6   3    2.58    0.60
  -3   6  -3    0.95    0.48
  -3   6  -3    0.59    0.46
   3  -6  -3    0.84    0.42
  -5  -6  -3  105.82    3.44
  -5   6   3  115.30    3.79
   5  -6   3  112.98    3.55
  -5   6   3  115.59    3.56
  -5   6  -3  110.91    3.52
  -5  -6   3  116.40    3.70
   5   6   3  117.17    3.33
  -7   6   3   22.74    1.62
  -7   6   3   26.01    1.38
  -7  -6  -3   24.34    1.39
  -7   6  -3   26.30    1.36
  -7  -6   3   22.58    1.51
  -9  -6  -3   19.82    1.40
  -9   6   3   23.31    1.70
  -9   6   3   21.82    1.33
  -9   6  -3   22.32    1.37
  -9   6  -3   20.67    1.68
  -9  -6   3   21.49    1.52
 -11   6   3   22.62    1.84
 -11   6   3   23.26    1.40
 -11  -6  -3   18.33    1.54
 -11  -6   3   20.63    1.59
 -11   6  -3   20.66    1.77
 -11   6  -3   22.48    1.35
 -13   6   3   15.97    1.65
 -13   6   3   15.75    1.23
 -13  -6  -3   13.50    1.42
 -13   6  -3   14.13    1.16
 -13  -6   3   16.13    1.46
 -13   6  -3   15.25    1.59
 -15  -6  -3   14.77    1.53
 -15   6   3   17.44    1.72
 -15   6   3   16.02    1.28
 -15  -6   3   19.55    1.62
 -15   6  -3   14.60    1.22
 -15   6  -3   15.30    1.67
 -17   6   3   18.54    1.36
 -17  -6  -3   18.73    1.70
 -17   6   3   17.86    1.62
 -17  -6   3   20.04    1.65
 -17   6  -3   18.04    1.58
 -17   6  -3   18.59    1.33
 -19  -6  -3    0.11    0.78
 -19   6   3   -0.06    0.94
 -19   6   3    0.81    0.61
 -19   6  -3    0.63    0.57
 -19   6  -3    0.58    0.85
 -19  -6   3    1.06    0.76
 -21   6   3   -0.13    0.92
 -21   6   3    2.58    0.74
 -21  -6  -3    1.84    0.89
 -21   6  -3    2.53    1.01
 -21   6  -3    2.03    0.68
 -21  -6   3    3.16    0.92
   0  -7  -3   11.85    0.73
   0   7  -3   11.72    0.93
   0   7   3   10.40    0.84
   0   7  -3   10.28    0.83
   0  -7   3   12.29    0.81
   0   7   3   11.07    0.51
   0  -7  -3   10.96    0.79
   2  -7   3   23.99    1.10
   2   7  -3   24.36    1.27
  -2   7   3   23.28    1.19
   2   7  -3   24.90    1.27
  -2   7  -3   24.68    1.24
   2   7   3   26.15    1.22
  -2   7  -3   25.86    1.18
   2  -7  -3   22.23    0.70
   2  -7  -3   24.01    1.28
   2  -7  -3   24.92    1.35
   4  -7   3    8.09    0.74
   4   7  -3    8.91    1.01
  -4   7   3    8.73    1.00
  -4   7   3    9.07    0.87
   4   7  -3    8.24    0.93
  -4  -7  -3    8.69    0.73
  -4   7  -3    8.15    0.86
  -4  -7   3    9.72    0.92
  -6  -7  -3   17.38    1.13
  -6   7   3   17.99    1.39
  -6   7   3   17.36    1.15
  -6  -7   3   17.98    1.28
  -6   7  -3   17.69    1.14
  -8   7   3   21.53    1.30
  -8  -7  -3   18.42    1.37
  -8   7   3   17.84    1.53
  -8   7  -3   21.22    1.26
  -8  -7   3   22.06    1.46
 -10   7   3    1.48    0.82
 -10  -7  -3    0.68    0.70
 -10   7   3    0.55    0.53
 -10   7  -3    1.58    0.57
 -10  -7   3    1.54    0.58
 -12  -7  -3    5.00    0.91
 -12   7   3    5.98    1.09
 -12   7   3    6.17    0.85
 -12  -7   3    5.21    0.93
 -12   7  -3    5.18    0.97
 -12   7  -3    6.30    0.83
 -14   7   3    1.08    0.63
 -14  -7  -3    0.31    0.69
 -14   7   3    0.25    0.55
 -14   7  -3    0.26    0.57
 -14  -7   3    0.55    0.70
 -14   7  -3    0.99    0.81
 -16  -7  -3   13.41    1.51
 -16   7   3   11.40    1.18
 -16   7   3   13.81    1.66
 -16   7  -3   13.09    1.61
 -16   7  -3   12.95    1.19
 -16  -7   3   16.45    1.54
 -18  -7  -3    0.57    0.82
 -18   7   3   -1.00    0.78
 -18   7   3    0.38    0.57
 -18  -7   3    0.92    0.73
 -18   7  -3    0.77    0.83
 -18   7  -3    0.66    0.58
 -20   7   3   -0.31    0.56
 -20  -7  -3    0.54    0.84
 -20   7   3    0.74    0.85
 -20  -7   3    0.38    0.70
 -20   7  -3   -0.48    0.53
 -20   7  -3   -1.05    0.80
   1   8  -3   19.24    1.15
   1  -8   3   21.15    1.05
  -1   8   3   19.47    1.12
  -1   8   3   17.51    0.62
   1   8  -3   19.11    1.09
  -1  -8   3   21.44    1.08
   1   8   3   21.26    1.13
   1  -8  -3   19.18    1.08
  -1   8  -3   18.44    1.07
  -1   8  -3   19.66    1.14
   3  -8   3   10.28    0.74
  -3  -8  -3    9.44    0.64
  -3   8   3    9.51    0.89
   3   8  -3    9.53    0.96
   3   8  -3    9.93    0.97
  -3   8  -3    9.09    0.91
   3  -8  -3   10.10    0.46
   3   8   3    8.21    0.89
  -3   8  -3    8.57    0.87
  -5  -8  -3   -0.07    0.41
  -5   8   3   -0.54    0.50
  -5   8   3    0.71    0.47
   5   8  -3    0.26    0.51
  -5  -8   3   -0.37    0.45
  -5   8  -3   -0.01    0.45
  -7  -8  -3   22.28    1.29
  -7   8   3   20.55    1.52
  -7   8   3   18.41    1.25
  -7   8  -3   23.04    1.30
  -7  -8   3   19.58    1.37
  -9   8   3    0.71    0.69
  -9  -8  -3    0.09    0.57
  -9   8   3   -0.31    0.46
  -9   8  -3    0.05    0.49
  -9  -8   3   -0.12    0.52
 -11   8   3   21.03    1.56
 -11  -8  -3   23.03    1.58
 -11   8   3   24.14    1.43
 -11   8  -3   21.58    1.36
 -11  -8   3   22.93    1.58
 -13   8   3    2.19    0.74
 -13   8   3    3.41    0.72
 -13  -8  -3    3.40    0.79
 -13   8  -3    3.10    0.72
 -13  -8   3    4.65    0.89
 -15   8   3   -0.79    0.69
 -15   8   3   -0.34    0.52
 -15  -8  -3   -1.01    0.68
 -15   8  -3   -1.30    0.48
 -15   8  -3   -0.47    0.55
 -15  -8   3   -0.35    0.67
 -17  -8  -3    1.08    0.71
 -17   8   3    0.46    0.60
 -17   8   3    0.50    0.84
 -17   8  -3    0.77    0.56
 -17  -8   3    0.71    0.68
 -19   8   3    2.65    0.85
 -19  -8  -3    3.20    0.86
 -19   8   3    2.80    0.72
 -19  -8   3    1.47    0.76
 -19   8  -3    1.53    0.65
   0   9  -3   57.39    2.07
   0   9   3   65.32    2.21
   0  -9   3   59.44    2.07
   0   9   3   56.99    1.73
   0   9  -3   58.12    2.21
   2   9  -3    1.08    0.53
   2  -9   3    1.51    0.45
   2   9  -3    2.06    0.60
  -2   9   3    1.36    0.49
  -2   9  -3    1.40    0.51
   2   9   3    1.76    0.53
  -2   9  -3    1.65    0.46
   4   9  -3    9.55    0.98
  -4  -9  -3    7.75    0.70
   4   9  -3   10.74    1.02
  -4   9   3    7.30    0.81
   4  -9   3    8.47    0.71
   4   9   3    8.13    0.91
  -4   9  -3    5.61    0.75
   4  -9  -3    8.18    0.48
  -6   9   3   13.19    1.06
   6   9  -3   12.26    1.14
  -6  -9  -3   11.51    0.90
  -6   9   3   13.88    1.23
  -6  -9   3   10.66    1.05
  -6   9  -3   12.33    1.02
  -8   9   3    6.03    0.96
  -8   9   3    5.35    0.76
  -8  -9  -3    4.94    0.72
  -8  -9   3    5.26    0.82
  -8   9  -3    4.20    0.71
 -10  -9  -3   18.16    1.32
 -10   9   3   20.19    1.48
 -10   9   3   22.47    1.38
 -10   9  -3   19.85    1.30
 -10  -9   3   20.61    1.46
 -12   9   3    6.65    1.07
 -12  -9  -3    9.24    1.08
 -12   9   3    6.50    0.87
 -12   9  -3    7.20    0.88
 -12  -9   3    8.39    1.05
 -14   9   3    1.15    0.62
 -14   9   3    1.83    0.82
 -14  -9  -3    2.49    0.78
 -14   9  -3    1.88    0.63
 -14  -9   3    2.23    0.76
 -16  -9  -3   -0.54    0.63
 -16   9   3   -0.07    0.54
 -16   9   3    1.37    0.84
 -16  -9   3   -0.07    0.66
 -16   9  -3    0.63    0.57
 -18   9   3    3.20    0.77
 -18  -9  -3    4.65    1.04
 -18   9   3    2.92    0.88
 -18   9  -3    4.64    0.77
 -18  -9   3    4.75    0.93
 -20   9   3    0.34    0.86
 -20   9   3   -0.06    0.57
 -20  -9  -3    0.58    0.66
 -20   9  -3   -0.44    0.58
 -20  -9   3   -0.12    0.70
  -1  10   3   23.03    1.27
   1  10  -3   21.31    1.30
   1 -10   3   24.17    1.13
  -1  10   3   22.68    0.80
   1  10  -3   24.64    1.27
   1  10   3   23.98    1.30
  -1  10  -3   23.42    1.15
  -1 -10   3   25.63    1.43
   1  10   3   24.32    0.99
  -1  10  -3   23.05    1.31
  -3  10   3    4.30    0.66
   3 -10   3    3.19    0.50
   3  10  -3    3.61    0.66
   3  10  -3    4.60    0.70
  -3  10  -3    2.75    0.62
  -3  10  -3    4.30    0.63
   3 -10  -3    4.18    0.34
   3  10   3    3.65    0.67
   5  10  -3    1.37    0.65
  -5 -10  -3    3.22    0.50
   5  10  -3    2.97    0.70
  -5  10   3    2.70    0.62
   5 -10  -3    2.82    0.36
  -5 -10   3    2.52    0.61
  -5  10  -3    2.64    0.61
   5  10   3    2.27    0.59
   7  10  -3    5.41    0.83
  -7  10   3    5.47    0.88
  -7 -10  -3    5.86    0.70
  -7  10   3    5.32    0.76
  -7 -10   3    5.37    0.80
  -7  10  -3    3.21    0.68
  -9  10   3    0.57    0.67
  -9  10   3    0.15    0.49
  -9 -10  -3   -0.08    0.49
  -9  10  -3    0.44    0.49
  -9 -10   3    0.42    0.59
 -11  10   3   14.65    1.46
 -11  10   3   10.23    1.08
 -11 -10  -3   14.62    1.19
 -11  10  -3   12.61    1.10
 -11 -10   3   15.11    1.28
 -13  10   3   -0.36    0.70
 -13  10   3   -0.22    0.51
 -13 -10  -3   -0.22    0.52
 -13  10  -3   -0.26    0.48
 -13 -10   3   -0.47    0.55
 -15  10   3    0.59    0.58
 -15  10   3   -0.18    0.70
 -15 -10  -3    0.99    0.65
 -15  10  -3   -0.12    0.53
 -15 -10   3   -0.40    0.61
 -17  10   3    1.85    0.64
 -17 -10  -3    0.07    0.63
 -17  10   3    0.50    0.85
 -17  10  -3    1.74    0.61
 -17 -10   3    1.90    0.76
 -19 -10  -3    0.43    0.71
 -19  10   3   -0.45    0.80
 -19  10   3   -0.54    0.52
 -19 -10   3    0.57    0.67
 -19  10  -3    0.12    0.56
   0  11  -3   10.55    1.01
   0  11   3   12.36    0.62
   0  11   3   11.88    1.02
   0  11  -3   12.70    0.89
  -2  11   3    4.27    0.68
   2  11  -3    5.20    0.70
   2 -11   3    4.09    0.61
   2  11  -3    5.98    0.78
   2  11   3    5.51    0.61
   2  11   3    5.16    0.72
  -2  11  -3    4.97    0.62
  -2  11  -3    5.94    0.76
   4  11  -3    0.88    0.57
   4  11  -3    0.53    0.54
  -4  11   3   -0.04    0.48
  -4 -11  -3    0.51    0.35
   4 -11  -3    0.56    0.21
   4  11   3   -0.62    0.47
  -4  11  -3    0.52    0.49
  -6 -11  -3    6.59    0.78
   6  11  -3    4.39    0.85
  -6  11   3    5.72    0.78
   6  11  -3    4.28    0.79
  -6  11  -3    5.84    0.77
  -6 -11   3    5.83    0.76
   6  11   3    4.67    0.77
   6 -11  -3    5.55    0.52
  -8  11   3    2.07    0.72
  -8  11   3    2.02    0.61
   8  11  -3    2.04    0.68
  -8 -11  -3    2.64    0.58
  -8 -11   3    1.20    0.64
  -8  11  -3    2.25    0.61
 -10  11   3   -1.51    0.54
 -10  11   3    0.38    0.52
  10  11  -3   -0.64    0.53
 -10 -11  -3    0.40    0.50
 -10 -11   3    0.65    0.57
 -10  11  -3    0.46    0.49
 -12 -11  -3   -0.25    0.49
 -12  11   3   -0.03    0.49
 -12  11   3   -1.19    0.60
 -12 -11   3    1.03    0.62
 -12  11  -3    0.55    0.54
 -14 -11  -3    0.43    0.52
 -14  11   3    0.22    0.54
 -14  11   3    0.12    0.56
 -14 -11   3   -0.34    0.58
 -14  11  -3   -0.45    0.54
 -16  11   3    0.67    0.59
 -16 -11  -3    1.56    0.66
 -16  11   3    1.21    0.69
 -16 -11   3    1.14    0.67
 -16  11  -3    2.26    0.67
 -18 -11  -3   -0.08    0.61
 -18  11   3    0.17    0.57
 -18  11   3   -0.70    0.76
 -18 -11   3    0.07    0.62
 -18  11  -3    0.82    0.56
  -1  12   3   13.47    0.63
   1  12  -3   14.22    1.06
   1  12  -3   13.79    1.16
  -1  12   3   11.21    1.07
  -1  12  -3   14.35    1.13
   1  12   3   14.82    0.76
  -1  12  -3   13.82    0.94
   1  12   3   15.11    1.20
   3  12  -3    0.86    0.58
   3  12  -3    2.19    0.63
  -3  12   3    2.27    0.60
  -3  12  -3    1.76    0.59
   3 -12  -3    2.25    0.28
   3  12   3    2.59    0.64
  -3  12  -3    1.92    0.49
  -5  12   3   64.49    2.44
  -5 -12  -3   66.24    2.15
   5  12  -3   61.72    2.50
   5  12  -3   62.94    2.50
  -5 -12   3   61.61    2.35
   5 -12  -3   62.19    1.86
  -5  12  -3   56.71    2.35
   5  12   3   59.95    2.43
   7  12  -3   12.56    1.26
  -7 -12  -3    9.94    0.89
  -7  12   3   10.64    1.08
   7  12  -3   12.43    1.19
  -7  12  -3   11.34    1.06
   7  12   3   11.96    1.14
   7 -12  -3   11.47    0.70
  -7 -12   3   11.91    1.10
  -9  12   3    7.36    0.88
  -9 -12  -3    7.71    0.93
   9  12  -3    6.00    0.90
  -9  12  -3    6.97    0.85
  -9 -12   3    9.68    1.07
 -11  12   3    3.11    0.85
  11  12  -3    2.04    0.70
 -11  12   3    3.24    0.68
 -11 -12  -3    4.35    0.74
 -11 -12   3    3.69    0.75
 -11  12  -3    3.69    0.71
 -13 -12  -3    7.66    0.97
 -13  12   3    9.36    1.08
 -13  12   3    6.71    1.09
 -13 -12   3    8.53    1.04
 -13  12  -3    6.80    0.89
 -15 -12  -3    5.48    0.88
 -15  12   3    6.74    0.90
 -15  12   3    7.53    1.08
 -15 -12   3    7.28    1.01
 -15  12  -3    6.82    0.88
 -17 -12  -3   10.86    1.23
 -17  12   3   10.56    1.12
 -17  12   3    6.53    1.15
 -17  12  -3    7.34    0.92
 -17 -12   3    9.34    1.15
 -19  12   3    0.48    0.61
 -19  12   3    0.28    0.79
 -19 -12  -3   -0.33    0.59
 -19  12  -3   -0.08    0.58
 -19 -12   3   -0.31    0.69
   0  13  -3    1.46    0.62
   0  13  -3    1.67    0.49
   0  13   3    1.45    0.61
   0  13   3    1.80    0.34
  -2  13   3   15.93    1.18
   2  13  -3   15.87    1.07
   2  13  -3   17.04    1.16
   2  13   3   15.77    1.21
   2  13   3   15.31    0.92
  -2  13  -3   16.13    1.04
  -2  13  -3   15.43    1.20
   4  13  -3   11.29    1.13
   4  13  -3    9.33    1.05
  -4 -13  -3   11.90    0.82
  -4  13   3   12.56    1.10
  -4  13  -3   10.15    1.07
   4 -13  -3   10.81    0.55
   4  13   3   11.08    1.10
  -6  13   3   39.82    1.87
   6  13  -3   43.47    2.00
  -6 -13  -3   41.23    1.63
   6  13  -3   39.09    1.96
  -6  13  -3   42.57    1.90
   6  13   3   40.97    1.93
   6 -13  -3   38.05    1.34
  -6 -13   3   41.99    1.85
  -8 -13  -3    2.89    0.58
   8  13  -3    2.87    0.87
  -8  13   3    2.55    0.66
   8  13  -3    3.56    0.78
  -8 -13   3    3.70    0.71
   8  13   3    4.26    0.76
  -8  13  -3    4.07    0.72
   8 -13  -3    4.14    0.50
  10  13  -3    1.68    0.67
 -10 -13  -3    0.96    0.53
 -10  13   3    0.59    0.54
  10  13   3    2.30    0.70
 -10  13  -3    2.41    0.63
 -10 -13   3    0.98    0.58
  12  13  -3    4.61    0.82
 -12 -13  -3    6.93    0.89
 -12  13   3    4.82    0.82
 -12 -13   3    5.10    0.89
 -12  13  -3    3.86    0.75
 -14  13   3    1.08    0.60
 -14 -13  -3    0.45    0.60
  14  13  -3    0.89    0.62
 -14 -13   3    0.61    0.63
 -14  13  -3    1.38    0.61
 -16  13   3   14.89    1.39
 -16 -13  -3   15.57    1.38
 -16  13   3   12.80    1.22
 -16  13  -3   16.02    1.26
 -16 -13   3   16.35    1.49
 -18  13   3    0.45    0.57
 -18 -13  -3   -0.13    0.63
 -18 -13   3    0.09    0.68
 -18  13  -3   -0.12    0.52
   1  14  -3    7.25    0.79
  -1  14   3    5.19    0.78
   1  14  -3    7.21    0.88
  -1  14   3    5.75    0.49
  -1  14  -3    5.16    0.79
   1  14   3    5.86    0.81
  -1  14  -3    7.89    0.80
   1  14   3    7.14    0.61
  -3  14   3    3.44    0.69
   3  14  -3    3.45    0.64
   3  14  -3    3.25    0.71
  -3  14  -3    3.07    0.71
   3  14   3    3.40    0.70
   3  14   3    3.90    0.59
  -3  14  -3    4.44    0.64
   5  14  -3    0.66    0.57
   5  14  -3   -0.23    0.53
  -5  14   3    0.27    0.56
  -5 -14  -3    0.10    0.36
   5  14   3    0.25    0.60
   5 -14  -3    0.77    0.24
  -5 -14   3    0.03    0.53
  -5  14  -3    0.50    0.54
   7  14  -3    3.51    0.83
   7  14  -3    4.40    0.83
  -7 -14  -3    4.42    0.63
  -7  14   3    3.97    0.73
   7  14   3    3.46    0.74
  -7 -14   3    3.81    0.70
   7 -14  -3    3.81    0.45
  -7  14  -3    3.40    0.70
   9  14  -3   -0.94    0.54
  -9 -14  -3   -0.23    0.43
   9  14  -3   -1.00    0.66
  -9  14   3   -0.40    0.47
  -9  14  -3   -1.13    0.43
  -9 -14   3    0.15    0.52
   9  14   3   -0.19    0.57
  11  14  -3    4.72    0.87
 -11 -14  -3    4.00    0.71
 -11  14   3    3.86    0.76
 -11  14  -3    4.62    0.76
  11  14   3    5.53    0.84
 -11 -14   3    3.72    0.79
  13  14  -3    0.59    0.60
 -13 -14  -3    0.26    0.54
 -13  14   3   -0.40    0.53
 -13  14  -3    0.33    0.55
 -13 -14   3   -0.25    0.56
  15  14  -3   -0.85    0.52
 -15  14   3    0.75    0.56
 -15 -14  -3    0.73    0.59
 -15 -14   3   -0.77    0.53
 -15  14  -3   -0.23    0.53
 -17  14   3   -0.46    0.52
 -17 -14  -3    0.27    0.61
  17  14  -3    0.79    0.66
 -17 -14   3    1.07    0.66
 -17  14  -3   -0.86    0.52
   0  15  -3   16.57    1.07
   0  15  -3   16.78    1.26
   0  15   3   16.14    0.78
   0  15   3   18.86    1.30
   2  15  -3    6.76    0.91
  -2  15   3    6.59    0.86
   2  15  -3    9.11    0.93
   2  15   3    7.96    0.92
  -2  15  -3    7.85    0.83
  -2  15  -3    7.35    0.90
   2  15   3    8.12    0.70
  -4 -15  -3   11.26    0.82
  -4  15   3   11.52    1.10
   4  15  -3   11.85    1.12
   4  15  -3   13.56    1.19
   4  15   3   11.49    1.15
  -4  15  -3    8.97    1.06
   4 -15  -3   10.77    0.56
   4  15   3   11.06    0.90
   6  15  -3   22.76    1.48
   6  15  -3   24.51    1.55
  -6  15   3   23.14    1.45
  -6 -15  -3   24.33    1.22
   6 -15  -3   23.14    0.96
  -6  15  -3   23.02    1.44
   6  15   3   23.02    1.48
  -6 -15   3   24.21    1.44
  -8  15   3    0.26    0.56
   8  15  -3    0.67    0.63
  -8 -15  -3   -0.55    0.41
   8  15  -3    0.20    0.66
  -8 -15   3    0.44    0.52
   8  15   3    0.58    0.60
  -8  15  -3    0.93    0.57
  10  15  -3    6.77    0.96
  10  15  -3    6.56    1.10
 -10 -15  -3    6.47    0.81
 -10  15   3    9.84    1.09
 -10  15  -3    5.69    0.84
  10  15   3    7.94    0.97
 -10 -15   3    8.22    1.00
  12  15  -3    6.70    0.96
 -12  15   3    5.40    0.86
 -12 -15  -3    8.08    0.97
 -12 -15   3    6.39    0.92
 -12  15  -3    7.04    0.89
  12  15   3    8.57    1.03
  14  15  -3   -0.23    0.64
 -14  15   3    0.62    0.57
 -14 -15  -3    0.75    0.51
 -14  15  -3    0.43    0.57
  14  15   3    0.49    0.59
 -14 -15   3   -0.18    0.55
 -16  15   3    5.98    0.88
  16  15  -3    4.45    0.88
 -16 -15   3    4.52    0.83
 -16  15  -3    4.89    0.81
   1  16  -3   -0.85    0.36
  -1  16   3   -0.45    0.49
  -1  16   3   -0.33    0.24
   1  16  -3    0.04    0.56
   1  16   3    0.19    0.32
  -1  16  -3    0.59    0.45
  -1  16  -3   -0.62    0.48
   1  16   3    0.23    0.57
   3  16  -3    1.41    0.63
   3  16  -3    2.38    0.58
  -3  16   3    1.57    0.62
  -3  16  -3    2.56    0.66
  -3  16  -3    2.34    0.53
   3  16   3    2.39    0.66
   3  16   3    2.79    0.50
   5  16  -3   14.77    1.28
  -5  16   3   15.29    1.23
  -5 -16  -3   16.45    0.98
   5  16  -3   16.69    1.28
   5  16   3   17.84    1.14
  -5  16  -3   16.02    1.23
  -5 -16   3   15.77    1.15
   5  16   3   13.23    1.22
  -7  16   3    0.71    0.58
   7  16  -3    1.30    0.67
  -7 -16  -3    0.62    0.46
   7  16  -3    0.18    0.62
   7  16   3   -0.28    0.58
  -7  16  -3    0.40    0.56
  -7 -16   3    1.44    0.55
   9  16  -3    0.04    0.75
  -9 -16  -3    0.83    0.47
   9  16  -3    0.23    0.61
  -9  16   3    0.22    0.57
  -9 -16   3    0.59    0.57
  -9  16  -3   -0.69    0.51
   9  16   3    0.69    0.63
 -11 -16  -3    0.81    0.49
  11  16  -3    0.40    0.73
 -11  16   3    0.04    0.54
  11  16  -3   -0.03    0.58
 -11 -16   3    0.03    0.60
 -11  16  -3   -0.26    0.54
  11  16   3    0.46    0.66
  13  16  -3    2.15    0.74
 -13  16   3    1.73    0.64
  13  16  -3    2.18    0.88
 -13 -16  -3    1.18    0.58
  13  16   3    1.60    0.67
 -13  16  -3    0.49    0.58
 -13 -16   3    1.13    0.68
 -15  16   3    1.77    0.67
  15  16  -3    2.12    0.73
 -15  16  -3    1.49    0.67
  15  16   3    1.87    0.70
 -15 -16   3    1.83    0.72
  17  16  -3    0.49    0.64
 -17  16   3    0.40    0.61
 -17 -16   3    0.38    0.58
  17  16   3    1.00    0.71
 -17  16  -3    0.38    0.60
   0  17   3   18.61    1.31
   0  17  -3   16.37    1.05
   0  17   3   15.97    0.78
   0  17  -3   15.57    1.26
  -2  17   3    1.40    0.60
   2  17  -3   -0.28    0.42
   2  17  -3    0.43    0.57
  -2  17  -3    0.53    0.47
   2  17   3   -0.52    0.53
  -2  17  -3    0.61    0.57
   2  17   3    0.27    0.36
   4  17  -3    1.73    0.66
  -4  17   3    0.50    0.57
   4  17  -3    0.31    0.59
  -4 -17  -3    1.28    0.40
   4  17   3    0.74    0.61
   4  17   3    1.11    0.47
  -4  17  -3   -0.11    0.55
   6  17  -3   -0.69    0.49
  -6 -17  -3   -0.09    0.40
  -6  17   3    0.22    0.58
   6  17  -3   -0.71    0.55
   6  17   3   -0.24    0.57
  -6 -17   3    0.05    0.46
  -6  17  -3   -0.45    0.54
   6  17   3   -0.26    0.53
  -8 -17  -3    3.19    0.58
   8  17  -3    3.87    0.82
   8  17  -3    2.91    0.78
  -8  17   3    1.97    0.66
   8  17   3    4.10    0.80
  -8  17  -3    1.89    0.67
  -8 -17   3    5.38    0.80
 -10 -17  -3    4.44    0.66
 -10  17   3    3.86    0.79
  10  17  -3    4.76    0.90
  10  17  -3    7.15    1.07
 -10  17  -3    5.49    0.85
 -10 -17   3    5.31    0.80
  10  17   3    5.31    0.89
 -12  17   3    1.44    0.64
  12  17  -3    2.49    0.83
  12  17  -3    1.59    0.70
  12  17   3    2.40    0.72
 -12 -17   3    1.77    0.69
 -12  17  -3    1.45    0.66
  14  17  -3   -0.18    0.60
  14  17  -3    0.36    0.78
 -14  17   3    0.79    0.57
 -14  17  -3    0.97    0.59
 -14 -17   3    1.40    0.61
  14  17   3    0.82    0.63
  16  17  -3   -0.36    0.62
 -16  17   3   -0.12    0.57
  16  17  -3    0.79    0.77
  16  17   3   -0.87    0.56
 -16 -17   3   -0.36    0.51
 -16  17  -3    0.11    0.58
   1  18  -3    7.80    0.86
  -1  18   3    6.21    0.87
  -1  18   3    7.41    0.53
   1  18  -3    6.63    0.91
  -1  18  -3    6.62    0.74
   1  18   3    8.09    0.63
  -1  18  -3    6.41    0.87
   1  18   3    6.36    0.94
   3  18  -3    1.49    0.54
  -3  18   3    2.52    0.67
   3  18  -3    2.31    0.72
  -3  18  -3    2.46    0.69
  -3  18  -3    2.87    0.57
   3  18   3    1.62    0.68
   3  18   3    2.06    0.49
  -5  18   3   -0.30    0.55
  -5 -18  -3    0.53    0.39
   5  18  -3    0.58    0.53
   5  18  -3    1.52    0.67
  -5 -18   3    0.26    0.48
  -5  18  -3   -0.28    0.55
   5  18   3   -0.56    0.47
   5  18   3   -0.13    0.57
   7  18  -3    3.06    0.78
  -7  18   3    1.99    0.73
  -7 -18  -3    3.33    0.57
   7  18  -3    3.18    0.80
  -7  18  -3    2.65    0.71
   7  18   3    2.45    0.74
   7  18   3    3.24    0.75
  -7 -18   3    3.02    0.63
  -9  18   3    0.68    0.59
  -9 -18  -3    0.35    0.44
   9  18  -3    1.16    0.69
   9  18  -3    1.45    0.70
  -9  18  -3    0.21    0.58
   9  18   3    1.13    0.66
  -9 -18   3    1.14    0.56
 -11  18   3    5.52    0.85
  11  18  -3    7.07    1.00
  11  18  -3    5.26    0.95
  11  18   3    8.21    1.00
 -11 -18   3    6.29    0.90
 -11  18  -3    4.44    0.81
  13  18  -3    0.11    0.70
  13  18  -3    0.53    0.65
 -13  18   3    0.62    0.58
 -13 -18   3    0.17    0.58
  13  18   3    0.18    0.59
 -13  18  -3    0.99    0.58
 -15  18   3    0.20    0.56
  15  18  -3    0.94    0.75
  15  18  -3    0.32    0.65
 -15 -18   3    0.43    0.52
  15  18   3   -0.51    0.58
 -15  18  -3   -0.24    0.53
   0  19  -3    1.50    0.56
   0  19  -3    1.84    0.67
   0  19   3    2.50    0.38
   0  19   3    1.98    0.68
   2  19  -3   -0.99    0.50
  -2  19   3    0.73    0.59
   2  19  -3   -0.13    0.60
  -2  19  -3   -0.25    0.51
   2  19   3   -0.21    0.32
   2  19   3    0.37    0.60
  -2  19  -3   -0.06    0.43
  -4 -19  -3   -0.20    0.36
   4  19  -3   -1.75    0.51
   4  19  -3   -0.32    0.57
  -4  19   3    0.18    0.58
   4  19   3   -0.21    0.37
   4  19   3    0.41    0.59
  -4  19  -3   -0.78    0.51
   6  19  -3   -0.57    0.63
   6  19  -3   -0.94    0.62
  -6  19   3   -0.10    0.59
  -6 -19  -3    0.43    0.39
   6  19   3    0.71    0.52
  -6 -19   3    0.73    0.54
   6  19   3    0.53    0.63
  -6  19  -3    0.30    0.56
   8  19  -3   -0.46    0.59
   8  19  -3   -0.62    0.57
  -8  19   3   -0.33    0.56
   8  19   3    0.67    0.64
  -8 -19   3    0.79    0.60
  -8  19  -3   -0.02    0.57
   8  19   3    0.54    0.60
  10  19  -3    0.40    0.68
 -10  19   3    0.59    0.61
  10  19  -3    0.83    0.67
 -10 -19   3    2.69    0.69
  10  19   3    0.62    0.67
 -10  19  -3    0.23    0.65
  10  19   3    1.82    0.71
 -12  19   3   -0.52    0.51
  12  19  -3   -0.08    0.66
  12  19  -3   -0.35    0.58
 -12 -19   3    0.93    0.56
 -12  19  -3    0.28    0.65
  12  19   3    0.93    0.68
  14  19  -3    0.15    0.67
  14  19  -3   -1.20    0.65
 -14  19   3   -0.20    0.55
 -14 -19   3   -1.02    0.53
  14  19   3   -0.53    0.67
 -14  19  -3   -1.01    0.50
  -1  20   3    0.34    0.58
   1  20  -3    0.70    0.62
   1  20  -3   -0.27    0.43
  -1  20  -3    0.45    0.59
   1  20   3    0.57    0.62
  -1  20  -3    0.41    0.47
   3  20  -3   -0.73    0.41
   3  20  -3   -0.57    0.59
  -3  20   3    0.07    0.55
   3  20   3    0.34    0.60
  -3  20  -3    0.55    0.44
  -3  20  -3   -0.46    0.52
   3  20   3   -0.18    0.36
  -5 -20  -3   -0.49    0.36
   5  20  -3   -0.85    0.46
  -5  20   3   -0.82    0.59
   5  20  -3   -0.27    0.57
  -5 -20   3   -1.04    0.47
   5  20   3   -0.43    0.57
  -5  20  -3    0.15    0.57
   5  20   3   -0.79    0.41
  -7  20   3    0.44    0.62
   7  20  -3   -1.20    0.56
   7  20  -3   -0.76    0.58
  -7 -20   3    0.33    0.47
   7  20   3   -1.17    0.44
  -7  20  -3   -0.91    0.52
   7  20   3   -0.21    0.60
   9  20  -3   -0.38    0.59
  -9  20   3   -0.08    0.57
   9  20  -3   -0.45    0.60
  -9 -20   3   -0.16    0.52
  -9  20  -3   -0.78    0.57
   9  20   3    0.15    0.61
   9  20   3    1.03    0.53
  11  20  -3   -0.54    0.62
  11  20  -3   -0.31    0.61
 -11  20   3   -1.11    0.49
 -11  20  -3   -0.73    0.53
  11  20   3   -0.55    0.58
 -11 -20   3    0.17    0.51
  11  20   3    1.34    0.70
 -13  20   3    1.33    0.69
  13  20  -3    0.50    0.66
  13  20  -3   -1.38    0.73
 -13 -20   3    0.12    0.47
 -13  20  -3   -0.11    0.57
  13  20   3   -0.91    0.58
   0  21  -3   -0.30    0.45
   0  21   3    0.30    0.65
   0  21  -3   -0.19    0.55
   2  21  -3    0.70    0.51
   2  21  -3    1.15    0.66
  -2  21   3    1.36    0.64
  -2  21  -3   -0.48    0.55
  -2  21  -3    1.17    0.46
   2  21   3    1.64    0.70
   4  21  -3    0.39    0.64
   4  21  -3    0.65    0.51
  -4  21   3    0.18    0.64
   4  21   3    0.65    0.49
  -4  21  -3   -0.14    0.59
   4  21   3    0.56    0.63
  -6  21   3    1.74    0.69
   6  21  -3    1.92    0.66
   6  21  -3    1.40    0.69
  -6  21  -3    1.79    0.72
  -6 -21   3    3.07    0.62
   6  21   3    4.10    0.90
   6  21   3    2.59    0.57
  -8  21   3    0.42    0.61
   8  21  -3   -0.10    0.60
   8  21  -3    0.71    0.61
   8  21   3   -0.26    0.64
  -8  21  -3   -0.07    0.56
  -8 -21   3    0.86    0.57
   8  21   3    0.89    0.53
  10  21  -3   -0.55    0.57
  10  21  -3   -1.43    0.56
 -10  21   3   -0.41    0.56
  10  21   3    0.00    0.57
 -10  21  -3   -1.11    0.49
  10  21   3   -1.19    0.56
 -10 -21   3   -0.16    0.54
 -12  21   3    0.45    0.59
  12  21  -3   -0.32    0.71
  12  21  -3    1.35    0.73
 -12  21  -3   -0.01    0.59
  12  21   3   -0.59    0.62
 -12 -21   3    0.23    0.64
  12  21   3    1.53    0.71
  -1  22   3    0.52    0.59
   1  22  -3   -0.99    0.39
   1  22  -3   -1.13    0.53
  -1  22  -3   -0.97    0.52
  -1  22  -3    0.26    0.44
   1  22   3   -0.33    0.55
   3  22  -3    1.26    0.56
   3  22  -3    0.60    0.65
  -3  22   3    1.94    0.68
  -3  22  -3    0.90    0.64
   3  22   3    2.27    0.77
   5  22  -3    6.17    0.97
  -5  22   3    7.06    0.95
   5  22  -3    7.09    0.86
  -5  22  -3    4.69    0.89
  -5 -22   3    6.41    0.79
   5  22   3    5.01    0.88
   7  22  -3    0.01    0.51
  -7  22   3   -0.59    0.55
   7  22  -3   -0.93    0.58
  -7 -22   3   -0.02    0.51
   7  22   3   -0.45    0.63
  -7  22  -3   -0.41    0.55
  -9  22   3   -0.52    0.54
   9  22  -3    0.06    0.57
   9  22  -3   -0.25    0.66
   9  22   3   -0.78    0.66
  -9  22  -3    1.72    0.74
  -9 -22   3    0.06    0.57
   9  22   3   -0.87    0.50
  11  22  -3   -0.73    0.54
 -11  22   3    0.28    0.61
  11  22  -3   -0.55    0.63
  11  22   3   -0.34    0.64
  11  22   3   -0.59    0.58
 -11  22  -3   -0.58    0.56
   0  23  -3    5.82    0.88
   0  23   3    3.89    0.88
   2  23  -3    0.08    0.47
  -2  23   3    0.18    0.59
   2  23  -3   -0.47    0.59
  -2  23  -3    1.37    0.67
   2  23   3    0.68    0.66
  -4  23   3   -0.12    0.56
   4  23  -3   -0.31    0.63
   4  23  -3   -0.44    0.47
  -4  23  -3   -0.10    0.63
   4  23   3   -0.38    0.61
   6  23  -3   -0.20    0.53
   6  23  -3   -0.30    0.66
  -6  23   3    0.41    0.62
  -6 -23   3    0.45    0.46
   6  23   3   -0.20    0.68
  -6  23  -3    0.00    0.60
   8  23  -3    2.28    0.72
   8  23  -3    3.30    0.85
  -8  23   3    2.02    0.71
  -8 -23   3    2.57    0.63
  -8  23  -3    1.14    0.66
   8  23   3    1.08    0.78
  10  23  -3    1.27    0.65
  10  23  -3    0.86    0.72
 -10  23   3    1.43    0.70
 -10  23  -3    1.01    0.66
  10  23   3    2.07    0.81
  -1  24   3    1.30    0.70
   1  24  -3    3.53    0.79
   1  24   3    2.60    0.78
  -1  24  -3    2.51    0.73
   3  24  -3    2.51    0.77
  -3  24   3    3.25    0.78
  -3  24  -3    2.63    0.80
   3  24   3    2.02    0.76
  -5  24   3   -0.03    0.60
   5  24  -3   -0.56    0.65
   5  24  -3   -0.34    0.61
  -5  24  -3   -0.23    0.60
   5  24   3   -2.37    0.62
  -5 -24   3    0.65    0.52
  -7  24   3    2.51    0.71
   7  24  -3    2.19    0.78
   7  24  -3    0.77    0.64
   7  24   3    1.62    0.82
  -7  24  -3    1.92    0.70
  -9  24   3    2.70    0.73
   9  24  -3    1.77    0.70
   9  24  -3    1.39    0.70
  -9  24  -3    1.35    0.65
   9  24   3    1.07    0.73
   0  25  -3    0.48    0.66
   0  25   3   -0.62    0.59
  -2  25   3    2.41    0.74
   2  25  -3    0.80    0.70
  -2  25  -3    1.87    0.70
   2  25   3    1.16    0.72
   4  25  -3    0.08    0.68
  -4  25   3    0.29    0.71
  -4  25  -3    0.57    0.66
   4  25   3   -0.07    0.66
  -6  25   3   -0.95    0.57
   6  25  -3   -0.49    0.71
  -6  25  -3    0.41    0.60
   6  25   3   -0.19    0.70
   1  26  -3   -1.10    0.65
  -1  26   3   -0.56    0.60
  -1  26  -3   -0.63    0.67
   1  26   3   -0.12    0.65
  -3  26   3    1.19    0.75
   3  26  -3   -0.11    0.67
   3  26   3    0.03    0.68
  -3  26  -3   -0.13    0.59
   0   0  -4   19.55    0.84
   0   0   4   19.71    0.81
   2   0   4   14.02    0.56
  -2   0   4   13.34    0.62
  -2   0   4   13.17    0.81
   2   0  -4   14.38    0.83
   2   0  -4   13.71    0.62
  -2   0   4   14.27    0.78
   2   0  -4   14.14    0.89
   2   0   4   14.25    0.83
  -4   0   4    3.06    0.67
   4   0   4    3.28    0.42
  -4   0  -4    2.42    0.61
  -4   0   4    2.36    0.43
   4   0  -4    3.18    0.46
   4   0   4    3.56    0.60
  -4   0  -4    2.80    0.42
  -6   0   4  115.06    3.51
  -6   0   4  112.57    3.82
  -6   0  -4  114.54    3.86
  -6   0  -4  115.07    3.45
  -8   0   4   25.72    1.69
  -8   0  -4   24.80    1.28
  -8   0  -4   24.99    1.76
  -8   0   4   26.94    1.36
 -10   0  -4    0.17    0.63
 -10   0   4    0.63    0.51
 -10   0  -4    0.24    0.45
 -10   0   4    0.64    0.68
 -12   0  -4   17.34    1.64
 -12   0   4   14.30    1.36
 -12   0   4   17.46    1.25
 -12   0  -4   16.71    1.24
 -14   0   4    1.03    0.55
 -14   0  -4    0.29    0.48
 -14   0   4   -0.21    0.71
 -14   0  -4   -0.39    0.69
 -16   0  -4   14.73    1.21
 -16   0  -4   15.13    1.70
 -16   0   4   11.39    1.44
 -16   0   4   16.17    1.31
 -18   0   4    1.27    0.87
 -18   0  -4   -0.34    0.60
 -18   0  -4   -0.06    0.78
 -18   0   4    0.63    0.60
 -20   0   4    1.41    0.93
 -20   0   4    0.68    0.61
 -20   0  -4    0.64    0.84
  -1   1   4   29.30    1.12
  -1   1   4   29.38    0.89
   1   1  -4   30.32    0.92
   1  -1   4   28.93    0.88
   1   1  -4   28.70    0.90
   1  -1   4   30.95    1.16
   1   1  -4   28.28    1.16
  -1   1   4   28.19    1.01
   1   1   4   31.22    1.10
  -1  -1   4   29.63    1.15
   1  -1  -4   27.99    1.03
  -1   1  -4   28.59    1.12
  -1   1  -4   28.72    0.83
  -1  -1   4   30.34    0.95
   1  -1  -4   32.11    1.13
  -1  -1   4   30.09    0.95
  -3   1   4   13.89    1.02
   3   1  -4   13.71    0.73
  -3   1   4   13.28    0.72
   3  -1   4   14.34    0.70
   3   1  -4   14.72    0.92
  -3  -1   4   13.37    0.75
   3  -1  -4   14.89    0.95
  -3  -1   4   14.43    1.09
   3  -1  -4   14.43    0.74
   3   1   4   14.51    0.88
   3   1   4   13.91    0.70
  -3   1  -4   12.44    0.69
  -5   1   4  227.63    6.41
  -5   1   4  217.99    6.03
  -5  -1  -4  217.79    6.29
   5   1  -4  214.86    6.00
  -5  -1   4  218.48    6.04
   5  -1  -4  214.73    5.98
  -5   1  -4  211.21    5.94
   5   1   4  217.16    6.19
  -5  -1   4  214.22    6.38
  -5   1  -4  216.66    6.37
  -7   1   4   11.48    1.09
  -7  -1  -4   12.73    1.25
  -7  -1  -4   11.03    0.94
  -7   1   4   12.18    0.95
  -7  -1   4   11.04    1.25
  -7   1  -4   11.26    0.87
  -7   1  -4   12.26    1.31
  -7  -1   4   13.35    1.00
  -9   1   4   21.55    1.62
  -9  -1  -4   21.08    1.45
  -9   1   4   20.42    1.25
  -9  -1  -4   19.12    1.20
  -9   1  -4   18.30    1.60
  -9  -1   4   22.32    1.31
  -9   1  -4   20.32    1.19
  -9  -1   4   21.33    1.46
 -11  -1  -4    3.67    0.63
 -11  -1  -4    3.69    0.90
 -11   1   4    4.60    0.68
 -11   1   4    2.40    0.84
 -11  -1   4    2.92    0.65
 -11   1  -4    3.35    0.66
 -11  -1   4    3.77    0.96
 -11   1  -4    1.74    0.83
 -13   1   4   26.01    1.52
 -13  -1  -4   26.87    1.92
 -13   1   4   22.26    1.67
 -13  -1  -4   24.69    1.44
 -13  -1   4   31.34    1.98
 -13   1  -4   28.75    1.99
 -13   1  -4   28.41    1.49
 -13  -1   4   26.64    1.52
 -15  -1  -4   19.33    1.60
 -15   1   4   15.31    1.48
 -15  -1  -4   18.14    1.33
 -15   1   4   17.78    1.33
 -15  -1   4   17.94    1.53
 -15  -1   4   16.69    1.31
 -15   1  -4   21.54    1.34
 -15   1  -4   20.74    1.83
 -17   1   4   16.93    1.35
 -17   1   4   16.96    1.75
 -17  -1  -4   19.81    1.84
 -17   1  -4   18.46    1.82
 -17   1  -4   16.31    1.33
 -17  -1   4   14.60    1.69
 -17  -1   4   16.57    1.32
 -19   1   4    1.58    0.96
 -19   1   4    2.02    0.67
 -19  -1  -4    2.42    1.00
 -19  -1   4    2.35    0.96
 -19   1  -4    0.60    0.89
 -19   1  -4    1.11    0.62
 -19  -1   4    2.07    0.72
 -21   1   4    0.28    0.59
 -21  -1  -4   -0.87    0.71
 -21   1   4   -1.23    0.73
 -21  -1   4   -0.68    0.82
 -21   1  -4   -1.53    0.79
 -21  -1   4    0.40    0.60
   0   2   4    0.81    0.21
   0   2   4    0.50    0.14
   0   2   4    1.29    0.26
   0  -2   4    0.96    0.23
   0  -2   4    0.62    0.29
   0   2  -4    0.86    0.39
   0   2  -4    0.81    0.22
   0  -2  -4    0.50    0.24
   2  -2   4  150.52    3.89
   2   2  -4  144.05    4.14
  -2   2   4  140.21    3.88
   2  -2   4  140.12    4.07
   2   2  -4  140.03    3.93
  -2   2   4  143.97    4.09
   2   2  -4  141.34    3.91
  -2   2  -4  139.50    3.85
  -2   2  -4  134.02    4.06
   2   2   4  145.60    3.84
   2  -2  -4  148.03    4.13
   2  -2  -4  141.61    3.90
  -2  -2   4  142.84    4.14
  -2  -2   4  140.27    4.11
   2  -2  -4  145.32    3.85
   4  -2   4  126.32    3.58
  -4   2   4  126.25    3.92
  -4  -2  -4  123.47    3.74
  -4   2   4  118.32    3.61
   4   2  -4  122.42    3.62
   4   2   4  128.97    3.65
  -4  -2   4  124.89    3.97
  -4  -2   4  125.21    3.68
  -4   2  -4  124.05    3.57
   4   2   4  128.49    3.58
   4  -2  -4  128.02    3.61
  -6   2   4  138.84    4.21
  -6  -2  -4  144.67    4.46
  -6   2   4  143.41    4.59
  -6  -2   4  140.98    4.57
  -6   2  -4  144.63    4.16
  -6   2  -4  144.21    4.63
  -6  -2   4  139.08    4.24
  -8   2   4    7.40    0.86
  -8  -2  -4    6.42    1.01
  -8   2   4    7.71    0.98
  -8   2  -4    5.65    0.96
  -8  -2   4    6.71    0.78
  -8   2  -4    8.92    0.82
  -8  -2   4    6.44    0.91
 -10  -2  -4    7.67    1.07
 -10   2   4    6.69    0.98
 -10   2   4    7.99    0.93
 -10   2  -4   10.97    0.94
 -10   2  -4    9.86    1.17
 -10  -2   4    8.21    1.14
 -10  -2   4    8.78    0.95
 -12  -2  -4   12.34    1.45
 -12   2   4   12.38    1.26
 -12   2   4   10.83    1.04
 -12  -2   4   13.41    1.12
 -12  -2   4   12.31    1.45
 -12   2  -4    8.57    1.26
 -12   2  -4   10.59    1.01
 -14  -2  -4    2.96    0.91
 -14   2   4    1.63    0.61
 -14   2   4    2.45    0.88
 -14  -2   4    1.41    0.81
 -14   2  -4    2.27    0.89
 -14   2  -4    1.40    0.57
 -14  -2   4    1.89    0.61
 -16  -2  -4   59.82    2.95
 -16   2   4   59.29    2.47
 -16   2   4   52.39    2.72
 -16  -2   4   59.31    2.47
 -16  -2   4   57.98    2.76
 -16   2  -4   59.17    2.46
 -16   2  -4   64.09    3.02
 -18  -2  -4    0.92    0.78
 -18   2   4    0.13    0.79
 -18   2   4    0.22    0.65
 -18  -2   4   -0.17    0.73
 -18  -2   4    0.80    0.59
 -18   2  -4   -0.02    0.53
 -18   2  -4    0.09    0.78
 -20   2   4    0.55    0.87
 -20   2   4    0.20    0.63
 -20  -2  -4    0.37    0.78
 -20   2  -4    0.24    0.53
 -20   2  -4    0.60    0.89
 -20  -2   4   -0.67    0.73
  -1   3   4    0.21    0.28
   1   3  -4    0.46    0.28
  -1   3   4    0.00    0.23
   1  -3   4   -0.07    0.26
   1  -3   4   -0.27    0.34
  -1   3   4    0.15    0.19
   1   3  -4    0.29    0.34
   1  -3  -4    0.41    0.33
  -1   3  -4   -0.10    0.28
  -1   3  -4   -0.12    0.37
   1  -3  -4    0.14    0.19
  -1  -3   4   -0.17    0.28
   1  -3  -4    0.77    0.23
  -1  -3   4    0.22    0.31
   3  -3   4   55.25    1.76
   3   3  -4   53.95    2.05
  -3   3   4   50.14    1.76
  -3  -3  -4   52.70    1.71
   3  -3   4   53.12    1.93
  -3   3   4   51.41    1.95
   3   3  -4   50.98    1.80
   3  -3  -4   54.27    2.01
  -3   3  -4   52.54    1.75
   3   3   4   52.54    1.62
  -3  -3   4   51.57    2.00
   3  -3  -4   50.27    1.71
  -5   3   4   81.77    2.56
  -5   3   4   75.26    2.75
  -5  -3  -4   77.85    2.62
  -5  -3   4   73.62    2.76
  -5   3  -4   76.40    2.49
   5   3   4   80.31    2.50
   5  -3  -4   75.79    2.49
  -7   3   4    0.19    0.63
  -7  -3  -4    0.46    0.65
  -7   3   4    0.09    0.42
  -7  -3   4    0.29    0.47
  -7   3  -4   -0.07    0.68
  -7   3  -4    0.89    0.44
  -7  -3   4    0.21    0.48
  -9  -3  -4    6.14    0.97
  -9   3   4    3.83    0.80
  -9   3   4    5.56    0.75
  -9  -3   4    5.55    0.76
  -9   3  -4    7.16    0.82
  -9   3  -4    5.29    1.00
  -9  -3   4    6.73    0.93
 -11   3   4    6.10    0.82
 -11  -3  -4    5.37    1.02
 -11   3   4    4.95    1.05
 -11  -3   4    6.17    1.05
 -11  -3   4    6.22    0.83
 -11   3  -4    5.36    1.07
 -11   3  -4    5.57    0.75
 -13   3   4    6.68    1.12
 -13   3   4    6.08    0.85
 -13  -3  -4    6.59    1.09
 -13   3  -4    6.51    0.83
 -13   3  -4    4.97    1.05
 -13  -3   4    6.29    0.85
 -13  -3   4    6.20    1.08
 -15  -3  -4    9.10    1.31
 -15   3   4   13.16    1.56
 -15   3   4   10.63    1.12
 -15  -3   4    8.05    0.95
 -15   3  -4    8.30    1.29
 -15  -3   4    8.65    1.26
 -15   3  -4   10.55    1.06
 -17  -3  -4    0.46    0.83
 -17   3   4    1.81    0.94
 -17   3   4    0.46    0.62
 -17   3  -4    1.53    0.91
 -17  -3   4    0.59    0.83
 -17   3  -4    0.94    0.58
 -19   3   4    2.70    1.01
 -19  -3  -4    2.18    0.93
 -19   3   4    2.11    0.72
 -19   3  -4    2.54    0.70
 -19  -3   4    2.07    0.90
 -19   3  -4    2.60    0.99
 -21  -3  -4    1.16    0.90
 -21   3   4    1.75    0.99
 -21   3   4    1.11    0.69
 -21   3  -4    0.75    0.97
 -21  -3   4    0.74    0.89
 -21   3  -4    1.83    0.70
   0  -4   4    2.77    0.40
   0  -4   4    2.36    0.48
   0   4   4    2.08    0.34
   0   4  -4    2.14    0.40
   0   4   4    2.55    0.31
   0  -4  -4    2.31    0.32
   0  -4  -4    2.26    0.33
   0   4   4    2.19    0.29
   0   4  -4    2.13    0.51
  -2  -4  -4    0.69    0.15
   2  -4   4    0.59    0.34
   2   4  -4    0.19    0.51
  -2   4   4    0.14    0.42
  -2   4   4    0.75    0.33
   2   4  -4    0.88    0.40
   2  -4   4    0.63    0.43
  -2  -4   4    0.59    0.36
   2  -4  -4    1.34    0.49
  -2  -4   4    0.66    0.48
  -2   4  -4    0.70    0.36
   2  -4  -4    1.00    0.33
   2  -4  -4    0.77    0.24
  -2   4  -4    0.14    0.45
   2   4   4    0.59    0.12
  -4   4   4    0.56    0.53
  -4  -4  -4    0.27    0.41
  -4   4   4    0.28    0.38
   4   4  -4    0.67    0.40
   4  -4   4    0.21    0.47
  -4   4  -4    0.26    0.38
  -4  -4   4    0.19    0.52
   4  -4  -4    0.96    0.39
   4   4   4    0.35    0.30
  -6  -4  -4    2.37    0.65
  -6   4   4    1.98    0.59
  -6   4   4    1.86    0.53
  -6  -4   4    1.63    0.57
  -6   4  -4    1.64    0.50
  -8   4   4   28.23    1.45
  -8  -4  -4   29.51    1.74
  -8   4   4   27.03    1.79
  -8  -4   4   29.66    1.76
  -8   4  -4   30.08    1.91
  -8   4  -4   26.66    1.39
 -10   4   4   15.36    1.35
 -10  -4  -4   17.66    1.46
 -10   4   4   17.09    1.22
 -10  -4   4   18.59    1.54
 -10   4  -4   19.01    1.19
 -10   4  -4   12.80    1.54
 -12   4   4    2.54    0.65
 -12   4   4    1.58    0.70
 -12  -4  -4    2.99    0.87
 -12   4  -4    2.26    0.90
 -12  -4   4    2.39    0.70
 -12   4  -4    1.98    0.61
 -14   4   4   -0.74    0.69
 -14   4   4   -0.07    0.49
 -14  -4  -4    0.37    0.72
 -14  -4   4    0.66    0.71
 -14   4  -4    0.03    0.56
 -14   4  -4    0.03    0.74
 -16   4   4    1.79    0.77
 -16  -4  -4    0.16    0.83
 -16   4   4    0.65    0.63
 -16   4  -4   -0.13    0.60
 -16  -4   4    1.49    0.70
 -16   4  -4    1.20    0.90
 -18   4   4    0.11    0.61
 -18   4   4    0.88    0.63
 -18  -4  -4    1.42    0.84
 -18  -4   4    1.08    0.80
 -18   4  -4   -0.19    0.59
 -18   4  -4    0.83    0.85
 -20   4   4   -0.21    0.83
 -20  -4  -4    0.40    0.73
 -20   4   4    0.11    0.56
 -20   4  -4    0.04    0.54
 -20   4  -4   -0.91    0.76
 -20  -4   4   -1.04    0.69
  -1  -5  -4  118.65    3.11
   1  -5   4  119.46    3.54
   1  -5   4  119.87    3.46
   1   5  -4  110.35    3.46
  -1   5   4  117.34    3.42
   1   5  -4  120.40    3.58
  -1   5   4  118.60    3.41
  -1   5  -4  113.62    3.54
   1   5   4  120.32    3.43
  -1  -5   4  115.44    3.49
  -1  -5   4  120.88    3.60
   1  -5  -4  119.81    3.44
  -1   5  -4  122.95    3.47
   1  -5  -4  121.98    3.39
   3   5  -4    7.08    0.82
  -3   5   4    7.40    0.86
  -3  -5  -4    8.32    0.58
  -3   5   4    9.01    0.76
   3  -5   4    7.07    0.78
   3   5  -4    9.43    1.02
  -3   5  -4    6.41    0.78
   3   5   4    7.47    0.46
  -3   5  -4    9.42    0.87
  -3  -5   4    8.43    0.79
   3  -5  -4    7.94    0.67
   3  -5  -4    7.74    0.92
  -5   5   4   11.51    0.91
  -5   5   4    8.98    1.08
   5  -5   4   10.74    1.13
  -5  -5  -4   11.69    0.93
  -5  -5   4    9.32    1.08
  -5   5  -4    9.41    0.87
   5   5   4   11.26    0.75
  -7   5   4    0.97    0.49
  -7  -5  -4    0.93    0.56
  -7   5   4    0.79    0.64
  -7  -5   4    0.04    0.60
  -7   5  -4    0.41    0.44
  -9  -5  -4    4.43    0.88
  -9   5   4    3.17    0.86
  -9   5   4    4.87    0.74
  -9   5  -4    4.07    0.83
  -9   5  -4    5.27    0.75
  -9  -5   4    4.81    0.89
 -11  -5  -4   40.32    2.17
 -11   5   4   42.16    2.36
 -11   5   4   41.71    1.90
 -11   5  -4   38.74    2.16
 -11   5  -4   40.46    1.84
 -11  -5   4   40.58    2.19
 -13  -5  -4    5.11    0.99
 -13   5   4    5.50    0.81
 -13   5   4    5.59    1.06
 -13  -5   4    5.63    0.97
 -13   5  -4    3.80    0.71
 -13   5  -4    5.81    0.99
 -15  -5  -4    4.00    1.03
 -15   5   4    3.66    0.78
 -15   5   4    4.46    0.91
 -15   5  -4    3.02    0.84
 -15   5  -4    3.12    0.70
 -15  -5   4    2.85    0.91
 -17   5   4    3.83    0.78
 -17   5   4    1.81    1.01
 -17  -5  -4    4.13    1.06
 -17  -5   4    3.43    0.98
 -17   5  -4    5.60    0.88
 -17   5  -4    5.86    1.14
 -19   5   4    0.09    0.87
 -19  -5  -4    0.63    0.82
 -19   5   4    1.10    0.63
 -19   5  -4   -0.02    0.57
 -19   5  -4    0.48    0.59
 -19  -5   4   -0.06    0.71
 -21   5   4    7.69    1.01
 -21   5   4    6.65    1.33
 -21  -5  -4    6.22    1.19
 -21  -5   4    5.98    1.13
 -21   5  -4    8.37    1.38
 -21   5  -4    9.96    1.10
   0   6   4  287.47    7.67
   0   6  -4  279.69    7.78
   0  -6   4  277.35    7.74
   0  -6  -4  285.09    7.55
   0   6  -4  300.36    7.77
   0  -6  -4  283.41    7.63
   2   6  -4   20.86    1.15
  -2   6   4   20.79    1.05
   2  -6   4   19.23    1.07
  -2   6   4   19.62    1.14
  -2  -6  -4   21.36    0.72
   2   6  -4   20.68    1.24
  -2  -6   4   19.25    1.20
   2  -6  -4   21.75    1.24
  -2   6  -4   21.76    1.12
   2   6   4   23.44    1.11
   2  -6  -4   20.89    1.03
  -2   6  -4   21.70    1.16
   4   6  -4   56.13    2.16
  -4  -6  -4   58.14    1.88
   4  -6   4   57.70    2.09
  -4   6   4   59.83    2.08
   4   6  -4   60.69    2.35
  -4   6   4   56.72    2.24
  -4   6  -4   56.23    2.07
  -4  -6   4   52.64    2.12
   4   6   4   56.53    1.76
  -6   6   4   21.04    1.47
  -6  -6  -4   23.00    1.26
  -6   6   4   23.83    1.27
   6   6   4   20.45    1.05
  -6  -6   4   24.64    1.49
  -6   6  -4   20.33    1.20
  -8   6   4   38.19    2.06
  -8   6   4   35.36    1.69
  -8  -6  -4   35.55    1.76
  -8   6  -4   36.85    1.67
  -8  -6   4   39.26    1.97
 -10   6   4  130.30    4.15
 -10  -6  -4  128.11    4.32
 -10   6   4  130.60    4.51
 -10  -6   4  122.79    4.33
 -10   6  -4  134.34    4.13
 -12   6   4   21.40    1.38
 -12   6   4   20.44    1.55
 -12  -6  -4   20.31    1.58
 -12  -6   4   22.61    1.65
 -12   6  -4   20.83    1.31
 -12   6  -4   20.72    1.79
 -14   6   4    1.77    0.61
 -14   6   4    2.34    0.86
 -14  -6  -4    1.03    0.75
 -14   6  -4    2.22    0.62
 -14   6  -4    3.01    0.92
 -14  -6   4    0.61    0.69
 -16  -6  -4    6.86    1.17
 -16   6   4    7.76    1.29
 -16   6   4    6.83    0.92
 -16  -6   4    7.86    1.08
 -16   6  -4    9.66    1.35
 -16   6  -4    7.58    0.92
 -18   6   4   11.79    1.52
 -18   6   4   10.71    1.13
 -18  -6  -4    8.14    1.22
 -18   6  -4   12.07    1.13
 -18   6  -4    7.65    1.16
 -18  -6   4    9.94    1.25
 -20   6   4    3.85    0.79
 -20   6   4    4.16    1.10
 -20  -6  -4    3.58    1.00
 -20   6  -4    4.68    1.09
 -20   6  -4    2.50    0.72
 -20  -6   4    3.02    0.89
   1   7  -4   36.64    1.56
   1  -7   4   36.29    1.46
   1   7  -4   34.58    1.54
  -1  -7  -4   32.92    1.38
  -1   7   4   35.02    1.46
  -1   7  -4   38.06    1.52
   1   7   4   36.32    1.45
  -1   7  -4   37.63    1.53
   1  -7  -4   35.29    1.39
  -1  -7   4   32.39    1.43
   1  -7  -4   36.89    1.51
  -3   7   4   16.54    1.03
  -3   7   4   15.88    1.08
  -3  -7  -4   16.81    0.76
   3   7  -4   17.62    1.13
   3   7  -4   18.73    1.22
   3  -7   4   17.43    1.00
  -3   7  -4   16.24    1.05
   3   7   4   17.57    1.10
  -3   7  -4   18.21    1.09
   5   7  -4    0.81    0.55
  -5  -7  -4    0.34    0.40
   5   7  -4    0.79    0.69
  -5   7   4    1.05    0.50
  -5   7   4    1.55    0.62
  -5  -7   4    0.60    0.54
  -5   7  -4    1.56    0.55
   5   7   4    0.94    0.33
  -7   7   4   32.49    1.89
  -7  -7  -4   34.83    1.64
  -7   7   4   35.51    1.67
  -7   7  -4   41.04    1.75
  -7  -7   4   38.62    1.90
  -9  -7  -4    0.67    0.54
  -9   7   4    0.08    0.47
  -9   7   4    0.76    0.52
  -9   7  -4   -0.22    0.45
  -9  -7   4    0.27    0.58
 -11  -7  -4   44.53    2.22
 -11   7   4   42.78    1.94
 -11   7   4   47.12    2.43
 -11   7  -4   44.67    1.95
 -11  -7   4   45.10    2.23
 -13   7   4    6.22    0.84
 -13   7   4    4.15    0.89
 -13  -7  -4    3.32    0.85
 -13   7  -4    3.72    0.70
 -13  -7   4    3.83    0.87
 -15   7   4   -0.77    0.52
 -15  -7  -4   -0.44    0.62
 -15   7   4    0.70    0.68
 -15  -7   4   -0.05    0.69
 -15   7  -4   -0.41    0.52
 -17   7   4    2.66    0.98
 -17   7   4    0.92    0.59
 -17  -7  -4    2.22    0.88
 -17  -7   4    0.60    0.68
 -17   7  -4    1.57    0.62
 -19   7   4    4.68    0.83
 -19  -7  -4    2.94    0.88
 -19   7   4    4.59    0.99
 -19   7  -4    3.47    0.75
 -19  -7   4    3.14    0.88
   0  -8   4   26.83    1.25
   0   8  -4   25.39    1.31
   0   8   4   27.66    1.26
   0  -8  -4   26.90    1.22
   0  -8  -4   26.49    1.15
   0   8   4   24.68    0.84
   0   8  -4   26.54    1.29
   2   8  -4   16.45    1.10
   2   8  -4   15.95    1.08
   2  -8   4   15.47    0.94
  -2   8   4   14.88    1.05
  -2   8  -4   16.98    1.03
  -2   8  -4   15.71    1.05
   2   8   4   17.04    1.04
   4   8  -4    0.13    0.55
  -4   8   4    0.39    0.47
   4   8  -4    0.69    0.51
  -4  -8  -4    0.78    0.34
  -4   8   4    0.82    0.51
  -4   8  -4    0.94    0.47
   4   8   4    0.97    0.48
  -4  -8   4    0.38    0.50
  -6   8   4    1.96    0.57
  -6   8   4    2.58    0.72
   6   8  -4    2.92    0.67
  -6  -8  -4    3.86    0.57
   6   8   4    2.37    0.42
  -6  -8   4    3.44    0.62
  -6   8  -4    2.89    0.65
  -8   8   4    3.45    0.67
  -8  -8  -4    3.18    0.67
  -8   8   4    3.55    0.82
  -8  -8   4    3.09    0.65
  -8   8  -4    4.77    0.70
 -10   8   4    1.62    0.63
 -10   8   4    1.83    0.60
 -10  -8  -4    1.22    0.65
 -10  -8   4    1.51    0.68
 -10   8  -4    1.98    0.60
 -12  -8  -4    0.85    0.68
 -12   8   4   -0.37    0.49
 -12   8   4    0.40    0.55
 -12   8  -4   -0.23    0.45
 -12  -8   4    0.99    0.66
 -14  -8  -4    5.13    0.94
 -14   8   4    4.27    0.99
 -14   8   4    5.08    0.83
 -14  -8   4    4.53    0.92
 -14   8  -4    4.50    0.76
 -16   8   4    2.07    0.94
 -16  -8  -4    2.70    0.85
 -16   8   4    2.63    0.73
 -16  -8   4    2.43    0.85
 -16   8  -4    2.97    0.71
 -18   8   4    2.45    0.73
 -18   8   4    2.84    0.86
 -18  -8  -4    2.44    0.83
 -18  -8   4    4.32    0.91
 -18   8  -4    4.08    0.75
 -20   8   4   -0.70    0.53
 -20  -8  -4   -0.05    0.65
 -20   8   4    0.38    0.86
 -20   8  -4    0.32    0.57
 -20  -8   4   -0.08    0.67
   1   9  -4   12.38    1.09
   1  -9   4   12.95    0.87
  -1   9   4   12.69    1.04
   1   9  -4   13.32    0.98
   1   9   4   13.76    0.98
  -1   9  -4   13.38    0.94
   1  -9  -4   14.23    1.02
  -1   9  -4   14.40    1.02
  -3  -9  -4    5.42    0.51
  -3   9   4    4.62    0.66
   3   9  -4    4.90    0.77
   3   9  -4    6.11    0.76
   3  -9  -4    4.94    0.27
   3   9   4    4.84    0.69
  -3   9  -4    4.46    0.69
  -3   9  -4    5.46    0.68
  -5  -9  -4    5.42    0.63
  -5   9   4    4.43    0.76
   5   9  -4    4.49    0.84
   5   9  -4    3.78    0.70
  -5   9   4    5.10    0.71
  -5   9  -4    4.05    0.66
  -5  -9   4    3.90    0.68
   5   9   4    4.13    0.68
  -7   9   4   12.21    1.24
  -7   9   4   11.83    1.05
  -7  -9  -4   13.70    0.97
   7   9  -4   12.01    1.13
  -7  -9   4   12.02    1.15
  -7   9  -4   13.09    1.04
  -9  -9  -4    1.03    0.55
  -9   9   4   -0.10    0.49
  -9   9   4    0.11    0.62
  -9  -9   4    1.43    0.64
  -9   9  -4    0.46    0.55
 -11   9   4   11.68    1.38
 -11  -9  -4   10.78    1.16
 -11   9   4   10.89    1.05
 -11   9  -4    8.91    0.98
 -11  -9   4    7.86    0.97
 -13   9   4    0.55    0.55
 -13   9   4    0.55    0.76
 -13  -9  -4    1.02    0.70
 -13  -9   4    0.98    0.67
 -13   9  -4    0.16    0.52
 -15   9   4    1.01    0.80
 -15   9   4    0.49    0.60
 -15  -9  -4    1.20    0.67
 -15  -9   4    0.89    0.72
 -15   9  -4    0.22    0.54
 -17   9   4    1.16    0.62
 -17  -9  -4    2.15    0.82
 -17   9   4    0.40    0.79
 -17   9  -4    0.57    0.58
 -17  -9   4    1.53    0.75
 -19   9   4    0.14    0.57
 -19   9   4   -0.55    0.77
 -19  -9  -4    0.92    0.76
 -19  -9   4   -0.14    0.61
 -19   9  -4    0.63    0.57
   0  10   4   56.20    1.67
   0  10  -4   56.99    2.11
   0  10   4   59.64    2.17
   0 -10  -4   59.50    2.03
   0  10  -4   59.70    2.23
   2  10  -4    8.08    0.85
   2  10  -4    5.37    0.73
  -2  10   4    6.19    0.73
  -2  10  -4    6.67    0.76
  -2  10  -4    7.01    0.75
   2  10   4    5.25    0.70
  -4  10   4   21.50    1.25
   4  10  -4   20.63    1.30
  -4 -10  -4   20.20    0.93
   4  10  -4   20.07    1.33
   4  10   4   21.27    1.26
  -4  10  -4   19.32    1.22
   4 -10  -4   18.91    0.68
  -4  10  -4   17.10    1.10
   6  10  -4    2.24    0.77
  -6  10   4    1.76    0.63
   6  10  -4    1.60    0.60
  -6  10   4    1.22    0.55
  -6 -10  -4    1.37    0.44
  -6  10  -4    1.34    0.57
   6  10   4    2.12    0.61
  -6 -10   4    2.17    0.60
   8  10  -4    6.42    0.88
  -8 -10  -4    5.85    0.72
  -8  10   4    5.90    0.81
  -8  10   4    7.51    1.02
  -8  10  -4    6.50    0.80
  -8 -10   4    6.59    0.92
 -10 -10  -4   18.19    1.29
 -10  10   4   15.87    1.23
 -10  10   4   19.97    1.55
 -10 -10   4   18.63    1.39
 -10  10  -4   15.84    1.17
 -12  10   4    1.41    0.61
 -12  10   4    3.59    0.90
 -12 -10  -4    3.37    0.69
 -12  10  -4    2.49    0.65
 -12 -10   4    3.48    0.77
 -14  10   4   -0.93    0.47
 -14 -10  -4    0.01    0.54
 -14  10   4    0.16    0.68
 -14 -10   4   -0.36    0.60
 -14  10  -4   -0.47    0.50
 -16  10   4    2.51    0.93
 -16 -10  -4    2.89    0.79
 -16  10   4    2.02    0.67
 -16  10  -4    3.33    0.71
 -16 -10   4    2.32    0.77
 -18 -10  -4    0.43    0.64
 -18  10   4   -0.73    0.75
 -18  10   4    0.01    0.51
 -18 -10   4   -0.21    0.60
 -18  10  -4    1.29    0.58
 -20  10   4    0.04    0.83
 -20  10   4    0.38    0.60
 -20 -10  -4   -0.72    0.67
 -20  10  -4   -0.44    0.57
 -20 -10   4   -0.26    0.64
  -1  11   4   31.60    0.96
  -1  11   4   33.07    1.54
   1  11  -4   30.79    1.48
   1  11  -4   33.76    1.63
  -1  11  -4   34.21    1.51
   1  11   4   35.84    1.58
   1  11   4   31.91    1.17
  -1  11  -4   31.70    1.56
  -3  11   4    5.22    0.71
   3  11  -4    5.85    0.79
   3  11  -4    6.81    0.86
  -3  11  -4    5.62    0.75
   3  11   4    6.15    0.78
  -3  11  -4    5.65    0.70
  -5 -11  -4    1.71    0.40
   5  11  -4    2.56    0.71
   5  11  -4    1.60    0.61
  -5  11   4    1.16    0.55
  -5  11  -4    1.28    0.53
   5  11   4    0.77    0.56
  -5 -11   4    0.80    0.51
   5 -11  -4    1.51    0.26
   7  11  -4   -0.21    0.65
  -7  11   4    0.62    0.57
   7  11  -4   -0.12    0.55
  -7  11   4    1.18    0.58
  -7 -11  -4    0.85    0.40
   7 -11  -4    0.55    0.31
  -7 -11   4    0.43    0.55
  -7  11  -4    0.04    0.47
   7  11   4    1.09    0.57
  -9 -11  -4   -0.49    0.45
   9  11  -4   -0.08    0.43
  -9  11   4   -0.08    0.49
  -9  11   4   -0.25    0.58
  -9 -11   4    0.42    0.57
  -9  11  -4   -0.28    0.47
 -11  11   4   17.57    1.39
 -11 -11  -4   20.72    1.29
  11  11  -4   17.72    1.38
 -11  11   4   18.32    1.28
 -11  11  -4   16.86    1.24
 -11 -11   4   17.86    1.41
 -13 -11  -4    0.50    0.58
 -13  11   4   -0.63    0.51
 -13  11   4   -1.00    0.63
 -13  11  -4   -0.77    0.48
 -13 -11   4   -0.55    0.55
 -15 -11  -4   -0.48    0.53
 -15  11   4   -0.62    0.59
 -15  11   4   -0.85    0.69
 -15 -11   4    1.15    0.69
 -15  11  -4    1.19    0.58
 -17 -11  -4   -0.83    0.63
 -17  11   4   -0.12    0.54
 -17  11   4   -0.03    0.58
 -17 -11   4   -0.15    0.60
 -17  11  -4   -0.05    0.52
 -19  11   4    0.58    0.62
 -19  11   4    1.07    0.71
 -19 -11  -4    0.60    0.66
 -19 -11   4    0.37    0.67
 -19  11  -4    1.30    0.63
   0  12  -4  159.09    4.89
   0  12   4  167.23    4.88
   0  12   4  158.95    4.28
   0  12  -4  158.78    4.74
   2  12  -4    4.44    0.73
   2  12  -4    6.15    0.79
  -2  12   4    4.03    0.67
  -2  12  -4    4.95    0.73
  -2  12  -4    5.42    0.71
   2  12   4    4.68    0.72
   2  12   4    4.40    0.55
  -4  12   4    0.32    0.50
   4  12  -4   -0.97    0.55
  -4 -12  -4    0.20    0.29
   4  12  -4   -0.12    0.50
  -4  12  -4    0.12    0.48
   4  12   4   -0.34    0.51
   4 -12  -4    0.17    0.16
  -4  12  -4    0.22    0.49
   6  12  -4    0.55    0.63
  -6 -12  -4    0.40    0.37
  -6  12   4   -0.27    0.48
   6  12  -4    0.48    0.58
   6  12   4   -0.81    0.52
  -6  12  -4    0.57    0.50
   6 -12  -4    0.26    0.23
  -6 -12   4   -0.63    0.42
  -8 -12  -4   12.06    0.97
   8  12  -4   11.53    1.33
   8  12  -4   10.81    1.16
  -8  12   4   11.23    1.09
   8  12   4   12.80    1.14
  -8 -12   4   11.76    1.14
   8 -12  -4   11.72    0.73
  -8  12  -4   10.72    1.04
 -10  12   4   29.48    1.62
 -10 -12  -4   32.31    1.59
  10  12  -4   29.55    1.71
 -10  12   4   30.37    1.87
 -10 -12   4   29.57    1.72
 -10  12  -4   30.58    1.59
 -12  12   4    7.04    0.90
 -12 -12  -4   10.65    1.11
 -12  12   4    6.14    1.03
  12  12  -4   10.13    1.15
 -12  12  -4    9.55    1.06
 -12 -12   4    9.90    1.17
 -14  12   4    2.44    0.68
 -14 -12  -4    3.36    0.75
 -14  12   4    4.07    0.96
 -14 -12   4    3.68    0.81
 -14  12  -4    2.81    0.68
 -16 -12  -4    2.22    0.70
 -16  12   4    4.14    1.04
 -16  12   4    3.42    0.75
 -16  12  -4    2.83    0.69
 -16 -12   4    2.72    0.77
 -18  12   4    7.44    1.20
 -18  12   4    7.32    0.91
 -18 -12  -4    6.92    1.07
 -18 -12   4    8.92    1.11
 -18  12  -4    7.09    0.91
  -1  13   4   56.43    1.66
  -1  13   4   60.40    2.31
   1  13  -4   57.65    2.34
   1  13  -4   60.80    2.27
  -1  13  -4   60.33    2.18
  -1  13  -4   56.83    2.32
   1  13   4   58.38    2.28
   1  13   4   59.19    1.83
   3  13  -4   34.25    1.74
  -3  13   4   40.46    1.77
   3  13  -4   36.39    1.70
   3  13   4   34.83    1.72
   3  13   4   32.57    1.45
  -3  13  -4   36.78    1.73
  -3  13  -4   32.78    1.56
  -5 -13  -4   -0.72    0.28
   5  13  -4   -0.28    0.54
  -5  13   4   -0.33    0.48
   5  13  -4   -0.47    0.50
  -5 -13   4   -0.21    0.46
   5  13   4    0.01    0.53
   5 -13  -4   -0.10    0.17
  -5  13  -4    0.06    0.47
   7  13  -4   30.81    1.74
  -7 -13  -4   34.14    1.45
   7  13  -4   33.27    1.86
  -7  13   4   31.30    1.64
   7 -13  -4   32.70    1.16
  -7 -13   4   30.88    1.64
   7  13   4   31.28    1.69
  -7  13  -4   31.45    1.64
   9  13  -4    1.11    0.64
  -9  13   4    0.85    0.56
  -9 -13  -4    0.40    0.47
   9  13  -4    0.82    0.75
   9  13   4   -0.37    0.62
  -9 -13   4    1.10    0.61
  -9  13  -4    0.75    0.52
 -11 -13  -4   69.64    2.64
  11  13  -4   70.17    2.77
 -11  13   4   64.93    2.63
 -11 -13   4   65.81    2.72
 -11  13  -4   70.06    2.63
  13  13  -4    4.62    0.83
 -13  13   4    3.29    0.74
 -13  13   4    4.57    0.95
 -13 -13  -4    4.28    0.79
 -13 -13   4    3.63    0.77
 -13  13  -4    4.44    0.81
 -15  13   4    0.75    0.56
 -15  13   4   -0.80    0.69
  15  13  -4   -0.41    0.56
 -15 -13  -4    0.31    0.52
 -15  13  -4    0.47    0.54
 -15 -13   4    0.35    0.60
 -17 -13  -4    2.12    0.78
 -17  13   4    3.41    0.74
 -17  13   4    1.88    0.75
 -17  13  -4    2.42    0.70
 -17 -13   4    3.08    0.86
   0  14   4   41.87    1.86
   0  14  -4   38.46    1.65
   0  14  -4   37.78    1.82
   0  14   4   40.22    1.28
  -2  14   4   -0.19    0.46
   2  14  -4   -0.45    0.44
   2  14  -4   -0.83    0.51
  -2  14  -4   -0.85    0.46
   2  14   4   -0.14    0.55
   2  14   4   -0.09    0.31
  -2  14  -4   -0.44    0.45
   4  14  -4   10.44    1.12
  -4  14   4   10.80    1.07
   4  14  -4   12.40    1.07
  -4 -14  -4   12.27    0.77
  -4  14  -4    9.35    0.96
   4  14   4   13.12    1.13
  -4  14  -4   11.19    1.08
  -6 -14  -4   -0.02    0.37
   6  14  -4    0.42    0.63
  -6  14   4    0.74    0.55
   6  14  -4    0.38    0.60
  -6 -14   4    0.70    0.54
   6 -14  -4    0.17    0.21
  -6  14  -4    0.48    0.52
   6  14   4    0.02    0.58
  -8 -14  -4   15.83    1.04
   8  14  -4   13.63    1.35
   8  14  -4   15.78    1.32
  -8  14   4   17.49    1.27
   8  14   4   15.75    1.29
  -8  14  -4   14.54    1.18
  -8 -14   4   18.18    1.39
 -10 -14  -4   16.55    1.17
  10  14  -4   19.54    1.47
 -10  14   4   16.73    1.29
  10  14  -4   17.93    1.59
  10  14   4   18.04    1.34
 -10  14  -4   17.78    1.29
 -10 -14   4   18.30    1.39
  12  14  -4   -0.02    0.57
 -12  14   4   -0.01    0.55
 -12 -14  -4    0.54    0.52
 -12 -14   4    0.42    0.58
 -12  14  -4   -0.54    0.51
  14  14  -4    1.00    0.65
 -14 -14  -4    1.25    0.61
 -14  14   4    0.54    0.56
 -14 -14   4    0.96    0.72
 -14  14  -4    1.51    0.61
  16  14  -4    1.32    0.70
 -16  14   4    0.25    0.56
 -16  14  -4   -0.48    0.50
 -16 -14   4    0.57    0.63
  18  14  -4    4.36    0.89
 -18  14   4    2.96    0.76
 -18  14  -4    2.83    0.68
 -18 -14   4    4.47    0.89
  -1  15   4    0.69    0.22
   1  15  -4   -1.10    0.51
   1  15  -4    1.41    0.50
  -1  15   4    0.23    0.56
  -1  15  -4    0.05    0.49
   1  15   4    0.07    0.29
  -1  15  -4    0.28    0.54
   1  15   4    1.07    0.63
  -3  15   4    1.17    0.56
   3  15  -4    1.04    0.59
   3  15  -4    1.92    0.66
   3  15   4    0.97    0.43
   3  15   4    1.07    0.59
  -3  15  -4    0.62    0.62
  -3  15  -4    1.14    0.54
  -5 -15  -4    2.18    0.44
   5  15  -4    1.76    0.63
  -5  15   4    1.25    0.59
   5  15  -4    2.04    0.68
   5  15   4    1.47    0.64
  -5  15  -4    2.23    0.64
   5 -15  -4    1.46    0.23
   7  15  -4    0.22    0.65
  -7  15   4    0.41    0.55
   7  15  -4    0.67    0.62
  -7 -15  -4    0.80    0.41
  -7  15  -4    0.02    0.53
   7  15   4    0.53    0.61
  -7 -15   4    0.64    0.51
  -9 -15  -4    0.20    0.46
   9  15  -4    0.18    0.62
   9  15  -4   -0.10    0.69
  -9  15   4    0.22    0.57
   9  15   4    0.24    0.59
  -9  15  -4    0.25    0.56
  -9 -15   4   -0.57    0.57
 -11  15   4    0.42    0.58
  11  15  -4    0.69    0.80
  11  15  -4    1.65    0.73
 -11 -15  -4    1.67    0.54
 -11 -15   4    1.87    0.66
 -11  15  -4    0.96    0.60
  11  15   4    1.96    0.66
  13  15  -4    0.69    0.64
  13  15  -4    1.67    0.88
 -13  15   4    1.04    0.58
 -13 -15  -4    1.02    0.54
 -13  15  -4    1.46    0.61
 -13 -15   4    1.08    0.69
  13  15   4    1.58    0.64
 -15  15   4    0.00    0.56
  15  15  -4    0.66    0.69
 -15 -15   4    0.16    0.59
 -15  15  -4    0.49    0.54
  17  15  -4   -0.09    0.60
 -17  15   4   -0.48    0.54
 -17  15  -4   -0.48    0.59
 -17 -15   4   -0.36    0.54
   0  16  -4    5.79    0.84
   0  16  -4    7.27    0.87
   0  16   4    6.97    0.50
   0  16   4    5.39    0.83
   2  16  -4    1.50    0.61
  -2  16   4    0.69    0.55
   2  16  -4    1.31    0.58
   2  16   4    0.49    0.57
   2  16   4    0.55    0.36
  -2  16  -4    0.29    0.53
  -2  16  -4    0.37    0.49
   4  16  -4    0.31    0.51
  -4  16   4   -0.35    0.56
  -4 -16  -4    0.02    0.35
   4  16  -4   -0.37    0.53
  -4  16  -4    0.27    0.52
   4  16   4    0.82    0.46
  -4  16  -4    0.70    0.48
   4  16   4    0.41    0.57
   6  16  -4   11.75    1.21
  -6 -16  -4   10.42    0.83
   6  16  -4   11.78    1.13
  -6  16   4   11.12    1.11
  -6  16  -4   10.50    1.08
  -6 -16   4    9.92    1.02
   6  16   4   10.30    1.14
   8  16  -4    3.41    0.79
  -8 -16  -4    4.38    0.57
  -8  16   4    2.48    0.69
   8  16  -4    3.36    0.94
   8  16   4    2.82    0.75
  -8 -16   4    3.04    0.71
  -8  16  -4    3.84    0.76
  10  16  -4    4.15    0.87
  10  16  -4    3.65    0.91
 -10  16   4    3.69    0.77
 -10 -16  -4    4.75    0.67
  10  16   4    6.10    0.90
 -10 -16   4    4.12    0.78
 -10  16  -4    4.65    0.78
  12  16  -4    0.59    0.62
 -12  16   4    0.01    0.55
  12  16  -4    0.38    0.73
 -12 -16  -4   -0.33    0.73
 -12  16  -4   -0.05    0.50
 -12 -16   4   -0.38    0.60
  12  16   4   -1.07    0.57
  14  16  -4    1.30    0.68
  14  16  -4    0.93    0.82
 -14  16   4    0.09    0.56
  14  16   4    0.63    0.62
 -14 -16   4    0.24    0.55
 -14  16  -4    0.52    0.61
  16  16  -4    2.30    0.74
  16  16  -4    2.27    0.88
 -16  16   4    1.38    0.64
  16  16   4    1.89    0.69
 -16 -16   4    1.53    0.62
 -16  16  -4    0.65    0.57
   1  17  -4   -0.18    0.55
  -1  17   4    0.43    0.57
   1  17  -4   -0.40    0.45
  -1  17  -4   -0.10    0.44
  -1  17  -4    0.25    0.54
   1  17   4    0.42    0.29
   1  17   4   -0.59    0.52
   3  17  -4    8.36    1.02
  -3  17   4    5.66    0.84
   3  17  -4    9.84    1.12
  -3  17  -4    7.20    0.87
  -3  17  -4   10.21    1.08
   3  17   4   10.57    1.11
   3  17   4    9.73    0.76
   5  17  -4   33.02    1.83
   5  17  -4   38.30    1.78
  -5 -17  -4   35.10    1.42
  -5  17   4   33.51    1.79
   5  17   4   37.34    1.86
   5  17   4   35.85    1.62
  -5  17  -4   37.20    1.82
   7  17  -4   -0.28    0.56
  -7  17   4   -0.19    0.54
  -7 -17  -4    0.12    0.39
   7  17  -4    0.01    0.59
  -7 -17   4   -0.21    0.57
  -7  17  -4   -0.56    0.50
   7  17   4    0.49    0.58
  -9 -17  -4    2.63    0.54
  -9  17   4    1.23    0.65
   9  17  -4    2.59    0.80
   9  17  -4    2.59    0.74
   9  17   4    3.23    0.78
  -9  17  -4    2.19    0.67
  -9 -17   4    3.73    0.73
  11  17  -4    0.88    0.74
  11  17  -4    1.41    0.69
 -11  17   4    0.34    0.59
 -11  17  -4    0.32    0.55
 -11 -17   4    0.91    0.68
  11  17   4    0.16    0.58
  13  17  -4    6.90    0.99
  13  17  -4    5.52    1.02
 -13  17   4    7.87    0.94
 -13  17  -4    6.18    0.86
 -13 -17   4    6.82    0.95
  13  17   4    8.38    1.01
  15  17  -4    3.70    0.85
 -15  17   4    2.09    0.71
  15  17  -4    5.36    1.04
 -15  17  -4    3.85    0.75
 -15 -17   4    4.23    0.87
  15  17   4    5.32    0.89
   0  18   4    3.74    0.78
   0  18   4    4.77    0.45
   0  18  -4    4.06    0.67
   0  18  -4    4.01    0.78
   2  18  -4   11.62    1.06
   2  18  -4   10.61    1.17
  -2  18   4   13.17    1.15
  -2  18  -4   10.14    1.11
  -2  18  -4   12.13    0.98
   2  18   4   12.50    1.20
   2  18   4   12.02    0.75
  -4 -18  -4    2.74    0.46
   4  18  -4    2.72    0.65
  -4  18   4    1.15    0.62
   4  18  -4    2.29    0.70
  -4  18  -4    1.59    0.65
   4  18   4    1.80    0.51
   4  18   4    3.08    0.76
   6  18  -4    7.00    0.96
   6  18  -4    8.30    0.97
  -6 -18  -4    7.31    0.75
  -6  18   4    7.06    0.93
  -6 -18   4    8.60    0.96
  -6  18  -4    7.79    0.96
   6  18   4    6.96    0.97
   6  18   4    7.25    0.88
   8  18  -4    4.42    0.93
  -8  18   4    3.54    0.76
   8  18  -4    4.79    0.86
   8  18   4    6.08    0.95
  -8  18  -4    3.49    0.73
  -8 -18   4    3.29    0.76
  10  18  -4   -0.36    0.66
 -10  18   4   -0.71    0.52
  10  18  -4    0.64    0.65
 -10 -18   4   -0.18    0.60
  10  18   4    0.32    0.64
 -10  18  -4   -0.19    0.53
  12  18  -4    0.89    0.75
 -12  18   4    0.48    0.60
  12  18  -4    1.01    0.68
 -12 -18   4    0.26    0.61
  12  18   4   -0.22    0.58
 -12  18  -4    1.13    0.60
  14  18  -4    0.45    0.69
 -14  18   4    2.03    0.68
  14  18  -4    2.95    0.90
 -14  18  -4    2.58    0.75
 -14 -18   4    0.62    0.56
  14  18   4    2.23    0.75
   1  19  -4   -1.01    0.47
  -1  19   4    0.11    0.55
   1  19  -4   -0.55    0.54
   1  19   4   -0.13    0.27
   1  19   4   -0.17    0.55
  -1  19  -4   -0.59    0.41
  -1  19  -4   -0.69    0.54
   3  19  -4    0.51    0.52
   3  19  -4    1.67    0.69
  -3  19   4    1.16    0.63
  -3  19  -4    1.81    0.54
   3  19   4    1.49    0.41
   3  19   4    0.88    0.63
  -3  19  -4    2.12    0.69
   5  19  -4    2.84    0.76
  -5  19   4    1.91    0.69
   5  19  -4    2.19    0.68
  -5 -19  -4    3.21    0.49
   5  19   4    2.90    0.57
  -5  19  -4    2.59    0.72
   5  19   4    2.87    0.75
   7  19  -4   -0.22    0.59
   7  19  -4   -0.87    0.53
  -7  19   4   -0.70    0.52
   7  19   4    0.37    0.52
  -7  19  -4   -0.61    0.52
   7  19   4   -0.45    0.55
  -7 -19   4   -0.05    0.48
  -9  19   4   -0.09    0.55
   9  19  -4   -0.11    0.69
   9  19  -4   -0.66    0.61
  -9 -19   4    0.14    0.58
   9  19   4    0.51    0.60
   9  19   4    0.12    0.58
  -9  19  -4    0.24    0.57
 -11  19   4    0.85    0.65
  11  19  -4    0.93    0.71
  11  19  -4   -0.63    0.66
 -11  19  -4    0.01    0.56
 -11 -19   4    0.44    0.56
  11  19   4    0.85    0.68
 -13  19   4    2.51    0.73
  13  19  -4    1.12    0.76
  13  19  -4    1.67    0.85
 -13 -19   4    2.48    0.71
  13  19   4    1.42    0.72
 -13  19  -4    1.59    0.64
  15  19  -4   -0.34    0.70
 -15  19   4   -0.03    0.57
  15  19  -4    0.67    0.67
 -15  19  -4   -1.02    0.51
 -15 -19   4    0.37    0.55
  15  19   4   -0.71    0.58
   0  20   4    0.23    0.57
   0  20  -4    1.47    0.51
   0  20  -4    0.92    0.60
   2  20  -4   -0.16    0.59
  -2  20   4    0.71    0.60
   2  20  -4   -0.76    0.46
  -2  20  -4    0.15    0.44
   2  20   4   -0.10    0.58
  -2  20  -4   -0.23    0.55
  -4  20   4    1.49    0.66
   4  20  -4   -0.15    0.49
   4  20  -4    0.18    0.59
   4  20   4   -0.11    0.40
  -4  20  -4   -0.80    0.51
   4  20   4   -0.46    0.57
   6  20  -4    3.19    0.80
  -6  20   4    1.63    0.67
   6  20  -4    2.21    0.69
   6  20   4    2.30    0.73
   6  20   4    2.18    0.54
  -6  20  -4    1.88    0.68
  -6 -20   4    1.44    0.55
   8  20  -4    1.40    0.72
   8  20  -4    0.57    0.67
  -8  20   4    1.54    0.64
  -8  20  -4   -0.26    0.56
  -8 -20   4    0.31    0.57
   8  20   4    0.66    0.63
   8  20   4    1.40    0.58
  10  20  -4   -0.76    0.58
  10  20  -4   -1.18    0.59
 -10  20   4    0.99    0.70
  10  20   4    0.23    0.57
 -10 -20   4   -0.10    0.50
  10  20   4   -0.08    0.62
 -10  20  -4   -0.24    0.53
 -12  20   4    0.64    0.59
  12  20  -4    0.75    0.76
  12  20  -4   -0.45    0.65
  12  20   4    1.48    0.72
 -12  20  -4    1.19    0.71
 -12 -20   4    0.93    0.56
 -14  20   4   -0.37    0.56
  14  20  -4    0.34    0.66
  14  20  -4   -1.52    0.66
 -14  20  -4   -0.20    0.58
 -14 -20   4   -0.68    0.53
  14  20   4   -0.71    0.57
  -1  21   4    1.70    0.65
   1  21  -4   -0.17    0.57
   1  21  -4    0.23    0.48
  -1  21  -4    0.74    0.59
  -1  21  -4   -0.18    0.43
   1  21   4    0.38    0.62
   3  21  -4    0.16    0.62
  -3  21   4    0.06    0.60
   3  21  -4   -0.29    0.52
  -3  21  -4   -0.23    0.43
  -3  21  -4    0.48    0.61
   3  21   4   -0.51    0.58
  -5  21   4    2.76    0.74
   5  21  -4    3.24    0.82
   5  21  -4    3.95    0.72
   5  21   4    1.84    0.71
  -5 -21   4    2.77    0.63
  -5  21  -4    2.77    0.74
   7  21  -4   -0.24    0.61
  -7  21   4   -0.53    0.58
   7  21  -4   -0.13    0.55
   7  21   4   -0.62    0.42
   7  21   4   -0.88    0.60
  -7 -21   4   -0.16    0.52
  -7  21  -4   -0.25    0.54
  -9  21   4    0.84    0.64
   9  21  -4    0.06    0.67
   9  21  -4   -0.63    0.56
  -9  21  -4    0.82    0.59
   9  21   4   -0.10    0.59
  -9 -21   4   -0.40    0.55
   9  21   4    1.09    0.58
  11  21  -4   -0.19    0.74
  11  21  -4    0.27    0.70
 -11  21   4   -0.15    0.56
  11  21   4   -0.30    0.58
 -11 -21   4   -0.17    0.58
 -11  21  -4    0.93    0.64
  11  21   4   -1.10    0.59
  13  21  -4   -0.07    0.66
 -13  21   4   -0.55    0.56
  13  21  -4    0.68    0.69
 -13 -21   4    0.48    0.60
  13  21   4    1.23    0.63
 -13  21  -4   -0.06    0.58
  13  21   4   -0.40    0.58
   0  22  -4    5.20    0.85
   0  22  -4    6.94    0.82
   0  22   4    4.05    0.81
  -2  22   4    1.13    0.64
   2  22  -4    1.11    0.53
   2  22  -4    1.08    0.67
  -2  22  -4    1.03    0.49
  -2  22  -4    1.92    0.70
   2  22   4    2.18    0.73
   4  22  -4   -0.25    0.63
  -4  22   4    0.08    0.58
   4  22  -4    0.13    0.54
  -4  22  -4   -0.20    0.61
   4  22   4   -0.15    0.64
   6  22  -4   -0.65    0.47
   6  22  -4   -0.85    0.59
  -6  22   4    0.00    0.58
  -6  22  -4   -0.52    0.54
  -6 -22   4   -0.36    0.49
   6  22   4   -1.44    0.57
   8  22  -4    1.81    0.74
   8  22  -4    1.11    0.72
  -8  22   4    1.00    0.62
  -8  22  -4    1.03    0.63
  -8 -22   4    1.32    0.62
   8  22   4    0.78    0.68
  10  22  -4    0.12    0.61
  10  22  -4    0.08    0.70
 -10  22   4    0.07    0.61
  10  22   4   -0.58    0.64
 -10 -22   4   -0.20    0.50
  10  22   4    1.85    0.93
 -10  22  -4    0.70    0.65
 -12  22   4   -0.21    0.57
  12  22  -4    0.66    0.66
  12  22  -4   -0.30    0.67
 -12  22  -4   -0.52    0.52
  12  22   4   -0.30    0.50
  12  22   4   -0.54    0.61
   1  23  -4    1.20    0.53
  -1  23   4    1.28    0.68
   1  23  -4    1.49    0.70
  -1  23  -4    0.73    0.60
   1  23   4    0.81    0.65
   3  23  -4    1.01    0.70
   3  23  -4    2.08    0.59
  -3  23   4    1.89    0.69
   3  23   4    2.29    0.79
  -3  23  -4    0.97    0.64
  -5  23   4   -0.30    0.59
   5  23  -4    0.94    0.57
   5  23  -4   -0.52    0.63
  -5  23  -4    0.42    0.60
  -5 -23   4    0.63    0.56
   5  23   4    1.23    0.71
   7  23  -4   -0.22    0.49
   7  23  -4   -0.42    0.74
  -7  23   4    0.43    0.63
  -7  23  -4   -0.36    0.57
  -7 -23   4    0.30    0.50
   7  23   4   -0.26    0.76
   9  23  -4   -0.37    0.55
   9  23  -4   -0.53    0.64
  -9  23   4   -0.80    0.60
  -9 -23   4   -0.64    0.54
   9  23   4   -0.42    0.64
  -9  23  -4   -0.85    0.56
   0  24   4   -0.90    0.56
   0  24  -4    0.41    0.65
  -2  24   4    1.75    0.72
   2  24  -4    2.51    0.81
   2  24   4    3.95    0.84
  -2  24  -4    2.05    0.70
   4  24  -4    0.88    0.55
   4  24  -4    0.77    0.70
  -4  24   4    0.24    0.65
   4  24   4    0.60    0.74
  -4  24  -4    0.47    0.65
  -6  24   4    2.61    0.73
   6  24  -4    2.45    0.85
   6  24  -4    2.31    0.64
   6  24   4    1.01    0.75
  -6  24  -4    2.90    0.76
  -6 -24   4    2.92    0.67
  -8  24   4    2.43    0.73
   8  24  -4    1.71    0.72
   8  24  -4    2.67    0.80
  -8  24  -4    1.99    0.71
   8  24   4    1.37    0.75
   1  25  -4    0.44    0.67
  -1  25   4    0.07    0.67
  -1  25  -4    0.50    0.65
   1  25   4   -0.14    0.67
  -3  25   4   -0.16    0.60
   3  25  -4    0.40    0.69
   3  25   4    0.83    0.72
  -3  25  -4    1.59    0.69
   5  25  -4    1.75    0.76
  -5  25   4    1.50    0.70
  -5 -25   4    1.19    0.59
  -5  25  -4    0.53    0.65
   5  25   4    1.53    0.82
   0  26   4   -0.04    0.61
   0  26  -4   -0.44    0.57
  -2  26   4   -0.54    0.61
   2  26  -4    0.47    0.63
   2  26   4   -0.04    0.67
  -2  26  -4   -0.36    0.60
  -1   0   5    0.52    0.15
   1   0   5    1.30    0.37
  -1   0   5    0.16    0.30
  -1   0  -5    0.78    0.39
   1   0  -5    0.71    0.37
  -1   0   5    0.67    0.37
   3   0   5   37.89    1.23
   3   0  -5   41.30    1.89
   3   0  -5   37.56    1.55
   3   0  -5   37.77    1.29
  -3   0   5   36.53    1.66
  -3   0   5   37.35    1.33
  -5   0   5  139.46    3.94
  -5   0   5  131.62    4.24
   5   0  -5  133.54    3.87
  -5   0  -5  131.28    3.82
  -7   0   5   12.95    1.30
  -7   0  -5   13.65    1.31
  -7   0  -5   12.99    0.89
  -7   0   5   14.27    0.98
  -9   0   5   13.19    1.05
  -9   0  -5   16.42    1.47
  -9   0   5   16.86    1.46
  -9   0  -5   14.22    1.00
 -11   0  -5    1.03    0.76
 -11   0   5    1.04    0.63
 -11   0   5    1.80    0.61
 -11   0  -5    1.50    0.55
 -13   0  -5   15.13    1.12
 -13   0   5   13.66    1.33
 -13   0  -5   17.96    1.66
 -13   0   5   15.92    1.23
 -15   0   5   14.27    1.60
 -15   0  -5   12.16    1.17
 -15   0   5   11.92    1.15
 -15   0  -5   14.55    1.63
 -17   0   5    6.75    0.95
 -17   0  -5    9.12    1.34
 -17   0   5    5.14    1.11
 -17   0  -5    8.95    1.00
 -19   0   5    2.82    1.00
 -19   0  -5    2.09    0.94
 -19   0   5    1.25    0.65
 -21   0   5    0.81    0.91
 -21   0   5    0.44    0.64
 -21   0  -5    0.76    0.68
   0  -1   5    5.13    0.28
   0  -1  -5    4.97    0.53
   0   1  -5    5.67    0.65
   0  -1   5    5.13    0.59
   0   1   5    5.38    0.47
   2   1  -5  105.42    3.16
  -2   1   5  102.00    2.87
   2  -1   5  107.17    3.16
   2   1  -5  101.74    2.88
  -2   1   5  102.56    3.18
   2  -1   5  105.38    2.82
  -2   1   5  104.79    3.03
   2   1  -5  104.46    2.86
  -2  -1   5  101.92    2.90
   2  -1  -5  104.88    2.82
   2  -1  -5  105.51    3.16
  -2  -1   5  103.58    3.13
  -2  -1   5  104.53    3.20
  -2   1  -5   99.08    2.76
  -2   1  -5  101.08    3.16
   2   1   5  107.58    3.12
   2  -1  -5  102.02    3.02
   4   1  -5   83.52    2.51
   4  -1   5   84.78    2.47
  -4   1   5   83.51    2.56
  -4   1   5   78.71    2.80
   4  -1  -5   81.52    2.49
  -4  -1   5   79.23    2.53
  -4  -1   5   85.20    2.94
   4   1   5   83.34    2.68
   4   1   5   84.70    2.48
  -4   1  -5   81.73    2.45
  -6  -1  -5  141.16    4.48
  -6   1   5  140.48    4.16
  -6   1   5  140.22    4.54
  -6  -1   5  138.93    4.54
  -6   1  -5  142.26    4.08
  -6  -1   5  137.67    4.16
  -8  -1  -5   18.61    1.09
  -8   1   5   18.18    1.53
  -8   1   5   18.26    1.15
  -8  -1  -5   18.13    1.51
  -8  -1   5   19.60    1.55
  -8   1  -5   18.90    1.63
  -8  -1   5   21.11    1.22
  -8   1  -5   19.69    1.12
 -10   1   5    0.69    0.54
 -10  -1  -5    0.04    0.64
 -10  -1  -5    0.04    0.47
 -10   1   5   -0.08    0.44
 -10   1  -5    1.16    0.48
 -10  -1   5   -0.04    0.46
 -10  -1   5   -0.24    0.64
 -10   1  -5   -0.39    0.65
 -12  -1  -5   21.30    1.74
 -12  -1  -5   20.68    1.26
 -12   1   5   18.41    1.65
 -12   1   5   18.33    1.29
 -12  -1   5   19.87    1.32
 -12   1  -5   19.97    1.25
 -12  -1   5   18.95    1.66
 -12   1  -5   19.14    1.70
 -14   1   5    0.18    0.53
 -14  -1  -5    0.30    0.47
 -14  -1  -5    1.22    0.78
 -14   1   5    1.20    0.77
 -14   1  -5    0.89    0.81
 -14  -1   5    1.37    0.80
 -14   1  -5    0.78    0.51
 -14  -1   5    0.53    0.53
 -16   1   5   45.42    2.55
 -16   1   5   45.34    2.09
 -16  -1  -5   43.85    2.52
 -16   1  -5   39.58    2.31
 -16  -1   5   43.27    2.05
 -16  -1   5   42.24    2.46
 -16   1  -5   46.07    2.05
 -18  -1  -5   -0.22    0.75
 -18   1   5   -0.51    0.52
 -18   1   5    0.69    0.82
 -18  -1   5    0.34    0.76
 -18   1  -5   -0.45    0.53
 -18   1  -5   -0.45    0.57
 -18  -1   5    0.14    0.60
 -20  -1  -5    1.53    0.91
 -20   1   5    0.36    0.57
 -20   1   5    0.22    0.85
 -20  -1   5    0.85    0.84
 -20  -1   5    1.04    0.63
 -20   1  -5    0.44    0.85
 -20   1  -5    0.58    0.57
   1  -2   5    1.05    0.44
   1   2  -5    1.45    0.26
  -1   2   5    0.85    0.31
  -1   2   5    1.54    0.30
   1   2  -5    0.95    0.39
   1  -2   5    1.43    0.26
   1   2  -5    1.08    0.25
  -1   2   5    1.02    0.20
  -1   2  -5    0.75    0.37
  -1  -2   5    0.84    0.26
   1  -2  -5    1.67    0.33
   1   2   5    1.30    0.34
  -1   2  -5    1.07    0.22
   1  -2  -5    1.11    0.33
  -1  -2   5    2.17    0.48
   3  -2   5   24.86    1.00
  -3   2   5   25.25    1.03
   3   2  -5   27.26    1.08
  -3   2   5   26.87    1.33
   3   2  -5   25.59    1.25
   3  -2   5   24.76    1.20
  -3  -2   5   23.19    1.05
  -3  -2   5   24.88    1.34
   3  -2  -5   27.38    1.18
   3   2   5   24.13    1.03
  -3   2  -5   24.15    0.97
   3  -2  -5   25.57    1.01
   3  -2  -5   25.27    1.36
  -5  -2  -5   63.28    2.37
  -5   2   5   62.26    2.17
   5   2  -5   66.08    2.16
  -5   2   5   67.73    2.54
  -5  -2   5   64.18    2.54
  -5  -2   5   63.36    2.21
   5   2   5   67.36    2.26
   5  -2  -5   62.18    2.12
  -5   2  -5   64.64    2.10
  -7   2   5    1.40    0.49
  -7  -2  -5    1.57    0.67
  -7   2   5    2.14    0.75
  -7   2  -5    0.83    0.45
  -7  -2   5    1.90    0.60
  -7   2  -5    1.43    0.58
  -7  -2   5    1.65    0.51
  -9   2   5   11.38    1.14
  -9  -2  -5   13.16    1.35
  -9   2   5    9.66    0.96
  -9  -2   5   11.35    1.00
  -9  -2   5   10.55    1.28
  -9   2  -5    9.91    0.89
  -9   2  -5   10.96    1.29
 -11   2   5    3.22    0.66
 -11   2   5    0.87    0.79
 -11  -2  -5    1.69    0.80
 -11   2  -5    1.26    0.84
 -11  -2   5    2.79    0.64
 -11   2  -5    2.18    0.57
 -11  -2   5    2.39    0.71
 -13   2   5   14.11    1.54
 -13  -2  -5   14.13    1.51
 -13   2   5   13.23    1.16
 -13  -2   5   12.77    1.47
 -13  -2   5   14.91    1.20
 -13   2  -5   14.87    1.19
 -13   2  -5   16.47    1.43
 -15  -2  -5    8.97    1.29
 -15   2   5   10.06    1.07
 -15   2   5    9.68    1.32
 -15   2  -5   10.52    1.04
 -15  -2   5   10.83    1.12
 -15   2  -5    8.44    1.28
 -15  -2   5   10.49    1.34
 -17   2   5    2.59    0.82
 -17   2   5    1.59    0.70
 -17  -2  -5    2.85    0.99
 -17   2  -5    4.04    0.76
 -17  -2   5    3.00    0.78
 -17  -2   5    4.22    1.04
 -17   2  -5    3.77    1.06
 -19   2   5    4.74    0.84
 -19  -2  -5    4.58    1.12
 -19   2   5    4.62    1.12
 -19  -2   5    4.78    1.06
 -19   2  -5    3.55    0.78
 -19   2  -5    5.17    1.16
 -19  -2   5    5.65    0.89
 -21   2   5   -1.26    0.78
 -21   2   5   -0.18    0.58
 -21  -2  -5    0.38    0.81
 -21  -2   5    0.58    0.69
 -21   2  -5   -0.94    0.75
 -21   2  -5   -0.11    0.63
   0   3  -5  496.02   13.10
   0  -3  -5  505.36   12.84
   0  -3   5  483.35   13.06
   0  -3   5  511.52   12.88
   0   3   5  487.16   12.76
   0   3  -5  494.96   12.83
   0   3   5  507.69   12.80
   0   3   5  500.04   12.82
   2   3  -5   21.78    1.01
   2  -3   5   22.58    1.15
  -2   3   5   23.96    1.11
   2   3  -5   24.39    1.26
   2   3  -5   25.45    1.05
  -2   3   5   22.32    0.93
   2  -3   5   25.29    1.00
  -2  -3   5   25.43    1.04
   2  -3  -5   21.59    1.14
   2  -3  -5   23.82    0.92
   2   3   5   23.57    0.80
  -2   3  -5   21.90    1.21
  -2  -3   5   24.71    1.21
   2  -3  -5   22.12    0.87
  -2   3  -5   22.02    0.94
   4  -3   5  109.58    3.40
   4   3  -5  105.15    3.17
  -4  -3  -5  107.54    3.17
  -4   3   5  104.15    3.38
   4   3  -5   98.67    3.42
  -4   3   5  104.59    3.17
  -4   3  -5  103.24    3.09
   4  -3  -5  103.89    3.12
  -4  -3   5  106.71    3.49
   4   3   5  108.10    3.07
  -6   3   5   81.91    2.72
  -6  -3  -5   84.93    2.93
  -6   3   5   81.99    3.05
  -6  -3   5   79.32    3.00
  -6  -3   5   80.76    2.75
  -6   3  -5   84.61    2.66
  -8  -3  -5   20.46    1.46
  -8   3   5   18.05    1.38
  -8   3   5   19.72    1.23
  -8  -3   5   22.60    1.58
  -8  -3   5   22.53    1.27
  -8   3  -5   21.71    1.22
 -10   3   5   93.96    3.69
 -10  -3  -5  100.33    3.70
 -10   3   5   97.37    3.30
 -10   3  -5   96.80    3.20
 -10   3  -5   96.51    3.78
 -10  -3   5   97.86    3.64
 -10  -3   5   98.78    3.32
 -12  -3  -5   46.49    2.37
 -12   3   5   45.78    2.41
 -12   3   5   41.24    1.94
 -12  -3   5   41.33    1.94
 -12  -3   5   43.84    2.32
 -12   3  -5   42.19    2.39
 -12   3  -5   43.08    1.93
 -14   3   5    2.73    0.68
 -14   3   5    4.03    0.89
 -14  -3  -5    3.55    0.96
 -14   3  -5    4.25    0.72
 -14  -3   5    3.49    0.80
 -14  -3   5    3.53    0.72
 -14   3  -5    3.73    0.99
 -16   3   5   12.17    1.49
 -16  -3  -5   11.49    1.47
 -16   3   5   12.49    1.24
 -16   3  -5   12.00    1.14
 -16  -3   5   11.67    1.29
 -16  -3   5   12.25    1.22
 -16   3  -5   15.33    1.49
 -18   3   5   19.59    1.43
 -18  -3  -5   18.76    1.73
 -18   3   5   17.08    1.57
 -18   3  -5   16.84    1.31
 -18  -3   5   18.74    1.71
 -18   3  -5   20.98    1.87
 -20   3   5    6.46    1.23
 -20   3   5    4.27    0.82
 -20  -3  -5    4.52    1.04
 -20   3  -5    4.04    0.75
 -20   3  -5    4.14    1.09
 -20  -3   5    2.72    0.96
   1   4  -5  214.85    6.11
   1  -4   5  221.21    5.89
   1   4  -5  217.74    5.90
  -1   4   5  206.06    5.84
  -1   4   5  219.69    5.83
  -1   4   5  214.13    5.68
   1  -4   5  217.68    6.05
  -1  -4   5  226.70    6.12
   1  -4  -5  224.81    5.92
   1  -4  -5  213.93    5.68
   1  -4  -5  218.22    5.77
  -1  -4   5  223.90    5.92
  -1   4  -5  214.60    5.87
  -1   4  -5  223.86    6.10
   3  -4   5   13.13    0.86
   3   4  -5   13.11    0.85
   3   4  -5   16.40    1.16
  -3   4   5   12.67    0.95
  -3   4   5   12.29    0.84
   3   4  -5   13.07    0.97
   3  -4  -5   14.20    0.79
  -3  -4   5   12.72    0.94
   3  -4  -5   12.87    0.73
  -3   4  -5   10.38    0.99
   3   4   5   14.56    0.60
   3  -4  -5   13.68    1.04
  -3   4  -5   12.70    0.85
  -5   4   5  153.84    4.76
  -5  -4  -5  150.65    4.51
  -5   4   5  153.53    4.50
   5  -4  -5  155.45    4.45
  -5  -4   5  156.11    4.82
   5   4   5  154.56    4.34
  -5   4  -5  155.28    4.46
  -7  -4  -5   92.86    3.22
  -7   4   5   94.67    3.38
  -7   4   5   88.63    3.00
  -7   4  -5   88.10    2.96
  -7  -4   5   93.00    3.38
  -9   4   5   26.06    1.41
  -9  -4  -5   25.35    1.61
  -9   4   5   24.44    1.71
  -9   4  -5   23.56    1.31
  -9  -4   5   26.53    1.72
 -11  -4  -5   61.55    2.84
 -11   4   5   67.99    2.59
 -11   4   5   69.31    2.95
 -11   4  -5   65.39    2.48
 -11  -4   5   70.70    2.97
 -11   4  -5   67.78    3.06
 -13   4   5    5.16    0.95
 -13  -4  -5    4.48    0.99
 -13   4   5    4.49    0.78
 -13   4  -5    5.58    1.07
 -13   4  -5    5.51    0.77
 -13  -4   5    5.94    1.03
 -15  -4  -5   16.71    1.65
 -15   4   5   17.13    1.69
 -15   4   5   17.02    1.32
 -15  -4   5   19.66    1.68
 -15   4  -5   17.46    1.33
 -15   4  -5   19.79    1.81
 -17   4   5   24.33    2.02
 -17   4   5   23.33    1.57
 -17  -4  -5   25.49    2.11
 -17   4  -5   25.92    1.52
 -17   4  -5   25.58    2.01
 -17  -4   5   28.98    1.96
 -19   4   5   -1.20    0.73
 -19   4   5   -0.22    0.56
 -19  -4  -5   -0.44    0.73
 -19  -4   5    0.26    0.70
 -19   4  -5    0.26    0.56
 -19   4  -5    0.69    0.85
 -21  -4  -5    6.57    1.30
 -21   4   5    7.48    0.98
 -21   4   5    8.25    1.27
 -21  -4   5    7.05    1.23
 -21   4  -5    6.23    0.89
 -21   4  -5    5.13    1.21
   0   5   5  307.13    8.33
   0  -5  -5  306.78    8.29
   0  -5  -5  310.70    8.21
   0  -5   5  342.81    8.66
   0   5  -5  329.56    8.62
   0   5   5  305.27    8.20
   0  -5   5  310.83    8.56
   0   5  -5  320.02    8.44
   0   5   5  314.48    8.15
   2  -5   5    3.77    0.60
  -2   5   5    5.70    0.64
   2   5  -5    4.92    0.74
   2   5  -5    3.64    0.54
  -2   5   5    3.02    0.55
   2  -5  -5    3.81    0.45
  -2   5  -5    4.14    0.52
  -2   5  -5    3.37    0.65
   2  -5  -5    3.91    0.60
  -2  -5   5    4.57    0.61
   2  -5  -5    4.29    0.34
  -4  -5  -5   26.26    1.11
   4  -5   5   25.15    1.27
   4   5  -5   29.23    1.37
  -4   5   5   25.18    1.22
  -4   5   5   25.24    1.39
   4   5  -5   23.51    1.49
   4   5   5   27.49    1.00
  -4   5  -5   27.55    1.24
   4  -5  -5   25.82    1.19
  -4  -5   5   29.48    1.51
  -6   5   5   22.45    1.48
  -6   5   5   22.35    1.24
  -6  -5  -5   21.41    1.27
  -6  -5   5   19.73    1.47
   6   5   5   21.93    1.07
  -6   5  -5   20.62    1.17
  -8  -5  -5   13.27    1.29
  -8   5   5   11.87    1.34
  -8   5   5   13.16    1.05
  -8  -5   5   11.47    1.10
  -8   5  -5   13.39    1.01
 -10   5   5   55.11    2.20
 -10   5   5   52.46    2.54
 -10  -5  -5   51.30    2.38
 -10   5  -5   53.69    2.11
 -10  -5   5   51.37    2.45
 -12   5   5   22.40    1.42
 -12   5   5   25.17    1.84
 -12  -5  -5   23.72    1.83
 -12  -5   5   22.27    1.68
 -12   5  -5   22.75    1.66
 -12   5  -5   25.94    1.46
 -14   5   5    1.75    0.86
 -14  -5  -5    2.28    0.83
 -14   5   5    1.78    0.62
 -14   5  -5    2.79    0.92
 -14   5  -5    2.48    0.61
 -14  -5   5    0.81    0.73
 -16   5   5    4.09    1.05
 -16   5   5    5.93    0.89
 -16  -5  -5    5.15    1.09
 -16   5  -5    4.85    1.00
 -16   5  -5    5.16    0.85
 -16  -5   5    5.04    0.92
 -18   5   5    8.29    0.99
 -18   5   5    6.23    1.23
 -18  -5  -5    5.92    1.13
 -18  -5   5    6.43    0.98
 -18   5  -5    8.65    1.31
 -18   5  -5    9.57    1.06
 -20   5   5    3.00    0.74
 -20  -5  -5    1.83    0.93
 -20   5   5    1.84    0.98
 -20  -5   5    2.21    0.88
 -20   5  -5    1.81    0.70
   1   6  -5  282.79    7.98
   1  -6   5  309.73    8.10
  -1  -6  -5  283.70    7.56
  -1   6   5  287.83    7.92
   1   6  -5  293.05    8.14
  -1   6   5  297.78    7.88
  -1  -6   5  296.81    8.13
  -1   6  -5  287.67    8.09
   1  -6  -5  309.37    7.89
   1  -6  -5  307.32    7.94
  -1   6  -5  299.91    7.98
   1   6   5  294.25    7.92
   3   6  -5   49.75    1.91
  -3   6   5   50.46    1.82
   3   6  -5   49.74    2.04
  -3   6   5   46.05    1.91
   3  -6   5   51.30    1.89
  -3  -6  -5   46.42    1.43
   3  -6  -5   49.85    1.74
  -3   6  -5   49.65    1.94
   3  -6  -5   47.69    1.45
  -3   6  -5   47.78    1.80
   5   6  -5  155.94    4.80
  -5   6   5  145.53    4.62
  -5  -6  -5  147.96    4.26
   5   6  -5  144.49    4.49
  -5   6   5  151.22    4.41
  -5   6  -5  143.60    4.37
  -5  -6   5  149.69    4.63
   5   6   5  145.11    4.10
  -7  -6  -5  158.49    4.77
  -7   6   5  159.27    5.07
  -7   6   5  162.37    4.77
  -7   6  -5  156.42    4.71
  -7  -6   5  153.24    4.99
  -9   6   5   29.00    1.50
  -9   6   5   26.65    1.75
  -9  -6  -5   27.10    1.62
  -9   6  -5   23.57    1.36
  -9  -6   5   26.17    1.71
 -11   6   5  229.77    7.07
 -11   6   5  226.47    6.61
 -11  -6  -5  219.08    6.85
 -11  -6   5  224.47    6.92
 -11   6  -5  224.75    6.53
 -13   6   5    2.14    0.84
 -13  -6  -5    0.72    0.66
 -13   6   5    0.38    0.55
 -13  -6   5    0.95    0.68
 -13   6  -5    1.72    0.58
 -15   6   5   21.23    1.82
 -15   6   5   20.19    1.42
 -15  -6  -5   22.17    1.71
 -15   6  -5   20.54    1.35
 -15  -6   5   19.14    1.67
 -17   6   5   30.06    1.69
 -17   6   5   33.38    2.20
 -17  -6  -5   32.38    2.07
 -17   6  -5   29.48    1.65
 -17  -6   5   32.29    2.01
 -19   6   5    4.87    1.02
 -19   6   5    4.80    0.83
 -19  -6  -5    5.40    1.16
 -19   6  -5    4.39    0.78
 -19  -6   5    5.78    1.02
 -21  -6  -5   37.07    2.24
 -21   6   5   33.97    1.88
 -21   6   5   32.20    2.13
 -21  -6   5   38.01    2.20
 -21   6  -5   37.33    1.84
   0   7  -5   46.44    1.86
   0  -7  -5   45.46    1.58
   0   7   5   48.27    1.72
   0   7  -5   47.19    1.83
   0  -7  -5   48.11    1.68
   0  -7   5   49.48    1.85
   2   7  -5    2.14    0.53
  -2   7   5    2.42    0.48
   2   7  -5    2.74    0.65
   2  -7   5    2.54    0.52
  -2  -7  -5    2.59    0.24
  -2   7   5    2.70    0.49
   2  -7  -5    3.25    0.59
   2   7   5    2.09    0.47
  -2   7  -5    1.87    0.50
   2  -7  -5    2.62    0.43
  -2   7  -5    3.24    0.62
  -4  -7  -5    5.79    0.56
  -4   7   5    6.43    0.79
   4   7  -5    6.29    0.77
   4   7  -5    6.89    0.91
  -4   7   5    4.77    0.65
  -4  -7   5    6.33    0.84
  -4   7  -5    5.44    0.70
  -6   7   5    1.72    0.65
   6   7  -5    1.30    0.58
  -6  -7  -5    0.57    0.44
   6   7  -5    1.04    0.74
  -6   7   5    0.96    0.49
  -6  -7   5    0.76    0.59
  -6   7  -5    1.20    0.49
   6   7   5    1.23    0.34
  -8   7   5   20.13    1.26
  -8   7   5   17.27    1.45
  -8  -7  -5   16.62    1.23
  -8   7  -5   17.75    1.18
  -8  -7   5   18.46    1.43
 -10   7   5   10.48    1.12
 -10   7   5    7.19    0.90
 -10  -7  -5    8.80    1.04
 -10   7  -5    8.21    0.94
 -10  -7   5    9.87    1.16
 -12   7   5    0.79    0.74
 -12   7   5   -0.19    0.51
 -12  -7  -5   -0.14    0.53
 -12   7  -5    0.52    0.55
 -12  -7   5    0.96    0.68
 -14   7   5    2.74    0.93
 -14   7   5    0.88    0.59
 -14  -7  -5    2.06    0.84
 -14  -7   5    3.82    0.90
 -14   7  -5    2.08    0.62
 -16   7   5    0.95    0.62
 -16   7   5    2.63    0.98
 -16  -7  -5    1.25    0.73
 -16   7  -5    1.30    0.59
 -16  -7   5    1.89    0.82
 -18  -7  -5    3.90    0.94
 -18   7   5    4.07    0.80
 -18   7   5    2.21    0.78
 -18   7  -5    3.80    0.75
 -18  -7   5    2.71    0.86
 -20   7   5   -0.04    0.63
 -20   7   5    0.68    0.86
 -20  -7  -5    0.86    0.74
 -20  -7   5    0.01    0.72
 -20   7  -5   -0.53    0.58
  -1  -8  -5   34.13    1.22
   1   8  -5   37.32    1.56
   1   8  -5   35.07    1.58
  -1   8   5   32.29    1.48
  -1   8  -5   33.52    1.52
   1  -8  -5   32.69    1.39
   1  -8  -5   35.42    1.49
  -1   8  -5   35.02    1.52
   1   8   5   35.82    1.46
   3   8  -5   -0.37    0.42
  -3   8   5   -0.03    0.45
  -3   8   5    0.05    0.40
  -3  -8  -5    0.13    0.22
   3   8  -5    0.08    0.53
   3   8   5    0.16    0.41
  -3   8  -5    0.90    0.48
  -3   8  -5   -0.13    0.47
   5   8  -5   69.11    2.59
   5   8  -5   68.33    2.68
  -5  -8  -5   73.89    2.29
  -5   8   5   71.13    2.51
  -5   8   5   75.23    2.73
  -5   8  -5   70.36    2.51
  -5  -8   5   69.83    2.59
  -7   8   5   18.70    1.21
  -7  -8  -5   18.88    1.17
   7   8  -5   18.34    1.28
  -7   8   5   19.02    1.42
  -7   8  -5   18.82    1.25
  -7  -8   5   18.34    1.37
  -9   8   5    8.65    1.02
  -9  -8  -5    8.63    1.01
  -9   8   5    9.15    0.99
  -9  -8   5    8.27    1.06
  -9   8  -5    8.44    0.93
 -11   8   5   23.74    1.45
 -11   8   5   26.33    1.68
 -11  -8  -5   23.90    1.62
 -11   8  -5   24.99    1.43
 -11  -8   5   28.00    1.72
 -13  -8  -5    3.77    0.86
 -13   8   5    4.60    0.78
 -13   8   5    3.36    0.94
 -13  -8   5    3.64    0.88
 -13   8  -5    4.27    0.72
 -15  -8  -5    6.61    1.08
 -15   8   5    6.31    0.92
 -15   8   5    8.55    1.25
 -15  -8   5    7.25    1.10
 -15   8  -5    6.60    0.89
 -17  -8  -5    7.85    1.13
 -17   8   5    9.29    1.25
 -17   8   5    7.03    0.93
 -17  -8   5    7.67    1.14
 -17   8  -5    7.59    0.92
 -19   8   5   -0.62    0.78
 -19   8   5   -0.65    0.53
 -19  -8  -5    0.03    0.63
 -19   8  -5    0.50    0.55
 -19  -8   5    0.53    0.69
   0   9   5   18.45    1.07
   0   9   5   19.25    0.66
   0   9  -5   17.85    1.15
   0  -9  -5   19.63    1.03
   0   9  -5   19.98    1.22
  -2   9   5    0.87    0.43
   2   9  -5   -0.03    0.45
   2   9  -5    0.05    0.36
  -2   9  -5    0.05    0.43
  -2   9  -5    0.51    0.47
   2   9   5   -0.14    0.39
  -4   9   5    3.15    0.68
   4   9  -5    4.61    0.80
  -4   9   5    3.46    0.62
   4   9  -5    3.00    0.65
  -4  -9  -5    4.31    0.50
  -4   9  -5    4.20    0.70
   4   9   5    3.79    0.66
  -4   9  -5    3.83    0.66
   4  -9  -5    4.02    0.29
   6   9  -5    0.85    0.72
   6   9  -5    1.25    0.58
  -6   9   5    0.57    0.49
  -6  -9  -5    0.89    0.40
  -6   9   5    1.15    0.59
  -6  -9   5    0.95    0.55
  -6   9  -5    0.52    0.48
  -8   9   5   -0.26    0.46
  -8   9   5   -0.55    0.54
   8   9  -5    0.21    0.54
  -8  -9  -5    0.01    0.44
  -8  -9   5    0.32    0.58
  -8   9  -5    0.07    0.48
 -10   9   5    3.96    0.88
 -10   9   5    1.74    0.62
 -10  -9  -5    3.66    0.73
 -10  -9   5    2.75    0.77
 -10   9  -5    4.26    0.70
 -12   9   5    4.17    0.95
 -12  -9  -5    2.52    0.75
 -12   9   5    2.29    0.64
 -12   9  -5    2.74    0.65
 -12  -9   5    3.13    0.80
 -14  -9  -5    1.33    0.70
 -14   9   5    0.20    0.71
 -14   9   5   -0.06    0.52
 -14   9  -5   -0.66    0.48
 -14  -9   5    0.48    0.67
 -16   9   5    0.29    0.56
 -16  -9  -5    0.48    0.71
 -16   9   5    0.54    0.77
 -16  -9   5    0.50    0.67
 -16   9  -5   -0.17    0.60
 -18   9   5    0.75    0.64
 -18   9   5    1.73    0.93
 -18  -9  -5    1.52    0.83
 -18   9  -5    0.66    0.56
 -18  -9   5    1.38    0.76
 -20   9   5   -1.06    0.54
 -20   9   5    0.17    0.64
 -20  -9  -5    1.41    0.80
 -20   9  -5   -0.61    0.48
 -20  -9   5    0.63    0.70
  -1  10   5    0.87    0.52
   1  10  -5    0.58    0.50
   1  10  -5    0.83    0.53
  -1 -10  -5    1.30    0.36
   1 -10  -5    0.49    0.51
  -1  10  -5    1.42    0.51
   1  10   5    1.12    0.47
  -1  10  -5    1.72    0.54
   3  10  -5    0.69    0.56
  -3 -10  -5    1.06    0.28
  -3  10   5    1.19    0.49
   3  10  -5    0.84    0.51
  -3  10  -5    1.37    0.50
   3  10   5    1.52    0.56
  -3  10  -5    1.32    0.54
   5  10  -5   -0.02    0.58
   5  10  -5    0.72    0.55
  -5  10   5    0.45    0.48
  -5 -10  -5   -0.06    0.32
  -5  10   5    0.92    0.54
   5 -10  -5    0.68    0.22
   5  10   5    0.51    0.47
  -5  10  -5    0.04    0.45
  -5 -10   5    0.66    0.41
  -7 -10  -5    0.68    0.42
  -7  10   5    0.15    0.52
   7  10  -5    0.40    0.67
  -7  10   5   -0.07    0.47
   7  10  -5    0.05    0.53
  -7 -10   5   -0.31    0.50
  -7  10  -5    0.37    0.49
  -9 -10  -5    0.03    0.47
  -9  10   5    0.93    0.64
  -9  10   5   -0.25    0.49
   9  10  -5   -0.88    0.52
  -9 -10   5    0.69    0.62
  -9  10  -5    0.34    0.49
 -11 -10  -5    1.29    0.61
 -11  10   5    0.26    0.50
 -11  10   5   -0.39    0.64
 -11 -10   5    0.95    0.63
 -11  10  -5   -0.16    0.48
 -13  10   5    0.45    0.73
 -13 -10  -5    0.45    0.61
 -13  10   5   -0.38    0.50
 -13 -10   5   -0.95    0.54
 -13  10  -5   -0.36    0.49
 -15  10   5    0.02    0.53
 -15  10   5    0.13    0.59
 -15 -10  -5    1.25    0.62
 -15 -10   5   -0.38    0.58
 -15  10  -5   -0.44    0.51
 -17  10   5   -0.03    0.56
 -17 -10  -5   -0.25    0.56
 -17  10   5   -0.31    0.74
 -17 -10   5   -0.61    0.58
 -17  10  -5    0.18    0.53
 -19  10   5   -0.48    0.57
 -19 -10  -5   -0.02    0.62
 -19  10   5   -0.95    0.56
 -19 -10   5   -0.50    0.62
 -19  10  -5    0.43    0.55
   0  11  -5    6.56    0.76
   0 -11  -5    5.10    0.62
   0  11   5    3.92    0.64
   0  11  -5    3.99    0.67
   0  11   5    5.15    0.34
   2  11  -5    2.42    0.60
   2  11  -5    2.32    0.61
  -2  11   5    1.65    0.58
   2  11   5    3.19    0.63
  -2  11  -5    1.84    0.56
  -2  11  -5    3.40    0.61
   4  11  -5    2.36    0.63
  -4 -11  -5    2.97    0.40
  -4  11   5    3.05    0.66
   4  11  -5    3.13    0.71
   4  11   5    3.42    0.68
  -4  11  -5    3.10    0.69
  -4  11  -5    2.63    0.63
  -6 -11  -5   10.16    0.79
   6  11  -5    6.64    0.90
   6  11  -5    8.53    0.99
  -6  11   5   11.89    1.04
  -6  11   5    8.38    1.01
  -6  11  -5    8.35    0.95
   6  11   5    9.21    0.98
   6 -11  -5    8.98    0.53
  -6 -11   5    9.99    1.04
   8  11  -5    1.93    0.82
   8  11  -5    1.82    0.68
  -8  11   5    1.81    0.61
  -8  11   5    2.46    0.72
  -8 -11  -5    2.54    0.55
  -8  11  -5    1.88    0.58
  -8 -11   5    2.58    0.70
 -10  11   5   -0.70    0.59
 -10 -11  -5   -0.14    0.47
  10  11  -5   -0.92    0.49
 -10  11   5   -0.06    0.51
 -10  11  -5   -0.81    0.48
 -10 -11   5   -0.11    0.55
 -12 -11  -5    0.24    0.57
 -12  11   5   -0.41    0.49
 -12  11   5    0.22    0.54
 -12 -11   5   -0.77    0.58
 -12  11  -5   -0.27    0.50
 -14  11   5    0.78    0.61
 -14 -11  -5    0.28    0.60
 -14  11   5    0.11    0.54
 -14 -11   5    0.10    0.62
 -14  11  -5   -0.33    0.55
 -16 -11  -5    3.83    0.89
 -16  11   5    3.76    0.77
 -16  11   5    2.96    0.99
 -16  11  -5    4.44    0.76
 -16 -11   5    4.90    0.91
 -18  11   5   -1.00    0.75
 -18  11   5    0.10    0.55
 -18 -11  -5    0.70    0.63
 -18 -11   5    0.16    0.66
 -18  11  -5    0.00    0.49
   1  12  -5   42.71    1.84
   1  12  -5   46.18    1.97
  -1  12   5   42.67    1.87
  -1 -12  -5   42.43    1.61
  -1  12  -5   43.25    1.82
  -1  12  -5   46.52    1.92
   1  12   5   47.62    1.95
   1  12   5   44.18    1.45
  -3 -12  -5   22.24    0.91
   3  12  -5   19.77    1.31
  -3  12   5   21.43    1.28
   3  12  -5   19.79    1.36
  -3  12  -5   22.38    1.32
   3  12   5   19.78    1.29
  -3  12  -5   20.75    1.23
   5  12  -5    0.78    0.63
  -5 -12  -5    0.67    0.34
   5  12  -5    0.18    0.53
  -5  12   5    0.05    0.50
  -5 -12   5    1.39    0.56
   5  12   5   -0.27    0.55
   5 -12  -5    0.90    0.18
  -5  12  -5    0.07    0.47
   7  12  -5   26.29    1.58
   7  12  -5   28.46    1.72
  -7  12   5   22.23    1.42
  -7 -12  -5   28.79    1.28
   7 -12  -5   24.00    0.98
   7  12   5   27.07    1.50
  -7 -12   5   26.11    1.52
  -7  12  -5   27.00    1.47
  -9 -12  -5    0.08    0.48
  -9  12   5   -0.02    0.61
  -9  12   5    0.04    0.49
   9  12  -5   -0.50    0.55
   9  12  -5   -0.83    0.69
  -9  12  -5   -0.24    0.47
  -9 -12   5    0.11    0.55
 -11  12   5   50.59    2.41
 -11 -12  -5   56.52    2.29
 -11  12   5   53.55    2.27
  11  12  -5   53.51    2.42
 -11  12  -5   58.10    2.29
 -11 -12   5   54.40    2.43
 -13  12   5    1.82    0.83
  13  12  -5    2.49    0.71
 -13  12   5    3.45    0.74
 -13 -12  -5    3.28    0.74
 -13  12  -5    3.77    0.73
 -13 -12   5    3.48    0.79
 -15  12   5   -0.82    0.72
 -15  12   5    0.08    0.54
 -15 -12  -5    0.14    0.63
 -15 -12   5    0.78    0.64
 -15  12  -5   -0.60    0.54
 -17  12   5    1.44    0.65
 -17  12   5    1.52    0.89
 -17 -12  -5    0.93    0.75
 -17  12  -5    1.41    0.62
 -17 -12   5    1.04    0.68
 -19  12   5    6.10    0.92
 -19  12   5    4.38    1.05
 -19  12  -5    5.72    0.83
 -19 -12   5    5.58    1.01
   0  13  -5  282.49    7.73
   0  13  -5  280.82    7.87
   0  13   5  273.56    7.79
   0  13   5  269.85    7.13
   2  13  -5    0.67    0.58
   2  13  -5   -0.36    0.51
  -2  13   5    0.24    0.52
   2  13   5    1.01    0.35
   2  13   5    0.67    0.55
  -2  13  -5   -0.32    0.51
  -2  13  -5    1.04    0.55
   4  13  -5   32.13    1.65
  -4  13   5   30.21    1.58
  -4 -13  -5   31.88    1.19
   4  13  -5   30.99    1.66
  -4  13  -5   31.44    1.49
   4  13   5   29.67    1.59
  -4  13  -5   29.50    1.57
   6  13  -5   19.40    1.38
  -6 -13  -5   18.76    0.99
   6  13  -5   18.31    1.42
  -6  13   5   17.82    1.28
   6  13   5   17.57    1.29
  -6 -13   5   20.90    1.34
   6 -13  -5   18.93    0.69
  -6  13  -5   20.16    1.28
  -8 -13  -5   39.80    1.65
  -8  13   5   42.39    1.90
   8  13  -5   42.37    2.14
   8  13  -5   39.34    1.98
   8 -13  -5   38.76    1.37
   8  13   5   37.49    1.87
  -8 -13   5   42.47    1.98
  -8  13  -5   38.91    1.83
 -10 -13  -5   99.31    3.31
 -10  13   5  100.64    3.45
  10  13  -5   99.73    3.57
  10  13  -5  104.44    3.87
 -10  13   5   97.24    3.65
 -10 -13   5  101.97    3.59
 -10  13  -5   96.50    3.39
 -12 -13  -5   17.50    1.27
  12  13  -5   18.75    1.38
 -12  13   5   14.94    1.29
 -12  13   5   17.10    1.27
 -12 -13   5   14.07    1.33
 -12  13  -5   16.82    1.25
 -14  13   5    8.49    1.17
 -14 -13  -5    9.96    1.15
 -14  13   5    8.64    1.01
  14  13  -5   10.43    1.16
 -14  13  -5    7.00    0.89
 -14 -13   5    7.38    1.03
 -16 -13  -5   -0.24    0.62
 -16  13   5   -0.15    0.57
 -16  13   5   -0.87    0.68
  16  13  -5    0.25    0.61
 -16  13  -5    0.93    0.57
 -16 -13   5    0.25    0.71
 -18  13   5   21.11    1.58
 -18  13   5   21.18    1.44
 -18  13  -5   21.97    1.41
 -18 -13   5   19.71    1.55
   1  14  -5    3.48    0.69
  -1  14   5    4.36    0.72
   1  14  -5    4.03    0.69
   1  14   5    3.65    0.39
  -1  14  -5    3.57    0.66
  -1  14  -5    4.15    0.71
   1  14   5    4.98    0.73
   3  14  -5   18.70    1.30
  -3  14   5   18.69    1.26
   3  14  -5   19.99    1.35
   3  14   5   22.31    1.33
   3  14   5   20.33    1.05
  -3  14  -5   19.93    1.30
  -3  14  -5   19.35    1.17
  -5 -14  -5   15.41    0.86
   5  14  -5   17.26    1.29
   5  14  -5   14.51    1.22
  -5  14   5   14.17    1.19
   5  14   5   15.34    1.22
  -5  14  -5   15.09    1.19
  -7  14   5    1.27    0.61
   7  14  -5    0.54    0.64
   7  14  -5    0.22    0.68
  -7 -14  -5    0.74    0.42
  -7 -14   5    0.32    0.54
   7 -14  -5    1.77    0.33
  -7  14  -5    0.99    0.59
   7  14   5    0.26    0.60
  -9  14   5    0.80    0.60
   9  14  -5    0.42    0.55
   9  14  -5   -0.47    0.60
  -9 -14  -5    1.31    0.49
  -9 -14   5   -0.34    0.65
   9  14   5    0.48    0.57
  -9  14  -5   -0.25    0.53
  11  14  -5    8.20    1.03
  11  14  -5    6.99    1.18
 -11  14   5    6.61    0.89
 -11 -14  -5    9.22    1.00
  11  14   5    6.85    0.93
 -11 -14   5    5.11    0.89
 -11  14  -5    7.39    0.89
  13  14  -5    8.46    1.34
  13  14  -5    8.69    1.05
 -13 -14  -5   10.45    1.08
 -13  14   5    7.69    0.96
 -13  14  -5   10.44    1.07
 -13 -14   5    8.53    1.05
 -15  14   5    0.41    0.61
 -15  14   5   -0.81    0.64
  15  14  -5    1.27    0.67
 -15 -14   5    1.02    0.69
 -15  14  -5    1.38    0.58
 -17  14   5    0.37    0.78
 -17  14   5    0.84    0.60
  17  14  -5   -0.11    0.62
 -17 -14   5    0.89    0.65
 -17  14  -5    0.61    0.62
   0  15   5   59.16    1.74
   0  15   5   63.49    2.42
   0  15  -5   61.87    2.29
   0  15  -5   61.89    2.43
   2  15  -5   14.33    1.11
   2  15  -5   14.29    1.21
  -2  15   5   15.12    1.18
   2  15   5   15.24    1.19
   2  15   5   13.97    0.79
  -2  15  -5   17.51    1.23
  -2  15  -5   14.30    1.10
  -4 -15  -5   31.70    1.22
  -4  15   5   30.78    1.64
   4  15  -5   29.96    1.68
   4  15  -5   32.18    1.63
   4  15   5   30.38    1.40
  -4  15  -5   32.61    1.56
   4  15   5   29.02    1.64
  -4  15  -5   31.01    1.63
   6  15  -5   51.81    2.31
  -6  15   5   56.53    2.30
   6  15  -5   56.04    2.37
  -6 -15  -5   51.49    1.85
  -6  15  -5   50.22    2.20
   6  15   5   55.41    2.30
  -6 -15   5   57.30    2.27
  -8 -15  -5   -0.39    0.38
  -8  15   5    0.30    0.55
   8  15  -5    0.55    0.71
   8  15  -5   -0.31    0.59
   8  15   5    0.70    0.59
  -8 -15   5   -0.20    0.49
  -8  15  -5    0.61    0.56
 -10 -15  -5   22.75    1.24
  10  15  -5   19.19    1.48
 -10  15   5   19.64    1.38
  10  15  -5   22.91    1.54
 -10 -15   5   24.76    1.55
  10  15   5   23.76    1.48
 -10  15  -5   22.02    1.40
  12  15  -5   23.85    1.59
 -12 -15  -5   25.07    1.38
 -12  15   5   21.30    1.45
  12  15  -5   24.69    1.81
  12  15   5   24.48    1.56
 -12 -15   5   24.23    1.56
 -12  15  -5   21.42    1.40
 -14  15   5    0.75    0.57
  14  15  -5    0.15    0.83
  14  15  -5    1.05    0.66
 -14 -15   5    0.10    0.55
 -14  15  -5    0.52    0.51
  16  15  -5   23.91    1.57
 -16  15   5   27.16    1.65
  16  15  -5   28.09    1.95
 -16 -15   5   22.52    1.58
 -16  15  -5   26.01    1.51
   1  16  -5   17.74    1.20
   1  16  -5   12.66    1.18
  -1  16   5   15.33    1.20
   1  16   5   15.85    0.70
  -1  16  -5   15.31    1.11
   1  16   5   13.24    1.16
  -1  16  -5   13.88    1.17
   3  16  -5    4.65    0.82
  -3  16   5    5.62    0.81
   3  16  -5    6.32    0.82
   3  16   5    6.63    0.87
  -3  16  -5    5.23    0.70
   3  16   5    7.00    0.68
  -3  16  -5    5.93    0.83
   5  16  -5    1.30    0.61
  -5 -16  -5    0.53    0.34
   5  16  -5    0.98    0.63
  -5  16   5    0.02    0.54
  -5  16  -5    0.20    0.53
   5  16   5    0.46    0.56
  -7  16   5    0.20    0.58
  -7 -16  -5    1.73    0.42
   7  16  -5    0.60    0.69
   7  16  -5    1.71    0.69
  -7  16  -5    1.15    0.62
   7  16   5    0.71    0.62
  -7 -16   5    0.67    0.59
   9  16  -5    0.48    0.60
  -9 -16  -5    0.63    0.42
  -9  16   5    0.38    0.57
   9  16  -5   -0.07    0.67
   9  16   5    0.62    0.61
  -9 -16   5    0.45    0.59
  -9  16  -5    0.49    0.56
  11  16  -5   18.88    1.56
 -11  16   5   17.84    1.33
  11  16  -5   14.53    1.35
 -11  16  -5   14.23    1.21
 -11 -16   5   16.41    1.34
  11  16   5   20.11    1.38
  13  16  -5    1.86    0.71
  13  16  -5    0.86    0.81
 -13  16   5    0.86    0.61
 -13 -16   5    1.14    0.70
 -13  16  -5    1.30    0.58
  13  16   5    1.01    0.63
 -15  16   5    0.24    0.57
  15  16  -5    1.94    0.84
  15  16  -5   -0.97    0.64
 -15 -16   5    0.11    0.57
  15  16   5    0.96    0.65
 -15  16  -5    0.72    0.57
  17  16  -5    1.31    0.84
  17  16  -5   -0.88    0.57
 -17  16   5    0.95    0.64
  17  16   5    0.39    0.60
 -17  16  -5    0.32    0.56
 -17 -16   5   -0.13    0.59
   0  17   5    0.39    0.55
   0  17  -5    0.10    0.55
   0  17   5    0.07    0.19
   0  17  -5    0.57    0.45
  -2  17   5   27.70    1.54
   2  17  -5   27.97    1.60
   2  17  -5   29.41    1.46
   2  17   5   27.86    1.56
  -2  17  -5   27.64    1.37
  -2  17  -5   27.64    1.55
   2  17   5   26.69    1.08
   4  17  -5   13.76    1.25
  -4  17   5   12.67    1.18
  -4 -17  -5   15.85    0.87
   4  17  -5   13.58    1.23
  -4  17  -5   16.67    1.14
  -4  17  -5   15.43    1.24
   4  17   5   15.55    1.25
   4  17   5   15.86    0.99
   6  17  -5   47.54    2.20
  -6  17   5   46.47    2.08
  -6 -17  -5   45.51    1.67
   6  17  -5   48.28    2.19
  -6 -17   5   44.60    2.01
  -6  17  -5   44.46    2.06
   6  17   5   48.49    2.14
  -8  17   5    5.28    0.84
   8  17  -5    6.48    1.00
   8  17  -5    7.67    0.99
  -8 -17  -5    8.10    1.01
  -8 -17   5    6.48    0.90
  -8  17  -5    5.85    0.87
   8  17   5    6.93    0.96
 -10  17   5   -0.80    0.54
  10  17  -5   -0.85    0.60
  10  17  -5   -0.32    0.58
 -10  17  -5   -0.47    0.52
  10  17   5    0.54    0.59
 -10 -17   5   -0.82    0.51
  12  17  -5   10.91    1.21
  12  17  -5    9.63    1.22
 -12  17   5    9.43    1.08
 -12 -17   5    7.92    0.99
 -12  17  -5    7.80    0.92
  12  17   5    9.67    1.11
  14  17  -5    0.99    0.80
  14  17  -5    0.86    0.69
 -14  17   5    1.05    0.64
 -14 -17   5    0.72    0.59
  14  17   5    1.75    0.71
 -14  17  -5    0.85    0.58
 -16  17   5   25.95    1.64
  16  17  -5   25.15    1.80
  16  17  -5   25.35    1.60
 -16  17  -5   24.52    1.57
  16  17   5   26.37    1.58
 -16 -17   5   24.73    1.60
  -1  18   5   -0.24    0.54
   1  18  -5   -0.57    0.53
   1  18  -5    0.35    0.54
  -1  18  -5    1.04    0.61
   1  18   5    0.73    0.62
  -1  18  -5    0.03    0.51
   1  18   5    0.41    0.27
  -3  18   5    7.17    0.90
   3  18  -5    9.53    0.96
   3  18  -5    5.68    0.88
   3  18   5    6.92    0.68
  -3  18  -5    6.99    0.83
  -3  18  -5    7.24    0.92
   3  18   5    7.70    0.95
  -5 -18  -5   31.05    1.27
  -5  18   5   34.19    1.74
   5  18  -5   34.21    1.76
   5  18  -5   30.28    1.72
  -5  18  -5   31.26    1.69
   5  18   5   30.02    1.43
   5  18   5   31.08    1.72
  -7  18   5    0.26    0.59
   7  18  -5    0.24    0.62
   7  18  -5   -0.64    0.66
  -7  18  -5   -0.66    0.52
   7  18   5   -0.20    0.64
   7  18   5    0.37    0.54
  -7 -18   5   -0.07    0.58
  -9  18   5    3.72    0.79
   9  18  -5    2.93    0.83
   9  18  -5    3.96    0.84
  -9  18  -5    2.43    0.70
   9  18   5    2.04    0.70
  -9 -18   5    1.79    0.73
  11  18  -5    0.28    0.65
 -11  18   5    0.79    0.67
  11  18  -5    0.25    0.70
 -11  18  -5    0.84    0.58
 -11 -18   5   -0.19    0.55
  11  18   5   -0.09    0.58
 -13  18   5    6.61    0.91
  13  18  -5    6.65    1.00
  13  18  -5    7.66    1.16
 -13 -18   5    9.72    1.10
  13  18   5    8.32    1.03
 -13  18  -5    7.66    0.96
 -15  18   5    3.43    0.76
  15  18  -5    4.85    1.01
  15  18  -5    5.43    0.92
 -15 -18   5    4.56    0.83
  15  18   5    3.52    0.82
 -15  18  -5    3.81    0.76
   0  19  -5    4.98    0.81
   0  19   5    4.99    0.85
   0  19  -5    5.91    0.78
   2  19  -5    0.47    0.61
   2  19  -5    0.93    0.52
  -2  19   5   -0.17    0.54
   2  19   5   -0.20    0.58
   2  19   5    0.94    0.33
  -2  19  -5    0.40    0.57
  -2  19  -5    0.85    0.48
   4  19  -5    0.26    0.54
  -4  19   5   -0.69    0.51
   4  19  -5    1.04    0.66
   4  19   5    0.29    0.39
  -4  19  -5    0.89    0.61
   4  19   5    0.78    0.62
  -4  19  -5    1.15    0.53
  -6  19   5    1.25    0.68
   6  19  -5    0.42    0.61
   6  19  -5   -0.10    0.60
   6  19   5    0.44    0.62
  -6  19  -5   -0.56    0.56
   6  19   5    0.26    0.43
  -6 -19   5    0.61    0.52
  -8  19   5    3.07    0.74
   8  19  -5    2.05    0.80
   8  19  -5    2.54    0.77
   8  19   5    2.65    0.66
  -8  19  -5    1.81    0.65
   8  19   5    2.28    0.73
  -8 -19   5    2.37    0.73
 -10  19   5    2.02    0.72
  10  19  -5    0.65    0.75
  10  19  -5    3.51    0.85
  10  19   5    0.14    0.64
 -10 -19   5    2.18    0.69
 -10  19  -5    1.55    0.65
 -12  19   5   -1.35    0.47
  12  19  -5   -0.09    0.65
  12  19  -5   -1.10    0.65
 -12  19  -5    0.30    0.55
 -12 -19   5   -0.04    0.51
  12  19   5   -0.29    0.60
  14  19  -5    0.57    0.77
 -14  19   5   -0.22    0.53
  14  19  -5    0.63    0.70
  14  19   5    0.57    0.66
 -14  19  -5    0.57    0.57
 -14 -19   5    1.25    0.66
  -1  20   5    0.18    0.55
   1  20  -5   -0.43    0.58
   1  20  -5   -0.17    0.51
  -1  20  -5    0.20    0.55
   1  20   5   -0.22    0.57
  -1  20  -5    0.25    0.48
   3  20  -5    0.03    0.61
  -3  20   5   -0.11    0.53
   3  20  -5   -0.07    0.55
  -3  20  -5    0.47    0.49
   3  20   5    0.21    0.59
  -3  20  -5    0.87    0.61
   5  20  -5   -0.99    0.55
  -5  20   5    0.90    0.63
   5  20  -5    0.00    0.61
   5  20   5   -0.57    0.56
   5  20   5   -0.61    0.40
  -5  20  -5   -0.33    0.53
   7  20  -5   -0.19    0.59
   7  20  -5   -0.41    0.69
  -7  20   5    0.33    0.61
  -7 -20   5   -0.10    0.58
   7  20   5    0.60    0.48
   7  20   5   -1.14    0.52
  -7  20  -5    0.74    0.60
   9  20  -5   -0.60    0.61
   9  20  -5   -1.42    0.68
  -9  20   5    0.07    0.59
   9  20   5    0.00    0.60
  -9 -20   5   -0.53    0.49
  -9  20  -5    0.14    0.55
   9  20   5    0.25    0.50
 -11  20   5   -0.39    0.53
  11  20  -5    0.64    0.72
  11  20  -5   -1.32    0.56
 -11  20  -5    0.02    0.53
  11  20   5    0.03    0.64
 -11 -20   5    0.24    0.64
  13  20  -5   -1.33    0.65
 -13  20   5   -0.20    0.57
  13  20  -5   -0.25    0.65
 -13 -20   5   -0.62    0.48
  13  20   5    0.02    0.63
 -13  20  -5    0.07    0.55
   0  21   5   -0.28    0.58
   0  21  -5    0.07    0.48
   0  21  -5    0.29    0.59
   2  21  -5   -0.18    0.52
   2  21  -5   -0.81    0.55
  -2  21   5    0.47    0.58
  -2  21  -5   -0.08    0.49
  -2  21  -5   -0.38    0.53
   2  21   5   -0.67    0.58
  -4  21   5   -0.30    0.58
   4  21  -5   -1.06    0.53
   4  21  -5   -0.02    0.61
  -4  21  -5   -0.17    0.56
   4  21   5   -0.26    0.58
   6  21  -5   -0.75    0.51
   6  21  -5   -1.04    0.57
  -6  21   5    0.58    0.60
   6  21   5   -0.37    0.64
  -6  21  -5   -0.66    0.53
  -6 -21   5   -0.06    0.47
   8  21  -5    0.63    0.68
  -8  21   5    0.05    0.61
   8  21  -5   -0.01    0.60
  -8  21  -5   -0.29    0.55
   8  21   5   -0.56    0.65
   8  21   5    0.09    0.49
  -8 -21   5   -0.35    0.56
 -10  21   5   -0.31    0.57
  10  21  -5   -0.69    0.65
  10  21  -5    0.45    0.80
 -10  21  -5    0.67    0.63
 -10 -21   5    0.12    0.54
  10  21   5   -1.00    0.56
  10  21   5    0.48    0.50
  12  21  -5   -0.52    0.67
  12  21  -5   -0.75    0.64
 -12  21   5   -0.56    0.57
 -12 -21   5    0.04    0.51
  12  21   5   -0.27    0.53
  12  21   5   -0.63    0.68
 -12  21  -5   -0.25    0.55
   1  22  -5    4.21    0.68
  -1  22   5    4.29    0.81
   1  22  -5    5.01    0.88
  -1  22  -5    3.74    0.78
  -1  22  -5    4.49    0.67
   1  22   5    4.25    0.83
   3  22  -5    0.61    0.65
   3  22  -5    0.20    0.54
  -3  22   5    0.09    0.55
  -3  22  -5    0.62    0.61
  -3  22  -5    0.39    0.49
   3  22   5    0.13    0.62
   5  22  -5    2.60    0.79
   5  22  -5    2.05    0.64
  -5  22   5    3.06    0.75
  -5  22  -5    1.79    0.70
   5  22   5    2.27    0.77
  -5 -22   5    2.38    0.63
   7  22  -5    0.72    0.60
   7  22  -5    1.32    0.72
  -7  22   5    0.64    0.63
   7  22   5   -0.59    0.71
  -7  22  -5    0.10    0.60
  -7 -22   5    1.83    0.60
   9  22  -5   -0.60    0.65
   9  22  -5    0.15    0.69
  -9  22   5    0.07    0.62
  -9  22  -5    1.23    0.64
  -9 -22   5    1.24    0.65
   9  22   5   -1.04    0.69
  11  22  -5    4.54    0.87
  11  22  -5    2.72    0.83
 -11  22   5    1.78    0.71
  11  22   5    1.55    0.73
 -11  22  -5    2.14    0.75
 -11 -22   5    3.65    0.78
   0  23  -5    2.74    0.60
   0  23  -5    2.77    0.73
   0  23   5    3.16    0.77
  -2  23   5    1.15    0.67
   2  23  -5    0.50    0.49
   2  23  -5    0.62    0.63
  -2  23  -5    1.46    0.65
   2  23   5    0.40    0.71
  -2  23  -5    1.27    0.81
   4  23  -5   -0.15    0.65
  -4  23   5   -0.61    0.60
   4  23  -5    0.39    0.55
   4  23   5   -1.36    0.59
  -4  23  -5    0.07    0.59
   6  23  -5   -0.78    0.64
   6  23  -5   -0.30    0.49
  -6  23   5    0.38    0.64
   6  23   5   -1.23    0.69
  -6  23  -5    0.10    0.61
  -6 -23   5   -0.90    0.51
   8  23  -5   -0.64    0.67
   8  23  -5    1.24    0.68
  -8  23   5    0.50    0.64
  -8 -23   5    0.85    0.55
   8  23   5   -0.16    0.68
  -8  23  -5    0.50    0.61
  10  23  -5    2.91    0.81
 -10  23   5    0.96    0.68
  10  23  -5    2.29    0.81
 -10 -23   5    1.73    0.62
 -10  23  -5    1.90    0.76
  10  23   5    1.82    0.73
  -1  24   5    2.05    0.73
   1  24  -5    2.62    0.78
   1  24   5    1.49    0.72
  -1  24  -5    0.89    0.64
  -3  24   5   -0.67    0.61
   3  24  -5   -0.26    0.63
   3  24  -5    0.96    0.49
   3  24   5    0.27    0.71
  -3  24  -5   -0.33    0.60
  -5  24   5   12.19    1.36
   5  24  -5   10.92    1.03
   5  24  -5   12.26    1.33
   5  24   5   11.47    1.29
   7  24  -5    0.29    0.74
   7  24  -5    0.74    0.62
  -7  24   5    1.55    0.71
   7  24   5   -0.25    0.69
  -7 -24   5    0.23    0.53
  -7  24  -5    1.45    0.71
   0  25   5    0.16    0.65
   0  25  -5    0.27    0.65
  -2  25   5    0.39    0.64
   2  25  -5    0.51    0.68
  -2  25  -5    1.18    0.68
   2  25   5    0.97    0.74
  -4  25   5   -0.31    0.61
   4  25  -5    1.34    0.77
  -4  25  -5   -0.05    0.64
   4  25   5    0.85    0.79
  -6  25   5    3.35    0.80
   6  25  -5    4.62    0.95
  -6  25  -5    4.70    0.89
   6  25   5    4.46    0.90
  -6 -25   5    2.38    0.67
  -1  26   5    0.59    0.65
   1  26  -5   -0.24    0.63
  -1  26  -5    0.86    0.69
   1  26   5    1.92    0.72
   0   0   6  530.22   13.60
   0   0  -6  511.14   13.59
  -2   0   6    0.75    0.24
   2   0  -6    1.01    0.23
   2   0  -6    0.93    0.21
   2   0  -6    1.12    0.47
   2   0   6    0.66    0.17
  -2   0   6    1.21    0.39
  -2   0   6    0.78    0.46
   2   0   6    0.88    0.45
   4   0  -6   67.22    2.09
  -4   0   6   66.82    2.55
   4   0   6   69.09    2.05
   4   0  -6   62.18    2.32
   4   0   6   72.10    2.53
  -4   0   6   67.00    2.14
  -6   0  -6   91.37    2.79
  -6   0   6   90.70    2.90
  -6   0   6   90.29    3.29
  -8   0   6    6.59    0.76
  -8   0  -6    6.26    0.70
  -8   0   6    6.05    0.89
  -8   0  -6    9.12    1.10
 -10   0   6   60.03    2.69
 -10   0  -6   64.64    2.34
 -10   0  -6   67.73    2.88
 -10   0   6   62.46    2.40
 -12   0  -6   56.22    2.22
 -12   0   6   54.60    2.69
 -12   0   6   57.53    2.34
 -12   0  -6   60.65    2.79
 -14   0   6   12.91    1.31
 -14   0  -6   14.93    1.57
 -14   0  -6   12.97    1.09
 -14   0   6   11.57    1.13
 -16   0   6    5.15    0.88
 -16   0  -6    5.48    0.83
 -16   0  -6    7.41    1.23
 -16   0   6    6.42    1.22
 -18   0  -6   17.02    1.73
 -18   0   6   18.22    1.74
 -18   0   6   15.94    1.32
 -20   0  -6    6.24    1.21
 -20   0   6    6.55    1.19
 -20   0   6    6.04    0.91
   1  -1   6   20.66    1.00
   1  -1   6   22.80    0.67
  -1   1   6   21.47    0.94
  -1   1   6   20.48    0.65
  -1   1   6   20.91    1.00
   1   1  -6   19.72    1.01
   1   1  -6   21.09    0.62
  -1  -1  -6   21.01    1.03
  -1   1  -6   20.01    1.10
  -1  -1   6   20.69    0.75
  -1  -1   6   20.97    1.05
   1   1   6   23.79    1.00
   1  -1  -6   20.34    1.02
  -1  -1   6   21.11    0.75
  -3   1   6   19.64    1.20
   3  -1   6   17.97    1.03
   3   1  -6   17.99    0.81
  -3   1   6   17.08    0.83
   3   1  -6   18.37    1.16
   3  -1   6   19.07    0.77
  -3   1  -6   18.11    0.72
   3  -1  -6   17.41    0.80
  -3  -1   6   18.20    0.83
  -3  -1   6   18.22    1.20
   3  -1  -6   17.40    1.02
  -5   1   6    1.97    0.55
  -5   1   6    1.05    0.41
   5   1  -6    2.39    0.46
   5  -1  -6    1.42    0.42
  -5   1  -6    2.29    0.42
  -5  -1   6    1.29    0.47
  -5  -1   6    2.49    0.71
  -7   1   6   31.79    1.82
  -7   1   6   30.57    1.45
  -7  -1  -6   31.27    1.83
  -7  -1   6   30.75    1.79
  -7   1  -6   34.49    1.42
  -7  -1   6   34.98    1.52
  -9  -1  -6    0.62    0.66
  -9   1   6    0.68    0.67
  -9   1   6   -0.98    0.40
  -9  -1   6   -0.40    0.44
  -9  -1   6   -0.37    0.62
  -9   1  -6   -0.22    0.39
  -9   1  -6   -0.16    0.63
 -11  -1  -6   22.43    1.81
 -11   1   6   20.45    1.69
 -11   1   6   19.01    1.30
 -11   1  -6   17.16    1.25
 -11  -1   6   18.95    1.30
 -11  -1   6   17.24    1.58
 -11   1  -6   21.49    1.71
 -13   1   6    4.87    1.00
 -13  -1  -6    2.83    0.90
 -13   1   6    3.20    0.72
 -13   1  -6    3.57    0.96
 -13   1  -6    4.60    0.75
 -13  -1   6    4.33    0.85
 -13  -1   6    4.28    0.75
 -15   1   6    0.59    0.78
 -15  -1  -6    0.59    0.75
 -15   1   6   -0.37    0.53
 -15  -1   6    0.41    0.59
 -15   1  -6   -0.68    0.71
 -15  -1   6   -0.64    0.52
 -15   1  -6    0.74    0.55
 -17  -1  -6   -0.03    0.79
 -17   1   6   -0.50    0.72
 -17   1   6   -0.25    0.57
 -17   1  -6    0.30    0.86
 -17  -1   6   -1.43    0.51
 -17  -1   6   -0.26    0.76
 -17   1  -6   -0.78    0.50
 -19   1   6    2.39    0.98
 -19  -1  -6    2.33    0.96
 -19   1   6    1.35    0.67
 -19   1  -6    2.29    0.66
 -19   1  -6    1.83    0.95
 -19  -1   6    2.29    0.95
 -19  -1   6    2.13    0.74
 -21   1   6    2.80    0.76
 -21   1   6    3.42    1.08
 -21  -1  -6    1.92    0.95
 -21  -1   6    2.53    0.74
 -21   1  -6    2.54    0.98
 -21  -1   6    2.98    0.88
   0   2  -6    4.86    0.31
   0   2   6    6.65    0.53
   0   2   6    5.93    0.51
   0   2  -6    5.64    0.36
   0  -2   6    6.40    0.73
   0  -2   6    5.74    0.43
   0   2  -6    5.60    0.64
   0  -2  -6    5.56    0.62
   2   2  -6    3.11    0.63
  -2   2   6    3.27    0.36
   2   2  -6    2.72    0.37
   2  -2   6    2.96    0.59
   2   2  -6    3.06    0.37
  -2   2   6    3.16    0.41
   2  -2   6    2.85    0.35
  -2   2   6    2.84    0.51
  -2   2  -6    3.62    0.37
   2  -2  -6    3.02    0.34
  -2   2  -6    3.47    0.56
   2   2   6    3.25    0.50
  -2  -2   6    2.69    0.39
  -2  -2   6    3.67    0.56
   2  -2  -6    3.29    0.61
   2  -2  -6    3.25    0.49
  -2  -2   6    3.43    0.60
   4   2  -6    0.32    0.59
   4  -2   6   -0.11    0.50
   4  -2   6    0.42    0.28
  -4   2   6   -0.06    0.50
   4   2  -6    0.73    0.36
  -4   2   6    0.59    0.34
   4   2   6    0.49    0.37
   4  -2  -6    0.06    0.30
  -4   2  -6    0.82    0.32
  -4  -2   6    0.01    0.56
  -4  -2   6    0.01    0.33
   4  -2  -6    0.34    0.46
  -6  -2  -6    2.48    0.69
  -6   2   6    2.11    0.52
  -6   2   6    3.08    0.67
  -6  -2   6    2.57    0.56
  -6   2  -6    3.42    0.51
  -6  -2   6    3.42    0.83
  -8   2   6   38.37    2.10
  -8   2   6   38.09    1.70
  -8  -2  -6   38.50    1.98
  -8   2  -6   37.32    1.58
  -8  -2   6   40.39    1.74
  -8  -2   6   40.27    2.09
 -10   2   6   10.39    1.00
 -10  -2  -6    9.16    1.17
 -10   2   6    9.38    1.19
 -10  -2   6    9.35    1.16
 -10  -2   6   10.10    1.01
 -10   2  -6    9.30    0.90
 -10   2  -6    7.30    1.13
 -12   2   6    8.84    1.01
 -12   2   6    9.07    1.14
 -12  -2  -6    8.76    1.19
 -12  -2   6    8.86    1.02
 -12  -2   6   11.55    1.39
 -12   2  -6    9.33    1.02
 -12   2  -6    9.29    1.23
 -14   2   6   -0.29    0.70
 -14  -2  -6   -0.21    0.72
 -14   2   6    0.38    0.53
 -14   2  -6    1.21    0.79
 -14  -2   6    0.32    0.54
 -14  -2   6    0.59    0.56
 -14   2  -6   -0.35    0.45
 -16   2   6    2.96    0.81
 -16  -2  -6    4.59    1.09
 -16   2   6    3.95    0.95
 -16   2  -6    5.15    1.10
 -16  -2   6    5.21    0.87
 -16   2  -6    4.91    0.78
 -16  -2   6    3.38    0.88
 -18   2   6    0.01    0.59
 -18   2   6    0.42    0.62
 -18  -2  -6   -0.60    0.71
 -18   2  -6   -0.86    0.55
 -18   2  -6    0.07    0.75
 -18  -2   6   -0.13    0.56
 -18  -2   6    1.39    0.78
 -20   2   6    0.97    0.69
 -20   2   6    1.21    0.91
 -20  -2  -6    0.48    0.80
 -20   2  -6    1.17    0.90
 -20  -2   6    1.62    0.87
 -20   2  -6    1.49    0.61
   1  -3   6  163.55    4.62
   1   3  -6  155.93    4.34
   1  -3   6  158.98    4.34
   1   3  -6  162.91    4.69
  -1   3   6  162.92    4.35
  -1   3   6  161.42    4.28
  -1   3   6  166.40    4.47
  -1  -3   6  158.51    4.38
   1   3   6  159.47    4.44
   1  -3  -6  161.81    4.45
   1  -3  -6  159.62    4.35
  -1   3  -6  159.99    4.31
  -1  -3   6  158.65    4.63
  -1   3  -6  155.42    4.64
  -3   3   6    2.51    0.41
   3  -3   6    3.03    0.54
   3   3  -6    1.48    0.64
   3   3  -6    2.14    0.41
   3   3  -6    1.88    0.45
   3  -3   6    3.44    0.44
  -3   3   6    2.40    0.55
   3  -3  -6    2.24    0.35
   3   3   6    1.86    0.33
  -3  -3   6    1.82    0.60
  -3  -3   6    2.06    0.63
  -3   3  -6    2.36    0.37
  -3   3  -6    1.98    0.51
   3  -3  -6    2.45    0.46
   5   3  -6  141.12    4.55
   5   3  -6  143.89    4.32
  -5   3   6  135.53    4.11
  -5  -3  -6  146.97    4.21
  -5   3   6  141.78    4.46
  -5  -3   6  131.18    4.43
   5   3   6  147.10    4.10
  -5   3  -6  146.02    4.06
   5  -3  -6  137.63    4.06
  -5  -3   6  138.88    4.18
  -7   3   6   53.75    2.06
  -7   3   6   56.65    2.44
  -7  -3  -6   55.64    2.30
  -7  -3   6   56.48    2.11
  -7  -3   6   55.02    2.45
  -7   3  -6   53.61    1.99
  -9   3   6   21.62    1.52
  -9   3   6   25.56    1.38
  -9  -3  -6   29.02    1.70
  -9  -3   6   25.78    1.39
  -9  -3   6   26.23    1.60
  -9   3  -6   26.29    1.34
 -11   3   6   82.69    2.97
 -11   3   6   77.68    3.25
 -11  -3  -6   79.55    3.32
 -11   3  -6   90.40    3.52
 -11   3  -6   83.76    2.85
 -11  -3   6   80.97    3.25
 -11  -3   6   81.68    2.94
 -13  -3  -6    5.23    1.04
 -13   3   6    4.61    0.79
 -13   3   6    5.52    0.94
 -13  -3   6    6.20    0.84
 -13   3  -6    6.23    1.11
 -13   3  -6    6.38    0.82
 -13  -3   6    5.60    0.92
 -15   3   6   15.09    1.61
 -15  -3  -6   13.26    1.55
 -15   3   6   14.87    1.24
 -15  -3   6   13.01    1.52
 -15   3  -6   10.29    1.37
 -15   3  -6   12.84    1.18
 -15  -3   6   14.18    1.25
 -17   3   6   24.07    1.97
 -17  -3  -6   24.39    1.95
 -17   3   6   22.70    1.54
 -17  -3   6   24.46    1.86
 -17  -3   6   22.27    1.50
 -17   3  -6   25.47    2.01
 -17   3  -6   23.91    1.52
 -19   3   6   -0.38    0.59
 -19  -3  -6   -0.04    0.78
 -19   3   6    0.18    0.59
 -19   3  -6    0.07    0.59
 -19   3  -6   -0.28    0.59
 -19  -3   6    0.99    0.78
 -21   3   6    8.55    1.06
 -21  -3  -6    8.70    1.41
 -21   3   6    7.58    1.37
 -21   3  -6   10.43    1.08
 -21  -3   6    9.44    1.33
   0   4   6  287.92    7.35
   0  -4  -6  277.28    7.29
   0   4   6  280.23    7.31
   0   4  -6  286.51    7.42
   0  -4   6  275.75    7.44
   0  -4   6  288.74    7.70
   0   4   6  271.37    7.33
   0   4  -6  268.22    7.69
   2   4  -6   46.14    1.63
   2   4  -6   47.95    1.86
  -2   4   6   46.96    1.57
  -2   4   6   46.80    1.70
   2  -4   6   49.76    1.81
   2  -4   6   47.48    1.61
   2  -4  -6   48.54    1.83
  -2  -4   6   47.43    1.83
   2  -4  -6   47.18    1.49
   2   4   6   49.26    1.35
  -2   4  -6   46.63    1.87
  -2   4  -6   45.64    1.60
   2  -4  -6   47.61    1.50
  -4   4   6   85.87    2.71
   4   4  -6   88.73    3.09
  -4   4   6   83.79    2.94
   4   4  -6   88.00    2.81
   4   4  -6   85.90    2.76
  -4  -4   6   85.87    3.03
   4   4   6   89.25    2.54
   4  -4  -6   91.17    2.68
  -4   4  -6   84.31    2.68
  -6  -4  -6  257.11    7.29
  -6   4   6  257.41    7.20
  -6   4   6  259.77    7.53
  -6  -4   6  261.45    7.59
   6   4   6  263.21    7.11
  -6   4  -6  258.71    7.13
  -8   4   6    8.31    0.91
  -8  -4  -6    9.60    1.10
  -8   4   6    7.01    1.03
  -8  -4   6   11.10    1.23
  -8   4  -6    9.14    0.90
 -10   4   6   55.80    2.30
 -10  -4  -6   56.87    2.61
 -10   4   6   57.16    2.65
 -10  -4   6   55.41    2.57
 -10   4  -6   58.04    2.17
 -12   4   6   83.04    2.98
 -12  -4  -6   82.34    3.34
 -12   4   6   81.28    3.32
 -12  -4   6   84.96    3.36
 -12   4  -6   80.17    2.86
 -14   4   6    2.67    0.92
 -14  -4  -6    3.98    0.93
 -14   4   6    2.73    0.69
 -14  -4   6    4.22    0.95
 -14   4  -6    2.09    0.90
 -14   4  -6    4.27    0.72
 -16   4   6   51.61    2.62
 -16  -4  -6   50.75    2.68
 -16   4   6   48.49    2.26
 -16   4  -6   57.37    2.26
 -16   4  -6   56.08    2.84
 -16  -4   6   51.20    2.51
 -18  -4  -6    7.98    1.28
 -18   4   6    6.30    0.91
 -18   4   6    7.47    1.28
 -18   4  -6    7.65    1.00
 -18  -4   6    9.51    1.16
 -18   4  -6    8.04    1.17
 -20   4   6   12.32    1.23
 -20  -4  -6    8.55    1.26
 -20   4   6   11.30    1.52
 -20  -4   6   13.75    1.56
 -20   4  -6   11.49    1.21
   1   5  -6   19.45    1.20
  -1   5   6   18.17    0.69
   1   5  -6   18.52    0.95
  -1   5   6   17.16    0.86
  -1   5   6   17.95    0.87
   1  -5   6   18.52    1.09
   1  -5  -6   17.38    0.69
   1   5   6   17.85    0.88
  -1   5  -6   17.64    0.95
  -1   5  -6   17.95    1.15
   1   5   6   19.39    0.84
  -1  -5   6   17.72    1.11
   1  -5  -6   18.77    0.96
   1  -5  -6   17.37    0.78
  -3   5   6    4.57    0.56
   3   5  -6    6.13    0.85
   3   5  -6    5.04    0.63
  -3   5   6    4.74    0.62
   3  -5   6    5.32    0.81
  -3   5  -6    5.02    0.74
   3  -5  -6    5.87    0.51
   3  -5  -6    5.75    0.58
   3   5   6    5.37    0.31
  -3   5  -6    5.13    0.58
  -5   5   6    0.60    0.56
  -5   5   6    1.49    0.46
   5   5  -6    2.88    0.80
  -5  -5  -6    0.95    0.46
   5   5  -6    1.16    0.52
  -5  -5   6    1.68    0.65
  -5   5  -6    1.66    0.50
   5  -5  -6    1.26    0.47
   5   5   6    1.59    0.34
  -7   5   6   11.29    1.05
  -7  -5  -6    9.93    1.04
  -7   5   6    7.76    0.88
  -7  -5   6    9.67    1.02
  -7   5  -6   10.62    0.87
  -9   5   6    0.11    0.61
  -9  -5  -6    0.81    0.64
  -9   5   6   -0.08    0.45
  -9   5  -6    1.07    0.53
  -9  -5   6    0.11    0.46
 -11   5   6   28.95    1.60
 -11  -5  -6   31.90    2.00
 -11   5   6   32.33    2.02
 -11   5  -6   29.45    1.57
 -11  -5   6   29.37    1.88
 -13   5   6    5.57    1.04
 -13   5   6    5.07    0.81
 -13  -5  -6    3.87    0.94
 -13  -5   6    5.83    1.00
 -13   5  -6    6.84    0.81
 -15  -5  -6    0.28    0.71
 -15   5   6    0.68    0.78
 -15   5   6    1.07    0.60
 -15  -5   6    0.25    0.72
 -15   5  -6   -0.08    0.50
 -17   5   6   -0.05    0.55
 -17  -5  -6   -0.88    0.69
 -17   5   6    0.02    0.61
 -17  -5   6    0.91    0.76
 -17   5  -6    0.03    0.61
 -19   5   6    3.79    0.82
 -19  -5  -6    1.82    0.94
 -19   5   6    5.63    1.17
 -19   5  -6    3.52    0.72
 -19  -5   6    4.84    1.00
 -21  -5  -6    3.29    1.03
 -21   5   6    5.53    1.24
 -21   5   6    5.19    0.93
 -21  -5   6    5.46    1.09
 -21   5  -6    5.50    0.82
   0   6  -6  232.83    6.38
   0   6   6  224.29    5.85
   0   6   6  216.77    5.88
   0   6  -6  216.54    6.14
   0  -6   6  236.92    6.35
   0  -6  -6  218.51    5.91
   0   6   6  222.71    6.07
   2   6  -6    4.32    0.58
  -2   6   6    5.16    0.59
  -2   6   6    4.07    0.49
   2   6  -6    5.08    0.77
  -2   6  -6    5.75    0.76
   2  -6  -6    5.25    0.32
  -2   6  -6    4.75    0.57
   2   6   6    5.04    0.55
   2  -6  -6    4.89    0.65
   2  -6  -6    5.20    0.55
   4   6  -6    4.41    0.85
  -4   6   6    5.62    0.63
   4   6  -6    6.35    0.73
  -4   6   6    4.65    0.68
  -4  -6  -6    5.66    0.51
   4  -6  -6    4.33    0.53
  -4  -6   6    4.60    0.66
  -4   6  -6    5.60    0.66
   4   6   6    5.41    0.39
  -6  -6  -6   35.03    1.57
  -6   6   6   34.26    1.57
   6   6  -6   40.62    2.03
  -6   6   6   39.49    1.87
   6   6  -6   35.36    1.69
  -6   6  -6   36.01    1.55
  -6  -6   6   36.84    1.87
   6   6   6   36.01    1.35
  -8   6   6   12.93    1.31
  -8  -6  -6   13.43    1.17
  -8   6   6   12.54    1.03
  -8   6  -6   12.53    0.98
  -8  -6   6   12.98    1.14
 -10  -6  -6   43.00    2.13
 -10   6   6   43.37    2.25
 -10   6   6   42.45    1.93
 -10   6  -6   46.38    1.93
 -10  -6   6   42.95    2.22
 -12  -6  -6   15.42    1.47
 -12   6   6   13.26    1.16
 -12   6   6   13.01    1.45
 -12  -6   6   15.68    1.45
 -12   6  -6   11.55    1.04
 -14   6   6    8.17    1.13
 -14  -6  -6    8.92    1.19
 -14   6   6    9.69    1.06
 -14   6  -6   10.09    1.00
 -14  -6   6    8.04    1.15
 -16   6   6   -0.01    0.56
 -16   6   6    0.22    0.59
 -16  -6  -6    1.04    0.78
 -16  -6   6    0.14    0.56
 -16   6  -6    0.03    0.53
 -18   6   6   10.35    1.14
 -18  -6  -6   13.85    1.52
 -18   6   6   15.72    1.70
 -18   6  -6   11.11    1.12
 -18  -6   6    9.70    1.25
 -20   6   6    2.86    0.83
 -20  -6  -6    3.21    0.93
 -20   6   6    2.84    0.76
 -20   6  -6    4.77    0.84
 -20  -6   6    5.19    1.05
   1   7  -6   17.60    1.11
   1   7  -6   15.80    1.04
  -1   7   6   16.72    0.99
  -1   7   6   17.60    0.88
  -1  -7  -6   17.74    0.59
  -1   7  -6   18.83    1.08
   1  -7  -6   21.56    1.00
   1   7   6   16.58    0.93
   1  -7  -6   17.96    0.90
  -1   7  -6   19.36    1.18
  -3   7   6    4.56    0.58
   3   7  -6    3.83    0.61
  -3   7   6    4.33    0.63
   3   7  -6    3.65    0.64
  -3   7  -6    3.18    0.58
   3  -7  -6    4.31    0.30
  -3   7  -6    4.18    0.62
   3  -7  -6    4.13    0.52
   5   7  -6  119.92    4.01
   5   7  -6  116.79    3.75
  -5   7   6  119.27    3.85
  -5  -7  -6  120.08    3.43
  -5   7   6  116.59    3.64
   5   7   6  119.51    3.25
  -5   7  -6  116.82    3.63
  -5  -7   6  109.95    3.80
   7   7  -6   19.06    1.30
  -7   7   6   24.58    1.52
   7   7  -6   21.85    1.63
  -7   7   6   17.17    1.19
  -7  -7  -6   23.36    1.29
  -7   7  -6   18.42    1.23
  -7  -7   6   18.03    1.46
  -9   7   6   16.30    1.40
  -9  -7  -6   16.35    1.26
  -9   7   6   12.69    1.08
  -9   7  -6   11.76    1.02
  -9  -7   6   12.20    1.14
 -11   7   6   32.55    1.98
 -11   7   6   30.35    1.61
 -11  -7  -6   36.42    1.86
 -11  -7   6   31.50    1.78
 -11   7  -6   28.30    1.53
 -13   7   6    2.37    0.85
 -13  -7  -6    3.37    0.88
 -13   7   6    1.38    0.61
 -13  -7   6    2.17    0.68
 -13   7  -6    2.22    0.59
 -15  -7  -6   10.52    1.33
 -15   7   6   11.42    1.16
 -15   7   6   14.68    1.37
 -15   7  -6   10.37    1.08
 -15  -7   6   12.68    1.45
 -17   7   6   10.27    1.40
 -17   7   6   11.05    1.14
 -17  -7  -6    8.37    1.18
 -17  -7   6    7.37    1.06
 -17   7  -6    8.67    1.00
 -19  -7  -6    1.03    0.74
 -19   7   6    0.31    0.54
 -19   7   6    1.36    0.89
 -19  -7   6    1.02    0.72
 -19   7  -6   -0.17    0.58
   0   8  -6  210.70    6.02
   0   8   6  199.01    5.81
   0   8  -6  207.72    5.92
   0  -8  -6  212.74    5.77
   0   8   6  212.15    5.42
   0  -8  -6  210.19    5.65
  -2   8   6   -0.10    0.34
   2   8  -6   -0.50    0.43
   2   8  -6   -0.31    0.48
  -2   8   6    0.70    0.39
  -2   8  -6   -0.29    0.45
   2   8   6   -0.32    0.34
   2  -8  -6    0.72    0.45
  -2   8  -6   -0.43    0.45
   2  -8  -6    0.12    0.34
  -4  -8  -6   16.94    0.76
   4   8  -6   20.28    1.36
  -4   8   6   21.00    1.19
   4   8  -6   18.09    1.19
  -4   8   6   19.22    1.25
  -4   8  -6   19.14    1.13
  -4   8  -6   19.10    1.22
   4  -8  -6   17.88    0.69
   6   8  -6  150.75    4.71
  -6   8   6  152.10    4.82
  -6  -8  -6  153.49    4.41
  -6   8   6  150.10    4.59
   6   8  -6  153.84    4.97
   6   8   6  147.39    4.19
  -6   8  -6  162.83    4.64
  -6  -8   6  149.93    4.80
   8   8  -6    2.31    0.75
  -8   8   6    3.34    0.65
  -8   8   6    2.86    0.76
   8   8  -6    2.39    0.79
  -8  -8  -6    4.54    0.69
  -8  -8   6    3.62    0.71
  -8   8  -6    3.34    0.61
 -10   8   6   90.25    3.44
 -10  -8  -6   93.09    3.29
 -10   8   6   93.77    3.18
 -10  -8   6   88.81    3.36
 -10   8  -6   89.30    3.12
 -12   8   6   28.31    1.56
 -12  -8  -6   31.40    1.80
 -12   8   6   26.70    1.86
 -12   8  -6   25.46    1.46
 -12  -8   6   26.63    1.77
 -14   8   6   13.10    1.51
 -14   8   6   11.57    1.14
 -14  -8  -6   13.62    1.45
 -14   8  -6   10.19    1.06
 -14  -8   6   10.23    1.26
 -16   8   6    9.24    1.20
 -16   8   6    8.29    1.02
 -16  -8  -6    9.22    1.23
 -16  -8   6    7.97    1.17
 -16   8  -6    7.29    0.97
 -18   8   6   14.72    1.25
 -18  -8  -6   14.71    1.49
 -18   8   6   13.62    1.64
 -18  -8   6   12.36    1.43
 -18   8  -6   11.87    1.24
 -20   8   6    3.03    0.76
 -20   8   6    5.81    1.18
 -20  -8  -6    3.41    0.96
 -20  -8   6    3.39    0.94
 -20   8  -6    1.97    0.75
  -1  -9  -6    6.70    0.60
  -1   9   6    6.64    0.72
   1   9  -6    6.08    0.80
   1   9  -6    6.14    0.74
  -1   9  -6    5.90    0.71
   1   9   6    7.01    0.75
  -1   9  -6    7.29    0.85
   1  -9  -6    6.98    0.72
   3   9  -6   23.17    1.40
  -3   9   6   22.89    1.23
  -3  -9  -6   20.73    0.71
   3   9  -6   20.03    1.23
  -3   9   6   21.89    1.18
  -3   9  -6   22.29    1.23
  -3   9  -6   21.61    1.27
   3   9   6   23.37    1.21
   5   9  -6   30.22    1.69
  -5  -9  -6   25.86    1.10
   5   9  -6   27.94    1.51
  -5   9   6   28.40    1.43
  -5   9   6   27.26    1.57
  -5   9  -6   28.85    1.49
  -5  -9   6   29.17    1.57
   7   9  -6    0.11    0.54
  -7  -9  -6    1.03    0.45
  -7   9   6    1.05    0.58
  -7   9   6    0.27    0.52
   7   9  -6   -0.64    0.51
  -7   9  -6    0.07    0.44
   7   9   6    0.69    0.32
  -7  -9   6    1.05    0.60
  -9   9   6   -0.62    0.47
  -9  -9  -6    1.04    0.55
  -9   9   6    1.10    0.64
   9   9  -6    0.39    0.55
  -9   9  -6    0.15    0.52
  -9  -9   6    1.17    0.69
 -11   9   6   16.77    1.36
 -11   9   6   15.72    1.21
 -11  -9  -6   17.49    1.37
 -11   9  -6   16.08    1.25
 -11  -9   6   17.60    1.46
 -13   9   6    8.54    1.18
 -13   9   6    8.86    1.03
 -13  -9  -6    8.90    1.09
 -13   9  -6    7.13    0.87
 -13  -9   6    7.31    1.08
 -15  -9  -6    4.13    0.89
 -15   9   6    1.50    0.66
 -15   9   6    2.87    0.88
 -15   9  -6    2.64    0.66
 -15  -9   6    1.91    0.77
 -17  -9  -6    1.15    0.69
 -17   9   6    0.57    0.80
 -17   9   6   -0.10    0.54
 -17  -9   6    0.18    0.68
 -17   9  -6   -0.07    0.59
 -19   9   6    2.50    0.72
 -19  -9  -6    3.42    0.92
 -19   9   6    2.68    0.87
 -19   9  -6    3.11    0.71
 -19  -9   6    2.19    0.81
   0  10   6   28.08    0.84
   0  10   6   26.68    1.32
   0  10  -6   29.87    1.45
   0 -10  -6   28.17    1.25
   0  10  -6   28.69    1.44
  -2  10   6    1.05    0.47
  -2 -10  -6    0.54    0.26
   2  10  -6    1.22    0.54
   2  10  -6    1.35    0.59
   2  10   6    0.51    0.44
  -2  10  -6    0.88    0.55
  -2  10  -6    1.98    0.56
   4  10  -6    0.68    0.52
   4  10  -6    2.97    0.72
  -4 -10  -6    1.70    0.30
  -4  10   6    1.76    0.55
  -4  10   6    0.92    0.47
  -4  10  -6    2.02    0.56
  -4  10  -6    1.35    0.57
   4  10   6    1.74    0.58
   6  10  -6   17.98    1.32
  -6  10   6   18.14    1.18
  -6  10   6   17.92    1.33
  -6 -10  -6   19.77    1.01
   6  10  -6   18.24    1.44
  -6 -10   6   19.42    1.35
  -6  10  -6   19.66    1.21
  -8  10   6   19.35    1.28
  -8  10   6   19.32    1.44
   8  10  -6   20.24    1.38
  -8 -10  -6   18.71    1.17
   8  10  -6   17.95    1.55
  -8  10  -6   17.44    1.20
  -8 -10   6   18.79    1.29
 -10  10   6   14.54    1.17
  10  10  -6   16.81    1.40
 -10  10   6   17.63    1.33
 -10 -10  -6   15.10    1.24
 -10 -10   6   15.11    1.23
 -10  10  -6   15.18    1.15
 -12  10   6    0.14    0.57
 -12  10   6    0.37    0.71
 -12 -10  -6    0.06    0.59
 -12 -10   6    0.74    0.65
 -12  10  -6    0.22    0.50
 -14  10   6   -0.36    0.68
 -14 -10  -6    2.31    0.68
 -14  10   6    0.11    0.55
 -14  10  -6   -0.68    0.55
 -14 -10   6   -0.09    0.59
 -16  10   6    2.13    0.72
 -16 -10  -6    3.30    0.86
 -16  10   6    3.34    0.78
 -16  10  -6    2.70    0.73
 -16 -10   6    3.58    0.85
 -18 -10  -6    1.80    0.81
 -18  10   6    2.12    0.69
 -18  10   6    0.74    0.85
 -18  10  -6    0.78    0.59
 -18 -10   6    2.89    0.81
  -1  11   6   65.40    2.35
   1  11  -6   64.13    2.40
   1  11  -6   63.35    2.39
  -1 -11  -6   62.86    2.07
  -1  11  -6   66.99    2.40
  -1  11  -6   61.33    2.34
   1  11   6   64.67    2.33
   3  11  -6    5.07    0.78
  -3  11   6    5.16    0.75
  -3 -11  -6    4.66    0.41
   3  11  -6    3.95    0.71
   3  11   6    4.56    0.69
  -3  11  -6    5.12    0.72
  -3  11  -6    4.16    0.69
   5  11  -6   53.04    2.20
  -5 -11  -6   51.33    1.70
  -5  11   6   51.80    2.08
   5  11  -6   50.85    2.27
  -5  11   6   55.06    2.21
  -5  11  -6   52.65    2.09
   5 -11  -6   49.78    1.42
  -5 -11   6   51.16    2.19
   5  11   6   51.93    2.11
  -7  11   6   30.85    1.72
   7  11  -6   33.60    1.74
  -7  11   6   27.15    1.55
   7  11  -6   33.07    1.89
  -7 -11  -6   30.19    1.38
  -7  11  -6   33.83    1.60
  -7 -11   6   33.70    1.74
  -9  11   6    6.99    0.87
  -9 -11  -6    8.41    0.96
  -9  11   6   11.48    1.25
   9  11  -6    8.82    1.12
   9  11  -6    9.01    1.04
  -9 -11   6    8.90    1.06
  -9  11  -6   11.06    1.00
  11  11  -6   35.97    1.87
 -11  11   6   37.80    2.10
 -11 -11  -6   35.81    1.85
 -11  11   6   39.48    1.82
 -11 -11   6   36.30    1.96
 -11  11  -6   37.62    1.77
 -13  11   6    2.65    0.86
 -13 -11  -6    3.17    0.80
 -13  11   6    1.84    0.65
 -13 -11   6    2.24    0.75
 -13  11  -6    1.55    0.61
 -15 -11  -6    7.15    1.05
 -15  11   6    7.67    0.96
 -15  11   6    7.21    1.15
 -15 -11   6   10.49    1.26
 -15  11  -6    6.89    0.88
 -17  11   6   13.69    1.57
 -17 -11  -6   13.78    1.48
 -17  11   6   13.38    1.21
 -17  11  -6   11.87    1.12
 -17 -11   6   14.01    1.38
 -19  11   6   -0.74    0.78
 -19  11   6    0.29    0.61
 -19 -11   6    0.03    0.67
 -19  11  -6   -0.03    0.60
   0  12  -6    0.23    0.55
   0 -12  -6    0.15    0.43
   0  12   6    0.49    0.14
   0  12  -6    0.10    0.57
   0  12   6    0.08    0.47
  -2 -12  -6    6.72    0.61
   2  12  -6    6.63    0.86
   2  12  -6    7.15    0.86
  -2  12   6    5.44    0.78
   2  12   6    7.73    0.90
  -2  12  -6    6.17    0.79
  -2  12  -6    6.12    0.80
  -4 -12  -6    3.92    0.42
   4  12  -6    3.34    0.71
   4  12  -6    5.27    0.84
  -4  12   6    5.28    0.75
   4  12   6    4.76    0.75
  -4  12  -6    5.18    0.75
  -4  12  -6    4.71    0.75
   6  12  -6   44.26    2.03
   6  12  -6   42.60    2.03
  -6 -12  -6   44.12    1.58
  -6  12   6   44.68    1.93
  -6  12  -6   44.75    1.91
   6 -12  -6   42.89    1.29
  -6 -12   6   44.69    2.02
   6  12   6   42.14    1.92
  -8 -12  -6   11.80    0.94
  -8  12   6   12.88    1.12
   8  12  -6   13.82    1.39
   8  12  -6   10.44    1.17
  -8  12   6   11.52    1.21
  -8  12  -6   12.55    1.15
   8  12   6   13.28    1.14
  -8 -12   6   13.78    1.25
  10  12  -6    2.41    0.70
  10  12  -6    1.68    0.84
 -10 -12  -6    1.43    0.57
 -10  12   6    1.53    0.60
 -10  12   6    1.57    0.73
 -10  12  -6    1.13    0.54
 -10 -12   6    1.83    0.67
 -12  12   6    4.90    0.78
 -12 -12  -6    3.87    0.74
  12  12  -6    4.36    0.83
 -12  12   6    4.21    0.84
  12  12  -6    3.38    1.04
 -12 -12   6    4.39    0.85
 -12  12  -6    2.44    0.66
 -14 -12  -6    1.05    0.64
  14  12  -6    0.93    0.60
 -14  12   6    0.31    0.70
 -14  12   6    0.67    0.59
 -14 -12   6    1.12    0.66
 -14  12  -6    0.03    0.51
 -16 -12  -6    8.29    1.07
 -16  12   6    9.04    1.27
 -16  12   6    7.60    0.96
 -16 -12   6   10.32    1.24
 -16  12  -6   10.09    1.06
 -18  12   6    0.85    0.59
 -18  12   6    0.62    0.62
 -18  12  -6    0.83    0.60
 -18 -12   6    0.26    0.65
   1  13  -6   50.76    2.05
   1  13  -6   46.12    1.96
  -1 -13  -6   45.81    1.70
  -1  13   6   43.75    1.98
  -1  13  -6   46.33    1.93
   1  13   6   49.32    1.97
  -1  13  -6   45.87    1.98
   1  13   6   46.72    1.45
   3  13  -6   36.78    1.75
  -3  13   6   35.79    1.69
   3  13  -6   37.68    1.77
  -3 -13  -6   35.44    1.22
  -3  13  -6   35.02    1.64
   3  13   6   36.22    1.71
  -3  13  -6   37.96    1.73
   5  13  -6    1.15    0.62
   5  13  -6   -0.13    0.52
  -5  13   6    0.23    0.52
  -5 -13  -6    1.06    0.32
   5  13   6    1.39    0.58
  -5  13  -6    0.53    0.51
  -7  13   6   20.56    1.33
  -7 -13  -6   18.29    1.00
   7  13  -6   21.07    1.44
   7  13  -6   19.91    1.51
   7  13   6   17.15    1.29
   7 -13  -6   18.02    0.72
  -7  13  -6   20.05    1.29
  -7 -13   6   21.91    1.40
  -9  13   6    0.08    0.57
   9  13  -6    0.50    0.74
   9  13  -6   -0.23    0.56
  -9 -13  -6    0.27    0.42
  -9  13   6    0.09    0.52
   9  13   6    0.15    0.58
  -9  13  -6   -0.35    0.53
  -9 -13   6   -0.32    0.55
  11  13  -6   44.56    2.32
 -11  13   6   48.53    2.33
 -11  13   6   50.39    2.15
  11  13  -6   49.20    2.24
 -11 -13  -6   48.03    2.05
 -11 -13   6   48.31    2.28
 -11  13  -6   52.65    2.13
 -13  13   6    4.31    0.79
 -13 -13  -6    5.43    0.83
  13  13  -6    3.76    0.83
 -13  13   6    3.12    0.86
  13  13  -6    5.03    1.12
 -13 -13   6    5.00    0.89
 -13  13  -6    5.07    0.78
 -15 -13  -6   -0.07    0.67
 -15  13   6   -0.93    0.62
 -15  13   6   -0.44    0.51
  15  13  -6   -0.43    0.57
 -15 -13   6   -0.20    0.58
 -15  13  -6   -0.69    0.49
 -17  13   6    0.58    0.80
 -17  13   6    1.33    0.63
  17  13  -6    1.45    0.70
 -17  13  -6    1.23    0.58
 -17 -13   6    1.29    0.68
   0  14  -6   18.37    1.16
   0  14   6   17.99    1.22
   0  14   6   18.12    0.57
   0  14  -6   16.03    1.20
  -2 -14  -6   24.70    1.10
   2  14  -6   27.98    1.58
  -2  14   6   24.36    1.40
   2  14  -6   25.06    1.41
   2  14   6   25.43    1.43
   2  14   6   25.06    1.06
  -2  14  -6   28.23    1.44
  -2  14  -6   23.53    1.40
  -4  14   6    3.42    0.68
   4  14  -6    3.99    0.77
  -4 -14  -6    4.84    0.50
   4  14  -6    4.46    0.82
  -4  14  -6    4.43    0.73
   4  14   6    3.62    0.69
  -4  14  -6    4.00    0.69
   6  14  -6   16.22    1.34
  -6 -14  -6   17.18    0.87
  -6  14   6   14.48    1.21
   6  14  -6   18.12    1.33
   6  14   6   13.84    1.21
  -6 -14   6   16.77    1.25
  -6  14  -6   15.58    1.19
   8  14  -6    6.49    0.94
   8  14  -6    7.59    1.08
  -8  14   6    6.77    0.88
  -8 -14  -6    8.12    0.77
  -8  14  -6    7.83    0.93
  -8 -14   6    7.98    0.97
   8  14   6    5.64    0.85
  10  14  -6   -0.16    0.59
 -10  14   6    0.21    0.52
 -10 -14  -6    0.85    0.47
  10  14  -6    1.06    0.82
  10  14   6    0.17    0.61
 -10 -14   6    1.43    0.67
 -10  14  -6    0.15    0.58
 -12  14   6    0.44    0.64
  12  14  -6    1.63    0.72
 -12 -14  -6    0.91    0.56
  12  14  -6    0.56    0.86
 -12  14   6    0.53    0.60
 -12 -14   6    0.38    0.66
 -12  14  -6    0.74    0.58
  14  14  -6    3.50    0.83
  14  14  -6    3.52    1.06
 -14  14   6    3.73    0.90
 -14  14   6    3.57    0.76
 -14 -14   6    3.28    0.80
 -14  14  -6    3.18    0.74
 -16  14   6   14.20    1.52
 -16  14   6   13.20    1.23
  16  14  -6   15.64    1.44
  16  14  -6   15.91    1.66
 -16 -14   6   16.33    1.40
 -16  14  -6   16.55    1.24
 -18  14   6    1.97    0.70
 -18  14   6    0.57    0.76
  18  14  -6    1.89    0.72
 -18  14  -6    0.99    0.58
 -18 -14   6    1.46    0.73
  -1  15   6   56.22    2.22
   1  15  -6   54.85    2.25
   1  15  -6   55.11    2.15
   1  15   6   53.88    2.20
  -1  15  -6   53.89    2.15
  -1  15  -6   53.80    2.23
   1  15   6   51.56    1.60
   3  15  -6   -0.17    0.60
  -3 -15  -6    0.25    0.27
   3  15  -6    0.81    0.59
  -3  15   6    0.38    0.50
   3  15   6   -0.63    0.56
  -3  15  -6   -0.32    0.50
  -3  15  -6   -0.16    0.46
   3  15   6    0.32    0.37
  -5 -15  -6   71.30    2.22
   5  15  -6   72.36    2.79
  -5  15   6   69.42    2.69
   5  15  -6   75.29    2.80
   5  15   6   71.77    2.72
  -5  15  -6   74.21    2.72
  -7  15   6   13.82    1.25
   7  15  -6   12.65    1.28
  -7 -15  -6   12.82    0.82
   7  15  -6   13.64    1.23
  -7 -15   6   12.98    1.18
  -7  15  -6   12.05    1.11
   7  15   6   12.46    1.16
  -9 -15  -6   13.01    0.96
   9  15  -6   11.77    1.23
   9  15  -6   11.44    1.38
  -9  15   6   10.98    1.14
  -9  15  -6   13.81    1.16
  -9 -15   6   15.31    1.30
   9  15   6   14.10    1.22
  11  15  -6   38.12    1.97
  11  15  -6   37.96    2.18
 -11  15   6   37.49    1.85
 -11  15  -6   35.78    1.78
  11  15   6   38.23    1.86
 -11 -15   6   37.62    1.96
 -13  15   6    5.32    0.85
  13  15  -6    7.64    1.09
  13  15  -6    7.89    1.01
 -13  15  -6    6.77    0.87
 -13 -15   6    6.92    0.95
  13  15   6    7.14    0.95
 -15  15   6   14.50    1.24
  15  15  -6   13.76    1.31
  15  15  -6   17.57    1.64
 -15 -15   6   14.40    1.35
 -15  15  -6   15.27    1.21
  17  15  -6   13.68    1.31
 -17  15   6   15.94    1.30
  17  15  -6   17.37    1.66
 -17  15  -6   12.92    1.17
 -17 -15   6   16.07    1.50
   0  16  -6   28.10    1.55
   0  16   6   28.69    1.60
   0  16  -6   27.71    1.41
   0  16   6   26.33    0.78
   2  16  -6    2.50    0.69
   2  16  -6    0.21    0.54
  -2  16   6    1.83    0.59
   2  16   6    1.73    0.34
   2  16   6    2.64    0.64
  -2  16  -6    1.03    0.57
  -2  16  -6    1.83    0.53
  -4 -16  -6   -0.09    0.26
  -4  16   6   -0.60    0.48
   4  16  -6   -0.89    0.49
   4  16  -6   -0.36    0.53
   4  16   6    0.11    0.40
  -4  16  -6   -0.45    0.48
  -4  16  -6   -0.24    0.49
   4  16   6   -0.23    0.51
   6  16  -6   -0.21    0.61
   6  16  -6   -0.70    0.53
  -6  16   6   -0.33    0.51
  -6 -16  -6   -0.10    0.31
  -6  16  -6    0.00    0.55
   6  16   6    0.60    0.57
  -6 -16   6    0.12    0.53
  -8 -16  -6    0.26    0.40
   8  16  -6    0.38    0.65
   8  16  -6    0.42    0.73
  -8  16   6    0.23    0.55
  -8  16  -6    0.13    0.54
  -8 -16   6    0.78    0.58
   8  16   6    0.27    0.60
  10  16  -6    6.04    1.09
 -10  16   6    6.79    0.89
  10  16  -6    6.60    0.98
 -10 -16   6    5.50    0.89
  10  16   6    6.44    0.92
 -10  16  -6    6.22    0.85
  12  16  -6    0.20    0.66
 -12  16   6    0.68    0.62
  12  16  -6    1.80    0.86
 -12  16  -6    2.06    0.65
 -12 -16   6    1.36    0.67
  12  16   6    1.36    0.66
  14  16  -6    2.33    0.76
 -14  16   6    2.77    0.73
  14  16  -6    3.38    0.98
 -14  16  -6    3.20    0.69
  14  16   6    2.20    0.79
 -14 -16   6    2.22    0.80
  16  16  -6    2.39    0.92
  16  16  -6    1.99    0.75
 -16  16   6    2.10    0.67
 -16  16  -6    1.03    0.57
 -16 -16   6    0.62    0.64
  16  16   6    1.75    0.69
   1  17  -6   11.31    1.06
   1  17  -6   10.52    1.09
  -1  17   6    7.37    0.90
  -1  17  -6   10.65    1.08
   1  17   6   10.77    1.09
  -1  17  -6    9.38    1.00
   1  17   6   10.78    0.54
   3  17  -6    3.30    0.76
   3  17  -6    3.25    0.75
  -3  17   6    2.07    0.65
  -3 -17  -6    3.82    0.43
   3  17   6    4.27    0.50
   3  17   6    3.78    0.74
  -3  17  -6    3.02    0.69
  -3  17  -6    3.58    0.67
  -5  17   6   54.55    2.25
  -5 -17  -6   51.57    1.74
   5  17  -6   54.17    2.27
   5  17  -6   51.14    2.27
   5  17   6   52.16    1.99
   5  17   6   51.06    2.23
  -5  17  -6   55.44    2.27
   7  17  -6   -0.37    0.57
  -7  17   6    0.76    0.58
   7  17  -6   -0.16    0.61
  -7  17  -6    0.25    0.55
  -7 -17   6    0.09    0.53
   7  17   6    0.41    0.59
   9  17  -6    4.25    0.92
   9  17  -6    4.04    0.86
  -9  17   6    2.50    0.71
   9  17   6    3.25    0.78
  -9  17  -6    2.06    0.67
  -9 -17   6    2.77    0.75
 -11  17   6   -0.55    0.53
  11  17  -6    0.17    0.67
  11  17  -6    0.29    0.71
 -11 -17   6    0.06    0.58
  11  17   6   -0.08    0.59
 -11  17  -6   -0.16    0.50
  13  17  -6   19.91    1.62
 -13  17   6   14.86    1.27
  13  17  -6   16.05    1.39
 -13 -17   6   14.29    1.32
  13  17   6   15.95    1.33
 -13  17  -6   14.79    1.21
 -15  17   6    7.52    0.95
  15  17  -6    7.80    1.06
  15  17  -6    8.90    1.23
 -15 -17   6    9.76    1.16
 -15  17  -6    5.71    0.88
  15  17   6    6.97    0.95
   0  18   6    2.75    0.69
   0  18  -6    3.11    0.71
   0  18  -6    4.25    0.71
   2  18  -6    1.64    0.63
   2  18  -6    2.38    0.69
  -2  18   6    2.64    0.67
  -2  18  -6    2.45    0.65
  -2  18  -6    1.69    0.65
   2  18   6    2.08    0.66
   2  18   6    2.51    0.37
   4  18  -6    1.27    0.71
   4  18  -6    1.50    0.68
  -4  18   6    0.77    0.60
  -4  18  -6    0.61    0.61
  -4  18  -6    1.52    0.58
   4  18   6    1.01    0.42
   4  18   6    2.38    0.71
  -6  18   6    3.13    0.77
   6  18  -6    1.69    0.69
   6  18  -6    1.44    0.69
   6  18   6    2.44    0.56
  -6  18  -6    1.44    0.62
  -6 -18   6    1.78    0.62
   6  18   6    2.14    0.72
   8  18  -6   12.56    1.26
  -8  18   6   11.96    1.17
   8  18  -6   10.38    1.23
  -8 -18   6   10.83    1.14
  -8  18  -6   11.39    1.15
   8  18   6   11.66    1.20
 -10  18   6    3.21    0.76
  10  18  -6    3.43    0.97
  10  18  -6    3.01    0.79
 -10 -18   6    4.02    0.80
  10  18   6    4.74    0.87
 -10  18  -6    3.33    0.72
  12  18  -6    0.22    0.77
  12  18  -6    0.57    0.68
 -12  18   6    0.34    0.65
  12  18   6   -0.04    0.59
 -12 -18   6    0.38    0.60
 -12  18  -6    0.36    0.54
  14  18  -6    0.66    0.71
  14  18  -6    1.03    0.83
 -14  18   6    0.90    0.58
 -14 -18   6    0.56    0.67
  14  18   6    0.71    0.64
 -14  18  -6    0.71    0.59
  -1  19   6   12.94    1.16
   1  19  -6   15.57    1.28
   1  19  -6   13.10    1.13
   1  19   6   12.36    1.19
  -1  19  -6   14.95    1.13
  -1  19  -6   12.13    1.18
  -3  19   6    2.99    0.70
   3  19  -6    4.61    0.75
   3  19  -6    2.62    0.79
  -3  19  -6    3.47    0.75
   3  19   6    5.50    0.65
   3  19   6    2.59    0.71
  -3  19  -6    3.96    0.73
  -5  19   6   10.15    1.13
   5  19  -6   11.15    1.11
   5  19  -6   12.46    1.23
  -5  19  -6   10.93    1.23
   5  19   6    9.14    0.85
   5  19   6   12.62    1.20
   7  19  -6    5.06    0.89
   7  19  -6    5.80    0.93
  -7  19   6    7.12    0.92
   7  19   6    7.16    0.97
   7  19   6    9.92    0.97
  -7 -19   6    6.12    0.86
  -7  19  -6    6.85    0.91
  -9  19   6    0.75    0.61
   9  19  -6    1.09    0.69
   9  19  -6    1.87    0.74
   9  19   6    0.42    0.64
  -9 -19   6    0.64    0.66
  -9  19  -6    2.59    0.67
 -11  19   6    8.36    0.99
  11  19  -6    8.56    1.09
  11  19  -6    7.37    1.11
  11  19   6    9.20    1.11
 -11 -19   6   10.00    1.12
 -11  19  -6    7.71    0.93
  13  19  -6    0.28    0.70
  13  19  -6    1.34    0.79
 -13  19   6    0.35    0.57
 -13  19  -6    0.33    0.62
  13  19   6    0.36    0.59
 -13 -19   6    0.37    0.55
   0  20  -6    0.40    0.59
   0  20  -6   -0.55    0.46
   0  20   6    1.25    0.64
  -2  20   6    0.05    0.56
   2  20  -6   -0.10    0.55
   2  20  -6    0.42    0.61
  -2  20  -6    0.18    0.52
   2  20   6   -0.36    0.58
  -2  20  -6    0.47    0.61
   4  20  -6    0.02    0.64
  -4  20   6   -0.89    0.53
   4  20  -6   -0.37    0.49
   4  20   6   -1.08    0.54
  -4  20  -6   -0.52    0.56
  -4  20  -6   -0.01    0.50
   6  20  -6    2.23    0.78
  -6  20   6    1.89    0.72
   6  20  -6    1.19    0.69
   6  20   6    0.70    0.69
   6  20   6    2.35    0.54
  -6 -20   6    1.53    0.59
  -6  20  -6    0.48    0.59
  -8  20   6    0.95    0.64
   8  20  -6    0.87    0.71
   8  20  -6    0.54    0.67
   8  20   6    1.28    0.52
   8  20   6    0.12    0.63
  -8 -20   6    0.01    0.54
  -8  20  -6    0.86    0.60
 -10  20   6    0.72    0.60
  10  20  -6   -0.96    0.61
  10  20  -6    0.49    0.69
 -10  20  -6   -0.08    0.54
  10  20   6    0.20    0.62
 -10 -20   6   -0.05    0.57
 -12  20   6    1.33    0.63
  12  20  -6   -0.64    0.73
  12  20  -6   -0.08    0.70
 -12 -20   6    0.84    0.62
  12  20   6    0.21    0.63
 -12  20  -6    0.39    0.58
  -1  21   6    3.48    0.74
   1  21  -6    1.85    0.71
   1  21  -6    1.94    0.66
   1  21   6    1.59    0.70
  -1  21  -6    1.66    0.58
  -1  21  -6    1.43    0.69
   3  21  -6    4.53    0.83
  -3  21   6    4.26    0.79
   3  21  -6    4.48    0.74
  -3  21  -6    4.25    0.68
  -3  21  -6    3.25    0.75
   3  21   6    2.75    0.75
   5  21  -6   -0.64    0.62
   5  21  -6   -0.09    0.53
  -5  21   6   -0.11    0.57
  -5  21  -6   -0.47    0.63
   5  21   6   -1.27    0.55
   7  21  -6    3.48    0.82
   7  21  -6    3.39    0.85
  -7  21   6    1.27    0.68
  -7 -21   6    2.40    0.67
   7  21   6    2.21    0.73
  -7  21  -6    1.99    0.66
  -9  21   6    0.03    0.60
   9  21  -6   -0.73    0.59
   9  21  -6   -0.60    0.67
   9  21   6    0.54    0.65
  -9 -21   6   -0.20    0.61
  -9  21  -6    1.28    0.63
  11  21  -6    2.75    0.85
  11  21  -6    2.63    0.83
 -11  21   6    3.32    0.75
 -11 -21   6    4.35    0.83
  11  21   6    4.96    0.89
 -11  21  -6    4.68    0.84
  11  21   6    4.94    0.76
   0  22  -6   -0.37    0.44
   0  22   6   -0.52    0.60
   0  22  -6   -0.14    0.58
   2  22  -6    3.57    0.82
  -2  22   6    3.78    0.79
   2  22  -6    3.76    0.71
  -2  22  -6    5.34    0.83
  -2  22  -6    4.99    0.74
   2  22   6    3.29    0.83
   4  22  -6    1.18    0.70
  -4  22   6    2.59    0.78
   4  22  -6    2.54    0.69
  -4  22  -6    2.56    0.72
   4  22   6    2.75    0.84
   6  22  -6    5.21    0.82
  -6  22   6    3.73    0.78
   6  22  -6    3.52    0.84
   6  22   6    5.31    0.95
  -6 -22   6    3.79    0.71
  -6  22  -6    3.04    0.75
   8  22  -6   -0.53    0.71
   8  22  -6    1.26    0.64
  -8  22   6    0.02    0.63
  -8 -22   6    1.27    0.59
  -8  22  -6    1.29    0.62
   8  22   6   -0.63    0.60
  10  22  -6    0.75    0.66
  10  22  -6    0.34    0.72
 -10  22   6    0.13    0.62
 -10  22  -6    1.05    0.66
  10  22   6    1.86    0.77
 -10 -22   6    1.76    0.66
  -1  23   6    1.64    0.70
   1  23  -6    0.56    0.63
   1  23  -6    0.98    0.57
  -1  23  -6    1.64    0.57
   1  23   6    2.69    0.75
  -1  23  -6    0.41    0.59
   3  23  -6   -1.24    0.57
  -3  23   6   -1.06    0.58
   3  23  -6    0.96    0.58
  -3  23  -6    0.45    0.64
  -3  23  -6   -0.01    0.58
   3  23   6    0.81    0.67
   5  23  -6    3.16    0.93
  -5  23   6    2.16    0.75
   5  23  -6    3.93    0.72
  -5  23  -6    3.09    0.77
   5  23   6    3.10    0.80
  -5 -23   6    2.49    0.73
  -7  23   6    0.54    0.66
   7  23  -6    0.31    0.58
   7  23  -6    0.82    0.74
  -7 -23   6    0.75    0.57
  -7  23  -6    0.77    0.62
   7  23   6    1.35    0.75
   9  23  -6    0.64    0.72
  -9  23   6    0.00    0.63
   9  23  -6    2.00    0.78
   9  23   6    0.82    0.70
  -9 -23   6    0.93    0.58
  -9  23  -6    1.76    0.66
   0  24   6   -1.36    0.56
   0  24  -6    0.09    0.63
   0  24  -6    0.06    0.74
  -2  24   6    1.84    0.70
   2  24  -6    2.30    0.75
   2  24  -6    1.07    0.55
   2  24   6    2.26    0.75
  -2  24  -6    2.11    0.70
   4  24  -6    0.45    0.53
  -4  24   6    0.28    0.63
   4  24  -6    1.29    0.76
  -4  24  -6    1.23    0.66
   4  24   6    1.70    0.75
   6  24  -6    2.05    0.71
  -6  24   6    0.87    0.67
   6  24  -6    1.73    0.79
   6  24   6    1.75    0.77
  -6 -24   6    1.28    0.66
  -6  24  -6    0.73    0.64
   8  24  -6    1.65    0.76
   8  24  -6    0.71    0.72
  -8  24   6    0.40    0.63
  -8 -24   6    0.29    0.62
   8  24   6    1.28    0.72
  -8  24  -6    0.57    0.68
   1  25  -6   -0.09    0.72
  -1  25   6   -0.66    0.59
   1  25   6   -0.98    0.65
  -1  25  -6   -0.12    0.65
  -3  25   6    0.10    0.61
   3  25  -6    0.63    0.69
   3  25   6   -0.71    0.68
  -3  25  -6   -0.20    0.64
   5  25  -6    1.58    0.71
  -5  25   6    3.48    0.79
   5  25  -6    1.81    0.80
   5  25   6    2.42    0.81
  -5  25  -6    2.50    0.80
  -5 -25   6    2.10    0.63
   0  26  -6    3.42    0.80
   0  26   6    2.47    0.73
  -1   0   7  527.86   13.63
   1   0   7  534.88   13.67
  -1   0   7  520.61   13.22
   1   0  -7  507.63   13.63
  -1   0   7  510.81   13.22
  -1   0  -7  518.72   13.67
   3   0   7   15.07    1.04
  -3   0   7   15.78    0.77
   3   0   7   16.60    0.67
  -3   0   7   18.64    1.01
   3   0  -7   15.50    0.71
   3   0  -7   16.18    1.04
  -3   0   7   14.70    1.13
  -5   0   7  287.40    8.25
   5   0  -7  284.88    8.11
  -5   0   7  294.27    7.81
   5   0  -7  286.74    7.73
  -7   0   7  135.96    4.50
  -7   0   7  129.53    4.03
  -7   0  -7  137.54    3.93
  -9   0   7   69.57    2.47
  -9   0   7   67.29    2.87
  -9   0  -7   64.40    2.80
  -9   0  -7   65.43    2.34
 -11   0  -7  173.24    5.18
 -11   0   7  171.08    5.31
 -11   0  -7  185.83    5.83
 -11   0   7  174.48    5.77
 -13   0   7   25.32    1.84
 -13   0  -7   28.30    1.93
 -13   0   7   21.37    1.44
 -13   0  -7   25.13    1.37
 -15   0   7   34.35    1.79
 -15   0   7   31.85    2.12
 -15   0  -7   38.89    2.30
 -15   0  -7   34.65    1.66
 -17   0  -7   62.61    2.95
 -17   0   7   53.01    2.39
 -17   0   7   55.54    2.81
 -19   0   7    0.11    0.61
 -19   0   7   -0.17    0.63
 -19   0  -7    0.26    0.82
 -21   0   7   22.84    1.66
 -21   0   7   22.09    1.91
 -21   0  -7   20.47    1.91
   0   1  -7    9.08    0.74
   0  -1   7    8.80    0.69
   0  -1   7    8.07    0.36
   0  -1  -7    9.03    0.75
   0   1   7    8.70    0.67
   0  -1   7    8.35    0.37
   2   1  -7   14.83    0.60
  -2   1   7   14.73    0.85
   2  -1   7   14.07    0.90
  -2   1   7   14.48    0.64
   2  -1   7   14.50    0.58
   2   1  -7   13.60    0.61
  -2   1   7   13.96    0.99
   2   1  -7   14.31    1.03
   2  -1  -7   14.41    0.49
   2  -1  -7   15.00    0.98
   2   1   7   15.34    0.91
  -2  -1   7   14.92    0.69
   2  -1  -7   15.19    1.13
  -2   1  -7   12.62    1.06
  -2  -1   7   15.59    1.04
  -2  -1   7   14.20    0.95
  -4   1   7   14.85    0.78
   4   1  -7   11.30    1.09
   4   1  -7   13.44    0.74
  -4   1   7   10.50    0.95
   4  -1   7   13.44    0.69
   4   1   7   13.57    0.69
  -4  -1   7   13.82    0.82
  -4   1  -7   14.41    0.68
   4   1   7   12.35    0.85
  -4  -1   7   13.01    1.04
   4  -1  -7   11.22    0.98
   4  -1  -7   14.42    0.75
  -6   1   7   29.32    1.59
  -6   1   7   30.47    1.39
  -6  -1   7   32.59    1.78
  -6  -1   7   29.93    1.36
  -6   1  -7   30.72    1.27
   6  -1  -7   28.30    1.29
  -8   1   7    0.76    0.49
  -8  -1  -7    1.33    0.68
  -8   1   7    1.63    0.59
  -8  -1   7    0.83    0.68
  -8  -1   7    1.56    0.54
  -8   1  -7    0.75    0.46
 -10   1   7    8.41    0.96
 -10   1   7    9.63    1.13
 -10  -1  -7    7.90    1.10
 -10  -1   7    8.87    1.18
 -10  -1   7    7.92    0.89
 -10   1  -7   10.36    0.95
 -12   1   7    4.09    0.73
 -12   1   7    5.42    0.93
 -12  -1  -7    6.03    1.04
 -12   1  -7    3.50    0.92
 -12  -1   7    3.85    0.93
 -12  -1   7    4.40    0.74
 -12   1  -7    4.03    0.64
 -14   1   7    0.96    0.75
 -14   1   7    0.48    0.56
 -14  -1  -7    1.54    0.81
 -14  -1   7    0.15    0.51
 -14   1  -7    0.45    0.76
 -14  -1   7    1.38    0.80
 -14   1  -7    1.65    0.54
 -16  -1  -7    3.21    1.00
 -16   1   7    3.59    0.89
 -16   1   7    2.70    0.75
 -16   1  -7    3.56    0.72
 -16  -1   7    4.26    1.03
 -16   1  -7    2.88    0.98
 -16  -1   7    2.52    0.74
 -18   1   7    1.60    0.68
 -18  -1  -7    1.19    0.85
 -18   1   7    1.90    0.78
 -18   1  -7    2.88    0.93
 -18  -1   7    2.09    0.76
 -18   1  -7    1.17    0.59
 -18  -1   7    1.11    0.64
 -20   1   7   -0.19    0.55
 -20  -1  -7   -0.63    0.78
 -20   1   7   -0.20    0.61
 -20  -1   7    0.09    0.57
 -20  -1   7    0.56    0.81
 -20   1  -7    0.68    0.83
  -1   2   7  224.25    6.06
   1   2  -7  221.20    5.72
  -1   2   7  218.92    5.98
   1  -2   7  229.64    6.20
  -1   2   7  224.44    5.70
   1  -2   7  226.82    5.79
   1   2  -7  215.99    6.20
   1   2  -7  217.65    5.72
  -1  -2  -7  218.18    6.06
  -1  -2   7  227.06    6.19
   1  -2  -7  216.36    5.98
   1   2   7  223.89    6.04
  -1   2  -7  202.42    6.14
  -1  -2   7  218.51    5.82
   3   2  -7    7.48    0.66
   3  -2   7    9.43    0.61
  -3   2   7    9.93    0.93
   3  -2   7    9.11    0.91
  -3   2   7    8.24    0.66
   3   2  -7    8.38    0.83
   3   2  -7    7.83    0.62
  -3   2  -7    9.80    0.86
  -3   2  -7    9.73    0.53
  -3  -2   7    9.25    0.70
   3  -2  -7   10.78    0.78
  -3  -2   7    9.65    1.01
  -3  -2   7    9.72    0.81
   3  -2  -7   10.06    0.57
   5   2  -7   85.30    2.63
  -5   2   7   86.18    3.04
   5   2  -7   81.38    3.01
  -5   2   7   82.21    2.66
   5  -2  -7   89.76    2.93
  -5  -2   7   81.06    2.67
  -5  -2   7   87.09    3.12
  -5   2  -7   79.29    2.51
   5   2   7   84.86    2.75
   5  -2  -7   81.32    2.59
  -7   2   7   13.97    0.97
  -7   2   7   15.10    1.33
  -7   2  -7   15.96    0.96
  -7  -2   7   14.47    1.20
  -7  -2   7   13.94    1.00
  -9   2   7   19.32    1.23
  -9   2   7   20.98    1.61
  -9  -2  -7   23.27    1.57
  -9   2  -7   21.09    1.19
  -9  -2   7   22.13    1.28
  -9  -2   7   18.78    1.41
 -11  -2  -7   97.31    3.65
 -11   2   7   89.04    3.20
 -11   2   7   99.72    3.72
 -11  -2   7   93.58    3.27
 -11  -2   7   90.09    3.61
 -11   2  -7   89.41    3.07
 -13  -2  -7    6.21    1.09
 -13   2   7    9.16    1.05
 -13   2   7    7.88    1.09
 -13   2  -7    9.40    1.03
 -13  -2   7    7.75    1.14
 -13  -2   7    9.22    1.05
 -13   2  -7    8.34    1.19
 -15   2   7   12.89    1.22
 -15  -2  -7   17.59    1.69
 -15   2   7   18.85    1.69
 -15  -2   7   13.29    1.22
 -15  -2   7   16.91    1.61
 -15   2  -7   17.00    1.19
 -15   2  -7   14.36    1.45
 -17   2   7   18.17    1.40
 -17  -2  -7   18.56    1.77
 -17   2   7   15.46    1.70
 -17   2  -7   15.79    1.72
 -17  -2   7   16.03    1.36
 -17  -2   7   20.13    1.73
 -17   2  -7   19.89    1.36
 -19  -2  -7    0.59    0.86
 -19   2   7    0.33    0.58
 -19   2   7    0.75    0.86
 -19   2  -7    0.71    0.83
 -19  -2   7    0.43    0.58
 -19  -2   7    0.60    0.79
 -19   2  -7    0.18    0.51
 -21   2   7   12.13    1.44
 -21   2   7   17.70    1.39
 -21  -2  -7   10.20    1.45
 -21  -2   7   14.94    1.68
   0  -3   7   67.79    2.01
   0   3  -7   65.35    2.30
   0  -3   7   67.54    2.32
   0   3   7   64.08    2.03
   0  -3  -7   68.93    2.12
   0   3   7   65.22    1.84
   0   3   7   67.95    2.08
   0   3  -7   64.98    1.92
  -2   3   7    6.55    0.58
  -2   3   7    6.93    0.52
   2  -3   7    7.19    0.56
   2   3  -7    7.41    0.84
   2   3  -7    6.57    0.59
   2  -3   7    6.70    0.78
   2   3  -7    8.65    0.63
  -2   3   7    6.21    0.77
   2  -3  -7    7.49    0.76
   2   3   7    6.14    0.65
  -2  -3   7    6.24    0.78
   2  -3  -7    7.20    0.62
   2  -3  -7    6.28    0.41
  -2   3  -7    5.64    0.78
  -2  -3   7    8.57    0.63
  -2   3  -7    6.28    0.49
  -4   3   7    2.90    0.48
   4   3  -7    2.19    0.71
   4   3  -7    3.26    0.47
  -4   3   7    4.27    0.69
   4   3  -7    3.47    0.53
  -4  -3   7    2.52    0.68
  -4   3  -7    2.39    0.40
   4   3   7    4.12    0.47
   4  -3  -7    3.48    0.45
   4  -3  -7    2.61    0.50
   6   3  -7    5.47    0.95
  -6   3   7    3.44    0.55
  -6   3   7    2.87    0.64
  -6  -3   7    2.95    0.78
  -6   3  -7    2.73    0.49
  -6  -3   7    2.73    0.55
  -8   3   7    4.06    0.70
  -8   3   7    3.09    0.85
  -8  -3  -7    4.40    0.89
  -8  -3   7    3.85    0.66
  -8   3  -7    3.31    0.53
  -8  -3   7    3.74    0.83
 -10  -3  -7   15.58    1.43
 -10   3   7   12.37    1.11
 -10   3   7   14.04    1.47
 -10  -3   7   17.36    1.51
 -10   3  -7   14.40    1.08
 -10  -3   7   13.19    1.13
 -12   3   7    9.22    0.99
 -12  -3  -7    6.86    1.10
 -12   3   7    7.28    1.04
 -12  -3   7    8.85    1.00
 -12   3  -7    8.60    0.99
 -12  -3   7   10.72    1.15
 -14   3   7    0.41    0.53
 -14  -3  -7    1.08    0.77
 -14   3   7    1.46    0.79
 -14  -3   7    1.39    0.76
 -14   3  -7    0.35    0.52
 -14  -3   7    0.71    0.57
 -16   3   7    0.82    0.88
 -16  -3  -7    1.13    0.85
 -16   3   7    0.43    0.61
 -16  -3   7    1.47    0.82
 -16  -3   7    0.35    0.62
 -16   3  -7    1.09    0.55
 -18   3   7    2.58    0.96
 -18   3   7    1.96    0.69
 -18  -3  -7    2.43    0.92
 -18   3  -7    2.02    0.63
 -18  -3   7    3.17    0.80
 -20   3   7   -0.55    0.52
 -20  -3  -7    1.66    0.88
 -20   3   7   -0.84    0.53
 -20   3  -7    0.81    0.57
 -20  -3   7    0.25    0.75
   1  -4   7    5.66    0.55
   1   4  -7    4.90    0.58
  -1   4   7    5.53    0.46
   1   4  -7    6.02    0.78
  -1   4   7    3.98    0.47
  -1   4   7    5.14    0.48
   1  -4   7    5.42    0.70
  -1  -4   7    5.33    0.64
  -1   4  -7    4.56    0.51
   1   4   7    5.62    0.56
  -1  -4   7    4.46    0.49
  -1   4  -7    4.45    0.70
   1  -4  -7    4.59    0.50
   1  -4  -7    5.13    0.58
   1   4   7    6.11    0.40
  -3   4   7    0.72    0.44
   3   4  -7    0.85    0.57
  -3   4   7    0.68    0.35
   3   4  -7    0.91    0.40
   3   4  -7    1.49    0.39
  -3   4  -7    0.69    0.57
   3   4   7    0.83    0.24
   3  -4  -7    0.62    0.29
  -3  -4   7    1.25    0.61
   3  -4  -7    1.04    0.37
  -3   4  -7    1.01    0.35
  -5   4   7   62.28    2.47
  -5   4   7   63.47    2.19
   5   4  -7   59.97    2.52
   5   4  -7   69.05    2.31
  -5   4  -7   64.71    2.13
   5   4   7   65.92    2.05
   5  -4  -7   62.21    2.12
  -5  -4   7   62.18    2.53
  -7   4   7    0.38    0.61
  -7   4   7   -0.58    0.38
  -7  -4  -7    0.34    0.54
  -7  -4   7    0.17    0.46
  -7   4  -7   -0.25    0.38
  -9  -4  -7    5.07    0.85
  -9   4   7    5.68    0.97
  -9   4   7    5.25    0.76
  -9  -4   7    5.61    0.88
  -9   4  -7    6.55    0.76
 -11   4   7   -1.74    0.45
 -11   4   7    0.02    0.55
 -11  -4  -7   -0.76    0.65
 -11  -4   7   -0.62    0.45
 -11  -4   7    0.46    0.67
 -11   4  -7    0.23    0.43
 -13  -4  -7    7.84    1.15
 -13   4   7    8.89    1.03
 -13   4   7    6.00    1.08
 -13  -4   7    8.63    1.15
 -13   4  -7    8.65    0.93
 -15   4   7    8.01    0.96
 -15  -4  -7    9.15    1.34
 -15   4   7    7.88    1.23
 -15   4  -7   10.71    1.03
 -15  -4   7    7.31    1.17
 -17   4   7    4.60    0.83
 -17  -4  -7    4.29    1.13
 -17   4   7    4.10    1.06
 -17  -4   7    5.70    1.05
 -17   4  -7    4.75    0.77
 -19  -4  -7    3.25    1.01
 -19   4   7    4.12    0.81
 -19   4   7    3.39    1.06
 -19   4  -7    3.55    0.70
 -19  -4   7    4.22    1.02
 -21   4   7   -0.70    0.65
 -21  -4  -7   -1.01    0.76
 -21   4   7   -1.07    0.79
 -21   4  -7    0.68    0.55
 -21  -4   7    1.25    0.84
   0   5   7   49.24    1.57
   0   5  -7   53.55    1.75
   0   5   7   51.14    1.62
   0  -5  -7   53.92    1.59
   0   5  -7   52.90    2.05
   0   5   7   52.29    1.67
   2   5  -7   10.55    0.80
  -2   5   7    9.52    0.75
  -2   5   7    8.90    0.66
   2   5  -7   10.55    1.04
   2  -5  -7    8.77    0.78
  -2   5  -7    9.45    0.73
   2  -5  -7    9.60    0.53
  -2   5  -7    9.57    0.96
   2  -5  -7   10.24    0.60
  -4   5   7    0.39    0.51
   4   5  -7   -0.02    0.58
  -4   5   7    0.86    0.37
   4   5  -7   -0.18    0.39
  -4  -5   7    0.84    0.57
   4  -5  -7    0.34    0.32
   4   5   7    0.74    0.22
  -4   5  -7    0.26    0.38
   4  -5  -7    0.36    0.33
   6   5  -7    0.44    0.47
  -6   5   7    0.14    0.40
   6   5  -7    0.70    0.54
  -6   5   7   -0.18    0.51
  -6  -5  -7   -0.14    0.43
  -6   5  -7    0.81    0.45
  -6  -5   7    0.16    0.44
   6   5   7    0.66    0.32
  -8   5   7   24.63    1.34
  -8   5   7   23.29    1.60
  -8  -5  -7   26.01    1.51
  -8   5  -7   25.21    1.31
  -8  -5   7   23.83    1.64
 -10  -5  -7   18.69    1.41
 -10   5   7   15.94    1.22
 -10   5   7   18.13    1.51
 -10   5  -7   17.10    1.12
 -10  -5   7   17.00    1.34
 -12  -5  -7    0.58    0.61
 -12   5   7    0.18    0.52
 -12   5   7   -0.76    0.43
 -12   5  -7    0.33    0.46
 -12  -5   7    0.13    0.64
 -14   5   7    3.79    0.73
 -14  -5  -7    3.94    0.99
 -14   5   7    1.48    0.88
 -14   5  -7    2.57    0.62
 -14  -5   7    4.47    0.94
 -16   5   7    4.96    1.08
 -16   5   7    5.32    0.85
 -16  -5  -7    4.94    1.06
 -16  -5   7    4.52    1.00
 -16   5  -7    3.05    0.70
 -18  -5  -7    5.29    1.06
 -18   5   7    3.71    1.06
 -18   5   7    2.31    0.70
 -18   5  -7    4.40    0.76
 -18  -5   7    3.51    0.95
 -20  -5  -7    0.51    0.78
 -20   5   7    0.99    0.82
 -20   5   7   -0.95    0.53
 -20  -5   7   -0.84    0.69
 -20   5  -7   -0.44    0.56
  -1   6   7   -0.05    0.29
   1   6  -7    0.09    0.34
  -1   6   7    0.38    0.29
   1   6  -7    0.01    0.54
  -1   6   7    0.51    0.21
   1   6   7    0.11    0.28
  -1   6  -7    0.48    0.54
  -1   6  -7   -0.14    0.32
   1  -6  -7    0.01    0.25
   1   6   7    0.10    0.30
   1  -6  -7    0.70    0.38
  -3   6   7   13.79    0.90
   3   6  -7   14.38    0.99
   3   6  -7   13.74    1.18
  -3   6   7   14.06    0.94
   3  -6  -7   16.29    0.84
   3  -6  -7   15.21    0.66
  -3   6  -7   16.89    1.16
  -3   6  -7   14.44    0.89
   5   6  -7    6.02    0.74
  -5   6   7    6.04    0.68
   5   6  -7    7.56    0.92
  -5   6   7    4.99    0.76
   5   6   7    7.54    0.49
  -5   6  -7    6.73    0.79
  -5  -6   7    8.83    1.05
  -7  -6  -7    1.87    0.57
  -7   6   7    2.35    0.58
  -7   6   7    3.31    0.73
   7   6  -7    1.72    0.78
  -7   6  -7    2.34    0.57
  -7  -6   7    1.83    0.71
  -9   6   7    0.46    0.48
  -9  -6  -7    1.63    0.63
  -9   6   7    0.19    0.47
  -9   6  -7    0.65    0.45
  -9  -6   7    0.40    0.66
 -11  -6  -7    3.17    0.80
 -11   6   7    1.34    0.78
 -11   6   7    2.45    0.65
 -11  -6   7    0.90    0.70
 -11   6  -7    1.67    0.59
 -13  -6  -7   11.23    1.29
 -13   6   7   12.26    1.10
 -13   6   7    9.45    1.27
 -13   6  -7    9.49    0.98
 -13  -6   7   10.37    1.26
 -15   6   7    0.25    0.76
 -15   6   7   -0.16    0.55
 -15  -6  -7    0.61    0.69
 -15   6  -7   -0.09    0.55
 -15  -6   7   -0.34    0.70
 -17   6   7   -0.20    0.53
 -17  -6  -7    0.32    0.83
 -17   6   7   -0.68    0.78
 -17   6  -7   -0.72    0.49
 -17  -6   7    0.16    0.54
 -19   6   7    0.48    0.60
 -19  -6  -7    1.61    0.82
 -19   6   7    1.09    0.90
 -19   6  -7    0.87    0.60
 -19  -6   7    1.32    0.78
   0   7   7  123.10    3.38
   0   7   7  124.74    3.65
   0   7  -7  127.85    3.95
   0   7   7  120.90    3.41
   0  -7  -7  130.56    3.47
   0   7  -7  127.60    3.75
  -2   7   7   16.34    0.95
   2   7  -7   16.14    0.99
  -2   7   7   16.46    0.93
   2   7  -7   15.86    1.19
  -2   7  -7   17.03    1.14
   2   7   7   16.71    0.94
   2  -7  -7   15.80    1.00
  -2   7  -7   13.56    0.97
   2  -7  -7   17.32    0.86
   4   7  -7   35.25    1.60
   4   7  -7   38.73    1.87
  -4   7   7   40.79    1.69
  -4   7   7   37.00    1.53
   4  -7  -7   37.59    1.47
  -4   7  -7   37.19    1.56
  -4  -7   7   36.66    1.81
  -4   7  -7   37.72    1.75
   4  -7  -7   35.09    1.22
  -6  -7  -7  113.93    3.47
  -6   7   7  116.99    3.87
  -6   7   7  113.27    3.63
   6   7  -7  121.89    3.82
   6   7  -7  117.15    4.03
  -6  -7   7  117.95    3.94
   6   7   7  114.57    3.28
  -6   7  -7  114.36    3.59
   8   7  -7    0.53    0.74
  -8   7   7    1.19    0.52
  -8  -7  -7    0.99    0.55
  -8   7   7    0.45    0.45
  -8  -7   7    0.90    0.66
  -8   7  -7    1.44    0.50
 -10   7   7   69.05    2.89
 -10   7   7   71.27    2.66
 -10  -7  -7   72.04    2.83
 -10  -7   7   73.58    2.99
 -10   7  -7   72.39    2.62
 -12  -7  -7   30.81    1.79
 -12   7   7   28.88    1.91
 -12   7   7   29.43    1.59
 -12   7  -7   27.57    1.49
 -12  -7   7   28.32    1.83
 -14   7   7    2.53    0.65
 -14  -7  -7    2.00    0.76
 -14   7   7    2.47    0.90
 -14  -7   7    1.83    0.83
 -14   7  -7    4.20    0.75
 -16  -7  -7   19.08    1.72
 -16   7   7   22.01    1.82
 -16   7   7   16.52    1.34
 -16   7  -7   18.28    1.30
 -16  -7   7   18.99    1.64
 -18   7   7    6.88    1.23
 -18   7   7    5.32    0.87
 -18  -7  -7    6.64    1.15
 -18   7  -7    6.01    0.85
 -18  -7   7    5.75    0.96
 -20  -7  -7    1.26    0.86
 -20   7   7    1.93    0.70
 -20   7   7    1.96    0.94
 -20   7  -7    1.72    0.69
 -20  -7   7    0.51    0.77
  -1   8   7    8.91    0.75
   1   8  -7    9.83    0.86
  -1  -8  -7    9.85    0.40
  -1   8   7   10.11    0.67
   1   8  -7    9.83    0.99
  -1   8  -7    8.95    0.89
   1  -8  -7    9.84    0.80
  -1   8  -7    9.47    0.96
   1   8   7   10.76    0.82
   1  -8  -7   10.74    0.71
   3   8  -7   16.58    1.09
  -3   8   7   17.80    1.02
   3   8  -7   16.19    1.24
  -3   8   7   20.64    1.15
  -3   8  -7   18.53    1.22
   3   8   7   18.92    1.08
  -3   8  -7   17.59    1.12
   3  -8  -7   18.39    0.96
   5   8  -7    0.38    0.54
  -5   8   7    1.80    0.52
  -5  -8  -7    1.55    0.32
   5   8  -7    1.18    0.70
  -5   8   7    0.93    0.56
  -5  -8   7    1.46    0.62
  -5   8  -7    1.24    0.46
   5  -8  -7    1.88    0.33
  -7  -8  -7   16.38    1.07
  -7   8   7   19.41    1.38
   7   8  -7   18.52    1.32
   7   8  -7   20.66    1.56
  -7   8   7   19.58    1.20
   7   8   7   19.55    0.88
  -7  -8   7   20.76    1.46
  -7   8  -7   20.08    1.23
   9   8  -7   -0.51    0.51
   9   8  -7   -0.84    0.74
  -9   8   7   -0.18    0.55
  -9  -8  -7    0.28    0.54
  -9   8   7   -0.03    0.48
  -9   8  -7    0.36    0.47
  -9  -8   7   -0.08    0.45
 -11   8   7   41.73    1.90
 -11  -8  -7   44.96    2.11
 -11   8   7   41.60    2.22
 -11   8  -7   42.83    1.91
 -11  -8   7   38.58    2.04
 -13   8   7   15.70    1.24
 -13   8   7   19.24    1.64
 -13  -8  -7   18.45    1.46
 -13   8  -7   17.98    1.21
 -13  -8   7   15.77    1.49
 -15   8   7   -0.41    0.53
 -15   8   7    1.86    0.81
 -15  -8  -7    1.82    0.80
 -15   8  -7   -0.14    0.56
 -15  -8   7    0.74    0.73
 -17   8   7    0.55    0.59
 -17   8   7    0.14    0.78
 -17  -8  -7    1.39    0.82
 -17  -8   7   -0.35    0.71
 -17   8  -7   -0.14    0.61
 -19  -8  -7    3.89    1.02
 -19   8   7    3.78    0.76
 -19   8   7    3.35    1.02
 -19  -8   7    3.60    0.90
 -19   8  -7    2.65    0.73
   0   9  -7   14.32    1.01
   0   9   7   13.51    0.52
   0  -9  -7   14.19    0.77
   0  -9  -7   14.58    0.86
   0   9  -7   13.14    1.07
   0   9   7   14.22    0.97
  -2   9   7  153.10    4.52
  -2   9   7  150.61    4.41
   2   9  -7  150.60    4.59
   2   9  -7  163.96    4.79
  -2   9  -7  143.90    4.52
  -2   9  -7  157.36    4.70
   2   9   7  146.14    4.49
   2  -9  -7  169.22    4.68
  -4   9   7   77.26    2.65
  -4   9   7   86.77    2.81
   4   9  -7   85.40    2.97
   4   9  -7   80.61    2.77
  -4   9  -7   74.69    2.65
  -4   9  -7   74.36    2.74
   4   9   7   74.26    2.64
   4  -9  -7   77.22    2.08
   6   9  -7  287.74    8.22
  -6   9   7  266.85    7.98
  -6   9   7  294.90    7.87
  -6  -9  -7  278.08    7.50
   6   9  -7  280.12    7.95
  -6  -9   7  285.62    8.08
  -6   9  -7  264.73    7.77
  -8   9   7   28.10    1.49
  -8  -9  -7   29.49    1.45
   8   9  -7   28.04    1.87
   8   9  -7   26.34    1.58
  -8   9   7   31.03    1.75
  -8  -9   7   28.49    1.73
  -8   9  -7   28.58    1.50
 -10   9   7    4.20    0.86
  10   9  -7    2.07    0.95
  10   9  -7    3.90    0.79
 -10  -9  -7    4.40    0.76
 -10   9   7    3.74    0.71
 -10   9  -7    3.93    0.72
 -10  -9   7    4.28    0.87
 -12  -9  -7   52.52    2.39
 -12   9   7   55.17    2.61
 -12   9   7   51.31    2.23
 -12   9  -7   55.01    2.24
 -12  -9   7   55.84    2.52
 -14   9   7    3.40    0.92
 -14  -9  -7    3.43    0.87
 -14   9   7    2.87    0.71
 -14   9  -7    2.54    0.66
 -14  -9   7    2.76    0.85
 -16   9   7  102.24    3.88
 -16  -9  -7   93.38    3.67
 -16   9   7   92.84    3.38
 -16   9  -7   97.30    3.36
 -16  -9   7   92.72    3.62
 -18  -9  -7   -0.22    0.58
 -18   9   7    0.08    0.57
 -18   9   7    0.83    0.80
 -18  -9   7    0.50    0.67
 -18   9  -7    0.00    0.50
 -20   9   7    1.42    0.66
 -20   9   7    0.78    0.85
 -20  -9  -7    1.71    0.78
 -20  -9   7    1.67    0.80
 -20   9  -7    0.37    0.55
   1  10  -7    3.86    0.75
  -1 -10  -7    3.73    0.39
  -1  10   7    3.96    0.61
   1  10  -7    3.49    0.66
   1  10   7    3.93    0.61
  -1  10  -7    4.43    0.74
   1 -10  -7    4.63    0.59
  -1  10  -7    3.52    0.64
   3  10  -7   32.59    1.61
  -3  10   7   31.32    1.50
   3  10  -7   31.99    1.59
  -3  10   7   32.30    1.48
  -3  10  -7   33.39    1.56
   3  10   7   37.22    1.62
  -3  10  -7   35.15    1.66
  -5  10   7  196.95    5.81
  -5  10   7  204.38    5.71
   5  10  -7  191.59    5.94
  -5 -10  -7  183.50    5.17
   5  10  -7  198.55    5.79
   5 -10  -7  195.82    5.08
   5  10   7  196.64    5.70
  -5 -10   7  184.62    5.82
  -5  10  -7  203.29    5.71
  -7  10   7    4.34    0.79
   7  10  -7    2.32    0.69
   7  10  -7    2.54    0.86
  -7 -10  -7    2.06    0.48
  -7  10   7    2.38    0.63
  -7 -10   7    2.55    0.72
  -7  10  -7    2.89    0.61
  -9  10   7   22.92    1.38
   9  10  -7   23.24    1.75
   9  10  -7   20.00    1.44
  -9  10   7   22.71    1.59
  -9 -10  -7   23.67    1.36
  -9  10  -7   22.50    1.32
  -9 -10   7   21.85    1.45
  11  10  -7   -0.41    0.75
 -11  10   7    0.59    0.70
 -11 -10  -7    1.12    0.60
  11  10  -7    0.99    0.61
 -11  10   7    0.40    0.53
 -11 -10   7    0.85    0.68
 -11  10  -7    0.70    0.50
 -13  10   7   30.48    1.97
 -13  10   7   31.17    1.69
 -13 -10  -7   29.85    1.80
 -13 -10   7   29.60    1.83
 -13  10  -7   25.63    1.51
 -15 -10  -7   27.72    1.84
 -15  10   7   29.90    1.99
 -15  10   7   27.45    1.61
 -15  10  -7   27.55    1.55
 -15 -10   7   26.76    1.81
 -17 -10  -7   14.78    1.44
 -17  10   7   14.25    1.26
 -17  10   7   16.74    1.67
 -17 -10   7   15.25    1.47
 -17  10  -7   16.57    1.31
 -19  10   7    6.44    0.91
 -19  10   7    6.63    1.21
 -19 -10   7    5.79    1.01
 -19  10  -7    6.26    0.87
   0 -11  -7  178.92    5.17
   0  11  -7  199.95    5.51
   0  11  -7  194.74    5.54
   0  11   7  183.51    4.76
   0  11   7  178.20    4.75
   0  11   7  186.44    5.40
  -2  11   7    3.19    0.60
   2  11  -7    3.59    0.70
  -2 -11  -7    3.11    0.36
   2  11  -7    3.05    0.65
  -2  11  -7    2.96    0.61
   2  11   7    2.60    0.58
  -2  11  -7    3.47    0.67
  -4  11   7   31.29    1.51
  -4  11   7   29.89    1.45
   4  11  -7   29.03    1.66
   4  11  -7   31.01    1.58
  -4  11  -7   30.86    1.51
  -4  11  -7   30.66    1.63
   4  11   7   32.08    1.57
  -6  11   7   31.67    1.61
  -6 -11  -7   33.08    1.27
   6  11  -7   34.41    1.74
  -6  11   7   34.13    1.71
   6  11  -7   36.16    1.90
   6  11   7   33.98    1.66
  -6  11  -7   32.87    1.65
  -6 -11   7   34.97    1.79
  -8 -11  -7   12.94    1.01
  -8  11   7   16.78    1.36
   8  11  -7   17.53    1.49
   8  11  -7   16.07    1.37
  -8  11   7   13.59    1.13
  -8 -11   7   13.64    1.28
  -8  11  -7   17.69    1.17
 -10  11   7   59.03    2.57
 -10 -11  -7   54.26    2.21
  10  11  -7   50.48    2.61
 -10  11   7   55.96    2.28
  10  11  -7   55.06    2.38
 -10 -11   7   59.16    2.53
 -10  11  -7   53.26    2.19
 -12  11   7   25.29    1.48
  12  11  -7   25.14    1.59
 -12  11   7   24.22    1.74
  12  11  -7   27.26    1.98
 -12 -11  -7   24.38    1.55
 -12  11  -7   24.43    1.44
 -12 -11   7   23.37    1.67
 -14  11   7    2.00    0.85
 -14  11   7    3.13    0.72
  14  11  -7    2.84    0.75
 -14 -11  -7    1.96    0.77
 -14 -11   7    2.33    0.77
 -14  11  -7    1.85    0.69
 -16  11   7    3.30    0.77
 -16  11   7    3.17    0.81
 -16 -11  -7    3.87    0.92
 -16 -11   7    4.16    0.89
 -16  11  -7    4.21    0.79
 -18  11   7   11.62    1.16
 -18  11   7   10.49    1.26
 -18 -11   7   12.87    1.35
 -18  11  -7   13.99    1.16
  -1 -12  -7   34.35    1.38
  -1  12   7   41.03    1.74
   1  12  -7   37.52    1.76
   1  12  -7   38.63    1.74
  -1  12  -7   40.77    1.77
   1  12   7   38.34    1.67
  -1  12  -7   38.55    1.72
   3  12  -7    0.76    0.57
   3  12  -7   -0.42    0.45
  -3 -12  -7    0.25    0.20
  -3 -12  -7    0.28    0.17
  -3  12   7    0.65    0.48
  -3  12  -7   -0.20    0.46
   3  12   7    0.75    0.47
  -3  12  -7    0.77    0.52
   5  12  -7   66.44    2.64
  -5 -12  -7   58.00    1.89
   5  12  -7   61.01    2.48
  -5  12   7   67.56    2.46
  -5 -12   7   71.69    2.64
   5  12   7   69.46    2.52
  -5  12  -7   64.18    2.42
  -7  12   7   18.35    1.24
   7  12  -7   18.68    1.36
  -7 -12  -7   18.83    0.98
   7  12  -7   17.56    1.49
  -7  12   7   17.73    1.30
   7  12   7   20.23    1.27
  -7  12  -7   17.02    1.20
  -7 -12   7   17.99    1.35
  -9 -12  -7    5.19    0.71
  -9  12   7    6.33    0.82
   9  12  -7    4.50    0.82
   9  12  -7    6.01    1.06
  -9  12   7    5.50    0.88
  -9 -12   7    7.86    0.99
  -9  12  -7    5.78    0.81
  11  12  -7   17.43    1.40
 -11 -12  -7   16.66    1.25
 -11  12   7   16.79    1.25
  11  12  -7   14.99    1.58
 -11  12   7   16.02    1.47
 -11 -12   7   18.95    1.47
 -11  12  -7   16.91    1.22
  13  12  -7    5.08    1.14
  13  12  -7    5.92    0.94
 -13 -12  -7    4.43    0.78
 -13  12   7    4.32    0.77
 -13  12   7    5.50    0.97
 -13  12  -7    5.14    0.79
 -13 -12   7    5.99    0.96
  15  12  -7    8.17    1.03
 -15  12   7    7.28    0.95
 -15  12   7    7.19    1.12
 -15 -12  -7    7.97    1.03
 -15 -12   7    7.61    1.04
 -15  12  -7    5.09    0.83
  17  12  -7   11.12    1.20
 -17  12   7   12.52    1.47
 -17  12   7    9.89    1.13
 -17 -12   7   11.16    1.29
 -17  12  -7   10.95    1.10
   0  13  -7   53.18    2.15
   0  13   7   57.15    2.15
   0 -13  -7   51.18    1.97
   0  13  -7   56.70    2.18
   2  13  -7    2.02    0.65
   2  13  -7    3.10    0.67
  -2 -13  -7    1.93    0.37
  -2  13   7    3.03    0.61
  -2  13  -7    1.87    0.58
   2  13   7    2.53    0.62
  -2  13  -7    2.16    0.60
   4  13  -7    0.81    0.56
  -4  13   7    0.67    0.54
   4  13  -7    1.66    0.66
  -4 -13  -7    1.57    0.25
  -4  13  -7    1.28    0.62
  -4  13  -7    1.81    0.62
   4  13   7    1.10    0.59
  -6 -13  -7    0.26    0.28
   6  13  -7   -0.33    0.54
   6  13  -7   -1.16    0.57
  -6  13   7   -0.35    0.47
   6  13   7   -0.25    0.50
  -6 -13   7   -0.12    0.52
  -6  13  -7   -0.83    0.43
  -8  13   7   12.38    1.10
   8  13  -7   10.89    1.17
  -8  13   7   12.61    1.15
   8  13  -7   10.71    1.31
  -8 -13  -7   12.88    0.87
   8  13   7   10.93    1.06
  -8  13  -7   11.54    1.05
  -8 -13   7   11.30    1.17
 -10  13   7   14.99    1.35
 -10  13   7   15.72    1.22
 -10 -13  -7   14.34    1.11
  10  13  -7   13.99    1.52
  10  13  -7   13.82    1.29
 -10  13  -7   14.58    1.15
 -10 -13   7   14.86    1.35
  12  13  -7    2.30    0.96
 -12  13   7    1.63    0.61
  12  13  -7    1.05    0.69
 -12  13   7    2.38    0.76
 -12 -13  -7    2.01    0.62
 -12 -13   7    1.38    0.71
 -12  13  -7    0.99    0.57
 -14  13   7    1.56    0.77
  14  13  -7    0.17    0.95
  14  13  -7    2.00    0.74
 -14  13   7    2.31    0.73
 -14  13  -7    2.14    0.65
 -14 -13   7    2.92    0.77
 -16  13   7   -0.17    0.73
 -16  13   7    0.53    0.61
  16  13  -7    1.41    0.90
  16  13  -7    0.02    0.68
 -16  13  -7   -0.12    0.52
 -16 -13   7    1.50    0.75
 -18  13   7    4.60    1.01
 -18  13   7    5.07    0.84
  18  13  -7    5.15    1.11
  18  13  -7    3.77    0.81
 -18  13  -7    2.31    0.69
 -18 -13   7    4.03    0.87
  -1 -14  -7    6.88    0.74
   1  14  -7    8.41    0.94
  -1  14   7    8.62    0.94
   1  14  -7    8.11    0.92
   1  14   7    7.87    0.45
  -1  14  -7    8.09    0.93
  -1  14  -7    8.31    0.96
   1  14   7    8.76    0.93
   3  14  -7   13.07    1.14
  -3  14   7   14.40    1.12
  -3 -14  -7   12.45    0.68
   3  14  -7   15.07    1.20
  -3 -14  -7   12.67    0.61
   3  14   7   14.38    1.12
  -3  14  -7   11.21    1.04
  -3  14  -7   14.43    1.14
   5  14  -7    5.90    0.86
   5  14  -7    7.13    0.96
  -5  14   7    4.55    0.78
  -5 -14  -7    6.18    0.49
  -5  14  -7    4.25    0.71
   5  14   7    3.51    0.72
   7  14  -7    4.60    0.83
   7  14  -7    5.97    0.98
  -7  14   7    5.26    0.79
  -7 -14  -7    4.09    0.49
   7  14   7    4.55    0.79
  -7 -14   7    5.86    0.79
  -7  14  -7    4.30    0.72
  -9  14   7    0.60    0.56
   9  14  -7   -1.39    0.54
  -9 -14  -7    0.31    0.42
   9  14  -7   -1.13    0.66
  -9 -14   7   -1.23    0.52
   9  14   7   -1.00    0.51
  -9  14  -7    0.09    0.51
 -11 -14  -7   10.76    1.25
 -11  14   7    9.29    1.05
  11  14  -7    8.85    1.28
 -11  14   7   10.47    1.21
  11  14  -7    7.26    1.00
 -11  14  -7    7.47    0.89
 -11 -14   7    6.91    1.00
  13  14  -7    4.55    0.87
 -13  14   7    3.96    0.77
  13  14  -7    4.45    1.09
 -13  14   7    2.27    0.78
 -13 -14   7    3.45    0.78
 -13  14  -7    2.60    0.67
  15  14  -7    1.59    0.91
  15  14  -7    0.10    0.64
 -15  14   7    1.01    0.73
 -15  14   7    0.61    0.60
 -15  14  -7    0.59    0.55
 -15 -14   7    1.22    0.67
  17  14  -7    0.27    0.82
  17  14  -7   -0.63    0.60
 -17  14   7   -0.24    0.68
 -17  14   7    0.23    0.58
 -17  14  -7    0.07    0.51
 -17 -14   7   -0.48    0.58
   0  15  -7    3.47    0.67
   0  15  -7    2.21    0.61
   0  15   7    1.45    0.59
   2  15  -7    2.20    0.67
   2  15  -7    1.85    0.65
  -2 -15  -7    0.74    0.38
  -2  15   7    1.33    0.58
   2  15   7    2.11    0.65
  -2  15  -7    1.68    0.59
   2  15   7    1.54    0.34
  -2  15  -7    1.14    0.58
   4  15  -7    2.67    0.77
  -4 -15  -7    2.99    0.43
  -4 -15  -7    2.70    0.33
   4  15  -7    1.99    0.66
  -4  15   7    2.95    0.67
   4  15   7    3.65    0.74
  -4  15  -7    3.35    0.68
  -4  15  -7    1.97    0.68
  -6  15   7    5.59    0.80
   6  15  -7    4.78    0.82
   6  15  -7    4.67    0.89
  -6 -15  -7    5.82    0.52
   6  15   7    5.61    0.83
  -6 -15   7    5.19    0.82
  -6  15  -7    5.04    0.79
   8  15  -7    1.56    0.72
  -8  15   7    2.91    0.66
   8  15  -7    3.14    0.88
  -8 -15  -7    2.22    0.49
   8  15   7    1.25    0.67
  -8  15  -7    1.43    0.65
  -8 -15   7    1.26    0.63
 -10  15   7    2.13    0.62
  10  15  -7    1.63    0.87
  10  15  -7    1.16    0.68
 -10 -15   7    2.27    0.73
  10  15   7    1.07    0.59
 -10  15  -7    1.13    0.58
 -12  15   7    1.91    0.66
  12  15  -7    0.71    0.86
  12  15  -7    0.64    0.67
 -12  15  -7    1.87    0.68
 -12 -15   7    1.84    0.69
  12  15   7    1.64    0.65
 -14  15   7    0.53    0.59
 -14  15   7    0.47    0.65
  14  15  -7    0.79    0.86
  14  15  -7    1.13    0.77
 -14  15  -7   -0.01    0.53
 -14 -15   7    0.08    0.60
  16  15  -7    3.99    1.05
  16  15  -7    2.30    0.77
 -16  15   7    2.85    0.70
 -16  15   7    2.60    0.89
 -16 -15   7    3.96    0.83
 -16  15  -7    3.67    0.73
   1  16  -7    2.41    0.64
  -1  16   7    1.18    0.56
   1  16  -7    1.32    0.60
  -1  16  -7    2.70    0.65
  -1  16  -7    1.34    0.54
   1  16   7    2.00    0.62
   1  16   7    1.89    0.24
   3  16  -7    0.58    0.59
   3  16  -7    0.76    0.61
  -3  16   7    1.00    0.61
  -3 -16  -7    1.12    0.27
   3  16   7    1.66    0.39
   3  16   7    1.03    0.57
  -3  16  -7    0.80    0.52
  -3  16  -7    0.88    0.56
  -5 -16  -7   17.73    0.81
   5  16  -7   18.77    1.39
  -5  16   7   19.96    1.33
   5  16  -7   20.54    1.47
  -5  16  -7   23.36    1.46
   5  16   7   18.19    1.32
   7  16  -7   -0.67    0.64
  -7  16   7    1.10    0.60
   7  16  -7    1.02    0.67
  -7  16  -7   -0.60    0.54
   7  16   7   -0.51    0.57
  -7 -16   7   -0.11    0.55
   9  16  -7   -0.47    0.66
  -9  16   7    0.09    0.52
   9  16  -7   -0.39    0.61
  -9  16  -7   -0.06    0.54
   9  16   7   -0.05    0.59
  -9 -16   7   -0.22    0.66
  11  16  -7   -0.01    0.74
  11  16  -7   -0.07    0.67
 -11  16   7    0.27    0.56
 -11 -16   7   -0.35    0.54
 -11  16  -7   -0.93    0.46
  11  16   7    0.02    0.56
 -13  16   7    4.08    0.78
  13  16  -7    4.04    0.87
  13  16  -7    5.40    1.09
 -13  16  -7    4.44    0.77
  13  16   7    4.39    0.82
 -13 -16   7    5.03    0.87
  15  16  -7    2.33    0.95
  15  16  -7    1.18    0.79
 -15  16   7    1.59    0.66
  15  16   7    1.48    0.65
 -15  16  -7    2.51    0.70
 -15 -16   7    1.75    0.71
   0  17  -7    9.19    1.04
   0  17  -7   10.34    0.98
   0  17   7    9.93    1.03
   2  17  -7    8.89    0.98
  -2  17   7    8.86    1.00
   2  17  -7    9.60    1.09
  -2  17  -7   10.01    1.03
   2  17   7    7.94    0.56
  -2  17  -7   11.23    1.09
   2  17   7   10.92    1.06
  -4  17   7    5.83    0.86
   4  17  -7    5.19    0.89
   4  17  -7    5.92    0.90
   4  17   7    6.07    0.88
  -4  17  -7    7.11    0.90
   4  17   7    7.77    0.74
  -4  17  -7    5.64    0.85
   6  17  -7   25.04    1.56
  -6  17   7   22.43    1.42
   6  17  -7   22.78    1.50
   6  17   7   22.52    1.54
  -6  17  -7   18.76    1.36
  -6 -17   7   23.48    1.46
  -8  17   7    4.75    0.79
   8  17  -7    2.54    0.79
   8  17  -7    3.88    0.88
  -8  17  -7    4.73    0.82
  -8 -17   7    4.34    0.78
   8  17   7    4.11    0.77
 -10  17   7    0.58    0.57
  10  17  -7   -0.29    0.65
  10  17  -7    0.63    0.72
 -10  17  -7    1.04    0.58
 -10 -17   7    0.07    0.57
  10  17   7    0.17    0.62
 -12  17   7    7.37    0.93
  12  17  -7    7.03    1.14
  12  17  -7    5.29    0.95
 -12 -17   7    5.42    0.89
 -12  17  -7    4.86    0.79
  12  17   7    6.19    0.93
  14  17  -7    0.68    0.78
  14  17  -7   -0.75    0.61
 -14  17   7    0.63    0.60
 -14 -17   7    0.03    0.59
  14  17   7    0.62    0.61
 -14  17  -7    0.22    0.52
 -16  17   7   16.60    1.38
  16  17  -7   14.13    1.31
  16  17  -7   19.25    1.64
 -16 -17   7   14.69    1.35
  16  17   7   17.03    1.30
 -16  17  -7   13.24    1.17
   1  18  -7    4.87    0.81
   1  18  -7    6.64    0.87
  -1  18   7    6.71    0.91
  -1  18  -7    4.17    0.76
   1  18   7    6.45    0.88
  -1  18  -7    5.33    0.79
  -3  18   7    3.75    0.74
   3  18  -7    3.16    0.73
   3  18  -7    2.39    0.74
  -3  18  -7    3.24    0.79
   3  18   7    3.64    0.77
  -3  18  -7    4.72    0.73
   3  18   7    5.00    0.55
   5  18  -7    3.57    0.85
   5  18  -7    2.38    0.71
  -5  18   7    1.47    0.63
   5  18   7    2.80    0.53
   5  18   7    2.81    0.76
  -5  18  -7    2.89    0.69
   7  18  -7   11.09    1.32
  -7  18   7   12.32    1.17
   7  18  -7   10.77    1.23
  -7  18  -7   11.52    1.24
  -7 -18   7   11.29    1.18
   7  18   7   12.34    1.19
   9  18  -7   -0.06    0.64
   9  18  -7   -0.39    0.62
  -9  18   7    0.04    0.55
   9  18   7   -0.50    0.65
  -9  18  -7    1.15    0.58
  -9 -18   7   -0.17    0.55
  11  18  -7    6.32    1.07
 -11  18   7    8.67    1.03
  11  18  -7    6.68    1.00
 -11  18  -7    8.91    1.04
  11  18   7    7.69    0.99
 -11 -18   7    6.62    0.94
  13  18  -7    1.54    0.86
  13  18  -7   -1.00    0.63
 -13  18   7    0.06    0.57
 -13  18  -7   -0.33    0.49
  13  18   7    0.29    0.61
 -13 -18   7    0.34    0.69
 -15  18   7    1.27    0.64
  15  18  -7    0.92    0.78
  15  18  -7    1.30    0.77
 -15  18  -7    0.55    0.60
  15  18   7    1.23    0.66
 -15 -18   7    0.28    0.68
   0  19   7   19.35    1.36
   0  19  -7   21.11    1.40
   0  19  -7   21.88    1.29
  -2  19   7    4.05    0.74
   2  19  -7    3.49    0.75
   2  19  -7    5.71    0.86
  -2  19  -7    2.43    0.70
  -2  19  -7    5.39    0.78
   2  19   7    5.27    0.83
   4  19  -7   15.68    1.32
  -4  19   7   14.23    1.22
   4  19  -7   15.02    1.21
   4  19   7   17.38    1.20
  -4  19  -7   14.88    1.16
  -4  19  -7   14.21    1.24
   4  19   7   14.94    1.25
  -6  19   7   28.21    1.66
   6  19  -7   25.43    1.62
   6  19  -7   25.79    1.58
   6  19   7   27.85    1.62
  -6  19  -7   27.14    1.56
  -6 -19   7   27.39    1.65
   6  19   7   24.59    1.28
   8  19  -7   -1.15    0.64
  -8  19   7    0.36    0.57
   8  19  -7   -0.45    0.61
   8  19   7   -1.17    0.53
  -8 -19   7   -0.37    0.53
  -8  19  -7   -0.34    0.50
 -10  19   7    6.28    0.90
  10  19  -7    6.98    1.04
  10  19  -7    5.62    1.03
  10  19   7    6.28    0.96
 -10 -19   7    5.03    0.87
 -10  19  -7    6.87    0.93
  12  19  -7    7.08    1.05
 -12  19   7    6.21    0.92
  12  19  -7    7.74    1.14
 -12  19  -7    7.01    0.94
  12  19   7    8.22    1.00
 -12 -19   7    6.80    0.97
 -14  19   7   -0.11    0.61
  14  19  -7   -0.40    0.72
  14  19  -7   -1.27    0.68
 -14 -19   7    0.50    0.62
  14  19   7    0.35    0.60
 -14  19  -7   -0.10    0.58
   1  20  -7    2.47    0.61
   1  20  -7    3.12    0.75
  -1  20   7    2.70    0.68
  -1  20  -7    3.57    0.68
  -1  20  -7    2.48    0.69
   1  20   7    3.44    0.79
   3  20  -7    3.68    0.72
   3  20  -7    2.97    0.81
  -3  20   7    3.65    0.72
  -3  20  -7    3.47    0.67
  -3  20  -7    3.41    0.75
   3  20   7    3.69    0.79
  -5  20   7    0.87    0.63
   5  20  -7    2.20    0.81
   5  20  -7    1.35    0.75
   5  20   7    1.11    0.73
  -5  20  -7    0.60    0.60
   7  20  -7    1.36    0.70
  -7  20   7    1.38    0.65
   7  20  -7    2.55    0.76
   7  20   7    2.50    0.92
  -7 -20   7    2.63    0.68
  -7  20  -7    2.72    0.68
   7  20   7    2.57    0.78
   9  20  -7   -0.47    0.67
   9  20  -7   -0.79    0.63
  -9  20   7   -0.79    0.54
  -9  20  -7   -0.94    0.51
   9  20   7   -0.69    0.58
  -9 -20   7   -1.04    0.49
  11  20  -7    7.28    1.10
  11  20  -7   11.11    1.26
 -11  20   7    9.76    1.12
 -11 -20   7    6.40    0.99
 -11  20  -7    9.89    1.10
  11  20   7   11.73    1.33
  13  20  -7    1.74    0.84
  13  20  -7    0.53    0.70
 -13  20   7    0.57    0.61
  13  20   7    0.53    0.60
 -13 -20   7    0.53    0.63
 -13  20  -7    1.09    0.66
   0  21   7   50.68    2.18
   0  21  -7   45.39    2.14
   0  21  -7   48.15    2.01
   2  21  -7   -0.37    0.62
  -2  21   7    0.27    0.66
   2  21  -7   -0.08    0.61
  -2  21  -7    0.48    0.65
  -2  21  -7    1.08    0.61
   2  21   7   -0.14    0.63
  -4  21   7    5.58    0.88
   4  21  -7    5.92    0.87
   4  21  -7    4.15    0.84
  -4  21  -7    5.53    0.81
  -4  21  -7    5.69    0.87
   4  21   7    3.72    0.84
   6  21  -7    1.16    0.68
  -6  21   7    0.76    0.64
   6  21  -7    1.62    0.77
  -6  21  -7    1.46    0.72
  -6 -21   7    1.20    0.60
   6  21   7    2.23    0.76
  -8  21   7   10.34    1.18
   8  21  -7   10.56    1.23
   8  21  -7   12.95    1.26
  -8  21  -7   10.02    1.10
   8  21   7   10.82    1.22
  -8 -21   7   11.03    1.16
  10  21  -7   24.53    1.66
  10  21  -7   22.75    1.63
 -10  21   7   22.58    1.52
 -10 -21   7   22.86    1.54
 -10  21  -7   25.89    1.60
  10  21   7   23.62    1.55
 -12  21   7    2.35    0.71
  12  21  -7    2.31    0.84
  12  21  -7    3.78    0.88
  12  21   7    2.95    0.74
 -12 -21   7    3.35    0.76
 -12  21  -7    3.57    0.73
  -1  22   7    0.56    0.60
   1  22  -7    0.14    0.62
   1  22  -7    0.30    0.51
   1  22   7    0.61    0.66
  -1  22  -7    0.02    0.55
  -1  22  -7   -1.35    0.63
   3  22  -7   10.23    1.17
  -3  22   7    4.70    0.82
   3  22   7    5.35    0.89
  -3  22  -7    6.39    0.93
  -3  22  -7    8.09    0.88
   5  22  -7    4.52    0.91
  -5  22   7    5.43    0.86
   5  22  -7    6.83    0.90
   5  22   7    4.72    0.85
  -5  22  -7    4.58    0.88
  -5 -22   7    4.72    0.81
   7  22  -7    1.04    0.79
  -7  22   7    0.33    0.62
   7  22  -7    1.13    0.73
   7  22   7    0.84    0.66
  -7  22  -7    1.18    0.71
  -7 -22   7    0.35    0.58
   9  22  -7    0.77    0.79
  -9  22   7    0.72    0.63
   9  22  -7    2.26    0.76
  -9  22  -7    0.89    0.60
  -9 -22   7    1.73    0.64
   9  22   7    2.11    0.75
 -11  22   7    1.03    0.63
  11  22  -7    0.45    0.72
  11  22  -7    1.63    0.76
  11  22   7    0.62    0.62
 -11  22  -7    0.73    0.60
 -11 -22   7    0.52    0.67
   0  23   7   -0.09    0.60
   0  23  -7   -0.29    0.51
   0  23  -7   -0.49    0.53
  -2  23   7    2.00    0.71
   2  23  -7    2.67    0.67
   2  23  -7    1.56    0.72
  -2  23  -7    2.60    0.64
  -2  23  -7    2.71    0.75
   2  23   7    0.44    0.63
   4  23  -7    1.12    0.71
   4  23  -7    1.56    0.66
  -4  23   7    0.24    0.63
   4  23   7    1.25    0.72
  -4  23  -7    0.26    0.60
  -6  23   7    4.31    0.83
   6  23  -7    5.72    0.97
   6  23  -7    6.74    0.91
  -6 -23   7    6.10    0.83
   6  23   7    7.07    0.97
  -6  23  -7    4.97    0.87
   8  23  -7   -0.30    0.70
  -8  23   7   -0.32    0.60
   8  23  -7    0.32    0.62
  -8 -23   7    0.71    0.58
  -8  23  -7    0.79    0.61
   8  23   7    0.14    0.65
  -1  24   7   -0.16    0.59
   1  24  -7   -0.29    0.46
   1  24  -7    0.05    0.68
  -1  24  -7   -0.12    0.53
  -1  24  -7   -0.71    0.57
   1  24   7   -0.43    0.57
   3  24  -7   -0.01    0.64
   3  24  -7   -0.35    0.55
  -3  24   7   -0.59    0.55
  -3  24  -7    0.59    0.62
   3  24   7   -0.31    0.60
   5  24  -7    0.56    0.68
   5  24  -7    0.08    0.61
  -5  24   7    0.24    0.67
   5  24   7    0.70    0.66
  -5  24  -7    0.52    0.61
  -5 -24   7    0.19    0.54
   7  24  -7   -0.75    0.53
   7  24  -7   -1.28    0.69
  -7  24   7   -0.51    0.57
   7  24   7   -0.02    0.61
  -7 -24   7   -1.79    0.52
  -7  24  -7   -0.09    0.63
   0  25   7    0.14    0.61
   0  25  -7   -0.61    0.57
  -2  25   7    0.63    0.60
   2  25  -7    0.09    0.66
  -2  25  -7   -0.94    0.55
   2  25   7    0.66    0.66
   4  25  -7    0.05    0.65
   4  25  -7   -1.75    0.51
  -4  25   7   -0.04    0.58
   4  25   7   -0.09    0.66
  -4  25  -7   -0.83    0.63
   0   0   8   33.92    1.43
   0   0  -8   36.18    1.51
  -2   0   8   39.90    1.27
   2   0  -8   38.22    1.61
  -2   0   8   37.75    1.66
  -2   0   8   41.62    1.60
  -2   0  -8   41.31    1.71
   2   0   8   42.90    1.66
  -4   0   8  104.63    3.10
   4   0  -8  100.55    3.37
   4   0  -8  105.56    3.02
  -4   0   8  109.37    3.59
   4   0   8  107.42    2.98
  -6   0   8   92.25    3.30
   6   0  -8   94.57    3.25
  -6   0   8   88.96    2.87
   6   0  -8   89.38    2.79
  -8   0   8   -0.79    0.41
  -8   0   8   -0.64    0.44
 -10   0  -8   32.25    1.44
 -10   0   8   33.18    1.98
 -10   0   8   31.19    1.60
 -12   0   8   19.58    1.30
 -12   0  -8   15.83    1.56
 -12   0   8   16.26    1.40
 -14   0  -8    0.92    0.64
 -14   0   8   -0.35    0.49
 -14   0   8    0.12    0.57
 -16   0   8   53.44    2.71
 -16   0  -8   57.33    2.84
 -16   0   8   51.50    2.32
 -18   0  -8   -1.11    0.68
 -18   0   8    0.10    0.56
 -18   0   8    0.61    0.83
 -20   0   8    1.09    0.92
 -20   0   8    2.04    0.68
  -1   1   8   19.46    0.97
  -1  -1  -8   18.69    1.07
   1  -1   8   17.53    1.07
   1   1  -8   17.76    1.02
   1  -1   8   19.89    0.60
  -1   1   8   19.45    1.02
  -1   1   8   18.63    0.58
  -1  -1   8   18.82    1.06
  -1   1  -8   17.98    1.15
   1   1   8   19.73    1.00
   1  -1  -8   18.64    1.01
  -1  -1   8   18.95    0.70
  -1  -1   8   17.86    0.69
  -3   1   8    3.72    0.66
  -3   1   8    3.95    0.56
   3   1  -8    3.34    0.39
   3  -1   8    4.70    0.40
   3   1  -8    4.59    0.44
   3   1  -8    3.39    0.71
  -3   1   8    4.53    0.48
   3   1   8    4.07    0.57
   3  -1  -8    3.98    0.64
  -3  -1   8    4.00    0.45
  -3  -1   8    4.34    0.66
   3  -1  -8    3.39    0.40
  -3  -1   8    3.37    0.69
  -5   1   8    1.71    0.44
  -5   1   8    1.51    0.65
   5   1  -8    2.48    0.69
   5   1  -8    1.94    0.39
  -5   1  -8    2.09    0.36
   5  -1  -8    2.07    0.39
  -5  -1   8    1.88    0.42
  -5  -1   8    0.95    0.52
   5  -1  -8    2.06    0.61
  -7   1   8    8.34    1.07
  -7   1   8    8.87    0.82
  -7   1  -8   10.38    0.77
  -7  -1   8    9.50    0.84
  -7  -1   8   10.08    1.23
  -9   1   8    0.52    0.46
  -9   1   8   -0.34    0.58
  -9   1  -8    0.58    0.42
  -9  -1   8    0.80    0.55
  -9  -1   8    0.81    0.53
 -11  -1  -8   14.55    1.49
 -11   1   8   15.94    1.56
 -11   1   8   14.93    1.19
 -11  -1   8   12.51    1.15
 -11  -1   8   15.69    1.53
 -11   1  -8   15.79    1.12
 -13  -1  -8    2.66    0.86
 -13   1   8    2.26    0.86
 -13   1   8    2.64    0.66
 -13   1  -8    1.85    0.53
 -13  -1   8    3.07    0.77
 -13  -1   8    2.73    0.70
 -15   1   8    0.48    0.60
 -15   1   8    0.28    0.55
 -15  -1  -8    1.36    0.87
 -15  -1   8    0.71    0.77
 -15   1  -8    0.68    0.54
 -15  -1   8    0.71    0.56
 -17   1   8   -0.40    0.54
 -17  -1  -8   -0.24    0.73
 -17   1   8   -0.77    0.70
 -17  -1   8   -0.25    0.52
 -17  -1   8    0.14    0.53
 -19   1   8    1.05    0.88
 -19   1   8    1.60    0.68
 -19  -1  -8    1.04    0.89
 -19  -1   8    0.65    0.62
 -19  -1   8    0.75    0.83
 -21   1   8    2.23    0.73
 -21  -1  -8    1.60    0.99
 -21   1   8    3.71    1.09
 -21  -1   8    3.83    0.88
 -21  -1   8    3.13    0.98
   0   2  -8  452.10   12.30
   0   2   8  478.39   12.14
   0  -2   8  460.45   12.30
   0  -2  -8  468.83   12.15
   0   2   8  450.44   12.07
   0  -2   8  459.15   11.85
  -2   2   8   51.83    1.55
   2  -2   8   49.76    1.94
   2   2  -8   52.39    1.52
  -2   2   8   50.60    1.92
  -2   2   8   51.68    1.77
   2   2  -8   49.49    1.53
   2  -2   8   49.87    1.54
   2   2  -8   49.50    1.93
  -2  -2   8   52.25    1.63
  -2  -2   8   49.01    1.63
   2   2   8   52.13    1.86
  -2   2  -8   49.49    2.02
  -2  -2   8   50.37    1.96
   2  -2  -8   51.76    1.80
   4   2  -8  170.71    4.74
  -4   2   8  169.76    4.71
  -4   2   8  174.72    5.14
   4   2  -8  163.97    5.08
   4   2  -8  169.66    4.67
   4   2   8  173.55    4.79
   4  -2  -8  166.94    4.90
  -4  -2   8  164.74    5.15
  -4   2  -8  167.50    4.54
  -4  -2   8  166.89    4.76
   4  -2  -8  170.94    4.62
  -6   2   8  165.59    4.87
  -6   2   8  169.60    5.30
   6   2  -8  170.61    5.31
   6  -2  -8  170.01    4.80
   6  -2  -8  172.97    5.15
  -6  -2   8  177.39    4.95
  -6   2  -8  168.74    4.73
  -6  -2   8  160.71    5.27
  -8   2   8   33.30    1.90
  -8   2   8   31.96    1.52
  -8  -2   8   32.54    1.55
  -8   2  -8   31.57    1.41
  -8  -2   8   31.15    1.78
 -10   2   8  225.98    6.96
 -10  -2  -8  222.47    6.86
 -10   2   8  231.87    6.51
 -10  -2   8  220.64    6.95
 -10  -2   8  226.58    6.53
 -10   2  -8  217.93    6.32
 -12   2   8   56.60    2.23
 -12  -2  -8   53.75    2.58
 -12   2   8   55.27    2.62
 -12   2  -8   52.48    2.07
 -12  -2   8   53.26    2.22
 -12  -2   8   52.21    2.57
 -14  -2  -8    4.26    1.03
 -14   2   8    6.19    0.85
 -14   2   8    4.77    0.99
 -14  -2   8    5.10    0.80
 -14  -2   8    4.76    1.01
 -14   2  -8    5.14    0.74
 -16   2   8   49.05    2.21
 -16  -2  -8   49.53    2.64
 -16   2   8   44.81    2.57
 -16  -2   8   53.40    2.64
 -16  -2   8   48.34    2.25
 -16   2  -8   48.46    2.08
 -18   2   8   16.12    1.74
 -18   2   8   14.99    1.29
 -18  -2  -8   16.78    1.70
 -18  -2   8   18.23    1.67
 -18   2  -8   15.63    1.19
 -18  -2   8   17.81    1.37
 -20  -2  -8    3.57    1.04
 -20   2   8    4.22    0.81
 -20   2   8    4.86    1.14
 -20  -2   8    5.03    0.99
   1   3  -8  105.47    3.50
   1  -3   8  115.21    3.10
   1   3  -8  112.23    3.04
   1  -3   8  116.21    3.72
  -1   3   8  108.51    2.99
  -1   3   8  108.34    3.29
  -1   3   8  110.30    3.22
   1   3  -8  107.81    3.03
  -1  -3   8  110.00    3.13
  -1   3  -8  108.54    2.96
   1  -3  -8  108.67    3.22
  -1   3  -8  112.06    3.52
  -1  -3   8  115.26    3.72
   1   3   8  109.80    3.26
   3   3  -8   14.25    1.05
   3   3  -8   14.29    0.81
   3   3  -8   15.25    0.78
  -3   3   8   14.84    0.79
   3  -3   8   16.34    0.88
  -3   3   8   15.55    1.04
  -3   3  -8   14.35    1.15
   3  -3  -8   16.85    0.93
   3   3   8   14.69    0.94
  -3   3  -8   14.37    0.69
   3  -3  -8   14.74    0.67
  -3  -3   8   15.65    1.06
  -5   3   8  121.92    3.94
   5   3  -8  121.90    3.54
  -5   3   8  118.82    3.56
   5   3  -8  120.42    3.97
   5   3  -8  118.34    3.62
  -5  -3   8  111.93    3.60
  -5   3  -8  124.54    3.44
   5  -3  -8  120.37    3.69
  -5  -3   8  116.61    3.95
   5   3   8  120.02    3.56
   5  -3  -8  119.68    3.48
  -7   3   8   70.66    2.38
   7   3  -8   63.58    2.79
  -7   3   8   66.48    2.65
  -7  -3   8   67.30    2.40
  -7  -3   8   67.30    2.81
  -7   3  -8   67.20    2.23
  -9   3   8    6.53    0.77
  -9  -3  -8    5.07    0.85
  -9   3   8    6.69    0.93
  -9   3  -8    6.21    0.69
  -9  -3   8    7.30    1.04
  -9  -3   8    5.92    0.76
 -11   3   8  102.45    3.93
 -11   3   8  105.01    3.52
 -11  -3  -8  110.93    3.97
 -11  -3   8  101.13    3.85
 -11  -3   8  106.42    3.54
 -11   3  -8  105.81    3.41
 -13  -3  -8    0.57    0.81
 -13   3   8    1.24    0.57
 -13   3   8    0.49    0.55
 -13  -3   8    2.17    0.77
 -13  -3   8   -0.06    0.51
 -13   3  -8    0.45    0.52
 -15   3   8   12.35    1.32
 -15  -3  -8   12.99    1.55
 -15   3   8   12.99    1.19
 -15   3  -8   13.12    1.14
 -15  -3   8   14.65    1.34
 -15  -3   8   15.76    1.59
 -17   3   8   17.29    1.72
 -17  -3  -8   10.57    1.37
 -17   3   8   12.88    1.23
 -17  -3   8   13.61    1.25
 -17   3  -8   15.34    1.14
 -17  -3   8   13.67    1.34
 -19  -3  -8    2.98    0.98
 -19   3   8    2.08    0.71
 -19   3   8    2.53    1.02
 -19  -3   8    3.84    0.98
 -19   3  -8    3.07    0.69
 -21   3   8   18.26    1.84
 -21   3   8   14.50    1.31
 -21  -3  -8   13.89    1.68
 -21  -3   8   17.94    1.72
   0   4   8   63.24    1.93
   0  -4  -8   62.74    2.00
   0   4  -8   62.18    1.89
   0   4  -8   59.24    2.28
   0   4   8   62.28    1.81
   0  -4   8   63.58    1.98
   0   4   8   61.08    1.96
   2   4  -8   14.46    0.80
   2   4  -8   15.34    1.16
  -2   4   8   15.56    0.77
  -2   4   8   17.98    0.97
   2   4  -8   15.56    0.83
  -2   4   8   16.50    0.80
   2  -4  -8   16.38    0.78
   2   4   8   15.93    0.87
  -2   4  -8   15.34    0.75
   2  -4  -8   14.24    0.97
   2  -4  -8   15.01    0.78
  -2   4  -8   14.70    1.13
   4   4  -8    0.17    0.32
  -4   4   8    0.07    0.42
   4   4  -8    0.21    0.58
  -4   4   8   -0.08    0.33
   4   4  -8   -0.28    0.35
  -4   4  -8   -0.12    0.28
  -4  -4   8    0.43    0.56
   4  -4  -8   -0.20    0.37
   4  -4  -8    0.22    0.27
   4   4   8    0.20    0.26
   6   4  -8   11.83    1.22
  -6   4   8   10.73    1.00
  -6   4   8   11.78    0.88
   6  -4  -8   13.61    0.97
   6  -4  -8   13.11    0.99
  -6  -4   8   15.92    1.32
  -6   4  -8   14.40    0.87
   6   4   8   13.66    0.93
  -8   4   8    8.18    0.87
   8   4  -8   10.19    1.31
  -8  -4  -8    9.35    1.08
  -8   4   8    8.56    1.05
  -8   4  -8    6.96    0.81
  -8  -4   8    8.60    1.09
 -10  -4  -8    9.86    1.16
 -10   4   8    8.87    1.06
 -10   4   8    9.50    0.97
 -10   4  -8    7.85    0.84
 -10  -4   8    6.22    0.88
 -10  -4   8    7.47    1.10
 -12   4   8    4.08    0.95
 -12   4   8    3.89    0.69
 -12  -4  -8    5.37    1.01
 -12  -4   8    2.59    0.66
 -12  -4   8    3.02    0.86
 -12   4  -8    2.72    0.64
 -14   4   8    6.20    1.12
 -14  -4  -8    6.46    1.08
 -14   4   8    6.00    0.85
 -14   4  -8    8.65    0.99
 -14  -4   8    7.87    1.16
 -16  -4  -8    1.11    0.85
 -16   4   8    1.64    0.64
 -16   4   8    0.56    0.84
 -16  -4   8    1.36    0.84
 -16   4  -8    2.42    0.63
 -18   4   8    5.66    0.88
 -18   4   8    6.99    1.13
 -18  -4  -8    4.87    1.05
 -18  -4   8    6.50    1.12
 -18   4  -8    6.32    0.84
 -20   4   8    1.38    0.89
 -20   4   8    0.39    0.58
 -20  -4  -8   -0.68    0.71
 -20  -4   8   -0.37    0.75
 -20   4  -8   -0.42    0.46
  -1   5   8   32.79    1.15
   1   5  -8   32.56    1.26
   1   5  -8   33.83    1.62
  -1   5   8   31.25    1.18
  -1   5   8   32.65    1.22
   1  -5  -8   32.41    1.24
  -1   5  -8   33.11    1.24
   1   5   8   31.38    1.15
   1   5   8   31.09    1.02
   1  -5  -8   32.51    1.16
  -1   5  -8   30.58    1.47
   1   5   8   33.93    1.24
   3   5  -8   16.61    0.92
  -3   5   8   18.05    0.91
  -3   5   8   18.17    1.09
   3   5  -8   17.43    1.14
   3   5  -8   17.04    0.98
   3  -5  -8   17.38    0.80
  -3   5  -8   17.10    1.11
   3  -5  -8   17.98    0.83
   3   5   8   18.65    0.66
  -3   5  -8   17.79    0.91
  -5   5   8   -0.50    0.36
   5   5  -8    0.07    0.45
  -5   5   8   -0.12    0.45
   5   5  -8    0.35    0.48
  -5  -5   8    0.16    0.52
  -5   5  -8   -0.35    0.32
   5  -5  -8   -0.30    0.30
   5  -5  -8   -0.01    0.37
   5   5   8    0.36    0.24
  -7   5   8   32.35    1.65
   7   5  -8   29.42    1.71
  -7   5   8   29.60    1.43
  -7  -5   8   30.76    1.82
  -7   5  -8   32.83    1.43
  -9   5   8    2.18    0.56
  -9   5   8    2.70    0.75
  -9  -5  -8    3.13    0.73
  -9   5  -8    2.54    0.56
  -9  -5   8    1.88    0.77
 -11  -5  -8   32.44    1.89
 -11   5   8   29.11    1.58
 -11   5   8   32.09    1.96
 -11   5  -8   32.46    1.50
 -11  -5   8   29.84    1.77
 -13   5   8    4.76    0.78
 -13  -5  -8    4.65    0.93
 -13   5   8    3.86    0.95
 -13  -5   8    5.84    1.03
 -13   5  -8    3.98    0.66
 -15  -5  -8   -0.24    0.67
 -15   5   8   -0.21    0.55
 -15   5   8   -0.84    0.47
 -15  -5   8   -0.79    0.65
 -15   5  -8   -0.94    0.50
 -17   5   8    0.36    0.56
 -17  -5  -8    1.05    0.82
 -17   5   8    0.41    0.88
 -17   5  -8    1.57    0.58
 -17  -5   8    1.62    0.78
 -19   5   8    1.80    0.74
 -19  -5  -8    0.80    0.88
 -19   5   8    1.81    0.67
 -19   5  -8    1.41    0.60
 -19  -5   8    1.05    0.82
   0   6  -8    3.32    0.68
   0   6   8    4.35    0.45
   0   6   8    3.46    0.43
   0   6   8    3.16    0.38
   0   6  -8    3.42    0.49
  -2   6   8    2.32    0.40
  -2   6   8    1.70    0.41
  -2   6   8    2.37    0.33
   2   6  -8    2.48    0.45
   2   6  -8    3.24    0.74
   2  -6  -8    2.02    0.30
   2  -6  -8    2.96    0.36
   2   6   8    2.55    0.44
  -2   6  -8    2.87    0.47
   2  -6  -8    1.51    0.47
  -2   6  -8    2.55    0.57
  -4   6   8    3.71    0.59
  -4   6   8    5.41    0.63
   4   6  -8    4.91    0.84
   4   6  -8    3.76    0.58
   4   6   8    5.02    0.32
   4  -6  -8    4.64    0.52
  -4   6  -8    5.39    0.74
  -4   6  -8    5.14    0.60
  -4  -6   8    4.07    0.67
   4  -6  -8    5.47    0.61
   6   6  -8    0.74    0.51
   6   6  -8    2.30    0.76
  -6   6   8    1.18    0.58
  -6   6   8    1.60    0.46
   6  -6  -8    1.12    0.44
   6   6   8    0.95    0.29
  -6  -6   8    1.56    0.66
  -6   6  -8    0.82    0.44
  -8   6   8    9.48    0.90
  -8   6   8   10.70    1.15
   8   6  -8   10.18    1.25
  -8  -6  -8   10.60    1.00
  -8  -6   8    8.59    1.09
  -8   6  -8   11.65    0.89
 -10  -6  -8   14.92    1.35
 -10   6   8   15.48    1.15
 -10   6   8   16.40    1.30
 -10   6  -8   14.07    1.04
 -10  -6   8   16.49    1.44
 -12  -6  -8   -0.05    0.68
 -12   6   8    0.02    0.52
 -12   6   8    0.21    0.50
 -12   6  -8   -0.39    0.47
 -12  -6   8    0.07    0.61
 -14   6   8    1.09    0.56
 -14  -6  -8    0.04    0.63
 -14   6   8    0.39    0.74
 -14   6  -8    0.45    0.48
 -14  -6   8    0.66    0.72
 -16   6   8   -0.85    0.51
 -16  -6  -8    0.96    0.79
 -16   6   8   -0.46    0.73
 -16  -6   8    0.19    0.70
 -16   6  -8   -0.69    0.53
 -18   6   8   -0.41    0.51
 -18   6   8   -0.32    0.80
 -18  -6  -8   -0.01    0.71
 -18   6  -8    0.41    0.54
 -18  -6   8    0.42    0.58
 -20   6   8    0.06    0.80
 -20   6   8   -0.09    0.57
 -20  -6  -8   -0.48    0.79
 -20   6  -8   -1.09    0.53
 -20  -6   8   -0.51    0.70
   1   7  -8   21.62    1.10
  -1   7   8   22.87    1.06
  -1   7   8   22.22    0.79
  -1   7   8   21.74    0.98
   1   7  -8   21.61    1.35
   1  -7  -8   23.39    1.06
   1   7   8   22.09    1.03
  -1   7  -8   22.61    1.34
  -1   7  -8   22.58    1.09
   1   7   8   23.84    0.94
   1  -7  -8   21.16    0.92
  -3   7   8   10.02    0.86
   3   7  -8    9.34    1.08
  -3   7   8   10.16    0.76
   3   7  -8    9.68    0.83
   3  -7  -8   10.51    0.52
  -3   7  -8   11.54    0.87
  -3   7  -8   10.44    1.04
   3  -7  -8   10.85    0.70
   5   7  -8    8.07    1.02
   5   7  -8    6.05    0.75
  -5   7   8    6.67    0.82
  -5   7   8    7.95    0.77
  -5  -7   8    5.71    0.85
   5  -7  -8    7.27    0.61
   5   7   8    7.33    0.42
  -5   7  -8    6.18    0.68
  -7   7   8    4.97    0.67
   7   7  -8    3.54    0.88
   7   7  -8    5.30    0.83
  -7   7   8    4.85    0.82
  -7  -7  -8    4.35    0.61
  -7   7  -8    4.52    0.64
   7   7   8    5.50    0.52
  -7  -7   8    5.59    0.89
  -9   7   8    1.30    0.66
  -9   7   8    1.49    0.60
   9   7  -8    1.92    0.70
  -9  -7  -8    2.48    0.63
  -9  -7   8    2.28    0.78
  -9   7  -8    1.65    0.54
 -11   7   8   18.25    1.26
 -11  -7  -8   18.56    1.47
 -11   7   8   20.41    1.46
 -11  -7   8   20.59    1.59
 -11   7  -8   21.33    1.24
 -13   7   8   -0.32    0.67
 -13  -7  -8   -0.45    0.65
 -13   7   8   -0.93    0.45
 -13   7  -8    0.06    0.47
 -13  -7   8    0.10    0.67
 -15  -7  -8    1.50    0.72
 -15   7   8    1.04    0.60
 -15   7   8    1.13    0.79
 -15   7  -8    1.14    0.56
 -15  -7   8    2.25    0.85
 -17   7   8    1.94    0.92
 -17   7   8    1.22    0.66
 -17  -7  -8    1.19    0.83
 -17  -7   8    1.85    0.80
 -17   7  -8    1.22    0.61
 -19   7   8    0.27    0.53
 -19  -7  -8    0.43    0.73
 -19   7   8   -0.52    0.78
 -19   7  -8   -0.01    0.51
 -19  -7   8   -0.50    0.51
   0   8  -8    5.71    0.66
   0  -8  -8    5.70    0.50
   0   8   8    7.02    0.71
   0   8   8    5.84    0.41
   0   8  -8    6.86    0.77
   2   8  -8   16.50    1.23
  -2   8   8   15.96    0.92
  -2   8   8   16.00    0.95
   2   8  -8   16.77    1.10
   2   8   8   14.56    0.89
   2  -8  -8   15.31    0.82
   2  -8  -8   17.12    1.02
  -2   8  -8   16.23    1.18
  -2   8  -8   16.79    0.99
  -4   8   8    1.17    0.46
  -4   8   8    0.92    0.49
   4   8  -8    0.82    0.65
   4   8  -8   -0.11    0.49
  -4   8  -8    0.62    0.42
  -4   8  -8    0.94    0.50
   4  -8  -8    1.30    0.43
   4  -8  -8    0.37    0.20
  -6   8   8   75.95    2.63
  -6   8   8   72.34    2.79
   6   8  -8   76.69    2.94
   6   8  -8   75.69    2.79
   6   8   8   77.80    2.17
   6  -8  -8   75.36    2.36
  -6  -8   8   71.90    2.81
  -6   8  -8   77.61    2.60
   8   8  -8   22.82    1.48
  -8  -8  -8   20.43    1.23
   8   8  -8   23.76    1.71
  -8   8   8   21.16    1.27
  -8   8   8   21.34    1.50
  -8  -8   8   22.56    1.47
  -8   8  -8   23.95    1.33
 -10   8   8    8.84    0.95
 -10   8   8    9.43    1.14
  10   8  -8    7.65    1.29
 -10  -8  -8    9.37    1.13
 -10  -8   8    6.58    1.01
 -10   8  -8    7.20    0.81
 -12  -8  -8    4.08    0.86
 -12   8   8    4.84    0.77
 -12   8   8    4.24    0.94
 -12   8  -8    5.52    0.79
 -12  -8   8    4.00    0.79
 -14  -8  -8    2.31    0.82
 -14   8   8    1.60    0.82
 -14   8   8    1.51    0.62
 -14   8  -8    1.42    0.63
 -14  -8   8    2.20    0.69
 -16  -8  -8   14.79    1.47
 -16   8   8   16.93    1.30
 -16   8   8   16.21    1.65
 -16   8  -8   14.24    1.15
 -16  -8   8   16.36    1.52
 -18   8   8    0.53    0.57
 -18   8   8    0.79    0.80
 -18  -8  -8   -0.46    0.75
 -18  -8   8    0.92    0.74
 -18   8  -8    0.48    0.53
 -20   8   8   -0.17    0.60
 -20   8   8   -0.59    0.55
 -20  -8  -8   -0.13    0.75
 -20   8  -8    0.24    0.57
 -20  -8   8    0.15    0.71
   1   9  -8   82.19    2.93
  -1   9   8   84.51    2.69
   1   9  -8   79.50    2.74
   1  -9  -8   78.94    2.53
   1   9   8   80.00    2.64
   1   9   8   81.72    2.36
  -1   9  -8   80.62    2.70
  -1   9  -8   82.12    2.90
   1  -9  -8   82.59    2.55
  -3   9   8   31.20    1.39
   3   9  -8   29.25    1.56
   3   9  -8   30.55    1.49
  -3   9   8   31.79    1.49
  -3   9  -8   33.08    1.47
  -3   9  -8   31.50    1.61
   3   9   8   32.14    1.46
  -5   9   8  578.58   15.46
   5   9  -8  596.86   15.45
  -5   9   8  581.50   15.32
   5   9  -8  552.49   15.62
  -5  -9   8  598.10   15.62
  -5   9  -8  567.03   15.29
   5  -9  -8  577.17   14.82
   7   9  -8   44.65    2.01
   7   9  -8   55.20    2.41
  -7   9   8   46.63    1.94
  -7  -9  -8   43.38    1.68
  -7   9   8   48.93    2.14
  -7  -9   8   45.68    2.18
  -7   9  -8   46.40    1.89
   7   9   8   46.62    1.49
  -9   9   8   53.58    2.43
  -9   9   8   55.67    2.21
  -9  -9  -8   57.82    2.20
   9   9  -8   54.19    2.65
   9   9  -8   54.00    2.30
  -9  -9   8   54.48    2.50
  -9   9  -8   53.17    2.12
  11   9  -8   16.19    1.68
 -11   9   8   18.61    1.56
 -11  -9  -8   15.97    1.32
 -11   9   8   18.19    1.32
  11   9  -8   20.80    1.41
 -11   9  -8   19.91    1.25
 -11  -9   8   18.29    1.54
 -13   9   8   72.76    2.82
 -13   9   8   79.86    3.22
 -13  -9  -8   69.05    2.94
 -13   9  -8   75.33    2.74
 -13  -9   8   75.12    3.08
 -15  -9  -8   68.64    3.01
 -15   9   8   73.08    2.79
 -15   9   8   76.33    3.22
 -15   9  -8   73.14    2.73
 -15  -9   8   72.64    3.07
 -17   9   8   60.19    2.89
 -17   9   8   59.68    2.48
 -17  -9  -8   61.07    2.74
 -17   9  -8   60.47    2.38
 -17  -9   8   61.68    2.77
 -19   9   8    4.53    0.83
 -19   9   8    4.21    0.95
 -19  -9  -8    4.55    1.18
 -19   9  -8    8.59    0.98
 -19  -9   8    5.05    1.00
   0 -10  -8    7.51    0.60
   0  10   8    7.51    0.37
   0  10   8    9.24    0.80
   0  10  -8    9.56    1.01
   0  10  -8    9.81    0.90
   2  10  -8  143.53    4.29
   2  10  -8  143.47    4.45
  -2  10   8  137.89    4.17
  -2  10  -8  137.51    4.35
  -2  10  -8  133.15    4.20
   2  10   8  141.61    4.18
   4  10  -8   88.29    3.13
  -4  10   8   85.59    2.87
   4  10  -8   81.37    2.90
  -4  10   8   86.32    2.86
  -4  10  -8   81.63    2.99
   4  10   8   82.78    2.86
  -4  10  -8   83.09    2.87
   6  10  -8  192.27    5.69
  -6  10   8  182.34    5.51
  -6  10   8  188.70    5.70
  -6 -10  -8  180.14    5.02
   6  10  -8  194.34    5.92
  -6  10  -8  193.70    5.54
  -6 -10   8  189.78    5.80
   6 -10  -8  191.44    5.06
  -8  10   8   33.27    1.58
  -8 -10  -8   29.65    1.42
   8  10  -8   29.33    1.78
  -8  10   8   28.73    1.73
   8  10  -8   32.13    1.67
  -8 -10   8   30.29    1.78
  -8  10  -8   32.80    1.59
  10  10  -8    2.30    0.69
 -10  10   8    2.40    0.80
 -10  10   8    3.10    0.64
 -10 -10  -8    1.73    0.62
  10  10  -8    2.62    0.94
 -10 -10   8    2.44    0.77
 -10  10  -8    3.21    0.66
 -12  10   8   21.43    1.66
  12  10  -8   18.71    1.41
 -12 -10  -8   20.03    1.45
 -12  10   8   21.13    1.35
  12  10  -8   19.79    1.79
 -12  10  -8   19.98    1.34
 -12 -10   8   17.49    1.53
 -14  10   8    2.08    0.83
 -14  10   8    3.14    0.69
 -14 -10  -8    2.15    0.75
 -14  10  -8    2.20    0.61
 -14 -10   8    2.85    0.81
 -16  10   8  103.37    3.49
 -16  10   8   98.54    3.84
 -16  10  -8   99.35    3.37
 -16 -10   8   84.92    3.49
 -18  10   8    0.87    0.60
 -18  10   8    1.41    0.71
 -18 -10   8    0.68    0.69
 -18  10  -8    0.88    0.54
  -1  11   8   37.63    1.64
   1  11  -8   41.59    1.86
   1  11  -8   41.59    1.76
  -1 -11  -8   37.46    1.22
  -1  11  -8   41.22    1.84
  -1  11  -8   42.93    1.79
   1 -11  -8   38.48    1.56
   1  11   8   39.59    1.65
  -3  11   8   27.19    1.41
   3  11  -8   25.66    1.44
   3  11  -8   24.67    1.38
   3  11   8   25.74    1.34
  -3  11  -8   26.92    1.44
  -3  11  -8   28.91    1.50
  -5  11   8    1.06    0.55
  -5  11   8    0.23    0.47
   5  11  -8    1.82    0.68
   5  11  -8    0.75    0.58
  -5  11  -8    1.13    0.58
  -5  11  -8    0.61    0.53
  -5 -11   8   -0.07    0.55
   5  11   8    0.72    0.49
  -7 -11  -8   14.28    0.83
  -7  11   8   16.09    1.25
   7  11  -8   16.01    1.24
  -7  11   8   16.46    1.16
   7  11  -8   16.38    1.28
  -7 -11   8   14.33    1.29
  -7  11  -8   16.29    1.12
  -9 -11  -8    0.25    0.45
   9  11  -8    0.79    0.66
  -9  11   8    0.33    0.61
  -9  11   8    0.09    0.46
   9  11  -8   -0.76    0.69
  -9 -11   8   -0.22    0.43
  -9  11  -8    0.21    0.47
  11  11  -8   35.15    1.87
 -11  11   8   40.02    1.85
 -11  11   8   36.85    2.06
  11  11  -8   32.79    2.00
 -11 -11  -8   35.26    1.78
 -11 -11   8   34.90    1.98
 -11  11  -8   35.72    1.69
  13  11  -8    2.84    1.02
 -13  11   8    2.55    0.83
 -13 -11  -8    2.93    0.74
  13  11  -8    2.66    0.74
 -13  11   8    2.46    0.66
 -13 -11   8    2.27    0.78
 -13  11  -8    2.73    0.64
 -15  11   8   -0.78    0.66
 -15 -11  -8   -0.96    0.55
  15  11  -8    1.86    0.95
 -15  11   8   -0.27    0.53
  15  11  -8    0.90    0.64
 -15 -11   8   -0.47    0.63
 -15  11  -8   -0.28    0.50
 -17  11   8    1.28    0.83
 -17  11   8    0.59    0.59
 -17  11  -8    1.22    0.57
 -17 -11   8    0.96    0.70
 -19  11   8    4.23    1.07
 -19  11   8    3.37    0.78
 -19  11  -8    3.13    0.73
 -19 -11   8    4.53    0.93
   0  12   8    9.47    0.95
   0  12  -8   11.10    0.97
   0 -12  -8    9.60    0.72
   0  12  -8   12.05    1.05
  -2  12   8    5.72    0.73
   2  12  -8    4.09    0.77
   2  12  -8    3.97    0.70
   2  12   8    3.97    0.62
  -2  12  -8    3.59    0.65
  -2  12  -8    5.23    0.76
   4  12  -8   15.50    1.29
  -4  12   8   18.81    1.19
   4  12  -8   18.66    1.31
  -4  12  -8   17.96    1.18
  -4  12  -8   18.69    1.26
   4  12   8   21.73    1.29
   6  12  -8    4.58    0.77
   6  12  -8    4.98    0.91
  -6 -12  -8    4.52    0.38
  -6  12   8    3.28    0.66
  -6  12   8    4.99    0.81
   6 -12  -8    4.91    0.32
  -6  12  -8    4.43    0.70
   6  12   8    5.18    0.77
  -6 -12   8    4.74    0.85
   8  12  -8    3.82    0.78
  -8 -12  -8    4.09    0.54
  -8  12   8    3.39    0.80
   8  12  -8    4.18    0.84
  -8  12   8    3.71    0.69
  -8 -12   8    4.04    0.73
  -8  12  -8    3.08    0.67
  10  12  -8    5.84    0.97
 -10 -12  -8    7.83    0.92
 -10  12   8    7.05    0.89
 -10  12   8    7.25    1.01
  10  12  -8    5.11    0.98
 -10 -12   8    6.45    0.98
 -10  12  -8    9.00    0.95
  12  12  -8   -0.26    0.62
 -12  12   8    1.02    0.58
  12  12  -8    1.24    0.88
 -12 -12  -8   -0.23    0.51
 -12  12   8    1.48    0.71
 -12  12  -8    1.05    0.57
 -12 -12   8    1.13    0.72
  14  12  -8    0.19    0.81
 -14  12   8   -0.75    0.51
  14  12  -8    0.14    0.60
 -14  12   8    0.19    0.69
 -14  12  -8   -0.81    0.47
 -14 -12   8    0.17    0.64
 -16  12   8    2.51    0.73
  16  12  -8    3.67    1.03
  16  12  -8    1.90    0.79
 -16  12   8    3.12    0.73
 -16  12  -8    3.46    0.71
 -16 -12   8    4.21    0.90
 -18  12   8   -0.15    0.54
 -18  12   8    0.22    0.77
  18  12  -8    0.23    0.89
  18  12  -8    0.55    0.68
 -18  12  -8   -0.67    0.55
 -18 -12   8    1.20    0.69
   1  13  -8   18.45    1.27
  -1 -13  -8   18.65    0.87
  -1  13   8   20.20    1.24
   1  13  -8   19.59    1.24
  -1  13  -8   17.39    1.21
  -1  13  -8   18.03    1.19
   1  13   8   19.34    0.72
   1  13   8   18.95    1.21
   3  13  -8    4.50    0.81
   3  13  -8    4.32    0.72
  -3  13   8    4.93    0.69
   3  13   8    4.21    0.66
  -3  13  -8    5.10    0.82
  -3  13  -8    4.88    0.72
   5  13  -8    4.60    0.77
  -5  13   8    5.64    0.76
   5  13  -8    5.83    0.93
   5  13   8    5.53    0.74
  -5  13  -8    4.56    0.71
  -5  13  -8    6.32    0.86
  -7 -13  -8   12.54    0.70
   7  13  -8   11.14    1.26
  -7  13   8   13.58    1.09
   7  13  -8    8.58    1.02
  -7  13   8   13.94    1.18
  -7  13  -8   10.99    1.11
   7  13   8    9.74    1.02
   7 -13  -8   10.98    0.45
   7 -13  -8   11.41    0.46
  -7 -13   8   11.37    1.17
  -9 -13  -8    0.87    0.46
   9  13  -8   -1.58    0.50
   9  13  -8    1.65    0.82
  -9  13   8    0.79    0.61
  -9  13   8    1.66    0.59
  -9  13  -8    0.40    0.51
   9  13   8    0.80    0.57
  -9 -13   8   -0.46    0.55
 -11  13   8   22.92    1.59
  11  13  -8   23.05    1.54
 -11  13   8   22.27    1.40
  11  13  -8   20.53    1.57
 -11 -13  -8   20.68    1.35
 -11  13  -8   25.60    1.50
 -11 -13   8   27.78    1.70
  13  13  -8    0.52    0.87
 -13  13   8   -0.51    0.61
  13  13  -8   -0.72    0.56
 -13  13   8   -0.02    0.51
 -13  13  -8    0.17    0.57
 -13 -13   8    0.56    0.62
  15  13  -8    0.82    0.77
 -15  13   8    1.21    0.62
  15  13  -8    0.84    0.73
 -15  13   8    0.17    0.70
 -15 -13   8    0.88    0.67
 -15  13  -8   -0.63    0.48
 -17  13   8    2.25    0.72
  17  13  -8    1.96    0.80
 -17  13   8    2.50    0.87
  17  13  -8    1.70    0.72
 -17  13  -8    1.27    0.63
 -17 -13   8    0.76    0.54
   0 -14  -8   28.59    1.39
   0  14   8   30.65    1.50
   0  14  -8   30.40    1.54
   0  14  -8   29.84    1.61
   2  14  -8    0.63    0.58
  -2  14   8    1.06    0.49
   2  14  -8    0.43    0.59
  -2 -14  -8    0.60    0.26
  -2  14  -8    1.12    0.54
   2  14   8    0.60    0.54
  -2  14  -8    0.90    0.53
   4  14  -8   11.06    1.14
  -4  14   8   11.42    1.04
   4  14  -8    9.09    1.03
   4  14   8   10.86    1.02
  -4  14  -8    8.21    0.98
  -4  14  -8    9.93    1.03
   6  14  -8    2.45    0.77
   6  14  -8    3.27    0.70
  -6 -14  -8    3.03    0.33
  -6  14   8    4.09    0.71
  -6 -14   8    2.42    0.68
  -6  14  -8    1.49    0.57
   6  14   8    1.91    0.62
  -8 -14  -8    9.81    0.85
   8  14  -8   10.81    1.17
  -8  14   8   11.18    1.06
   8  14  -8    9.32    1.21
  -8  14  -8   12.19    1.06
   8  14   8    9.00    1.06
  -8 -14   8   10.83    1.17
 -10  14   8   20.42    1.35
 -10  14   8   21.51    1.49
  10  14  -8   21.59    1.54
  10  14  -8   19.73    1.49
 -10  14  -8   21.92    1.33
  10  14   8   22.63    1.40
 -10 -14   8   18.05    1.36
  12  14  -8    1.09    0.71
 -12  14   8   -0.24    0.63
  12  14  -8    1.37    0.72
 -12  14   8    1.08    0.57
 -12 -14   8    1.32    0.70
 -12  14  -8    1.57    0.61
 -14  14   8    0.55    0.68
 -14  14   8   -0.06    0.54
  14  14  -8    0.26    0.65
  14  14  -8   -0.67    0.60
 -14 -14   8    0.96    0.65
 -14  14  -8    0.27    0.62
  16  14  -8    1.55    0.71
 -16  14   8    0.97    0.61
  16  14  -8    2.63    0.99
 -16  14   8    0.70    0.75
 -16 -14   8    2.19    0.74
 -16  14  -8    1.60    0.60
  -1 -15  -8    1.13    0.38
   1  15  -8    0.64    0.58
   1  15  -8    0.44    0.57
  -1  15   8    0.38    0.54
   1  15   8    1.85    0.20
  -1  15  -8    0.98    0.57
  -1  15  -8    0.61    0.55
   1  15   8    1.68    0.59
   3  15  -8    1.02    0.63
   3  15  -8    0.49    0.63
  -3 -15  -8    0.52    0.22
  -3  15   8   -0.05    0.46
  -3 -15  -8    1.04    0.19
   3  15   8    0.91    0.54
  -3  15  -8    0.53    0.54
  -3  15  -8    0.32    0.54
   5  15  -8    1.23    0.67
  -5  15   8    0.90    0.53
   5  15  -8    1.46    0.60
   5  15   8    2.09    0.62
  -5  15  -8    1.32    0.55
  -5  15  -8    1.61    0.60
  -7  15   8    2.63    0.69
   7  15  -8    2.26    0.80
   7  15  -8    1.28    0.71
  -7 -15   8    2.17    0.71
  -7  15  -8    0.80    0.57
   7  15   8    2.28    0.74
   9  15  -8   -0.19    0.62
   9  15  -8   -0.94    0.69
  -9  15   8   -0.66    0.48
   9  15   8   -0.18    0.53
  -9  15  -8   -0.62    0.49
  -9 -15   8   -0.75    0.57
 -11  15   8    1.38    0.70
  11  15  -8    2.02    0.90
  11  15  -8    0.72    0.71
 -11  15   8    1.14    0.58
 -11 -15   8    1.56    0.71
 -11  15  -8    1.34    0.65
  11  15   8    0.38    0.58
  13  15  -8   -1.47    0.57
 -13  15   8    0.49    0.65
 -13  15   8   -0.06    0.52
  13  15  -8   -0.75    0.76
 -13  15  -8   -0.72    0.53
 -13 -15   8    0.42    0.61
  15  15  -8   -0.33    0.80
 -15  15   8   -0.73    0.51
  15  15  -8    0.66    0.65
 -15  15   8   -0.75    0.61
 -15  15  -8    0.18    0.52
 -15 -15   8    0.58    0.64
  17  15  -8    0.81    0.85
 -17  15   8    0.61    0.73
 -17  15   8    0.43    0.61
  17  15  -8   -0.26    0.61
 -17  15  -8    0.55    0.54
 -17 -15   8    0.22    0.64
   0  16   8    7.16    0.91
   0  16  -8    8.54    0.97
   0  16  -8    9.67    1.02
  -2  16   8    3.01    0.65
   2  16  -8    3.90    0.83
   2  16  -8    2.88    0.67
  -2  16  -8    3.84    0.70
  -2  16  -8    3.68    0.70
   2  16   8    3.87    0.70
   2  16   8    4.61    0.45
   4  16  -8    2.08    0.73
  -4  16   8    3.53    0.70
   4  16  -8    2.15    0.69
  -4  16  -8    2.64    0.70
   4  16   8    2.83    0.75
  -4  16  -8    2.65    0.68
   6  16  -8   26.58    1.66
  -6  16   8   27.30    1.56
   6  16  -8   27.72    1.64
  -6 -16   8   28.02    1.65
  -6  16  -8   28.73    1.55
   6  16   8   27.29    1.57
   8  16  -8    1.59    0.69
  -8  16   8    1.30    0.60
   8  16  -8    0.39    0.73
  -8  16  -8    1.50    0.66
   8  16   8    1.83    0.67
  -8 -16   8    1.46    0.67
  10  16  -8   -0.18    0.55
 -10  16   8    0.96    0.58
  10  16  -8   -0.91    0.63
  10  16   8    0.78    0.64
 -10 -16   8    0.63    0.64
 -10  16  -8    0.57    0.55
  12  16  -8    5.16    0.98
  12  16  -8    6.82    1.04
 -12  16   8    5.05    0.81
 -12  16  -8    6.47    0.85
 -12 -16   8    5.54    0.91
  12  16   8    6.11    0.87
  14  16  -8    0.37    0.80
 -14  16   8    1.06    0.59
  14  16  -8    0.15    0.66
 -14  16  -8   -0.76    0.47
  14  16   8    0.39    0.58
 -14 -16   8    0.49    0.60
 -16  16   8   11.17    1.22
  16  16  -8    9.95    1.15
  16  16  -8    6.50    1.19
 -16 -16   8    5.10    0.90
 -16  16  -8    4.86    0.78
   1  17  -8    6.01    0.86
  -1  17   8    6.97    0.85
   1  17  -8    6.62    0.86
  -1  17  -8    5.87    0.80
  -1  17  -8    4.16    0.76
   1  17   8    5.58    0.84
   3  17  -8    1.01    0.64
  -3  17   8    1.82    0.62
   3  17  -8    1.10    0.67
  -3  17  -8    0.09    0.60
   3  17   8    1.50    0.63
  -3  17  -8    1.81    0.63
   3  17   8    1.76    0.37
  -5  17   8   21.97    1.40
   5  17  -8   20.98    1.47
   5  17  -8   22.09    1.48
   5  17   8   20.34    1.39
  -5  17  -8   20.65    1.38
  -7  17   8    0.53    0.61
   7  17  -8   -0.64    0.61
   7  17  -8    0.32    0.65
   7  17   8   -0.12    0.60
  -7 -17   8   -0.31    0.54
  -7  17  -8    0.56    0.56
   9  17  -8    2.21    0.81
   9  17  -8    0.73    0.72
  -9  17   8    2.78    0.70
   9  17   8    2.31    0.70
  -9 -17   8    1.89    0.69
  -9  17  -8    2.91    0.68
  11  17  -8    1.90    0.84
  11  17  -8    2.97    0.86
 -11  17   8    1.76    0.64
 -11 -17   8    0.57    0.64
 -11  17  -8    2.31    0.66
  11  17   8    0.32    0.60
  13  17  -8    2.83    0.94
  13  17  -8    3.00    0.84
 -13  17   8    2.48    0.69
 -13  17  -8    2.69    0.69
  13  17   8    4.46    0.86
 -13 -17   8    1.86    0.75
  15  17  -8    2.60    0.95
 -15  17   8    3.44    0.73
  15  17  -8    3.94    0.85
 -15 -17   8    1.94    0.73
  15  17   8    3.62    0.81
 -15  17  -8    3.50    0.77
   0  18   8    8.77    1.02
   0  18  -8    7.14    0.91
   0  18  -8    9.32    0.98
  -2  18   8    0.05    0.50
   2  18  -8    0.00    0.59
   2  18  -8   -0.30    0.53
  -2  18  -8   -0.21    0.52
  -2  18  -8    0.16    0.58
   2  18   8    0.42    0.56
  -4  18   8    2.26    0.66
   4  18  -8    1.87    0.70
   4  18  -8    2.83    0.73
   4  18   8    1.35    0.42
  -4  18  -8    2.74    0.69
   4  18   8    1.85    0.74
  -4  18  -8    2.57    0.71
   6  18  -8    6.51    0.93
  -6  18   8    5.86    0.84
   6  18  -8    6.39    0.94
   6  18   8    7.06    0.94
  -6 -18   8    7.21    0.93
  -6  18  -8    6.20    0.84
   8  18  -8    0.89    0.67
   8  18  -8   -1.12    0.58
  -8  18   8    0.81    0.61
  -8  18  -8    0.98    0.60
  -8 -18   8    0.42    0.56
   8  18   8    0.58    0.65
 -10  18   8    0.68    0.57
  10  18  -8   -0.02    0.65
  10  18  -8    1.13    0.74
 -10 -18   8    0.23    0.61
  10  18   8    0.57    0.69
 -10  18  -8    0.02    0.52
 -12  18   8    2.98    0.69
  12  18  -8    1.60    0.77
  12  18  -8    1.72    0.80
 -12 -18   8    0.88    0.65
  12  18   8    2.19    0.71
 -12  18  -8    2.24    0.64
  14  18  -8    0.38    0.66
  14  18  -8    0.87    0.78
 -14  18   8    0.79    0.58
 -14 -18   8    0.64    0.71
  14  18   8    0.50    0.63
 -14  18  -8    0.37    0.52
   1  19  -8    1.80    0.63
  -1  19   8    1.82    0.64
   1  19  -8    1.99    0.66
  -1  19  -8    2.15    0.68
  -1  19  -8    2.12    0.63
   1  19   8    1.59    0.63
   3  19  -8    0.88    0.64
   3  19  -8    0.25    0.57
  -3  19   8    0.66    0.53
  -3  19  -8    0.40    0.60
   3  19   8    0.63    0.63
  -3  19  -8   -0.29    0.56
  -5  19   8   18.08    1.32
   5  19  -8   19.01    1.45
   5  19  -8   20.04    1.40
   5  19   8   18.46    1.34
  -5  19  -8   17.09    1.40
  -7  19   8    0.63    0.61
   7  19  -8    0.16    0.76
   7  19  -8    0.21    0.68
  -7 -19   8    1.15    0.62
   7  19   8    0.94    0.65
  -7  19  -8    1.07    0.62
   9  19  -8    1.16    0.80
   9  19  -8    2.54    0.82
  -9  19   8    2.27    0.69
  -9  19  -8    1.97    0.72
   9  19   8    1.95    0.70
  -9 -19   8    2.84    0.74
 -11  19   8   -0.63    0.53
  11  19  -8    0.73    0.71
  11  19  -8    0.25    0.68
 -11  19  -8    0.25    0.61
  11  19   8    0.20    0.61
 -11 -19   8    0.47    0.63
  13  19  -8    3.31    0.84
 -13  19   8    1.61    0.69
  13  19  -8    2.25    0.87
 -13 -19   8    2.57    0.76
 -13  19  -8    0.94    0.60
  13  19   8    1.95    0.71
   0  20  -8   45.73    1.96
   0  20   8   44.21    2.00
   0  20  -8   40.98    1.99
  -2  20   8    0.97    0.64
   2  20  -8    2.13    0.65
   2  20  -8    1.19    0.69
  -2  20  -8    1.96    0.67
   2  20   8    1.90    0.68
  -2  20  -8    1.88    0.63
   4  20  -8    1.18    0.62
  -4  20   8    0.44    0.59
   4  20  -8   -0.43    0.63
  -4  20  -8   -0.02    0.58
   4  20   8    0.79    0.64
  -4  20  -8    0.97    0.59
   6  20  -8   -0.39    0.60
  -6  20   8    0.04    0.56
   6  20  -8   -1.03    0.60
  -6  20  -8    0.63    0.67
  -6 -20   8    0.25    0.54
   6  20   8   -0.94    0.55
  -8  20   8    7.50    0.93
   8  20  -8    6.55    0.97
   8  20  -8    6.84    0.99
   8  20   8    8.73    1.03
  -8 -20   8    6.03    0.88
  -8  20  -8    4.80    0.81
  10  20  -8   11.48    1.35
  10  20  -8   12.90    1.32
 -10  20   8   15.90    1.38
  10  20   8   13.24    1.25
 -10 -20   8   15.58    1.47
 -10  20  -8   14.93    1.23
  12  20  -8    3.80    0.93
 -12  20   8    2.45    0.70
  12  20  -8    2.71    0.84
  12  20   8    3.96    0.79
 -12  20  -8    2.19    0.71
 -12 -20   8    2.39    0.74
   1  21  -8   20.22    1.46
  -1  21   8   23.94    1.49
   1  21  -8   24.15    1.39
   1  21   8   22.80    1.48
  -1  21  -8   22.51    1.49
  -1  21  -8   20.05    1.30
   3  21  -8   13.36    1.29
  -3  21   8   14.86    1.24
   3  21  -8   15.32    1.27
  -3  21  -8   11.94    1.14
   3  21   8   15.68    1.31
  -3  21  -8   14.42    1.25
   5  21  -8   -0.67    0.61
  -5  21   8   -1.40    0.59
   5  21  -8   -1.03    0.57
   5  21   8   -0.94    0.59
  -5  21  -8   -0.68    0.51
  -7  21   8   13.71    1.25
   7  21  -8   15.20    1.32
   7  21  -8   14.36    1.34
  -7 -21   8   14.75    1.27
   7  21   8   14.50    1.31
  -7  21  -8   16.75    1.37
  -9  21   8    0.78    0.62
   9  21  -8    2.01    0.77
   9  21  -8    0.54    0.71
   9  21   8    0.83    0.63
  -9  21  -8    1.14    0.67
  -9 -21   8   -0.14    0.57
  11  21  -8   33.46    1.94
  11  21  -8   32.86    1.86
  11  21   8   36.26    1.91
 -11 -21   8   30.51    1.78
 -11  21  -8   33.26    1.72
   0  22   8    3.53    0.76
   0  22  -8    3.31    0.67
   0  22  -8    4.26    0.85
   2  22  -8    3.03    0.74
   2  22  -8    1.40    0.67
  -2  22   8    1.60    0.64
   2  22   8    2.23    0.75
  -2  22  -8    1.15    0.70
  -2  22  -8    1.46    0.61
  -4  22   8   -0.14    0.54
   4  22  -8   -0.31    0.68
   4  22  -8   -0.04    0.57
   4  22   8   -0.12    0.65
  -4  22  -8    0.41    0.64
  -4  22  -8   -0.07    0.53
  -6  22   8    3.41    0.78
   6  22  -8    3.96    0.83
   6  22  -8    3.65    0.84
  -6  22  -8    2.41    0.77
  -6 -22   8    3.74    0.76
   6  22   8    2.55    0.76
  -8  22   8    4.18    0.82
   8  22  -8    6.31    1.04
   8  22  -8    4.39    0.89
  -8  22  -8    4.79    0.81
  -8 -22   8    3.66    0.77
   8  22   8    6.09    0.96
 -10  22   8    3.05    0.75
  10  22  -8    3.30    0.86
  10  22  -8    4.63    0.91
 -10  22  -8    2.64    0.71
 -10 -22   8    2.78    0.82
  10  22   8    3.16    0.77
   1  23  -8   -0.43    0.67
   1  23  -8    0.19    0.55
  -1  23   8    0.37    0.60
  -1  23  -8   -1.11    0.52
   1  23   8    0.76    0.62
  -1  23  -8   -0.28    0.53
   3  23  -8    0.63    0.61
   3  23  -8   -0.18    0.61
  -3  23   8   -0.32    0.56
  -3  23  -8    1.26    0.59
   3  23   8    0.33    0.63
  -3  23  -8   -0.14    0.60
  -5  23   8    4.75    0.83
   5  23  -8    4.52    0.87
   5  23  -8    3.95    0.85
  -5 -23   8    5.55    0.86
   5  23   8    5.39    0.95
  -5  23  -8    4.67    0.88
   7  23  -8   -0.86    0.62
  -7  23   8   -0.16    0.58
   7  23  -8   -0.53    0.55
  -7 -23   8   -0.69    0.54
  -7  23  -8   -1.23    0.52
   7  23   8   -0.32    0.63
   9  23  -8    0.60    0.70
   9  23  -8    1.24    0.69
  -9  23   8   -0.57    0.55
  -9  23  -8   -0.67    0.52
   9  23   8   -0.86    0.59
  -9 -23   8    0.26    0.67
   0  24   8    0.13    0.60
   0  24  -8    0.30    0.49
   0  24  -8    0.28    0.60
   2  24  -8   -1.79    0.49
  -2  24   8   -0.28    0.55
   2  24  -8    0.02    0.59
   2  24   8   -0.28    0.58
  -2  24  -8   -0.46    0.63
  -2  24  -8   -0.59    0.52
   4  24  -8   -0.49    0.60
  -4  24   8    0.64    0.61
   4  24  -8   -0.65    0.49
  -4  24  -8   -0.49    0.56
   4  24   8    0.17    0.71
   6  24  -8   -0.12    0.71
  -6  24   8   -0.58    0.60
   6  24  -8   -0.53    0.64
   6  24   8    0.52    0.66
  -6  24  -8    0.73    0.67
  -6 -24   8    0.30    0.55
   1  25  -8   -0.65    0.85
   1  25  -8   -0.36    0.57
  -1  25   8   -0.68    0.54
[truncated: 574,708 more chars]
