# Supplementary material for: PEG-Infiltrated Polyoxometalate Frameworks with Flexible Form-Factors
Source: ACS Mater Lett. 2022 Sep 6;4(10):1937–43. doi: 10.1021/acsmaterialslett.2c00393 (PMC9533303; doi:10.1021/acsmaterialslett.2c00393)
Supplement: Supplementary file 3 — tz2c00393_si_003.cif [file tz2c00393_si_003.cif]

data_mn-peg-immm
_audit_creation_date               2022-06-29
_audit_creation_method
;
Olex2 1.3
(compiled 2020.11.12 svn.r5f609507 for OlexSys, GUI svn.r6408)
;
_shelx_SHELXL_version_number       '2018/3'
_audit_contact_author_address      ?
_audit_contact_author_email        ?
_audit_contact_author_name         ''
_audit_contact_author_phone        ?
_publ_contact_author_id_orcid      ?
_publ_section_references
;
Dolomanov, O.V., Bourhis, L.J., Gildea, R.J, Howard, J.A.K. & Puschmann, H.
 (2009), J. Appl. Cryst. 42, 339-341.

Sheldrick, G.M. (2015). Acta Cryst. C71, 3-8.
;
_chemical_name_common              ?
_chemical_name_systematic          ?
_chemical_formula_moiety           'Mn4 Na O126 P5 W30, 1.5(K)'
_chemical_formula_sum              'K1.50 Mn4 Na O126 P5 W30'
_chemical_formula_weight           7987.75
_chemical_melting_point            ?
loop_
  _atom_type_symbol
  _atom_type_description
  _atom_type_scat_dispersion_real
  _atom_type_scat_dispersion_imag
  _atom_type_scat_source
 'K' 'K' 0.2009 0.2494 'International Tables Vol C Tables 4.2.6.8 and 6.1.1.4'
 'Mn' 'Mn' 0.3368 0.7283 'International Tables Vol C Tables 4.2.6.8 and 6.1.1.4'
 'Na' 'Na' 0.0362 0.0249 'International Tables Vol C Tables 4.2.6.8 and 6.1.1.4'
 'O' 'O' 0.0106 0.0060 'International Tables Vol C Tables 4.2.6.8 and 6.1.1.4'
 'P' 'P' 0.1023 0.0942 'International Tables Vol C Tables 4.2.6.8 and 6.1.1.4'
 'W' 'W' -0.8490 6.8722 'International Tables Vol C Tables 4.2.6.8 and 6.1.1.4'

_shelx_space_group_comment
;
The symmetry employed for this shelxl refinement is uniquely defined
by the following loop, which should always be used as a source of
symmetry information in preference to the above space-group names.
They are only intended as comments.
;
_space_group_crystal_system        'orthorhombic'
_space_group_IT_number             71
_space_group_name_H-M_alt          'I m m m'
_space_group_name_Hall             '-I 2 2'
loop_
  _space_group_symop_operation_xyz
 'x, y, z'
 '-x, -y, z'
 'x, -y, -z'
 '-x, y, -z'
 'x+1/2, y+1/2, z+1/2'
 '-x+1/2, -y+1/2, z+1/2'
 'x+1/2, -y+1/2, -z+1/2'
 '-x+1/2, y+1/2, -z+1/2'
 '-x, -y, -z'
 'x, y, -z'
 '-x, y, z'
 'x, -y, z'
 '-x+1/2, -y+1/2, -z+1/2'
 'x+1/2, y+1/2, -z+1/2'
 '-x+1/2, y+1/2, z+1/2'
 'x+1/2, -y+1/2, z+1/2'

_cell_length_a                     18.2414(9)
_cell_length_b                     21.9040(9)
_cell_length_c                     24.9005(10)
_cell_angle_alpha                  90
_cell_angle_beta                   90
_cell_angle_gamma                  90
_cell_volume                       9949.2(8)
_cell_formula_units_Z              2
_cell_measurement_reflns_used      6767
_cell_measurement_temperature      100.0
_cell_measurement_theta_max        26.44
_cell_measurement_theta_min        2.32
_shelx_estimated_absorpt_T_max     0.333
_shelx_estimated_absorpt_T_min     0.177
_exptl_absorpt_coefficient_mu      17.648
_exptl_absorpt_correction_T_max    0.0216
_exptl_absorpt_correction_T_min    0.0049
_exptl_absorpt_correction_type     multi-scan
_exptl_absorpt_process_details
;
SADABS-2016/2 (Bruker,2016/2) was used for absorption correction.
wR2(int) was 0.0920 before and 0.0486 after correction.
The Ratio of minimum to maximum transmission is 0.2269.
The \l/2 correction factor is Not present.
;
_exptl_absorpt_special_details     ?
_exptl_crystal_colour              colourless
_exptl_crystal_colour_primary      colourless
_exptl_crystal_density_diffrn      2.666
_exptl_crystal_density_meas        ?
_exptl_crystal_density_method      ?
_exptl_crystal_description         'rect. Prism'
_exptl_crystal_F_000               6885
_exptl_crystal_size_max            0.15
_exptl_crystal_size_mid            0.15
_exptl_crystal_size_min            0.08
_exptl_transmission_factor_max     ?
_exptl_transmission_factor_min     ?
_diffrn_reflns_av_R_equivalents    0.0404
_diffrn_reflns_av_unetI/netI       0.0307
_diffrn_reflns_Laue_measured_fraction_full  0.999
_diffrn_reflns_Laue_measured_fraction_max  0.999
_diffrn_reflns_limit_h_max         17
_diffrn_reflns_limit_h_min         -22
_diffrn_reflns_limit_k_max         26
_diffrn_reflns_limit_k_min         -23
_diffrn_reflns_limit_l_max         30
_diffrn_reflns_limit_l_min         -30
_diffrn_reflns_number              29818
_diffrn_reflns_point_group_measured_fraction_full  0.999
_diffrn_reflns_point_group_measured_fraction_max  0.999
_diffrn_reflns_theta_full          25.000
_diffrn_reflns_theta_max           25.677
_diffrn_reflns_theta_min           1.384
_diffrn_ambient_temperature        100.0
_diffrn_detector                   'Bruker APEX-II CCD'
_diffrn_detector_area_resol_mean   7.9
_diffrn_detector_type              'CCD Area Detector'
_diffrn_measured_fraction_theta_full  0.999
_diffrn_measured_fraction_theta_max  0.999
_diffrn_measurement_device         'Kappa Four-Circle Diffractometer'
_diffrn_measurement_device_type    'Bruker APEX-II CCD'
_diffrn_measurement_method         '\f and \w scans'
_diffrn_radiation_monochromator    'Double Bounce Multilayer Mirrors'
_diffrn_radiation_probe            X-ray
_diffrn_radiation_type             MoK\a
_diffrn_radiation_wavelength       0.71073
_diffrn_radiation_xray_symbol      K-L~3~
_diffrn_source                     'Micro Focus Rotating Anode'
_diffrn_source_current             30.0
_diffrn_source_power               1.5
_diffrn_source_type                'Bruker TXS'
_diffrn_source_voltage             50.0
_diffrn_standards_number           0
_reflns_Friedel_coverage           0.000
_reflns_Friedel_fraction_full      .
_reflns_Friedel_fraction_max       .
_reflns_number_gt                  3883
_reflns_number_total               5129
_reflns_special_details
;
 Reflections were merged by SHELXL according to the crystal
 class for the calculation of statistics and refinement.
 
 Structure factors included contributions from the .fab file.
 
 _reflns_Friedel_fraction is defined as the number of unique
 Friedel pairs measured divided by the number that would be
 possible theoretically, ignoring centric projections and
 systematic absences.
;
_reflns_threshold_expression       'I > 2\s(I)'
_computing_cell_refinement         'SAINT V8.38A (Bruker, 2018)'
_computing_data_collection         'APEX2 v2013.6-2 (Bruker, 2013)'
_computing_data_reduction          'SAINT V8.38A (Bruker, 2018)'
_computing_molecular_graphics      'Olex2 1.3 (Dolomanov et al., 2009)'
_computing_publication_material    'Olex2 1.3 (Dolomanov et al., 2009)'
_computing_structure_refinement    'SHELXL 2018/3 (Sheldrick, 2015)'
_computing_structure_solution      ?
_refine_diff_density_max           2.895
_refine_diff_density_min           -1.389
_refine_diff_density_rms           0.244
_refine_ls_extinction_coef         .
_refine_ls_extinction_method       none
_refine_ls_goodness_of_fit_ref     1.032
_refine_ls_hydrogen_treatment      undef
_refine_ls_matrix_type             full
_refine_ls_number_parameters       276
_refine_ls_number_reflns           5129
_refine_ls_number_restraints       409
_refine_ls_R_factor_all            0.0683
_refine_ls_R_factor_gt             0.0521
_refine_ls_restrained_S_all        1.001
_refine_ls_shift/su_max            0.001
_refine_ls_shift/su_mean           0.000
_refine_ls_structure_factor_coef   Fsqd
_refine_ls_weighting_details      
 'w=1/[\s^2^(Fo^2^)+(0.0771P)^2^+368.0333P] where P=(Fo^2^+2Fc^2^)/3'
_refine_ls_weighting_scheme        calc
_refine_ls_wR_factor_gt            0.1440
_refine_ls_wR_factor_ref           0.1570
_refine_special_details            ?
_olex2_refinement_description
;
1. Uiso/Uaniso restraints and constraints
Uanis(Na1) \\sim Ueq: with sigma of 0.01 and sigma for terminal atoms of 0.02
2. Rigid body (RIGU) restrains
 All non-hydrogen atoms
 with sigma for 1-2 distances of 0.001 and sigma for 1-3 distances of 0.002
3. Others
 Fixed Sof: W4(0.5) W5(0.5) W6(0.25) P1(0.125) P2(0.25) P3(0.25) Na1(0.125)
 K1(0.1875) O5(0.5) O6(0.5) O4(0.25) O15(0.25) O16(0.5) O13(0.5) O8(0.5)
 O9(0.5) O25(0.25)
;
_atom_sites_solution_hydrogens     .
_atom_sites_solution_primary       ?
_atom_sites_solution_secondary     ?
loop_
  _atom_site_label
  _atom_site_type_symbol
  _atom_site_fract_x
  _atom_site_fract_y
  _atom_site_fract_z
  _atom_site_U_iso_or_equiv
  _atom_site_adp_type
  _atom_site_occupancy
  _atom_site_site_symmetry_order
  _atom_site_calc_flag
  _atom_site_refinement_flags_posn
  _atom_site_refinement_flags_adp
  _atom_site_refinement_flags_occupancy
  _atom_site_disorder_assembly
  _atom_site_disorder_group
 W1 W 0.40955(5) 1.000000 0.74588(3) 0.0645(3) Uani 1 2 d S T P A .
 W2 W 0.41013(3) 0.83619(4) 0.69862(2) 0.0625(2) Uani 1 1 d . . . . .
 W3 W 0.40942(3) 0.73468(3) 0.57615(3) 0.0652(2) Uani 1 1 d . . . . .
 W4 W 0.31424(6) 0.88734(6) 0.57500(4) 0.0410(3) Uani 0.5 1 d . . P A 2
 W5 W 0.31419(6) 0.95084(5) 0.62126(4) 0.0411(3) Uani 0.5 1 d . . P A 1
 W6 W 0.31305(8) 0.84968(8) 0.500000 0.0426(4) Uani 0.5 2 d S T P A 1
 P1 P 0.500000 0.8362(7) 0.500000 0.045(3) Uani 0.5 4 d S T P A 1
 P2 P 0.500000 0.8755(4) 0.5819(4) 0.0386(17) Uani 0.5 2 d S T P A 2
 P3 P 0.500000 0.9465(5) 0.6338(4) 0.0444(18) Uani 0.5 2 d S T P A 1
 O24 O 0.500000 0.6924(6) 0.5868(5) 0.054(3) Uani 1 2 d S T P . .
 O19 O 0.500000 0.8108(7) 0.7305(5) 0.055(3) Uani 1 2 d S T P . .
 O20 O 0.4166(5) 0.7708(5) 0.6468(4) 0.0530(19) Uani 1 1 d . . . . .
 O28 O 0.4159(5) 0.9115(5) 0.7372(4) 0.061(2) Uani 1 1 d . . . . .
 O12 O 0.4143(8) 0.7139(8) 0.500000 0.068(3) Uani 1 2 d S T P . .
 Mn1 Mn 0.250000 0.750000 0.750000 0.0656(9) Uani 1 2 d S . P . .
 O23 O 0.3509(6) 0.8000(5) 0.7433(4) 0.067(3) Uani 1 1 d . . . . .
 O10 O 0.500000 0.8760(6) 0.6495(5) 0.049(2) Uani 1 2 d S T P . .
 O17 O 0.500000 0.8017(6) 0.5577(6) 0.055(2) Uani 1 2 d S T P . .
 Na1 Na 0.4192(11) 1.000000 0.500000 0.041(3) Uani 0.5 4 d S TU P . .
 O21 O 0.3453(5) 0.8757(5) 0.6514(4) 0.0515(18) Uani 1 1 d . . . . .
 O22 O 0.3455(6) 0.7977(5) 0.5583(4) 0.0599(19) Uani 1 1 d . . . . .
 O14 O 0.500000 1.000000 0.7860(7) 0.051(4) Uani 1 4 d S T P . .
 O11 O 0.3455(8) 1.000000 0.6871(5) 0.062(3) Uani 1 2 d S T P . .
 K1 K 0.000000 0.6681(6) 0.500000 0.081(3) Uani 0.75 4 d S T P . .
 O3 O 0.2095(8) 0.8234(7) 0.8008(6) 0.103(4) Uani 1 1 d . . . . .
 O18 O 0.2060(9) 0.8004(8) 0.6802(6) 0.118(5) Uani 1 1 d . . . . .
 O5 O 0.2211(10) 0.8697(9) 0.5887(6) 0.051(3) Uani 0.5 1 d . . P . .
 O6 O 0.2248(10) 0.9416(8) 0.6404(7) 0.047(3) Uani 0.5 1 d . . P . .
 O4 O 0.2234(15) 0.8286(12) 0.500000 0.053(5) Uani 0.5 2 d S T P . .
 O15 O 0.3079(13) 0.8995(11) 0.500000 0.037(3) Uani 0.5 2 d S T P A 2
 O16 O 0.3091(9) 0.9722(8) 0.5884(6) 0.041(3) Uani 0.5 1 d . . P A 2
 O13 O 0.3091(12) 0.9113(10) 0.5542(8) 0.053(3) Uani 0.5 1 d . . P A 1
 O2 O 0.3502(6) 0.6772(5) 0.5938(4) 0.061(2) Uani 1 1 d . . . . .
 O7 O 0.3484(8) 1.000000 0.7999(5) 0.052(3) Uani 1 2 d S T P . .
 O8 O 0.4313(9) 0.9063(9) 0.5628(7) 0.046(3) Uani 0.5 1 d . . P A 2
 O9 O 0.4313(9) 0.9584(9) 0.6016(7) 0.046(3) Uani 0.5 1 d . . P A 1
 O1 O 0.500000 1.000000 0.6819(7) 0.060(3) Uani 1 4 d S T P . .
 O25 O 0.4321(14) 0.8746(12) 0.495(3) 0.048(4) Uani 0.25 1 d . . P A 1

loop_
  _atom_site_aniso_label
  _atom_site_aniso_U_11
  _atom_site_aniso_U_22
  _atom_site_aniso_U_33
  _atom_site_aniso_U_23
  _atom_site_aniso_U_13
  _atom_site_aniso_U_12
 W1 0.0409(5) 0.1194(9) 0.0332(4) 0.000 0.0026(3) 0.000
 W2 0.0416(4) 0.0945(5) 0.0514(3) 0.0236(3) 0.0039(3) -0.0050(3)
 W3 0.0439(4) 0.0673(5) 0.0842(5) 0.0176(4) 0.0005(3) -0.0048(3)
 W4 0.0343(5) 0.0514(7) 0.0372(5) 0.0030(5) 0.0020(5) -0.0044(5)
 W5 0.0327(5) 0.0552(6) 0.0353(5) 0.0034(5) 0.0026(4) -0.0013(5)
 W6 0.0345(8) 0.0488(9) 0.0444(7) 0.000 0.000 -0.0041(7)
 P1 0.042(6) 0.047(6) 0.046(7) 0.000 0.000 0.000
 P2 0.029(4) 0.042(4) 0.045(4) 0.015(3) 0.000 0.000
 P3 0.032(4) 0.066(4) 0.035(3) 0.009(3) 0.000 0.000
 O24 0.053(5) 0.060(6) 0.047(6) 0.006(5) 0.000 0.000
 O19 0.051(5) 0.075(8) 0.040(5) 0.009(5) 0.000 0.000
 O20 0.051(5) 0.061(4) 0.047(4) 0.007(3) -0.002(3) -0.003(3)
 O28 0.047(6) 0.082(5) 0.054(5) -0.011(4) -0.001(3) -0.001(3)
 O12 0.051(8) 0.098(9) 0.056(6) 0.000 0.000 -0.003(6)
 Mn1 0.0502(19) 0.089(2) 0.0578(18) 0.0256(17) 0.0045(15) -0.0051(18)
 O23 0.054(4) 0.094(6) 0.054(5) 0.026(5) 0.013(4) 0.002(5)
 O10 0.033(5) 0.068(4) 0.046(4) 0.015(3) 0.000 0.000
 O17 0.054(5) 0.048(4) 0.065(6) 0.009(4) 0.000 0.000
 Na1 0.052(8) 0.040(5) 0.031(5) 0.000 0.000 0.000
 O21 0.040(4) 0.067(4) 0.047(4) 0.014(3) -0.001(3) -0.002(3)
 O22 0.055(4) 0.076(4) 0.050(4) 0.020(3) 0.003(4) 0.005(4)
 O14 0.049(6) 0.069(10) 0.036(6) 0.000 0.000 0.000
 O11 0.056(6) 0.091(6) 0.040(5) 0.000 -0.004(4) 0.000
 K1 0.063(6) 0.135(10) 0.044(5) 0.000 0.000 0.000
 O3 0.081(9) 0.119(10) 0.109(8) -0.001(9) 0.033(8) 0.005(8)
 O18 0.119(11) 0.144(13) 0.092(7) 0.060(9) -0.032(8) -0.001(10)
 O5 0.037(6) 0.079(10) 0.039(7) -0.002(8) 0.005(4) -0.008(5)
 O6 0.040(6) 0.043(9) 0.058(9) 0.009(7) 0.007(5) -0.001(4)
 O4 0.044(8) 0.042(13) 0.073(16) 0.000 0.000 0.003(6)
 O15 0.036(9) 0.029(9) 0.046(7) 0.000 0.000 -0.015(8)
 O16 0.036(8) 0.063(6) 0.023(6) 0.008(4) 0.004(6) -0.003(4)
 O13 0.047(8) 0.065(6) 0.046(6) 0.003(6) -0.003(6) -0.003(7)
 O2 0.057(5) 0.065(5) 0.060(5) -0.004(4) 0.001(5) -0.011(5)
 O7 0.049(6) 0.065(8) 0.041(5) 0.000 0.001(5) 0.000
 O8 0.035(4) 0.062(6) 0.042(7) 0.016(5) 0.000(4) 0.009(4)
 O9 0.037(5) 0.063(8) 0.039(5) 0.010(5) -0.003(3) 0.002(4)
 O1 0.058(7) 0.085(6) 0.039(5) 0.000 0.000 0.000
 O25 0.041(7) 0.040(6) 0.062(12) -0.002(6) -0.004(6) -0.003(5)

_geom_special_details
;
 All esds (except the esd in the dihedral angle between two l.s. planes)
 are estimated using the full covariance matrix.  The cell esds are taken
 into account individually in the estimation of esds in distances, angles
 and torsion angles; correlations between esds in cell parameters are only
 used when they are defined by crystal symmetry.  An approximate (isotropic)
 treatment of cell esds is used for estimating esds involving l.s. planes.
;
loop_
  _geom_bond_atom_site_label_1
  _geom_bond_atom_site_label_2
  _geom_bond_distance
  _geom_bond_site_symmetry_2
  _geom_bond_publ_flag
 W1 O28 1.954(11) . ?
 W1 O28 1.954(11) 12_575 ?
 W1 O14 1.929(9) . ?
 W1 O11 1.872(14) . ?
 W1 O7 1.747(13) . ?
 W1 O1 2.294(13) . ?
 W2 O19 1.904(7) . ?
 W2 O20 1.932(10) . ?
 W2 O28 1.911(11) . ?
 W2 O23 1.742(10) . ?
 W2 O10 2.224(8) . ?
 W2 O21 1.879(9) . ?
 W3 O24 1.913(7) . ?
 W3 O20 1.933(10) . ?
 W3 O12 1.952(4) . ?
 W3 O17 2.257(9) . ?
 W3 O22 1.862(10) . ?
 W3 O2 1.716(10) . ?
 W4 Na1 3.639(11) . ?
 W4 O21 2.000(9) . ?
 W4 O22 2.086(11) . ?
 W4 O5 1.775(18) . ?
 W4 O15 1.890(4) . ?
 W4 O16 1.890(17) . ?
 W4 O8 2.196(17) . ?
 W5 W5 2.154(2) 12_575 ?
 W5 O21 1.895(9) . ?
 W5 O11 2.043(11) . ?
 W5 O6 1.710(17) . ?
 W5 O13 1.88(2) . ?
 W5 O9 2.199(17) . ?
 W6 O22 1.937(9) 10_556 ?
 W6 O22 1.937(9) . ?
 W6 O4 1.70(3) . ?
 W6 O13 1.91(2) . ?
 W6 O13 1.91(2) 10_556 ?
 W6 O25 2.24(3) 10_556 ?
 W6 O25 2.24(3) . ?
 P1 O25 1.50(3) 10_556 ?
 P1 O25 1.50(3) . ?
 P1 O25 1.50(3) 11_655 ?
 P1 O25 1.50(3) 4_656 ?
 P2 O10 1.682(15) . ?
 P2 O17 1.725(17) . ?
 P2 O8 1.502(17) 11_655 ?
 P2 O8 1.502(17) . ?
 P3 P3 2.35(2) 2_675 ?
 P3 O10 1.592(17) . ?
 P3 O9 1.510(17) 11_655 ?
 P3 O9 1.510(17) . ?
 P3 O1 1.676(17) . ?
 Mn1 O23 2.148(11) . ?
 Mn1 O23 2.148(11) 13_566 ?
 Mn1 O3 2.175(14) 13_566 ?
 Mn1 O3 2.175(14) . ?
 Mn1 O18 2.211(12) . ?
 Mn1 O18 2.211(12) 13_566 ?
 Na1 O8 2.590(17) . ?
 Na1 O8 2.590(17) 3_576 ?
 Na1 O8 2.590(17) 10_556 ?
 Na1 O8 2.590(17) 12_575 ?
 Na1 O9 2.698(17) 12_575 ?
 Na1 O9 2.698(17) 3_576 ?
 Na1 O9 2.698(17) 10_556 ?
 Na1 O9 2.698(17) . ?
 Na1 O25 2.76(3) . ?
 Na1 O25 2.76(3) 10_556 ?
 Na1 O25 2.76(3) 3_576 ?
 Na1 O25 2.76(3) 12_575 ?
 O16 O16 1.22(3) 12_575 ?
 O25 O25 0.25(14) 10_556 ?

loop_
  _geom_angle_atom_site_label_1
  _geom_angle_atom_site_label_2
  _geom_angle_atom_site_label_3
  _geom_angle
  _geom_angle_site_symmetry_1
  _geom_angle_site_symmetry_3
  _geom_angle_publ_flag
 O28 W1 O28 165.5(6) . 12_575 ?
 O28 W1 O1 83.1(3) 12_575 . ?
 O28 W1 O1 83.1(3) . . ?
 O14 W1 O28 90.4(3) . . ?
 O14 W1 O28 90.4(3) . 12_575 ?
 O14 W1 O1 75.2(5) . . ?
 O11 W1 O28 87.2(3) . . ?
 O11 W1 O28 87.2(3) . 12_575 ?
 O11 W1 O14 159.8(6) . . ?
 O11 W1 O1 84.6(6) . . ?
 O7 W1 O28 97.1(3) . . ?
 O7 W1 O28 97.1(3) . 12_575 ?
 O7 W1 O14 98.5(6) . . ?
 O7 W1 O11 101.7(6) . . ?
 O7 W1 O1 173.7(5) . . ?
 O19 W2 O20 90.5(5) . . ?
 O19 W2 O28 89.7(5) . . ?
 O19 W2 O10 73.1(4) . . ?
 O20 W2 O10 83.0(5) . . ?
 O28 W2 O20 166.4(4) . . ?
 O28 W2 O10 84.1(5) . . ?
 O23 W2 O19 97.8(5) . . ?
 O23 W2 O20 97.3(5) . . ?
 O23 W2 O28 96.1(5) . . ?
 O23 W2 O10 170.9(4) . . ?
 O23 W2 O21 102.7(5) . . ?
 O21 W2 O19 159.5(4) . . ?
 O21 W2 O20 87.8(4) . . ?
 O21 W2 O28 87.2(4) . . ?
 O21 W2 O10 86.5(4) . . ?
 O24 W3 O20 90.8(5) . . ?
 O24 W3 O12 89.0(6) . . ?
 O24 W3 O17 73.2(4) . . ?
 O20 W3 O12 167.5(6) . . ?
 O20 W3 O17 82.5(5) . . ?
 O12 W3 O17 85.5(6) . . ?
 O22 W3 O24 159.0(5) . . ?
 O22 W3 O20 87.5(4) . . ?
 O22 W3 O12 88.3(6) . . ?
 O22 W3 O17 85.9(4) . . ?
 O2 W3 O24 98.8(5) . . ?
 O2 W3 O20 96.3(4) . . ?
 O2 W3 O12 96.1(6) . . ?
 O2 W3 O17 171.8(4) . . ?
 O2 W3 O22 102.2(5) . . ?
 O21 W4 Na1 115.2(3) . . ?
 O21 W4 O22 89.5(4) . . ?
 O21 W4 O8 83.2(5) . . ?
 O22 W4 Na1 113.1(3) . . ?
 O22 W4 O8 83.4(6) . . ?
 O5 W4 Na1 138.6(7) . . ?
 O5 W4 O21 93.5(6) . . ?
 O5 W4 O22 95.5(7) . . ?
 O5 W4 O15 99.3(9) . . ?
 O5 W4 O16 97.6(8) . . ?
 O5 W4 O8 176.4(7) . . ?
 O15 W4 Na1 55.2(7) . . ?
 O15 W4 O21 167.1(7) . . ?
 O15 W4 O22 87.3(8) . . ?
 O15 W4 O16 91.9(9) . . ?
 O15 W4 O8 84.0(8) . . ?
 O16 W4 Na1 56.6(5) . . ?
 O16 W4 O21 88.4(6) . . ?
 O16 W4 O22 166.9(6) . . ?
 O16 W4 O8 83.5(7) . . ?
 O8 W4 Na1 44.7(5) . . ?
 W5 W5 O9 85.7(5) 12_575 . ?
 O21 W5 W5 150.3(3) . 12_575 ?
 O21 W5 O11 93.2(4) . . ?
 O21 W5 O9 82.1(5) . . ?
 O11 W5 W5 58.2(2) . 12_575 ?
 O11 W5 O9 82.4(6) . . ?
 O6 W5 W5 96.8(6) . 12_575 ?
 O6 W5 O21 94.2(6) . . ?
 O6 W5 O11 96.0(7) . . ?
 O6 W5 O13 98.4(9) . . ?
 O6 W5 O9 175.8(7) . . ?
 O13 W5 W5 117.4(7) . 12_575 ?
 O13 W5 O21 88.1(8) . . ?
 O13 W5 O11 165.4(8) . . ?
 O13 W5 O9 83.4(8) . . ?
 O22 W6 O22 97.1(6) 10_556 . ?
 O22 W6 O25 83.7(15) 10_556 10_556 ?
 O22 W6 O25 78.8(15) . 10_556 ?
 O22 W6 O25 78.8(15) 10_556 . ?
 O22 W6 O25 83.7(15) . . ?
 O4 W6 O22 97.7(6) . 10_556 ?
 O4 W6 O22 97.7(6) . . ?
 O4 W6 O13 99.0(9) . 10_556 ?
 O4 W6 O13 99.0(9) . . ?
 O4 W6 O25 176.4(17) . 10_556 ?
 O4 W6 O25 176.4(17) . . ?
 O13 W6 O22 84.1(8) . . ?
 O13 W6 O22 163.0(7) 10_556 . ?
 O13 W6 O22 84.1(8) 10_556 10_556 ?
 O13 W6 O22 163.0(7) . 10_556 ?
 O13 W6 O13 89.9(14) . 10_556 ?
 O13 W6 O25 79.9(15) . 10_556 ?
 O13 W6 O25 84.5(15) 10_556 10_556 ?
 O13 W6 O25 84.5(15) . . ?
 O13 W6 O25 79.9(15) 10_556 . ?
 O25 W6 O25 6(4) 10_556 . ?
 O25 P1 O25 112(2) . 4_656 ?
 O25 P1 O25 111(2) 4_656 10_556 ?
 O25 P1 O25 10(5) . 10_556 ?
 O25 P1 O25 111(2) . 11_655 ?
 O25 P1 O25 10(5) 4_656 11_655 ?
 O25 P1 O25 112(2) 11_655 10_556 ?
 O10 P2 O17 110.8(8) . . ?
 O8 P2 O10 108.4(8) 11_655 . ?
 O8 P2 O10 108.4(8) . . ?
 O8 P2 O17 108.0(9) . . ?
 O8 P2 O17 108.0(9) 11_655 . ?
 O8 P2 O8 113.3(14) 11_655 . ?
 O10 P3 P3 165.8(6) . 2_675 ?
 O10 P3 O1 120.2(8) . . ?
 O9 P3 P3 80.0(8) . 2_675 ?
 O9 P3 P3 80.0(8) 11_655 2_675 ?
 O9 P3 O10 107.4(9) . . ?
 O9 P3 O10 107.4(9) 11_655 . ?
 O9 P3 O9 112.2(14) 11_655 . ?
 O9 P3 O1 104.9(9) . . ?
 O9 P3 O1 104.9(9) 11_655 . ?
 O1 P3 P3 45.6(5) . 2_675 ?
 W3 O24 W3 119.5(7) 11_655 . ?
 W2 O19 W2 118.9(7) 11_655 . ?
 W2 O20 W3 155.1(6) . . ?
 W2 O28 W1 155.3(6) . . ?
 W3 O12 W3 152.5(10) 10_556 . ?
 O23 Mn1 O23 180.0(5) 13_566 . ?
 O23 Mn1 O3 92.4(5) . 13_566 ?
 O23 Mn1 O3 92.4(5) 13_566 . ?
 O23 Mn1 O3 87.6(5) 13_566 13_566 ?
 O23 Mn1 O3 87.6(5) . . ?
 O23 Mn1 O18 90.3(5) 13_566 . ?
 O23 Mn1 O18 90.3(5) . 13_566 ?
 O23 Mn1 O18 89.7(5) 13_566 13_566 ?
 O23 Mn1 O18 89.7(5) . . ?
 O3 Mn1 O3 180.0 13_566 . ?
 O3 Mn1 O18 88.0(6) . . ?
 O3 Mn1 O18 88.0(6) 13_566 13_566 ?
 O3 Mn1 O18 92.0(6) 13_566 . ?
 O3 Mn1 O18 92.0(6) . 13_566 ?
 O18 Mn1 O18 180.0 . 13_566 ?
 W2 O23 Mn1 144.4(6) . . ?
 W2 O10 W2 95.0(5) . 11_655 ?
 P2 O10 W2 123.2(5) . . ?
 P3 O10 W2 121.0(5) . . ?
 P3 O10 W2 121.0(5) . 11_655 ?
 W3 O17 W3 94.1(5) 11_655 . ?
 P1 O17 W3 118.9(6) . 11_655 ?
 P1 O17 W3 118.9(6) . . ?
 P2 O17 W3 122.6(5) . . ?
 O8 Na1 O25 144.1(15) . 12_575 ?
 O8 Na1 O25 34.5(15) 3_576 12_575 ?
 O8 Na1 O25 39.8(15) 12_575 12_575 ?
 O8 Na1 O25 139.0(15) 10_556 12_575 ?
 O9 Na1 O9 139.3(8) 12_575 3_576 ?
 O9 Na1 O9 170.6(11) 12_575 10_556 ?
 O9 Na1 O9 139.3(8) . 10_556 ?
 O9 Na1 O9 39.5(8) 10_556 3_576 ?
 O9 Na1 O9 39.5(8) . 12_575 ?
 O9 Na1 O9 170.6(11) . 3_576 ?
 O9 Na1 O25 67.3(15) 12_575 3_576 ?
 O9 Na1 O25 72.5(15) 12_575 12_575 ?
 O9 Na1 O25 106.6(15) 3_576 . ?
 O9 Na1 O25 106.6(15) 12_575 10_556 ?
 O9 Na1 O25 106.6(15) . 3_576 ?
 O9 Na1 O25 67.3(15) 3_576 12_575 ?
 O9 Na1 O25 111.9(15) . 12_575 ?
 O9 Na1 O25 72.5(15) . . ?
 O9 Na1 O25 106.6(15) 10_556 12_575 ?
 O9 Na1 O25 111.9(15) 3_576 10_556 ?
 O9 Na1 O25 67.3(15) . 10_556 ?
 O9 Na1 O25 72.5(15) 3_576 3_576 ?
 O9 Na1 O25 72.5(15) 10_556 10_556 ?
 O9 Na1 O25 111.9(15) 10_556 3_576 ?
 O9 Na1 O25 111.9(15) 12_575 . ?
 O9 Na1 O25 67.3(15) 10_556 . ?
 O25 Na1 O25 170.2(14) . 3_576 ?
 O25 Na1 O25 170.2(14) 12_575 10_556 ?
 O25 Na1 O25 5(3) . 10_556 ?
 O25 Na1 O25 168.9(19) . 12_575 ?
 O25 Na1 O25 5(3) 3_576 12_575 ?
 O25 Na1 O25 168.9(19) 3_576 10_556 ?
 W2 O21 W4 146.3(6) . . ?
 W2 O21 W5 146.7(6) . . ?
 W3 O22 W4 145.3(6) . . ?
 W3 O22 W6 143.7(6) . . ?
 W1 O14 W1 117.6(9) 2_675 . ?
 W1 O11 W5 143.3(5) . . ?
 W1 O11 W5 143.3(5) . 12_575 ?
 W5 O11 W5 63.6(4) 12_575 . ?
 W4 O15 W4 162.3(15) 10_556 . ?
 W4 O15 Na1 93.6(6) . . ?
 W4 O15 Na1 93.6(6) 10_556 . ?
 O16 O16 W4 169.4(5) 12_575 . ?
 W5 O13 W6 161.7(14) . . ?
 W4 O8 Na1 98.7(8) . . ?
 P2 O8 W4 133.1(11) . . ?
 P2 O8 Na1 128.2(11) . . ?
 W5 O9 Na1 98.9(7) . . ?
 P3 O9 W5 132.5(10) . . ?
 P3 O9 Na1 128.6(11) . . ?
 W1 O1 W1 92.0(7) 2_675 . ?
 P3 O1 W1 119.77(19) . . ?
 P3 O1 W1 119.77(19) 2_675 2_675 ?
 P3 O1 W1 119.77(19) 2_675 . ?
 P3 O1 W1 119.77(19) . 2_675 ?
 P3 O1 P3 88.8(11) 2_675 . ?
 W6 O25 Na1 99.0(11) . . ?
 P1 O25 W6 131.1(17) . . ?
 P1 O25 Na1 128.5(16) . . ?
 O25 O25 W6 86.7(17) 10_556 . ?
 O25 O25 P1 85(3) 10_556 . ?
 O25 O25 Na1 87.4(15) 10_556 . ?

loop_
  _geom_torsion_atom_site_label_1
  _geom_torsion_atom_site_label_2
  _geom_torsion_atom_site_label_3
  _geom_torsion_atom_site_label_4
  _geom_torsion
  _geom_torsion_site_symmetry_1
  _geom_torsion_site_symmetry_2
  _geom_torsion_site_symmetry_3
  _geom_torsion_site_symmetry_4
  _geom_torsion_publ_flag
 W5 W5 O21 W2 -13.0(14) 12_575 . . . ?
 W5 W5 O13 W6 166(4) 12_575 . . . ?
 P3 P3 O10 W2 59.3(6) 2_675 . . . ?
 P3 P3 O10 W2 -59.3(6) 2_675 . . 11_655 ?
 P3 P3 O9 W5 -105.3(14) 2_675 . . . ?
 P3 P3 O9 Na1 72.6(11) 2_675 . . . ?
 P3 P3 O1 W1 124.1(5) 2_675 . . . ?
 P3 P3 O1 W1 -124.1(5) 2_675 . . 2_675 ?
 O24 W3 O22 W4 -59.5(18) . . . . ?
 O24 W3 O22 W6 62(2) . . . . ?
 O19 W2 O23 Mn1 -140.6(11) . . . . ?
 O19 W2 O21 W4 58(2) . . . . ?
 O19 W2 O21 W5 -56(2) . . . . ?
 O20 W2 O23 Mn1 -49.1(11) . . . . ?
 O20 W2 O21 W4 -27.6(10) . . . . ?
 O20 W2 O21 W5 -141.6(10) . . . . ?
 O20 W3 O22 W4 26.0(9) . . . . ?
 O20 W3 O22 W6 147.3(11) . . . . ?
 O28 W1 O11 W5 -21.5(12) . . . . ?
 O28 W1 O11 W5 21.5(12) 12_575 . . 12_575 ?
 O28 W1 O11 W5 145.1(12) 12_575 . . . ?
 O28 W1 O11 W5 -145.1(12) . . . 12_575 ?
 O28 W2 O23 Mn1 128.8(11) . . . . ?
 O28 W2 O21 W4 139.8(10) . . . . ?
 O28 W2 O21 W5 25.7(10) . . . . ?
 O12 W3 O22 W4 -142.2(10) . . . . ?
 O12 W3 O22 W6 -20.9(11) . . . . ?
 O23 W2 O21 W4 -124.6(10) . . . . ?
 O23 W2 O21 W5 121.3(10) . . . . ?
 O10 W2 O21 W4 55.5(10) . . . . ?
 O10 W2 O21 W5 -58.5(10) . . . . ?
 O10 P2 O17 W3 60.3(6) . . . . ?
 O10 P2 O17 W3 -60.3(6) . . . 11_655 ?
 O10 P2 O8 W4 -59.4(17) . . . . ?
 O10 P2 O8 Na1 122.7(11) . . . . ?
 O10 P3 O9 W5 62.1(17) . . . . ?
 O10 P3 O9 Na1 -119.9(11) . . . . ?
 O10 P3 O1 W1 55.9(5) . . . 2_675 ?
 O10 P3 O1 W1 -55.9(5) . . . . ?
 O10 P3 O1 P3 180.000(5) . . . 2_675 ?
 O17 W3 O22 W4 -56.6(10) . . . . ?
 O17 W3 O22 W6 64.7(11) . . . . ?
 O17 P2 O10 W2 61.8(7) . . . 11_655 ?
 O17 P2 O10 W2 -61.8(7) . . . . ?
 O17 P2 O8 W4 60.7(16) . . . . ?
 O17 P2 O8 Na1 -117.1(12) . . . . ?
 Na1 W4 O15 W4 114(4) . . . 10_556 ?
 Na1 W4 O16 O16 26(2) . . . 12_575 ?
 O21 W2 O23 Mn1 40.3(12) . . . . ?
 O21 W4 O15 W4 69(6) . . . 10_556 ?
 O21 W4 O15 Na1 -45(4) . . . . ?
 O21 W4 O16 O16 148(3) . . . 12_575 ?
 O21 W5 O13 W6 2(4) . . . . ?
 O22 W4 O15 W4 -7(4) . . . 10_556 ?
 O22 W4 O15 Na1 -120.7(7) . . . . ?
 O22 W4 O16 O16 67(4) . . . 12_575 ?
 O14 W1 O11 W5 -61.8(11) . . . 12_575 ?
 O14 W1 O11 W5 61.8(11) . . . . ?
 O11 W5 O21 W2 -28.2(10) . . . . ?
 O11 W5 O13 W6 97(5) . . . . ?
 O5 W4 O15 W4 -102(4) . . . 10_556 ?
 O5 W4 O15 Na1 144.2(8) . . . . ?
 O5 W4 O16 O16 -119(3) . . . 12_575 ?
 O6 W5 O21 W2 -124.5(11) . . . . ?
 O6 W5 O13 W6 -92(4) . . . . ?
 O15 W4 O16 O16 -19(3) . . . 12_575 ?
 O16 W4 O15 W4 160(4) . . . 10_556 ?
 O16 W4 O15 Na1 46.2(8) . . . . ?
 O13 W5 O21 W2 137.2(11) . . . . ?
 O2 W3 O22 W4 121.9(9) . . . . ?
 O2 W3 O22 W6 -116.8(10) . . . . ?
 O7 W1 O11 W5 -118.2(11) . . . . ?
 O7 W1 O11 W5 118.2(11) . . . 12_575 ?
 O8 W4 O15 W4 76(4) . . . 10_556 ?
 O8 W4 O15 Na1 -37.1(7) . . . . ?
 O8 W4 O16 O16 65(3) . . . 12_575 ?
 O8 P2 O10 W2 -179.9(10) . . . 11_655 ?
 O8 P2 O10 W2 179.9(10) 11_655 . . . ?
 O8 P2 O10 W2 56.6(13) . . . . ?
 O8 P2 O10 W2 -56.6(13) 11_655 . . 11_655 ?
 O8 P2 O17 W3 58.3(11) 11_655 . . 11_655 ?
 O8 P2 O17 W3 178.9(9) 11_655 . . . ?
 O8 P2 O17 W3 -178.9(9) . . . 11_655 ?
 O8 P2 O17 W3 -58.3(11) . . . . ?
 O8 P2 O8 W4 -179.7(3) 11_655 . . . ?
 O8 P2 O8 Na1 2(2) 11_655 . . . ?
 O9 W5 O21 W2 53.6(10) . . . . ?
 O9 W5 O13 W6 84(4) . . . . ?
 O9 P3 O10 W2 -179.0(9) . . . 11_655 ?
 O9 P3 O10 W2 -60.3(12) . . . . ?
 O9 P3 O10 W2 179.0(9) 11_655 . . . ?
 O9 P3 O10 W2 60.3(12) 11_655 . . 11_655 ?
 O9 P3 O9 W5 179.8(4) 11_655 . . . ?
 O9 P3 O9 Na1 -2(2) 11_655 . . . ?
 O9 P3 O1 W1 64.9(11) . . . . ?
 O9 P3 O1 W1 -176.8(8) 11_655 . . . ?
 O9 P3 O1 W1 176.8(8) . . . 2_675 ?
 O9 P3 O1 W1 -64.9(11) 11_655 . . 2_675 ?
 O9 P3 O1 P3 -59.2(8) . . . 2_675 ?
 O9 P3 O1 P3 59.2(8) 11_655 . . 2_675 ?
 O1 W1 O11 W5 61.8(11) . . . . ?
 O1 W1 O11 W5 -61.8(11) . . . 12_575 ?
 O1 P3 O10 W2 59.3(6) . . . . ?
 O1 P3 O10 W2 -59.3(6) . . . 11_655 ?
 O1 P3 O9 W5 -66.8(16) . . . . ?
 O1 P3 O9 Na1 111.2(12) . . . . ?
 O25 P1 O17 W3 66.2(17) 10_556 . . . ?
 O25 P1 O17 W3 -179.6(16) 4_656 . . . ?
 O25 P1 O17 W3 -62.2(18) 11_655 . . 11_655 ?
 O25 P1 O17 W3 175.6(16) . . . 11_655 ?
 O25 P1 O17 W3 179.6(16) 10_556 . . 11_655 ?
 O25 P1 O17 W3 62.2(18) . . . . ?
 O25 P1 O17 W3 -175.6(16) 11_655 . . . ?
 O25 P1 O17 W3 -66.2(17) 4_656 . . 11_655 ?
 O25 P1 O25 W6 -168(7) 4_656 . . . ?
 O25 P1 O25 W6 -178.5(8) 11_655 . . . ?
 O25 P1 O25 W6 -81(5) 10_556 . . . ?
 O25 P1 O25 Na1 -4(2) 4_656 . . . ?
 O25 P1 O25 Na1 -14(8) 11_655 . . . ?
 O25 P1 O25 Na1 83(4) 10_556 . . . ?
 O25 P1 O25 O25 -86.7(19) 4_656 . . 10_556 ?
 O25 P1 O25 O25 -97(4) 11_655 . . 10_556 ?

_shelx_res_file
;
TITL Mn-PEG-Immm
    mn-peg-immm.res
    created by SHELXL-2018/3 at 20:28:29 on 29-Jun-2022
CELL 0.71073 18.2414 21.904 24.9005 90 90 90
ZERR 2 0.0009 0.0009 0.001 0 0 0
LATT 2
SYMM -X,-Y,+Z
SYMM +X,-Y,-Z
SYMM -X,+Y,-Z
SFAC K Mn Na O P W
UNIT 3 8 2 252 10 60
RIGU 0.001 0.002
ISOR 0.01 0.02 Na1

L.S. 10 0 177
PLAN  5
SIZE 0.15 0.15 0.08
TEMP -173.15
CONF
CONN 4 P1
MORE -1
ABIN
fmap 2
acta 50
OMIT 0 1 1
OMIT 0 2 0
OMIT 0 0 4
REM <olex2.extras>
REM <HklSrc "%.\\Mn-PEG-Immm_sq.hkl">
REM </olex2.extras>

WGHT    0.077100  368.033295
FVAR       0.01537
W1    6    0.409549    1.000000    0.745876    10.50000    0.04089    0.11942 =
         0.03325    0.00000    0.00258    0.00000
W2    6    0.410128    0.836188    0.698620    11.00000    0.04157    0.09454 =
         0.05137    0.02361    0.00388   -0.00501
W3    6    0.409422    0.734682    0.576147    11.00000    0.04393    0.06734 =
         0.08424    0.01756    0.00049   -0.00484
PART 2
W4    6    0.314240    0.887344    0.575004    10.50000    0.03433    0.05142 =
         0.03722    0.00299    0.00196   -0.00437
PART 1
W5    6    0.314186    0.950839    0.621262    10.50000    0.03271    0.05524 =
         0.03533    0.00338    0.00257   -0.00135
W6    6    0.313046    0.849677    0.500000    10.25000    0.03454    0.04876 =
         0.04438    0.00000    0.00000   -0.00406
P1    5    0.500000    0.836248    0.500000    10.12500    0.04211    0.04651 =
         0.04561    0.00000    0.00000    0.00000
PART 2
P2    5    0.500000    0.875482    0.581926    10.25000    0.02942    0.04188 =
         0.04453    0.01481    0.00000    0.00000
PART 1
P3    5    0.500000    0.946455    0.633752    10.25000    0.03203    0.06577 =
         0.03540    0.00938    0.00000    0.00000
PART 0
O24   4    0.500000    0.692402    0.586792    10.50000    0.05275    0.06050 =
         0.04745    0.00634    0.00000    0.00000
O19   4    0.500000    0.810794    0.730454    10.50000    0.05090    0.07510 =
         0.03982    0.00905    0.00000    0.00000
O20   4    0.416590    0.770774    0.646791    11.00000    0.05099    0.06126 =
         0.04688    0.00737   -0.00167   -0.00330
O28   4    0.415943    0.911502    0.737164    11.00000    0.04749    0.08177 =
         0.05382   -0.01054   -0.00090   -0.00112
O12   4    0.414268    0.713880    0.500000    10.50000    0.05113    0.09785 =
         0.05582    0.00000    0.00000   -0.00260
MN1   2    0.250000    0.750000    0.750000    10.50000    0.05022    0.08889 =
         0.05782    0.02558    0.00451   -0.00507
O23   4    0.350874    0.800048    0.743330    11.00000    0.05448    0.09396 =
         0.05390    0.02602    0.01307    0.00190
O10   4    0.500000    0.875988    0.649481    10.50000    0.03323    0.06798 =
         0.04617    0.01499    0.00000    0.00000
O17   4    0.500000    0.801709    0.557739    10.50000    0.05364    0.04801 =
         0.06457    0.00891    0.00000    0.00000
NA1   3    0.419170    1.000000    0.500000    10.12500    0.05219    0.03978 =
         0.03110    0.00000    0.00000    0.00000
O21   4    0.345304    0.875708    0.651367    11.00000    0.04038    0.06676 =
         0.04749    0.01374   -0.00096   -0.00216
O22   4    0.345454    0.797731    0.558331    11.00000    0.05457    0.07553 =
         0.04951    0.01982    0.00280    0.00523
O14   4    0.500000    1.000000    0.786027    10.25000    0.04883    0.06891 =
         0.03590    0.00000    0.00000    0.00000
O11   4    0.345491    1.000000    0.687121    10.50000    0.05604    0.09085 =
         0.03982    0.00000   -0.00441    0.00000

K1    1    0.000000    0.668054    0.500000    10.18750    0.06318    0.13520 =
         0.04355    0.00000    0.00000    0.00000
O3    4    0.209527    0.823399    0.800816    11.00000    0.08056    0.11888 =
         0.10937   -0.00068    0.03300    0.00537
O18   4    0.206008    0.800425    0.680155    11.00000    0.11876    0.14402 =
         0.09226    0.06027   -0.03191   -0.00136
O5    4    0.221134    0.869728    0.588735    10.50000    0.03668    0.07856 =
         0.03850   -0.00206    0.00530   -0.00791
O6    4    0.224836    0.941606    0.640393    10.50000    0.04048    0.04278 =
         0.05781    0.00905    0.00692   -0.00130
O4    4    0.223412    0.828627    0.500000    10.25000    0.04355    0.04185 =
         0.07347    0.00000    0.00000    0.00299
PART 2
O15   4    0.307869    0.899523    0.500000    10.25000    0.03625    0.02920 =
         0.04635    0.00000    0.00000   -0.01542
O16   4    0.309097    0.972172    0.588406    10.50000    0.03576    0.06342 =
         0.02329    0.00798    0.00376   -0.00274
PART 1
O13   4    0.309133    0.911323    0.554219    10.50000    0.04735    0.06469 =
         0.04578    0.00290   -0.00264   -0.00257
PART 0
O2    4    0.350230    0.677169    0.593787    11.00000    0.05690    0.06548 =
         0.06006   -0.00433    0.00112   -0.01084
O7    4    0.348406    1.000000    0.799869    10.50000    0.04919    0.06519 =
         0.04053    0.00000    0.00060    0.00000
PART 2
O8    4    0.431257    0.906254    0.562750    10.50000    0.03482    0.06180 =
         0.04166    0.01621    0.00000    0.00853
PART 1
O9    4    0.431331    0.958392    0.601586    10.50000    0.03677    0.06254 =
         0.03895    0.00981   -0.00329    0.00246
PART 0
O1    4    0.500000    1.000000    0.681858    10.25000    0.05795    0.08483 =
         0.03851    0.00000    0.00000    0.00000
PART 1
O25   4    0.432060    0.874607    0.494907    10.25000    0.04058    0.04011 =
         0.06190   -0.00175   -0.00383   -0.00341
HKLF 4


REM  Mn-PEG-Immm
REM wR2 = 0.1570, GooF = S = 1.032, Restrained GooF = 1.001 for all data
REM R1 = 0.0521 for 3883 Fo > 4sig(Fo) and 0.0683 for all 5129 data
REM 276 parameters refined using 409 restraints

END

WGHT      0.0772    367.7599

REM Highest difference peak  2.895,  deepest hole -1.389,  1-sigma level  0.244
Q1    1   0.4613  1.0000  0.5000  10.25000  0.05    2.89
Q2    1   0.2227  0.8799  0.7883  11.00000  0.05    2.12
Q3    1   0.4059  0.7007  0.5635  11.00000  0.05    1.95
Q4    1   0.0000  0.6109  0.5000  10.25000  0.05    1.85
Q5    1   0.2986  1.0000  0.6224  10.50000  0.05    1.81
;
_shelx_res_checksum                66754
_shelx_hkl_file
;
  -2   0   0   35.33    1.24
   4   0   0  540.78   16.48
  -4   0   0  541.60   16.51
  -6   0   0  242.99    7.77
   6   0   0  245.57    7.72
   8   0   0  358.81   11.02
  -8   0   0  348.94   11.08
 -10   0   0 1000.00   30.50
 -12   0   0  717.80   22.11
 -14   0   0   26.87    1.54
 -16   0   0   25.63    1.53
 -18   0   0  150.43    5.24
 -20   0   0   18.07    1.37
 -22   0   0  146.56    5.16
  -1  -1   0  625.67   18.19
   1  -1   0  642.57   17.95
   1   1   0  496.99   18.03
   3  -1   0  344.54   10.61
  -3  -1   0  340.16   10.59
  -3   1   0  355.82   10.62
   3   1   0  344.69   10.57
   5   1   0    0.04    0.37
  -5  -1   0    0.34    0.44
   5  -1   0    0.83    0.44
  -5   1   0    2.28    0.58
  -7  -1   0   89.65    3.08
   7  -1   0   85.40    3.03
   7   1   0   87.60    3.01
  -7   1   0   85.47    3.10
   9  -1   0   15.59    1.05
   9   1   0   15.12    0.94
  -9   1   0   12.66    1.09
  -9  -1   0   14.99    1.10
 -11   1   0  497.01   15.70
 -11  -1   0  513.49   15.73
 -13   1   0    5.96    0.79
 -13  -1   0    5.40    0.81
 -15   1   0    0.14    0.61
 -15  -1   0    0.04    0.62
 -17   1   0    1.18    0.73
 -17  -1   0    2.28    0.75
 -19   1   0   28.19    1.62
 -19  -1   0   26.61    1.61
 -21   1   0   49.07    2.24
 -21  -1   0   48.33    2.25
   0  -2   0  171.79    5.27
   0  -2   0  170.36    5.18
  -2  -2   0   60.33    1.96
  -2   2   0   61.49    2.02
   2   2   0   61.01    2.14
   2  -2   0   59.62    2.01
  -2  -2   0   60.11    2.13
   2   2   0   59.75    1.94
   4  -2   0   68.63    2.43
   4   2   0   70.36    2.35
  -4   2   0   71.51    2.48
  -4  -2   0   68.40    2.40
  -6  -2   0  305.67    9.88
   6  -2   0  323.33    9.93
   6   2   0  324.04    9.84
  -6   2   0  318.21    9.94
   8   2   0   38.86    1.59
   8  -2   0   40.80    1.73
  -8  -2   0   37.68    1.70
  -8   2   0   37.94    1.74
 -10  -2   0   13.29    1.07
 -10   2   0   12.86    1.09
  10   2   0   12.91    0.94
 -12   2   0   64.65    2.62
 -12  -2   0   63.37    2.56
 -14   2   0    2.78    0.70
 -14  -2   0    1.65    0.66
 -16   2   0   57.35    2.47
 -16  -2   0   59.44    2.54
 -18   2   0    4.42    0.78
 -18  -2   0    4.54    0.77
 -20  -2   0    3.97    0.77
 -20   2   0    4.04    0.80
 -22   2   0    1.00    0.62
 -22  -2   0    0.64    0.64
  -1  -3   0   61.91    2.22
  -1   3   0   63.05    2.08
   1   3   0   61.17    2.23
   1  -3   0   63.66    2.03
  -1   3   0   63.25    2.01
  -3  -3   0    8.12    0.89
   3  -3   0    8.11    0.69
   3   3   0    7.85    0.55
  -3  -3   0    8.90    0.63
  -3   3   0    8.17    0.70
  -5   3   0    4.28    0.65
  -5  -3   0    3.54    0.54
   5  -3   0    6.00    0.64
   5   3   0    5.25    0.62
  -7   3   0    1.64    0.62
  -7  -3   0    1.42    0.53
   7  -3   0    2.90    0.54
   7   3   0    2.55    0.44
   9   3   0    0.96    0.40
  -9   3   0    0.18    0.56
  -9  -3   0    0.61    0.54
 -11  -3   0   26.53    1.44
  11   3   0   25.91    1.27
 -11   3   0   26.61    1.47
 -13   3   0   -0.45    0.52
 -13  -3   0   -0.23    0.57
 -15   3   0   -0.49    0.54
 -15  -3   0   -0.27    0.58
 -17  -3   0    0.06    0.65
 -17   3   0   -0.75    0.57
 -19  -3   0    0.27    0.66
 -19   3   0    1.16    0.64
 -21   3   0    1.01    0.69
 -21  -3   0    1.05    0.65
   0   4   0   47.59    1.78
   0  -4   0   46.50    1.54
   0  -4   0   47.00    1.74
  -2   4   0   64.99    2.19
   2  -4   0   67.36    2.22
  -2  -4   0   64.03    2.47
   2   4   0   66.75    2.51
  -4  -4   0  101.36    3.58
  -4   4   0  102.76    3.41
   4   4   0   98.64    3.24
  -4  -4   0   98.60    3.30
   4  -4   0  106.96    3.43
  -6   4   0  357.50   11.36
   6   4   0  376.75   11.23
  -6  -4   0  367.31   11.51
   6  -4   0  368.74   11.37
  -6  -4   0  356.56   11.30
  -8  -4   0   30.74    1.52
   8  -4   0   33.25    1.52
  -8   4   0   33.00    1.62
   8   4   0   31.91    1.36
 -10   4   0    1.92    0.60
 -10  -4   0    3.22    0.65
  10   4   0    2.59    0.45
  12   4   0   43.65    1.92
 -12   4   0   44.06    2.05
 -12  -4   0   45.44    2.02
 -14  -4   0    1.41    0.59
 -14   4   0    0.91    0.62
 -16   4   0   53.59    2.33
 -16  -4   0   54.96    2.42
 -18  -4   0    3.16    0.71
 -18   4   0    3.83    0.75
 -20  -4   0    2.45    0.73
 -20   4   0    2.50    0.75
  -1   5   0    4.81    0.46
   1   5   0    3.89    0.73
   1  -5   0    4.54    0.52
   1  -5   0    4.47    0.61
  -1   5   0    3.93    0.56
  -1  -5   0    4.00    0.66
   3   5   0   41.52    2.02
   3  -5   0   44.42    1.65
  -3   5   0   41.68    1.62
  -3  -5   0   41.78    1.93
  -5  -5   0  104.32    3.82
   5   5   0  106.14    3.44
  -5  -5   0  107.39    3.53
  -5   5   0  109.34    3.65
   5  -5   0  108.88    3.64
  -7  -5   0    9.76    1.03
   7  -5   0    7.62    0.91
  -7   5   0    7.08    0.90
  -7  -5   0    7.84    0.86
   7   5   0    8.29    0.67
  -9  -5   0   11.07    1.03
   9   5   0   13.96    0.84
  -9   5   0   12.02    1.04
 -11   5   0    3.19    0.70
 -11  -5   0    3.33    0.63
  11   5   0    3.98    0.51
 -13   5   0   29.72    1.63
 -13  -5   0   26.97    1.51
 -15   5   0    9.10    1.17
 -15  -5   0    8.30    1.04
 -17  -5   0   12.08    1.30
 -17   5   0   12.33    1.18
 -19  -5   0    4.52    0.85
 -19   5   0    4.08    0.77
 -21   5   0   -0.48    0.57
 -21  -5   0    0.80    0.67
   0   6   0  131.57    4.43
   0  -6   0  134.63    4.41
   0  -6   0  132.52    4.15
  -2   6   0   60.65    2.20
  -2   6   0   58.28    2.04
   2   6   0   60.48    2.47
  -2  -6   0   60.40    2.43
   2  -6   0   60.06    2.07
   4   6   0   38.26    1.99
  -4  -6   0   36.19    1.41
   4  -6   0   38.35    1.57
  -4   6   0   36.59    1.54
  -4  -6   0   38.79    1.85
  -6  -6   0    4.28    0.55
   6  -6   0    4.32    0.60
  -6   6   0    6.25    0.81
  -6  -6   0    4.04    0.77
  -8  -6   0    6.88    0.85
  -8   6   0    7.42    0.89
   8   6   0    5.02    0.60
  10   6   0   17.98    0.95
 -10  -6   0   14.66    1.17
 -10   6   0   19.80    1.31
 -12   6   0    9.67    1.14
 -12  -6   0    9.49    1.10
  12   6   0   10.08    0.78
 -14  -6   0    8.41    1.09
 -14   6   0    6.84    0.87
 -16  -6   0   25.07    1.60
 -16   6   0   22.82    1.57
 -18   6   0   -0.10    0.59
 -18  -6   0    0.88    0.62
 -20   6   0    1.43    0.71
 -20  -6   0    1.63    0.66
   1  -7   0  425.90   13.32
  -1   7   0  425.82   13.08
  -1   7   0  425.16   13.34
  -1  -7   0  434.37   13.44
   1  -7   0  448.37   13.15
   1   7   0  430.30   13.45
  -3  -7   0   20.76    1.40
  -3   7   0   19.49    1.17
  -3   7   0   18.83    0.97
   3  -7   0   19.30    1.02
   3   7   0   19.46    1.50
  -5  -7   0  246.01    7.83
  -5  -7   0  250.12    8.24
   5   7   0  251.00    8.33
   5  -7   0  257.06    7.97
  -5   7   0  258.91    7.95
  -7  -7   0  129.75    4.90
  -7  -7   0  126.13    4.33
  -7   7   0  140.08    4.45
  -9  -7   0   47.87    1.93
   9   7   0   46.60    1.71
  -9   7   0   46.93    1.98
 -11  -7   0  200.73    6.54
 -11   7   0  195.47    6.56
  11   7   0  203.84    6.33
 -13   7   0   20.49    1.35
  13   7   0   24.03    1.07
 -13  -7   0   21.85    1.33
 -15   7   0   28.65    1.58
 -15  -7   0   29.13    1.56
 -17   7   0   48.97    2.15
 -17  -7   0   47.28    2.16
 -19  -7   0    2.10    0.71
 -19   7   0    1.73    0.70
 -21  -7   0   21.15    1.43
 -21   7   0   21.41    1.41
   0  -8   0  130.97    4.37
   0   8   0  125.53    4.40
   0  -8   0  129.36    4.06
  -2   8   0   10.43    0.68
   2   8   0   10.19    1.24
  -2   8   0   10.75    0.96
   2  -8   0   11.89    0.74
  -2  -8   0   11.83    1.24
  -4  -8   0   37.07    1.91
   4   8   0   39.84    2.04
   4  -8   0   37.98    1.57
  -4   8   0   38.35    1.52
   6   8   0  102.78    4.11
  -6  -8   0  113.43    3.67
   6  -8   0  117.26    3.81
  -6   8   0  107.82    3.74
  -6  -8   0  114.33    4.09
  -8   8   0    4.66    0.67
  -8  -8   0    3.74    0.57
  10   8   0   23.54    1.04
 -10   8   0   26.00    1.36
 -10  -8   0   24.31    1.34
 -12   8   0   32.61    1.63
  12   8   0   33.14    1.32
 -12  -8   0   33.46    1.64
 -14   8   0   10.09    1.05
 -14  -8   0    8.41    1.05
 -16  -8   0   10.95    1.18
 -16   8   0   11.72    1.12
 -18   8   0    5.65    0.86
 -18  -8   0    8.28    1.04
 -20   8   0    1.65    0.64
 -20  -8   0    2.02    0.68
   1   9   0   93.01    3.42
   1  -9   0   93.65    3.03
   1  -9   0   92.52    3.26
  -1   9   0   88.36    3.29
  -1   9   0   92.30    2.92
  -1  -9   0   98.83    3.39
  -1  -9   0   88.86    2.97
  -3  -9   0    1.54    0.66
   3  -9   0    1.09    0.39
  -3   9   0    1.97    0.37
   3   9   0    1.41    0.78
  -3   9   0    1.62    0.57
   5  -9   0  152.49    4.99
  -5  -9   0  149.03    4.83
  -5   9   0  153.11    4.92
  -5  -9   0  152.26    5.32
   5   9   0  155.29    5.41
  -7   9   0   85.54    3.07
  -7  -9   0   90.34    3.02
  -9  -9   0   15.24    1.00
  -9   9   0   16.21    1.05
 -11  -9   0  105.54    3.68
 -11   9   0  104.78    3.69
 -13   9   0    3.77    0.65
 -13  -9   0    2.83    0.62
  13   9   0    3.44    0.41
 -15  -9   0   11.77    1.13
 -15   9   0   10.87    1.05
 -17   9   0   16.67    1.30
 -17  -9   0   15.17    1.27
 -19   9   0    3.52    0.68
 -19  -9   0    2.79    0.71
   0 -10   0   80.05    2.64
   0 -10   0   82.63    2.99
   0  10   0   76.88    3.01
  -2 -10   0    3.30    0.72
  -2  10   0    2.46    0.32
   2  10   0    2.60    0.80
  -2  10   0    2.50    0.60
   2 -10   0    2.60    0.40
  -4  10   0    7.06    0.86
  -4 -10   0   11.45    1.44
   4 -10   0    8.12    0.75
  -4  10   0    7.56    0.70
   4  10   0    8.73    1.09
  -6  10   0   52.88    2.00
   6  10   0   50.48    2.48
  -6 -10   0   53.37    1.91
  -8 -10   0    8.90    0.80
  -8  10   0    9.74    0.90
 -10  10   0   38.29    1.73
 -10 -10   0   36.55    1.66
 -12  10   0   12.35    1.03
 -12 -10   0   13.37    1.05
 -14 -10   0   18.93    1.24
 -14  10   0   16.13    1.17
 -16  10   0    1.73    0.64
 -16 -10   0    1.20    0.59
 -18  10   0    6.26    0.83
 -18 -10   0    6.83    0.85
 -20  10   0    0.13    0.59
 -20 -10   0    0.59    0.60
  -1 -11   0   99.08    3.23
  -1  11   0   99.79    3.61
  -1 -11   0   97.46    3.63
   1 -11   0  100.25    3.54
   1 -11   0  101.42    3.28
   1  11   0  100.57    3.69
   3 -11   0   15.57    0.92
  -3  11   0   15.17    0.83
  -3  11   0   18.65    1.25
   3  11   0   14.82    1.41
  -5  11   0  374.12   11.44
   5  11   0  363.11   11.72
  -5  11   0  353.92   11.21
  -7  11   0   65.45    2.44
   7  11   0   67.47    2.96
  -7 -11   0   68.64    2.39
  -9  11   0   38.79    1.69
  -9 -11   0   37.76    1.61
 -11  11   0   31.24    1.53
 -11 -11   0   34.44    1.57
 -13  11   0   53.55    2.18
 -13 -11   0   52.04    2.20
 -15 -11   0   28.00    1.52
 -15  11   0   28.16    1.55
 -17  11   0   59.99    2.42
 -17 -11   0   60.05    2.48
 -19 -11   0    1.66    0.60
 -19  11   0    1.50    0.58
   0  12   0   70.80    2.87
   0 -12   0   73.24    2.45
  -2 -12   0   86.58    2.90
   2 -12   0   92.94    3.01
  -2  12   0   86.38    2.83
  -2  12   0   90.90    3.28
   2  12   0   85.50    3.43
  -4  12   0   60.71    2.50
   4  12   0   61.49    2.76
  -4  12   0   66.01    2.21
  -6  12   0  332.35   10.50
  -6  12   0  334.51   10.70
   6  12   0  355.14   11.07
  -6 -12   0  335.32   10.43
  -8  12   0   13.51    1.00
  -8 -12   0   14.67    0.94
  10  12   0   22.76    0.88
 -10 -12   0   23.71    1.23
 -10  12   0   24.13    1.24
 -12  12   0   50.29    2.13
 -12 -12   0   50.05    2.04
 -14 -12   0    1.33    0.54
 -14  12   0    1.14    0.56
 -16 -12   0   76.96    3.01
 -16  12   0   83.48    3.05
 -18  12   0    8.84    1.00
 -18 -12   0   12.17    1.12
   1 -13   0    5.24    0.65
  -1  13   0    4.83    0.82
  -1 -13   0    6.78    0.58
   1  13   0    5.54    0.90
  -3 -13   0   16.00    0.81
  -3  13   0   16.40    0.79
   3  13   0   17.23    1.42
  -3  13   0   14.26    1.17
   5  13   0   24.43    1.69
  -5  13   0   23.53    1.08
  -5  13   0   21.16    1.34
  -7  13   0    0.14    0.57
  -7  13   0    0.30    0.40
   7  13   0   -0.02    0.77
  -7 -13   0    0.09    0.35
  -9 -13   0    4.82    0.56
  -9  13   0    6.21    0.81
 -11  13   0    8.43    0.94
 -11 -13   0    9.98    0.86
 -13  13   0    4.55    0.65
 -13 -13   0    5.01    0.65
 -15  13   0    1.31    0.60
 -15 -13   0    1.70    0.56
 -17  13   0    2.15    0.66
 -17 -13   0    2.69    0.64
 -19 -13   0    3.32    0.67
 -19  13   0    3.22    0.67
   0 -14   0   30.95    1.26
   0  14   0   30.68    1.70
   2 -14   0   11.35    0.85
   2  14   0   14.12    1.30
  -2  14   0   10.88    1.08
  -2 -14   0    9.86    0.66
  -4  14   0    0.45    0.29
   4  14   0   -0.12    0.73
  -4  14   0    0.67    0.52
  -6  14   0    1.06    0.58
  -6  14   0    0.66    0.37
   6  14   0    0.10    0.75
  -8 -14   0    6.96    0.70
  -8  14   0    7.99    0.98
  -8  14   0    6.63    0.80
   8  14   0    5.38    1.00
 -10  14   0    3.56    0.58
 -10 -14   0    3.03    0.51
 -12  14   0    0.67    0.47
 -12 -14   0    0.64    0.46
 -14 -14   0    3.67    0.59
 -14  14   0    4.02    0.66
 -16 -14   0    4.32    0.67
 -16  14   0    4.45    0.69
 -18  14   0    0.97    0.57
 -18 -14   0    0.79    0.53
   1 -15   0    9.61    0.99
   1  15   0    8.37    1.15
  -1  15   0    8.10    1.06
  -1 -15   0    7.15    0.61
  -3  15   0    1.07    0.25
  -3 -15   0    0.61    0.30
  -3  15   0    1.30    0.67
   3  15   0    1.12    0.77
   5  15   0   13.78    1.44
  -5  15   0   16.95    1.17
  -5  15   0   17.66    0.88
  -7 -15   0    1.78    0.40
  -7  15   0    1.23    0.53
   7  15   0    1.36    0.81
  -7  15   0    2.06    0.44
  -9  15   0    1.66    0.57
  -9  15   0    1.75    0.47
  -9 -15   0    1.69    0.43
 -11  15   0    0.69    0.46
 -11 -15   0    0.65    0.42
 -13 -15   0    4.74    0.60
 -13  15   0    6.58    0.87
 -15  15   0    2.42    0.57
 -15 -15   0    2.06    0.54
 -17  15   0    3.37    0.64
   0  16   0    1.18    0.67
   2  16   0    1.26    0.74
  -2  16   0    2.92    0.69
  -2 -16   0    1.46    0.33
  -4  16   0    4.87    0.47
   4  16   0    3.40    0.86
  -4 -16   0    5.17    0.55
  -4  16   0    3.12    0.66
   6  16   0    7.49    1.09
  -6  16   0    7.77    0.92
  -6  16   0    7.90    0.69
  -8  16   0    3.48    0.51
  -8  16   0    5.54    0.78
  -8 -16   0    3.99    0.48
   8  16   0    4.76    0.99
 -10  16   0    1.27    0.63
 -10 -16   0    1.22    0.40
 -10  16   0    1.02    0.44
 -12  16   0    0.18    0.44
 -12 -16   0    0.73    0.41
 -12  16   0   -0.88    0.50
 -14  16   0    0.05    0.47
 -14 -16   0    0.11    0.42
 -16  16   0    0.85    0.50
   1  17   0    0.78    0.72
  -1  17   0    0.07    0.65
   3  17   0    0.12    0.72
  -3  17   0    1.60    0.69
  -5  17   0   25.09    1.01
   5  17   0   21.64    1.67
  -5  17   0   24.11    1.49
  -7 -17   0    3.55    0.45
  -7  17   0    3.20    0.66
   7  17   0    3.17    0.89
  -7  17   0    3.19    0.44
  -9  17   0    3.50    0.52
  -9  17   0    2.93    0.70
  -9 -17   0    3.88    0.50
 -11  17   0    0.23    0.62
 -11  17   0    0.30    0.44
 -11 -17   0    0.87    0.40
 -13  17   0    2.03    0.50
 -13  17   0    0.39    0.64
 -15  17   0    1.53    0.51
 -17  17   0    4.43    0.65
   0  18   0  106.52    4.02
  -2 -18   0    0.34    0.16
   2  18   0    0.64    0.76
  -2  18   0    1.22    0.76
  -2 -18   0    0.93    0.17
  -4  18   0   11.94    1.25
   4  18   0   13.38    1.39
   6  18   0    1.97    0.88
  -8  18   0   26.57    1.57
   8  18   0   28.87    1.84
  -8  18   0   28.78    1.23
  -8 -18   0   25.80    1.20
 -10  18   0   30.24    1.40
 -10  18   0   33.61    1.71
 -12  18   0   16.48    1.03
 -12  18   0   11.79    1.12
 -14  18   0    1.75    0.52
 -14  18   0    3.21    0.72
 -16  18   0    2.23    0.55
 -16  18   0    2.01    0.68
   1  19   0   63.45    2.81
  -1  19   0   67.75    2.86
  -3  19   0   28.20    1.66
   3  19   0   31.82    1.85
  -5  19   0   10.09    1.09
   5  19   0    5.65    1.05
  -7  19   0   24.70    1.06
   7  19   0   21.92    1.69
  -7  19   0   24.56    1.53
  -7 -19   0   23.92    1.23
  -9  19   0    0.48    0.64
  -9  19   0    0.35    0.37
 -11  19   0   68.97    2.45
 -11  19   0   67.24    2.69
 -13  19   0    2.77    0.52
 -13  19   0    1.68    0.67
 -15  19   0    2.65    0.72
 -15  19   0    2.43    0.54
   0  20   0    9.12    1.14
   2  20   0   10.36    1.25
  -2  20   0    9.84    1.15
  -4  20   0   -0.31    0.65
   4  20   0    0.36    0.74
  -6  20   0    7.95    1.04
   6  20   0    8.96    1.27
  -8  20   0    5.36    0.78
   8  20   0    4.43    0.97
  -8  20   0    7.24    0.63
 -10  20   0    1.40    0.69
 -10  20   0    2.11    0.42
 -12  20   0   -1.38    0.55
 -12  20   0   -0.10    0.39
 -14  20   0    6.67    0.82
 -14  20   0    3.03    0.69
   1  21   0   11.33    1.25
  -1  21   0    8.60    1.14
  -3  21   0    0.04    0.69
   3  21   0   -0.08    0.79
   5  21   0   22.50    1.60
  -5  21   0   17.89    1.33
  -7  21   0    1.27    0.68
   7  21   0    2.05    0.84
  -9  21   0    3.29    0.73
 -11  21   0    5.52    0.79
 -11  21   0    5.35    0.69
 -13  21   0    3.03    0.77
 -13  21   0    3.73    0.53
   0  22   0    1.22    0.73
  -2  22   0    1.60    0.69
   2  22   0    1.41    0.74
  -4  22   0    0.31    0.61
   4  22   0   -0.59    0.70
  -6  22   0    1.23    0.61
   6  22   0    1.75    0.82
  -8  22   0   -0.32    0.52
   8  22   0   -0.06    0.84
 -10  22   0    0.34    0.63
 -12  22   0   -0.95    0.49
   1  23   0    4.48    0.88
  -1  23   0    4.64    0.87
   3  23   0    2.39    0.88
  -3  23   0    2.22    0.78
  -5  23   0   14.44    1.21
   5  23   0   13.15    1.53
   7  23   0    1.04    0.80
  -7  23   0    1.17    0.67
  -9  23   0    0.79    0.65
 -11  23   0    3.23    0.73
   0  24   0    0.51    0.68
   2  24   0    1.13    0.76
  -2  24   0    0.83    0.77
  -4  24   0    0.16    0.61
   4  24   0   -0.64    0.72
  -6  24   0    0.29    0.60
   6  24   0    0.97    0.88
  -8  24   0    0.76    0.66
   8  24   0    0.11    0.77
   1  25   0   -0.12    0.70
  -1  25   0   -0.07    0.77
   3  25   0    0.27    0.81
  -3  25   0    1.31    0.78
   5  25   0    2.51    0.84
  -5  25   0    1.37    0.75
   7  25   0    0.01    0.82
  -7  25   0    0.58    0.59
   2  26   0   -0.63    0.78
  -2  26   0   -0.54    0.64
   4  26   0    0.37    0.70
  -4  26   0    1.69    0.76
   1   0  -1  787.19   23.17
   1   0   1  740.67   23.22
  -3   0  -1  400.97   12.42
   3   0  -1  402.82   12.42
  -3   0   1  411.78   12.43
   3   0   1  412.12   12.41
   5   0  -1    1.34    0.45
  -5   0  -1    2.48    0.51
  -5   0   1    1.63    0.55
   5   0   1    1.60    0.43
   7   0  -1  179.40    5.63
   7   0   1  172.92    5.59
  -7   0  -1  173.09    5.66
  -7   0   1  170.75    5.66
  -9   0   1    3.50    0.63
  -9   0  -1    3.65    0.66
   9   0  -1    3.17    0.52
   9   0   1    3.09    0.51
 -11   0   1  617.11   19.05
 -11   0  -1  615.85   19.04
 -13   0  -1    2.25    0.64
 -13   0   1    3.20    0.67
 -15   0   1    2.25    0.70
 -15   0  -1    1.64    0.68
 -17   0  -1    7.50    0.98
 -17   0   1    7.30    0.94
 -19   0   1   31.97    1.77
 -19   0  -1   34.40    1.81
 -21   0   1   56.47    2.49
 -21   0  -1   58.28    2.50
   0  -1  -1    0.03    0.10
   0  -1  -1   -0.05    0.10
   2  -1   1   76.37    2.47
  -2   1   1   77.83    2.47
   2   1  -1   76.69    2.46
  -2  -1  -1   77.28    2.42
   2   1   1   77.36    2.41
  -2  -1   1   77.81    2.54
   2  -1  -1   73.79    2.46
  -2   1  -1   75.09    2.47
  -2  -1   1   75.19    2.46
   4  -1   1    0.95    0.44
   4   1  -1   -0.06    0.36
  -4  -1  -1    0.71    0.42
  -4   1   1    0.24    0.44
  -4   1  -1    0.61    0.44
   4  -1  -1    0.19    0.39
   4   1   1    0.36    0.37
  -4  -1   1    0.40    0.42
   6   1  -1   66.17    2.21
  -6  -1  -1   55.90    2.19
  -6   1   1   55.23    2.22
   6  -1   1   57.64    2.16
   6   1   1   54.96    2.11
   6  -1  -1   58.11    2.18
  -6   1  -1   55.24    2.22
  -6  -1   1   67.17    2.26
  -8   1   1  157.78    5.30
   8   1  -1  161.81    5.21
  -8  -1  -1  159.60    5.29
   8  -1   1  156.68    5.21
   8  -1  -1  167.79    5.27
   8   1   1  158.87    5.17
  -8   1  -1  153.45    5.29
  -8  -1   1  161.38    5.30
 -10  -1  -1   54.91    2.25
 -10   1   1   53.52    2.25
  10   1  -1   54.27    2.14
  10   1   1   55.61    2.11
 -10   1  -1   59.83    2.36
 -10  -1   1   53.98    2.27
 -12   1   1    5.85    0.78
 -12  -1  -1    7.20    0.86
 -12  -1   1    4.37    0.77
 -12   1  -1    3.88    0.74
 -14   1   1   18.04    1.28
 -14  -1  -1   18.10    1.29
 -14  -1   1   17.54    1.35
 -14   1  -1   15.71    1.35
 -16   1   1   30.52    1.76
 -16  -1  -1   30.85    1.78
 -16   1  -1   31.30    1.72
 -16  -1   1   32.47    1.81
 -18  -1  -1    7.58    0.93
 -18   1   1    6.55    0.90
 -18   1  -1    9.49    1.16
 -18  -1   1    7.08    0.95
 -20  -1  -1    0.10    0.67
 -20   1   1    0.33    0.59
 -20  -1   1   -0.14    0.65
 -20   1  -1   -0.02    0.65
 -22  -1  -1   10.45    1.22
 -22   1   1   12.19    1.34
 -22  -1   1   11.25    1.40
 -22   1  -1   14.13    1.28
   1  -2   1  168.67    4.98
   1   2  -1  162.68    4.92
   1   2  -1  152.87    5.06
  -1   2   1  162.64    4.95
  -1  -2  -1  162.59    5.06
  -1  -2   1  161.43    5.08
   1   2   1  157.65    5.06
  -1  -2   1  162.45    4.92
  -1   2  -1  164.17    4.97
   1  -2  -1  159.44    4.95
  -3  -2  -1    9.36    0.64
   3   2  -1    8.14    0.66
   3  -2   1   10.49    0.78
  -3   2   1    9.02    0.71
   3  -2  -1   10.17    0.77
  -3   2  -1    8.17    0.71
   3   2   1    9.40    0.58
  -3  -2   1    9.38    0.83
  -3  -2   1    9.44    0.72
   5   2  -1  454.43   13.63
  -5   2   1  444.74   13.69
  -5  -2  -1  444.27   13.63
   5  -2   1  448.18   13.68
  -5  -2   1  440.20   13.66
   5  -2  -1  444.39   13.67
  -5   2  -1  432.61   13.69
   5   2   1  450.67   13.59
  -7  -2  -1   30.60    1.47
   7  -2   1   33.66    1.49
   7   2  -1   31.92    1.40
  -7   2   1   32.58    1.55
  -7  -2   1   33.34    1.53
  -7   2  -1   33.14    1.57
   7  -2  -1   33.53    1.50
   7   2   1   35.34    1.42
   9  -2   1   42.59    1.78
  -9  -2  -1   42.12    1.83
  -9   2   1   42.52    1.92
   9   2  -1   41.22    1.73
  -9   2  -1   43.69    1.88
   9   2   1   44.25    1.73
  -9  -2   1   39.07    1.82
 -11  -2  -1   43.12    1.95
 -11   2   1   40.96    1.90
 -11   2  -1   42.44    2.00
 -11  -2   1   45.14    2.00
  11   2   1   41.31    1.74
 -13   2   1   42.84    2.01
 -13  -2  -1   47.29    2.04
 -13   2  -1   44.31    2.04
 -13  -2   1   46.72    2.11
 -15   2   1   21.51    1.41
 -15  -2  -1   20.18    1.39
 -15  -2   1   21.88    1.51
 -15   2  -1   24.12    1.44
 -17   2   1   39.67    1.95
 -17  -2  -1   39.60    2.02
 -17   2  -1   42.32    1.98
 -17  -2   1   37.04    1.93
 -19  -2  -1    1.10    0.70
 -19   2   1    1.03    0.64
 -19  -2   1   -0.09    0.65
 -19   2  -1   -0.05    0.67
 -21   2   1    3.10    0.70
 -21  -2  -1    1.67    0.67
 -21   2  -1    1.41    0.75
 -21  -2   1    2.22    0.78
   0   3  -1   21.20    0.81
   0  -3   1   20.56    0.81
   0   3  -1   19.91    0.95
   0   3   1   19.48    0.94
   0  -3   1   19.24    0.94
   0  -3  -1   21.12    0.95
  -2  -3  -1    8.43    0.41
   2   3  -1    7.83    0.49
  -2   3   1    7.95    0.62
   2  -3   1    7.09    0.60
  -2  -3  -1    9.92    0.84
   2   3  -1    9.25    0.94
   2   3   1    7.17    0.88
  -2  -3   1    8.69    0.90
   2  -3  -1    8.42    0.58
  -2   3  -1    7.97    0.65
   4  -3   1    1.25    0.45
   4   3  -1    1.34    0.38
  -4   3   1    1.33    0.47
  -4  -3  -1    1.22    0.38
  -4   3  -1    0.98    0.45
   4   3   1    1.25    0.32
  -4  -3   1    1.00    0.44
   4  -3  -1    0.90    0.42
  -4  -3   1    1.14    0.58
  -6  -3  -1    5.98    0.64
  -6   3   1    5.36    0.68
   6   3  -1    6.65    0.72
   6  -3   1    4.94    0.61
  -6   3  -1    5.45    0.73
   6   3   1    5.93    0.67
  -6  -3   1    4.94    0.65
   6  -3  -1    5.94    0.68
   8  -3   1    7.52    0.83
   8   3  -1    8.07    0.76
  -8   3   1    6.53    0.89
  -8  -3  -1    7.30    0.92
  -8  -3   1    7.11    0.97
  -8   3  -1    7.59    0.93
   8   3   1    7.77    0.72
   8  -3  -1    7.28    0.83
  10   3  -1    2.04    0.44
 -10  -3  -1    4.11    0.64
 -10   3   1    4.19    0.71
 -10  -3   1    2.36    0.64
  10   3   1    4.04    0.53
 -10   3  -1    3.79    0.65
 -12  -3  -1    0.31    0.54
 -12   3   1    0.99    0.57
 -12   3  -1   -0.10    0.54
 -12  -3   1    1.03    0.60
 -14  -3  -1    1.57    0.63
 -14   3   1    1.26    0.59
 -14   3  -1    1.24    0.58
 -14  -3   1    0.69    0.57
 -16  -3  -1    1.20    0.64
 -16   3   1    1.11    0.71
 -16   3  -1    0.23    0.61
 -16  -3   1    1.70    0.65
 -18  -3  -1    0.02    0.60
 -18   3   1    0.10    0.59
 -18   3  -1   -0.26    0.58
 -18  -3   1    0.02    0.58
 -20  -3  -1    0.72    0.62
 -20   3   1   -0.05    0.59
 -20   3  -1   -0.37    0.64
 -20  -3   1   -0.19    0.64
 -22   3   1    0.97    0.64
 -22  -3  -1    0.54    0.62
 -22  -3   1    0.48    0.63
 -22   3  -1    0.05    0.62
   1   4  -1   47.35    1.90
  -1  -4  -1   45.39    1.84
  -1  -4  -1   46.25    1.51
  -1   4   1   47.12    1.54
   1  -4   1   48.36    1.64
  -1   4   1   48.35    1.72
   1  -4  -1   49.29    1.69
   1  -4  -1   46.38    1.57
   1   4   1   47.75    1.95
  -1   4  -1   49.09    1.76
  -1  -4   1   47.08    1.87
  -1   4  -1   47.01    1.62
  -3  -4  -1   42.44    1.49
   3  -4   1   44.80    1.68
  -3  -4  -1   41.58    1.85
   3   4  -1   46.48    2.00
  -3   4   1   44.35    1.64
   3  -4  -1   44.21    1.66
  -3  -4   1   42.61    1.59
  -3   4  -1   43.51    1.68
  -3  -4   1   42.09    1.89
  -5  -4  -1  289.11    9.27
  -5  -4  -1  284.93    9.03
   5   4  -1  291.40    9.02
   5  -4   1  293.21    9.14
  -5   4   1  288.60    9.12
  -5  -4   1  292.15    9.09
   5  -4  -1  309.33    9.16
   5   4   1  295.72    8.96
  -5  -4   1  287.96    9.29
  -5   4  -1  290.43    9.14
  -7  -4  -1   24.19    1.26
  -7   4   1   25.10    1.39
   7   4  -1   25.21    1.15
   7  -4   1   25.00    1.33
  -7  -4   1   25.14    1.42
  -7   4  -1   23.00    1.32
   7   4   1   26.44    1.10
  -7  -4   1   25.53    1.32
   7  -4  -1   21.61    1.24
  -9   4   1   33.90    1.65
  -9  -4  -1   33.78    1.64
   9   4  -1   37.38    1.51
  -9  -4   1   36.81    1.70
  -9   4  -1   35.41    1.68
   9   4   1   35.68    1.47
 -11  -4  -1    0.53    0.57
 -11   4   1   -0.20    0.56
  11   4  -1    1.47    0.43
  11   4   1    0.86    0.38
 -11  -4   1    1.05    0.55
 -11   4  -1    1.79    0.61
 -13   4   1   31.17    1.60
 -13  -4  -1   29.63    1.59
 -13  -4   1   31.60    1.60
 -13   4  -1   28.34    1.59
 -15   4   1   17.06    1.37
 -15  -4  -1   19.05    1.29
 -15  -4   1   17.03    1.28
 -15   4  -1   15.01    1.25
 -17  -4  -1   22.72    1.56
 -17   4   1   21.68    1.54
 -17   4  -1   22.51    1.56
 -17  -4   1   26.01    1.53
 -19   4   1    2.07    0.69
 -19  -4  -1    2.64    0.71
 -19   4  -1    3.22    0.79
 -19  -4   1    3.44    0.73
 -21  -4  -1    0.39    0.68
 -21   4   1    0.46    0.61
 -21  -4   1   -0.31    0.64
 -21   4  -1   -0.85    0.55
   0   5   1  149.90    4.86
   0   5  -1  149.45    4.85
   0   5  -1  149.02    4.62
   0  -5  -1  148.44    4.55
   0  -5   1  146.16    4.83
   0  -5   1  148.19    4.65
   0  -5  -1  152.80    4.83
  -2  -5  -1   10.08    1.04
   2   5  -1    6.85    0.89
  -2   5   1    9.66    0.79
   2  -5   1    8.97    0.64
  -2   5   1    8.12    0.61
  -2  -5   1    8.58    0.44
  -2   5  -1    7.59    0.69
   2   5   1    7.12    0.90
   2  -5  -1    9.56    0.68
  -2  -5   1    9.59    1.06
  -4   5   1    5.28    0.69
   4   5  -1    4.93    0.87
  -4  -5  -1    3.57    0.42
  -4  -5  -1    8.61    1.03
   4  -5   1    5.49    0.71
  -4   5  -1    4.95    0.60
   4  -5  -1    5.78    0.77
  -4  -5   1    4.55    0.51
  -4  -5   1    8.45    1.06
  -6  -5  -1    1.77    0.63
  -6   5   1    3.48    0.63
  -6  -5  -1    2.14    0.48
   6  -5   1    2.50    0.52
   6   5  -1    2.45    0.42
  -6   5  -1    1.55    0.53
   6  -5  -1    2.37    0.51
  -6  -5   1    2.96    0.69
   6   5   1    2.46    0.36
  -6  -5   1    2.65    0.50
  -8  -5  -1   31.41    1.43
   8   5  -1   27.75    1.25
  -8  -5  -1   32.50    1.60
  -8   5   1   28.94    1.51
  -8  -5   1   27.11    1.55
  -8   5  -1   28.67    1.47
  -8  -5   1   29.27    1.44
   8   5   1   28.14    1.20
 -10  -5  -1   26.78    1.43
  10   5  -1   27.86    1.23
 -10   5   1   27.87    1.45
  10   5   1   27.11    1.19
 -10  -5   1   24.71    1.45
 -10   5  -1   26.08    1.45
 -12  -5  -1    4.48    0.69
  12   5  -1    6.69    0.69
 -12   5   1    4.27    0.70
 -12  -5   1    4.70    0.70
 -12   5  -1    5.19    0.76
  12   5   1    5.32    0.67
 -14   5   1    4.25    0.72
 -14  -5  -1    3.73    0.72
 -14   5  -1    3.49    0.70
 -14  -5   1    2.96    0.66
 -16   5   1    2.91    0.70
 -16  -5  -1    1.50    0.65
 -16   5  -1    2.68    0.70
 -16  -5   1    3.54    0.74
 -18   5   1    2.78    0.74
 -18  -5  -1    3.60    0.78
 -18   5  -1    4.10    0.79
 -18  -5   1    3.23    0.77
 -20   5   1    0.08    0.57
 -20  -5  -1    0.14    0.65
 -20   5  -1   -0.14    0.60
 -20  -5   1    0.33    0.65
  -1   6   1   61.25    1.95
   1  -6   1   60.00    2.24
  -1   6   1   59.17    2.23
  -1  -6  -1   57.84    2.40
   1  -6   1   64.13    2.09
   1   6  -1   58.91    2.42
  -1   6  -1   63.39    2.29
  -1   6  -1   62.42    2.05
  -1  -6   1   64.64    2.38
   1  -6  -1   61.65    2.02
   1  -6  -1   58.85    2.17
   1   6   1   56.05    2.47
   3   6  -1    4.21    0.31
   3   6  -1    3.49    0.86
  -3  -6  -1    4.62    0.82
   3  -6   1    5.05    0.63
  -3   6   1    3.81    0.47
  -3   6  -1    4.04    0.51
   3  -6  -1    4.24    0.51
  -3  -6   1    3.78    0.79
   3   6   1    5.41    0.95
  -5  -6  -1   24.97    1.10
  -5   6   1   23.48    1.24
  -5  -6  -1   24.95    1.48
   5  -6   1   23.97    1.21
   5   6  -1   25.64    1.67
   5  -6  -1   23.93    1.26
  -5  -6   1   25.04    1.51
  -5  -6   1   23.07    1.17
  -5   6  -1   24.48    1.22
   7  -6   1   28.69    1.41
  -7  -6  -1   28.61    1.31
   7   6  -1   28.34    1.20
  -7  -6  -1   29.36    1.58
  -7   6   1   28.79    1.45
  -7  -6   1   28.55    1.36
   7   6   1   27.65    1.12
   7  -6  -1   26.92    1.36
  -7   6  -1   25.86    1.38
  -7  -6   1   28.14    1.58
  -9   6   1    2.41    0.60
  -9  -6  -1    4.23    0.62
   9   6  -1    2.77    0.43
  -9   6  -1    2.53    0.60
  -9  -6   1    2.84    0.57
   9   6   1    2.58    0.40
 -11  -6  -1   24.57    1.46
 -11   6   1   24.24    1.53
  11   6  -1   27.54    1.23
 -11   6  -1   27.47    1.55
  11   6   1   25.16    1.18
 -11  -6   1   27.49    1.49
 -13  -6  -1    0.69    0.58
 -13   6   1    1.99    0.66
 -13  -6   1    1.69    0.63
 -13   6  -1    0.05    0.60
  13   6   1    0.53    0.36
 -15  -6  -1    1.34    0.65
 -15   6   1    1.68    0.61
 -15  -6   1    2.81    0.71
 -15   6  -1    1.61    0.68
 -17  -6  -1    2.23    0.71
 -17   6   1    2.01    0.70
 -17   6  -1    1.31    0.68
 -17  -6   1    1.21    0.69
 -19   6   1    0.73    0.69
 -19  -6  -1    1.09    0.68
 -19   6  -1    1.46    0.65
 -19  -6   1    1.79    0.62
 -21  -6  -1    1.52    0.67
 -21   6   1    0.76    0.63
 -21  -6   1    1.69    0.70
 -21   6  -1    2.65    0.74
   0  -7   1  145.62    4.80
   0  -7   1  142.74    4.55
   0   7  -1  140.19    4.82
   0  -7  -1  153.06    4.82
   0   7   1  142.03    4.82
   0  -7  -1  143.02    4.47
  -2   7   1   13.76    1.06
  -2  -7  -1   13.16    1.22
   2   7  -1   15.23    1.31
   2  -7   1   16.37    0.87
  -2   7   1   13.76    0.74
  -2   7  -1   14.62    1.03
  -2  -7   1   13.87    0.57
  -2   7  -1   15.76    0.85
  -2  -7   1   15.00    1.21
   2  -7  -1   16.57    0.84
   2   7   1   13.52    1.33
   4   7  -1   34.10    1.82
   4  -7   1   30.74    1.33
  -4   7   1   31.27    1.30
  -4  -7  -1   30.33    1.15
   4   7  -1   28.89    1.02
  -4  -7  -1   30.19    1.66
  -4   7  -1   29.22    1.34
  -4  -7   1   32.55    1.72
   4   7   1   28.76    1.78
   4  -7  -1   31.66    1.37
   6   7  -1   58.08    2.56
  -6  -7  -1   58.29    2.05
  -6   7   1   57.53    2.17
  -6  -7  -1   58.22    2.43
   6  -7   1   55.99    2.17
  -6  -7   1   57.25    2.45
  -6   7  -1   58.55    2.20
  -6  -7   1   54.47    2.08
   6  -7  -1   53.80    2.15
   8   7  -1   11.87    0.75
  -8   7   1   11.51    0.98
  -8  -7  -1   11.09    0.95
   8   7   1   10.85    0.67
  -8   7  -1   13.20    1.10
  -8  -7   1   11.92    0.97
 -10  -7  -1   41.30    1.84
 -10   7   1   44.85    1.90
  10   7  -1   43.45    1.65
  10   7   1   41.92    1.59
 -10  -7   1   41.19    1.87
 -10   7  -1   44.34    1.90
  12   7  -1   25.38    1.16
 -12  -7  -1   24.66    1.36
 -12   7   1   24.68    1.50
 -12   7  -1   24.83    1.42
  12   7   1   24.75    1.11
 -12  -7   1   23.92    1.43
 -14  -7  -1    1.93    0.62
 -14   7   1    1.34    0.65
 -14   7  -1    1.38    0.60
 -14  -7   1    2.84    0.68
  14   7   1    2.75    0.42
 -16  -7  -1    7.72    0.94
 -16   7   1    8.34    1.06
 -16  -7   1    8.61    1.16
 -16   7  -1    8.57    1.05
 -18  -7  -1    5.89    0.83
 -18   7   1    9.57    1.20
 -18   7  -1    7.86    1.05
 -18  -7   1    5.21    0.84
 -20   7   1    0.30    0.61
 -20  -7  -1    0.67    0.58
 -20  -7   1    1.08    0.60
 -20   7  -1    0.21    0.62
  -1   8   1   29.61    1.48
  -1  -8  -1   29.28    1.56
   1   8  -1   29.64    1.64
   1  -8   1   32.96    1.27
   1  -8   1   32.07    1.45
  -1   8   1   29.59    1.03
   1  -8  -1   30.72    1.38
  -1  -8   1   29.72    1.56
  -1   8  -1   30.40    1.18
  -1  -8   1   29.91    1.19
  -1   8  -1   30.22    1.50
   1   8   1   28.00    1.64
   1  -8  -1   30.64    1.18
  -3  -8  -1    8.14    1.09
   3  -8   1   10.07    0.78
   3   8  -1    8.92    1.23
  -3   8   1    8.46    0.82
  -3   8   1    8.36    0.67
   3   8   1    9.03    1.26
  -3  -8   1    7.95    1.08
  -3   8  -1    8.11    0.71
   3  -8  -1    8.29    0.72
  -3   8  -1    9.10    0.89
   5   8  -1   22.08    0.83
   5  -8   1   26.49    1.25
  -5  -8  -1   23.20    1.01
   5   8  -1   25.76    1.66
  -5   8   1   24.02    1.16
  -5  -8  -1   23.77    1.48
  -5   8  -1   24.82    1.20
  -5  -8   1   22.39    1.10
  -5  -8   1   20.97    1.48
   5   8   1   24.53    1.77
   5  -8  -1   23.70    1.17
  -7  -8  -1   26.11    1.20
  -7   8   1   25.60    1.27
  -7   8  -1   27.63    1.37
  -7  -8   1   23.53    1.23
  -9   8   1    2.86    0.61
  -9  -8  -1    2.61    0.52
  -9  -8   1    4.27    0.62
  -9   8  -1    2.59    0.61
 -11   8   1   28.89    1.55
  11   8  -1   29.82    1.23
 -11  -8  -1   27.43    1.47
  11   8   1   29.02    1.18
 -11  -8   1   29.29    1.51
 -11   8  -1   26.90    1.49
 -13  -8  -1    0.44    0.53
 -13   8   1    1.03    0.58
  13   8  -1    0.31    0.32
 -13  -8   1    1.64    0.62
  13   8   1    0.91    0.32
 -13   8  -1    0.71    0.55
 -15  -8  -1    1.95    0.61
 -15   8   1    2.65    0.64
 -15  -8   1    1.40    0.66
 -15   8  -1    2.91    0.65
 -17   8   1    2.76    0.67
 -17  -8  -1    1.75    0.63
 -17  -8   1    2.77    0.72
 -17   8  -1    2.91    0.74
 -19   8   1    1.00    0.60
 -19  -8  -1    0.66    0.64
 -19  -8   1    1.03    0.64
 -19   8  -1    1.21    0.66
 -21  -8  -1    3.31    0.77
 -21   8   1    3.50    0.70
 -21  -8   1    2.15    0.67
 -21   8  -1    2.26    0.71
   0   9   1   75.62    2.79
   0  -9  -1   68.30    2.28
   0  -9   1   73.28    2.67
   0  -9   1   69.26    2.36
   0   9  -1   68.04    2.71
   0  -9  -1   64.83    2.59
  -2   9   1   18.49    1.20
  -2  -9  -1   17.53    0.63
  -2  -9  -1   19.89    1.30
  -2   9   1   17.78    0.78
   2   9  -1   18.40    1.43
   2  -9   1   16.88    0.92
   2  -9  -1   18.42    0.90
  -2   9  -1   16.87    1.25
  -2  -9   1   18.94    1.31
  -2  -9   1   16.33    0.67
   2   9   1   18.29    1.41
  -2   9  -1   17.50    0.87
  -4   9   1   29.27    1.31
   4   9  -1   35.22    1.91
   4  -9   1   33.84    1.45
  -4   9   1   32.53    1.54
  -4  -9  -1   34.01    1.78
   4   9   1   35.77    1.93
  -4   9  -1   32.25    1.39
  -4   9  -1   35.12    1.61
  -4  -9   1   33.00    1.80
   4  -9  -1   35.28    1.44
   6   9  -1  103.05    3.26
  -6   9   1  110.38    3.56
  -6  -9  -1  103.97    3.43
   6   9  -1  107.79    4.03
  -6  -9   1  102.74    3.50
  -6   9  -1  104.54    3.57
  -8   9   1    3.39    0.60
  -8  -9  -1    4.12    0.53
  -8   9  -1    2.72    0.59
  -8  -9   1    3.55    0.55
 -10   9   1   45.39    1.90
 -10  -9  -1   44.41    1.84
 -10   9  -1   40.81    1.84
 -10  -9   1   42.55    1.85
 -12   9   1   26.35    1.42
 -12  -9  -1   26.38    1.43
 -12  -9   1   27.01    1.45
 -12   9  -1   27.13    1.44
 -14   9   1    0.12    0.51
 -14  -9  -1    1.37    0.56
 -14   9  -1    1.46    0.57
 -14  -9   1    1.07    0.55
 -16  -9  -1   15.08    1.23
 -16   9   1   13.76    1.14
 -16  -9   1   14.11    1.25
 -16   9  -1   15.13    1.27
 -18  -9  -1    5.96    0.81
 -18   9   1    5.90    0.82
 -18  -9   1    5.26    0.81
 -18   9  -1    7.77    1.01
 -20  -9  -1    1.34    0.64
 -20   9   1    0.71    0.56
 -20   9  -1    0.84    0.63
 -20  -9   1    0.45    0.61
  -1 -10  -1   30.11    1.55
   1 -10   1   27.53    1.43
  -1  10   1   30.13    1.60
   1 -10   1   31.72    1.26
   1  10  -1   30.02    1.68
  -1 -10  -1   29.30    1.10
  -1 -10   1   31.32    1.59
  -1  10  -1   29.14    1.52
  -1 -10   1   29.93    1.20
   1 -10  -1   27.15    1.39
   1  10   1   27.57    1.64
  -1  10  -1   29.55    1.13
   1 -10  -1   29.34    1.18
  -3  10   1   11.59    0.71
  -3 -10  -1   12.04    1.29
  -3  10   1   11.84    0.96
   3  10  -1   13.15    1.34
   3 -10   1   12.69    0.83
   3  10   1   12.22    1.30
  -3 -10   1   12.47    1.19
  -3  10  -1   13.11    0.79
   3 -10  -1   12.27    0.83
  -3  10  -1   12.66    1.03
  -5  10   1   21.54    1.16
   5  10  -1   18.59    1.56
  -5  10   1   22.17    1.04
  -5  10  -1   18.64    1.19
   5  10   1   19.17    1.58
   5 -10  -1   21.62    1.13
  -5  10  -1   20.76    1.08
   7  10  -1   24.30    0.89
   7  10  -1   23.86    1.71
  -7 -10  -1   25.50    1.15
  -7  10   1   25.92    1.26
  -7 -10   1   25.30    1.21
  -7  10  -1   26.55    1.29
  -9 -10  -1    1.50    0.44
  -9  10   1    1.01    0.47
  -9  10  -1    0.49    0.52
  -9 -10   1    2.06    0.49
 -11 -10  -1   41.47    1.78
 -11  10   1   41.90    1.86
 -11 -10   1   39.83    1.80
 -11  10  -1   41.75    1.86
 -13 -10  -1    1.33    0.53
 -13  10   1    0.03    0.56
 -13 -10   1    1.41    0.54
 -13  10  -1    0.71    0.58
 -15 -10  -1    2.06    0.61
 -15  10   1    2.70    0.67
 -15 -10   1    2.81    0.63
 -15  10  -1    2.45    0.62
 -17  10   1    2.30    0.69
 -17 -10  -1    2.14    0.66
 -17 -10   1    3.93    0.72
 -17  10  -1    2.07    0.67
 -19  10   1    2.41    0.63
 -19 -10  -1    1.53    0.63
 -19 -10   1    1.80    0.60
 -19  10  -1    1.98    0.61
   0  11   1    7.18    0.94
   0  11  -1    8.53    1.06
   0 -11  -1    7.27    0.58
   0 -11  -1    6.80    0.86
   0 -11   1    7.59    0.65
   0 -11   1    9.44    0.95
   2  11  -1   45.93    2.17
  -2 -11  -1   44.15    1.45
  -2  11   1   43.67    1.51
  -2 -11  -1   42.88    2.06
   2 -11   1   47.25    1.72
  -2  11   1   46.77    2.01
  -2  11  -1   42.79    1.96
  -2 -11   1   44.03    1.66
   2 -11  -1   42.70    1.67
   2  11   1   47.24    2.29
  -2  11  -1   46.35    1.62
   4  11  -1   32.22    1.87
  -4  11   1   29.08    1.49
   4 -11   1   30.58    1.49
  -4  11   1   31.25    1.26
  -4  11  -1   30.81    1.55
   4 -11  -1   32.63    1.38
   4  11   1   29.83    1.86
  -4  11  -1   32.52    1.33
   6  11  -1  136.51    4.86
  -6  11   1  132.91    4.45
  -6  11   1  126.97    4.28
  -6 -11  -1  129.64    4.18
  -6  11  -1  126.60    4.46
   6  11   1  130.23    4.83
  -6 -11   1  132.31    4.26
  -6  11  -1  132.49    4.31
  -8 -11  -1    4.11    0.50
  -8  11   1    4.99    0.60
   8  11  -1    4.11    0.32
  -8  11  -1    4.08    0.56
  -8 -11   1    3.21    0.51
  10  11  -1    8.18    0.54
 -10  11   1    8.76    0.93
 -10 -11  -1    8.45    0.84
 -10  11  -1    6.54    0.82
 -10 -11   1    6.67    0.81
 -12  11   1   11.84    1.09
 -12 -11  -1   14.92    1.07
 -12  11  -1   11.24    1.01
 -12 -11   1   13.01    1.04
 -14 -11  -1    2.67    0.60
 -14  11   1    1.22    0.60
 -14  11  -1    1.68    0.61
 -14 -11   1    2.00    0.59
 -16 -11  -1   37.72    1.79
 -16  11   1   33.37    1.68
 -16 -11   1   35.85    1.76
 -16  11  -1   31.49    1.67
 -18 -11  -1    2.32    0.63
 -18  11   1    1.44    0.59
 -18 -11   1    1.88    0.62
 -18  11  -1    0.97    0.57
 -20  11   1    0.52    0.59
 -20 -11  -1    0.04    0.54
 -20 -11   1    1.73    0.60
 -20  11  -1    1.06    0.60
  -1  12   1    3.64    0.75
  -1 -12  -1    3.13    0.37
   1  12  -1    3.35    0.81
   1 -12   1    5.13    0.65
   1 -12  -1    4.13    0.70
  -1  12  -1    4.46    0.77
  -1 -12   1    3.66    0.44
   1  12   1    4.26    0.83
   1 -12  -1    5.48    0.58
   3 -12   1   12.87    0.81
  -3  12   1    6.84    0.98
  -3  12   1    8.84    0.63
   3  12  -1   12.54    1.32
   3  12   1   10.58    1.32
   3 -12  -1    8.45    0.77
  -3  12  -1    8.18    1.01
  -3  12  -1   12.92    0.74
   5  12  -1   86.49    3.51
  -5  12   1   88.19    3.19
  -5  12   1   85.37    2.91
  -5  12  -1   86.68    3.19
  -5  12  -1   88.58    2.97
   5  12   1   83.10    3.46
   7  12  -1    9.34    1.34
  -7 -12  -1   11.30    0.75
  -7  12   1    8.58    0.88
  -7  12   1   10.01    0.82
  -7  12  -1   10.60    0.91
  -7 -12   1    9.16    0.78
   7  12   1    9.66    1.35
  -9  12   1   12.35    0.97
  -9 -12  -1   13.78    0.88
   9  12  -1   11.90    0.51
  -9 -12   1   14.08    0.95
   9  12   1   10.67    0.48
  -9  12  -1   14.09    1.02
 -11  12   1    1.47    0.56
  11  12  -1    1.80    0.29
 -11 -12  -1    1.51    0.49
 -11 -12   1    1.84    0.50
 -11  12  -1    2.21    0.54
 -13 -12  -1    8.62    0.93
 -13  12   1    9.24    1.02
 -13 -12   1    8.16    0.96
 -13  12  -1   10.47    1.07
 -15 -12  -1    6.23    0.77
 -15  12   1    8.46    1.02
 -15 -12   1    6.24    0.76
 -15  12  -1    7.01    0.94
 -17 -12  -1   14.11    1.19
 -17  12   1   11.15    1.04
 -17 -12   1   13.66    1.15
 -17  12  -1   10.22    1.03
 -19 -12  -1    2.60    0.66
 -19  12   1    2.12    0.65
 -19 -12   1    2.07    0.62
 -19  12  -1    2.51    0.61
   0  13   1  108.74    3.95
   0 -13   1  108.10    3.56
   0  13  -1  110.20    3.97
   0 -13  -1  107.09    3.50
   2  13  -1   -0.55    0.66
  -2  13   1   -2.25    0.61
  -2 -13  -1    0.44    0.19
   2 -13   1    0.32    0.36
  -2 -13  -1   -0.15    0.25
  -2  13  -1   -0.04    0.27
  -2 -13   1    0.46    0.32
  -2  13  -1    0.40    0.58
   2  13   1   -0.29    0.78
   2 -13  -1   -0.39    0.31
  -4  13   1    9.85    0.65
  -4  13   1    7.29    0.92
   4  13  -1    9.05    1.26
  -4  13  -1   10.84    1.14
   4  13   1    9.04    1.26
  -4  13  -1    9.99    0.72
   6  13  -1    0.92    0.78
  -6  13   1    0.67    0.56
  -6 -13  -1    0.59    0.31
  -6  13   1    0.57    0.37
  -6  13  -1    0.68    0.52
  -6 -13   1    1.06    0.38
   6  13   1    1.89    0.83
  -6  13  -1    0.80    0.41
  -8  13   1   14.65    0.98
   8  13  -1   13.10    1.45
  -8 -13  -1   12.39    0.84
  -8  13   1   13.01    1.00
  -8 -13   1   13.08    0.92
  -8  13  -1   13.89    1.01
  10  13  -1   19.07    0.71
 -10 -13  -1   20.84    1.12
 -10  13   1   23.09    1.21
 -10  13  -1   22.50    1.24
 -10 -13   1   21.27    1.17
 -12  13   1   10.32    1.00
 -12 -13  -1   12.30    0.97
 -12 -13   1   10.41    0.94
 -12  13  -1   10.64    0.95
 -14  13   1    3.14    0.64
 -14 -13  -1    3.64    0.61
 -14  13  -1    2.50    0.61
 -14 -13   1    2.25    0.59
 -16  13   1    0.23    0.48
 -16 -13  -1    0.17    0.49
 -16  13  -1    0.06    0.49
 -16 -13   1   -0.73    0.50
 -18 -13  -1    2.96    0.63
 -18  13   1    2.51    0.63
 -18  13  -1    3.35    0.63
 -18 -13   1    2.56    0.64
   1  14  -1    5.79    0.92
  -1 -14  -1    8.40    0.60
  -1  14   1    7.96    1.05
   1 -14   1    7.69    0.70
   1 -14  -1    9.92    0.68
   1  14   1    9.40    1.14
  -1  14  -1    9.04    1.08
  -1 -14   1    9.31    0.65
  -3  14   1   12.29    0.57
   3  14  -1   10.47    1.28
  -3 -14  -1   11.11    0.66
  -3  14   1    9.34    1.14
  -3 -14   1   11.01    0.73
  -3  14  -1   13.12    0.70
  -3  14  -1    9.80    1.18
   3  14   1   13.28    1.45
  -5  14   1    0.81    0.52
   5  14  -1    0.50    0.74
  -5  14   1    0.68    0.32
  -5  14  -1    1.47    0.37
   5  14   1    1.16    0.78
  -5  14  -1    0.80    0.62
   7  14  -1    1.85    0.86
  -7  14   1    2.92    0.46
  -7 -14  -1    3.46    0.42
  -7  14   1    3.56    0.62
  -7  14  -1    2.94    0.50
   7  14   1    2.28    0.86
  -7  14  -1    3.30    0.65
  -7 -14   1    1.60    0.42
  -9  14   1   -0.06    0.41
  -9  14   1    0.07    0.51
  -9 -14  -1    0.12    0.36
  -9 -14   1   -0.17    0.37
  -9  14  -1   -0.24    0.41
  -9  14  -1   -0.03    0.55
 -11  14   1    9.00    0.90
 -11 -14  -1    8.43    0.83
 -11  14  -1    8.84    0.94
 -11 -14   1    9.10    0.87
 -13 -14  -1    0.50    0.45
 -13  14   1    1.13    0.49
 -13  14  -1    0.14    0.51
 -13 -14   1    1.14    0.48
 -15 -14  -1   -0.47    0.45
 -15  14   1   -0.53    0.48
 -15 -14   1   -0.96    0.44
 -15  14  -1   -1.16    0.47
 -17  14   1    0.37    0.51
 -17 -14  -1    0.04    0.49
 -17  14  -1    0.23    0.53
 -17 -14   1    0.04    0.51
   0 -15  -1   13.03    0.76
   0  15   1   14.28    1.24
   0  15  -1   12.98    1.23
  -2 -15  -1    7.26    0.38
  -2 -15  -1    6.18    0.54
  -2  15   1    6.55    0.86
   2  15  -1    5.74    0.96
  -2 -15   1    7.68    0.61
  -2  15  -1    6.47    0.86
   2  15   1    6.23    0.95
   4  15  -1    4.85    0.92
  -4  15   1    5.08    0.76
  -4  15   1    5.76    0.49
   4  15   1    5.39    0.94
  -4  15  -1    6.16    0.60
  -4  15  -1    5.55    0.78
  -4 -15   1    5.88    0.61
   6  15  -1   13.00    1.41
  -6  15   1   14.68    0.84
  -6  15   1   14.97    1.16
   6  15   1   13.88    1.41
  -6  15  -1   14.07    0.89
  -6  15  -1   14.68    1.21
  -8  15   1    2.53    0.65
  -8 -15  -1    2.98    0.43
   8  15  -1    2.15    0.86
  -8  15   1    2.94    0.47
  -8  15  -1    2.40    0.63
  -8 -15   1    2.74    0.46
  -8  15  -1    2.31    0.50
 -10  15   1    2.18    0.55
 -10  15   1    1.09    0.47
 -10 -15  -1    0.94    0.40
 -10 -15   1    1.64    0.44
 -10  15  -1    1.83    0.51
 -10  15  -1    1.97    0.65
 -12 -15  -1    4.76    0.58
 -12  15   1    4.44    0.62
 -12 -15   1    5.52    0.74
 -12  15  -1    5.69    0.68
 -14 -15  -1    0.72    0.45
 -14  15   1    1.04    0.52
 -14  15  -1    0.12    0.50
 -14 -15   1    0.19    0.45
 -16  15   1    8.47    0.94
 -16  15  -1    7.04    0.84
 -16 -15   1    8.26    0.92
 -18  15   1   -0.70    0.48
 -18  15  -1   -0.33    0.51
   1  16  -1   -0.89    0.71
  -1 -16  -1    0.43    0.28
  -1  16   1    0.22    0.61
   1  16   1   -0.58    0.69
  -1  16  -1   -0.64    0.58
  -3 -16  -1    0.31    0.26
  -3  16   1    0.55    0.61
   3  16  -1    0.17    0.70
   3  16   1    0.85    0.74
  -3  16  -1   -0.33    0.57
  -5  16   1    0.95    0.28
  -5  16   1    1.24    0.60
   5  16  -1    1.92    0.87
  -5  16  -1    1.05    0.34
   5  16   1    1.15    0.77
  -5  16  -1    1.76    0.65
  -7  16   1    3.74    0.47
   7  16  -1    3.45    0.92
  -7 -16  -1    4.42    0.59
  -7  16   1    3.25    0.69
  -7  16  -1    3.94    0.50
  -7 -16   1    5.09    0.67
  -7  16  -1    4.17    0.70
   7  16   1    5.73    1.03
  -9  16   1    0.15    0.39
  -9 -16  -1   -0.19    0.34
  -9  16   1   -0.21    0.52
   9  16  -1   -1.15    0.73
  -9  16  -1   -0.19    0.39
  -9 -16   1   -0.31    0.36
  -9  16  -1    0.67    0.60
 -11 -16  -1    0.32    0.37
 -11  16   1    0.26    0.45
 -11  16   1    0.40    0.51
 -11  16  -1   -1.41    0.58
 -11  16  -1   -0.29    0.44
 -11 -16   1   -0.20    0.38
 -13  16   1   -1.01    0.47
 -13  16   1    0.27    0.46
 -13 -16  -1    0.25    0.41
 -13  16  -1    0.30    0.46
 -13 -16   1    0.11    0.42
 -15  16   1   -0.21    0.48
 -15  16  -1    0.19    0.47
 -15 -16   1    0.33    0.45
 -17  16   1    1.04    0.53
 -17  16  -1    0.80    0.53
   0  17   1    5.42    0.88
   0  17  -1    4.93    0.87
  -2 -17  -1    4.49    0.53
  -2 -17  -1    5.16    0.30
   2  17  -1    3.91    0.97
  -2  17   1    4.99    0.81
   2  17   1    5.24    1.00
  -2 -17   1    5.25    0.35
  -2  17  -1    4.97    0.82
  -4 -17  -1    8.02    0.59
  -4  17   1    9.87    1.01
   4  17  -1    6.60    1.05
   4  17   1    9.32    1.28
  -4  17  -1    8.13    0.57
  -4  17  -1    8.75    1.02
  -6  17   1   22.62    0.98
  -6  17   1   21.93    1.31
   6  17  -1   21.76    1.67
  -6  17  -1   21.62    1.03
  -6  17  -1   22.86    1.37
   6  17   1   21.47    1.66
  -8  17   1    0.93    0.52
   8  17  -1   -0.33    0.74
  -8 -17  -1    0.53    0.34
  -8  17   1    0.30    0.36
  -8  17  -1    0.05    0.38
  -8 -17   1    0.25    0.36
  -8  17  -1    0.72    0.62
   8  17   1    0.71    0.82
 -10  17   1    1.57    0.61
 -10  17   1    1.85    0.46
 -10 -17  -1    1.29    0.40
 -10  17  -1    0.98    0.61
 -10 -17   1    1.66    0.44
 -10  17  -1    0.90    0.46
 -12  17   1    1.73    0.49
 -12  17   1    1.51    0.66
 -12 -17   1    2.13    0.47
 -12  17  -1    1.10    0.59
 -12  17  -1    1.95    0.51
 -14  17   1    0.04    0.46
 -14  17   1   -0.32    0.49
 -14  17  -1    0.23    0.47
 -16  17   1    8.63    0.92
 -16  17  -1    8.24    0.93
  -1  18   1    7.50    1.01
   1  18  -1    9.06    1.25
  -1  18  -1    8.68    1.16
   1  18   1    8.27    1.12
  -3  18   1   12.90    1.19
   3  18  -1   17.82    1.48
  -3  18  -1   12.65    1.22
   3  18   1   16.68    1.48
  -5  18   1    3.71    0.41
   5  18  -1    2.80    0.90
  -5  18   1    7.76    1.09
  -5  18  -1    4.04    0.53
  -5  18  -1    3.08    0.72
   5  18   1    3.56    0.93
  -7  18   1    4.22    0.74
  -7 -18  -1    4.95    0.61
   7  18  -1    5.10    1.00
  -7  18   1    5.15    0.59
  -7  18  -1    5.74    0.63
  -7 -18   1    3.63    0.49
   7  18   1    3.36    1.07
  -7  18  -1    5.12    0.83
  -9  18   1    1.16    0.56
   9  18  -1    2.48    0.85
  -9  18   1    2.15    0.44
  -9  18  -1    2.33    0.46
  -9 -18   1    2.29    0.45
  -9  18  -1    1.25    0.63
 -11  18   1   17.06    1.19
 -11  18   1   17.56    1.05
 -11  18  -1   15.17    1.21
 -11  18  -1   19.03    1.09
 -13  18   1    1.74    0.59
 -13  18   1    2.86    0.54
 -13  18  -1    3.18    0.73
 -13  18  -1    2.90    0.55
 -15  18   1    0.28    0.56
 -15  18   1    0.03    0.47
 -15  18  -1    0.47    0.47
 -15  18  -1    0.66    0.56
   0  19  -1   67.98    2.84
   0  19   1   66.18    2.83
  -2  19   1    2.77    0.85
   2  19  -1    4.32    0.97
  -2  19  -1    3.61    0.81
   2  19   1    1.88    0.84
   4  19  -1    4.81    1.00
  -4  19   1    4.62    0.83
   4  19   1    7.86    1.13
  -4  19  -1    6.38    0.88
   6  19  -1    3.50    0.90
  -6  19   1    0.35    0.27
  -6  19   1    1.63    0.62
   6  19   1    2.20    1.00
  -6  19  -1    0.80    0.63
  -6  19  -1    1.84    0.35
  -8  19   1   15.84    1.17
  -8  19   1   19.74    0.93
   8  19  -1   15.03    1.50
  -8  19  -1   17.58    1.36
  -8  19  -1   17.76    0.94
   8  19   1   17.66    1.54
  -8 -19   1   16.15    1.08
 -10  19   1   22.98    1.12
 -10  19   1   23.54    1.45
 -10  19  -1   23.32    1.17
 -10  19  -1   23.56    1.51
 -12  19   1    7.56    1.01
 -12  19   1    7.96    0.76
 -12  19  -1    6.88    0.84
 -12  19  -1    7.08    0.89
 -14  19   1    6.22    0.84
 -14  19   1    7.61    0.89
 -14  19  -1    8.17    1.11
 -14  19  -1    8.40    0.92
  -1  20   1    0.49    0.78
   1  20  -1    0.19    0.79
  -1  20  -1    0.22    0.65
   1  20   1    1.25    0.73
  -3  20   1    4.74    0.91
   3  20  -1    6.64    0.98
   3  20   1    4.71    0.93
  -3  20  -1    5.88    0.87
  -5  20   1   12.53    1.25
   5  20  -1   14.05    1.41
   5  20   1   13.12    1.37
  -5  20  -1   13.34    1.28
  -7  20   1   -0.04    0.62
   7  20  -1   -0.48    0.85
   7  20   1    0.79    0.89
  -7  20  -1   -0.78    0.62
  -7  20  -1    0.68    0.31
  -9  20   1   -0.17    0.60
  -9  20   1    1.24    0.35
   9  20  -1    0.36    0.81
  -9  20  -1    1.09    0.39
  -9  20  -1    0.73    0.65
 -11  20   1    1.95    0.44
 -11  20   1    1.70    0.64
 -11  20  -1    1.58    0.63
 -11  20  -1    1.77    0.46
 -13  20   1    6.59    0.88
 -13  20   1    7.92    0.80
 -13  20  -1    5.05    0.85
 -13  20  -1    6.56    0.83
   0  21  -1    5.82    0.93
   0  21   1    5.13    0.89
  -2  21   1    2.94    0.76
   2  21  -1    3.70    0.85
  -2  21  -1    3.45    0.79
   2  21   1    2.57    0.82
   4  21  -1    1.30    0.89
  -4  21   1    1.72    0.78
  -4  21  -1    3.87    0.76
   4  21   1    2.66    0.90
   6  21  -1    5.90    1.01
  -6  21   1    6.45    0.89
  -6  21  -1    6.45    0.85
   6  21   1    5.82    1.02
   8  21  -1   -0.42    0.84
  -8  21   1    0.54    0.57
   8  21   1    0.25    0.78
  -8  21  -1   -0.11    0.61
 -10  21   1    2.07    0.65
 -10  21  -1    1.56    0.43
 -10  21  -1    1.79    0.63
 -12  21   1    3.26    0.70
 -12  21   1    3.25    0.67
 -12  21  -1    2.57    0.74
 -12  21  -1    3.49    0.51
   1  22  -1    0.61    0.71
  -1  22   1    0.32    0.65
   1  22   1    0.67    0.70
  -1  22  -1    0.76    0.65
  -3  22   1    0.52    0.71
   3  22  -1    0.19    0.80
  -3  22  -1    0.28    0.71
   3  22   1    0.83    0.81
  -5  22   1    2.25    0.74
   5  22  -1    2.19    0.86
  -5  22  -1    1.77    0.73
   5  22   1    2.18    0.82
  -7  22   1    0.07    0.55
   7  22  -1    1.63    0.85
  -7  22  -1    0.00    0.62
   7  22   1   -1.13    0.71
  -9  22   1   -0.26    0.50
   9  22  -1    0.43    0.76
  -9  22  -1   -0.14    0.61
 -11  22   1   -0.35    0.57
 -11  22  -1    0.08    0.63
   0  23   1    2.16    0.76
   0  23  -1    2.13    0.79
  -2  23   1    4.22    0.83
   2  23  -1    3.70    0.87
   2  23   1    4.11    0.89
  -2  23  -1    3.59    0.82
   4  23  -1    1.12    0.79
  -4  23   1    1.75    0.67
  -4  23  -1    2.19    0.71
   4  23   1    0.92    0.76
  -6  23   1    9.75    1.16
   6  23  -1    9.21    1.29
   6  23   1    8.12    1.11
  -6  23  -1   10.31    1.07
   8  23  -1    1.52    0.82
  -8  23   1    0.48    0.63
  -8  23  -1    1.27    0.62
   8  23   1   -1.00    0.85
 -10  23   1    0.08    0.61
 -10  23  -1   -0.14    0.54
   1  24  -1   -0.09    0.70
  -1  24   1    0.02    0.69
   1  24   1   -1.16    0.73
  -1  24  -1    0.72    0.70
   3  24  -1    1.07    0.88
  -3  24   1    1.72    0.76
  -3  24  -1    1.10    0.75
   3  24   1    1.75    0.86
   5  24  -1    1.63    0.91
  -5  24   1    1.04    0.64
  -5  24  -1    1.23    0.72
   5  24   1    1.12    0.81
   7  24  -1   -0.46    0.77
  -7  24   1    0.63    0.64
   7  24   1    3.12    0.94
  -7  24  -1    1.99    0.72
   9  24  -1   -0.30    0.71
  -9  24   1   -0.25    0.60
  -9  24  -1    0.54    0.65
   0  25  -1   -1.33    0.67
   0  25   1   -0.78    0.71
   2  25  -1    0.94    0.86
  -2  25   1    1.72    0.82
   2  25   1    1.03    0.74
  -2  25  -1    1.23    0.80
   4  25  -1    0.90    0.77
  -4  25   1    0.10    0.67
  -4  25  -1    1.39    0.76
   4  25   1   -0.14    0.82
  -6  25   1    2.13    0.75
   6  25  -1    3.27    0.94
  -6  25  -1    2.91    0.71
   6  25   1    1.17    0.79
  -1  26   1    1.43    0.72
   1  26  -1    2.08    0.86
  -1  26  -1    0.77    0.81
   1  26   1    1.15    0.75
   3  26  -1    0.23    0.71
  -3  26   1    0.61    0.65
   3  26   1    0.27    0.78
  -3  26  -1    2.18    0.82
  -5  26   1   -0.22    0.66
   5  26  -1   -0.40    0.69
  -5  26  -1   -0.28    0.59
   5  26   1    0.40    0.81
   0   0  -2    8.93    0.41
   0   0   2    7.72    0.39
  -2   0   2   61.40    2.05
   2   0   2   61.88    2.00
  -2   0  -2   58.07    2.01
   2   0  -2   63.84    2.05
  -4   0   2    9.39    0.83
  -4   0  -2   10.38    0.88
   4   0   2   10.68    0.79
   4   0  -2    9.23    0.78
   6   0  -2  347.88   10.56
  -6   0   2  334.15   10.59
   6   0   2  336.36   10.51
  -6   0  -2  340.59   10.57
   8   0   2   78.75    2.71
   8   0  -2   70.04    2.69
  -8   0  -2   76.94    2.81
  -8   0   2   73.25    2.80
  10   0   2    0.16    0.39
 -10   0  -2    0.40    0.57
 -10   0   2   -0.53    0.52
 -12   0  -2   29.75    1.69
 -12   0   2   32.71    1.74
 -14   0   2    5.42    0.77
 -14   0  -2    6.42    0.86
 -16   0  -2   64.53    2.68
 -16   0   2   66.45    2.70
 -18   0   2    1.56    0.69
 -18   0  -2    0.77    0.67
 -20   0  -2    2.01    0.70
 -20   0   2    1.96    0.71
 -22   0   2   -0.49    0.69
 -22   0  -2   -1.37    0.60
   1   1  -2  135.01    4.09
  -1   1   2  112.13    4.04
   1   1  -2  130.00    4.08
  -1  -1  -2  134.85    4.01
   1  -1   2  138.95    4.08
   1   1   2  132.54    4.00
  -1  -1   2  129.50    4.09
   1  -1  -2  135.76    4.07
   3  -1   2   17.23    0.86
   3   1  -2   16.16    0.85
  -3  -1  -2   15.85    0.84
  -3   1   2   16.25    0.88
  -3  -1   2   14.54    0.89
   3   1   2   16.49    0.78
  -3  -1   2   16.83    0.95
  -3   1  -2   16.74    0.95
   3  -1  -2   16.03    0.86
   5  -1   2  566.64   17.67
   5   1  -2  600.55   17.69
  -5  -1  -2  573.55   17.67
  -5   1   2  590.99   17.71
   5  -1  -2  570.76   17.69
   5   1   2  590.48   17.63
  -5  -1   2  585.64   17.71
  -5   1  -2  555.08   17.69
  -7  -1  -2   16.83    1.09
  -7   1   2   17.30    1.23
   7  -1   2   17.13    1.03
   7   1  -2   18.30    1.09
   7   1   2   15.46    1.00
  -7  -1   2   19.05    1.25
  -7   1  -2   19.50    1.19
   7  -1  -2   18.09    1.07
  -9  -1  -2   36.83    1.69
   9   1  -2   37.01    1.58
  -9   1   2   36.61    1.76
   9  -1   2   36.62    1.62
  -9  -1   2   36.82    1.70
   9   1   2   33.50    1.54
  -9   1  -2   37.51    1.71
   9  -1  -2   37.66    1.62
 -11   1   2   28.30    1.58
 -11  -1  -2   29.11    1.57
 -11   1  -2   25.65    1.59
 -11  -1   2   25.72    1.50
 -13  -1  -2   62.67    2.52
 -13   1   2   63.53    2.54
 -13   1  -2   60.56    2.51
 -13  -1   2   60.41    2.52
 -15  -1  -2   27.35    1.57
 -15   1   2   27.57    1.57
 -15   1  -2   26.66    1.55
 -15  -1   2   26.88    1.63
 -17  -1  -2   47.15    2.15
 -17   1   2   43.12    2.15
 -17   1  -2   44.79    2.12
 -17  -1   2   46.60    2.14
 -19   1   2    0.39    0.62
 -19  -1  -2    0.83    0.64
 -19  -1   2    0.66    0.69
 -19   1  -2   -0.40    0.67
 -21   1   2    1.29    0.67
 -21  -1  -2    1.09    0.74
 -21  -1   2    0.73    0.74
 -21   1  -2    0.68    0.73
   0  -2   2  112.46    3.58
   0  -2  -2  114.68    3.48
   0  -2  -2  109.13    3.58
   0   2   2  113.85    3.58
   0   2   2  118.96    3.60
   0   2  -2  118.24    3.63
   0  -2   2  116.33    3.62
   0   2  -2  118.98    3.59
   0  -2  -2  112.08    3.57
   0  -2  -2  112.38    3.48
   2  -2   2   79.80    2.56
  -2  -2  -2   76.33    2.42
   2   2  -2   78.28    2.54
   2   2  -2   77.89    2.66
  -2   2   2   76.59    2.51
   2   2  -2   74.18    2.53
  -2  -2   2   76.60    2.67
   2  -2  -2   79.03    2.52
  -2  -2   2   79.35    2.56
  -2   2  -2   77.22    2.54
   2   2   2   76.37    2.39
   4   2  -2  106.80    3.42
  -4   2   2  105.88    3.46
   4  -2   2  102.10    3.42
  -4  -2  -2  101.17    3.35
   4   2   2  104.10    3.31
  -4  -2   2  101.33    3.43
  -4   2  -2  103.00    3.44
   4  -2  -2  104.76    3.45
  -4  -2   2   99.37    3.52
  -6  -2  -2   28.05    1.35
   6   2  -2   29.98    1.32
   6  -2   2   26.17    1.30
  -6   2   2   28.22    1.38
  -6   2  -2   28.14    1.40
  -6  -2   2   26.57    1.35
   6  -2  -2   25.63    1.31
   6   2   2   28.17    1.22
   8  -2   2    0.04    0.43
   8   2  -2    0.67    0.44
  -8   2   2    0.72    0.51
  -8  -2  -2    0.78    0.49
   8  -2  -2    0.92    0.47
  -8   2  -2    0.68    0.58
   8   2   2    1.29    0.42
  -8  -2   2    0.94    0.56
  10   2  -2   54.80    2.19
 -10  -2  -2   57.54    2.33
 -10   2   2   59.76    2.37
 -10   2  -2   55.62    2.36
  10   2   2   59.62    2.15
 -10  -2   2   55.22    2.30
 -12   2   2   28.51    1.59
 -12  -2  -2   24.94    1.46
 -12  -2   2   27.31    1.58
 -12   2  -2   26.08    1.50
 -14  -2  -2   -0.29    0.58
 -14   2   2   -0.44    0.58
 -14  -2   2    0.01    0.53
 -14   2  -2    0.09    0.56
 -16   2   2   21.01    1.42
 -16  -2  -2   21.23    1.42
 -16   2  -2   23.81    1.46
 -16  -2   2   19.81    1.41
 -18  -2  -2    1.38    0.65
 -18   2   2    0.46    0.60
 -18   2  -2    0.28    0.63
 -18  -2   2    0.77    0.64
 -20   2   2    0.10    0.67
 -20  -2  -2    0.66    0.67
 -20   2  -2    1.34    0.65
 -20  -2   2    0.41    0.66
 -22  -2  -2    5.01    0.82
 -22   2   2    5.61    0.82
 -22   2  -2    3.48    0.79
 -22  -2   2    3.75    0.86
   1   3  -2    3.93    0.39
  -1   3   2    2.76    0.36
   1  -3   2    2.83    0.35
  -1   3   2    4.10    0.47
  -1  -3  -2    2.64    0.35
  -1  -3  -2    3.01    0.48
   1   3  -2    3.25    0.53
   1  -3  -2    3.78    0.39
   1   3   2    3.47    0.42
  -1  -3   2    2.93    0.49
  -1  -3   2    3.09    0.33
  -1   3  -2    3.95    0.46
   1   3   2    2.87    0.49
   1  -3  -2    3.33    0.40
  -3  -3  -2   35.04    1.31
  -3   3   2   37.68    1.47
   3   3  -2   38.47    1.43
   3   3  -2   35.21    1.70
   3  -3   2   38.76    1.50
   3  -3  -2   38.70    1.49
  -3   3  -2   35.23    1.48
  -3  -3   2   38.89    1.48
   3   3   2   36.58    1.24
  -3  -3   2   38.02    1.68
   5  -3   2  240.29    7.64
  -5   3   2  248.31    7.65
   5   3  -2  242.65    7.58
  -5  -3  -2  241.32    7.56
  -5   3  -2  243.39    7.67
   5  -3  -2  244.56    7.65
  -5  -3   2  234.60    7.63
   5   3   2  242.77    7.48
  -5  -3   2  243.51    7.78
  -7   3   2   13.61    1.04
  -7  -3  -2   15.59    1.04
   7   3  -2   13.86    0.89
   7  -3   2   14.02    0.98
  -7  -3   2   13.94    1.03
  -7   3  -2   13.30    1.08
  -7  -3   2   15.24    1.11
   7  -3  -2   14.15    1.00
   7   3   2   15.88    0.88
  -9  -3  -2    9.20    1.01
   9   3  -2   10.16    0.83
  -9   3   2    9.01    1.06
  -9  -3   2    7.49    0.83
   9   3   2    8.78    0.73
  -9   3  -2    8.74    0.97
 -11  -3  -2   -0.05    0.48
 -11   3   2   -0.01    0.58
  11   3   2    0.04    0.36
 -11  -3   2    0.57    0.58
 -11   3  -2    0.45    0.54
 -13   3   2   21.35    1.33
 -13  -3  -2   21.19    1.41
 -13   3  -2   20.68    1.36
 -13  -3   2   20.66    1.34
 -15   3   2    9.32    1.18
 -15  -3  -2    8.22    0.94
 -15  -3   2   10.63    1.21
 -15   3  -2    7.13    0.88
 -17   3   2   14.27    1.36
 -17  -3  -2   13.81    1.23
 -17  -3   2   12.52    1.23
 -17   3  -2   17.11    1.40
 -19   3   2    0.55    0.65
 -19  -3  -2    0.00    0.60
 -19  -3   2    0.03    0.59
 -19   3  -2    0.14    0.67
 -21  -3  -2   -0.10    0.67
 -21   3   2    0.54    0.67
 -21   3  -2   -1.13    0.56
 -21  -3   2    0.78    0.68
   0  -4   2    6.53    0.59
   0   4  -2    5.61    0.75
   0  -4   2    6.39    0.69
   0  -4  -2    6.69    0.62
   0   4  -2    6.42    0.57
   0   4   2    5.69    0.72
   2  -4   2  139.45    4.43
   2   4  -2  143.36    4.67
  -2   4   2  138.74    4.36
  -2  -4  -2  137.31    4.58
  -2   4   2  141.22    4.38
   2   4  -2  135.32    4.31
  -2  -4   2  134.29    4.62
   2   4   2  138.69    4.29
  -2  -4   2  139.46    4.34
  -2   4  -2  144.80    4.44
   2  -4  -2  141.25    4.40
   2   4   2  140.11    4.63
   4   4  -2   57.10    2.03
  -4  -4  -2   57.02    1.97
   4   4  -2   54.59    2.47
  -4  -4  -2   65.28    2.29
   4  -4   2   57.77    2.11
  -4   4   2   55.79    2.07
  -4   4  -2   56.53    2.11
   4   4   2   56.60    1.85
   4  -4  -2   58.08    2.13
  -4  -4   2   56.21    2.33
  -4  -4   2   56.58    2.09
  -6   4   2  121.77    4.22
   6  -4   2  126.30    4.23
   6   4  -2  127.09    4.14
  -6  -4  -2  129.97    4.16
  -6  -4   2  130.78    4.25
   6   4   2  127.29    4.04
   6  -4  -2  128.94    4.24
  -6   4  -2  124.55    4.26
  -6  -4   2  126.02    4.40
  -8  -4  -2    7.26    0.86
  -8   4   2    7.33    0.88
   8  -4   2    5.65    0.76
   8   4  -2    6.16    0.71
  -8  -4   2    7.27    0.93
  -8   4  -2    5.98    0.73
   8   4   2    5.98    0.65
  -8  -4   2    7.00    0.94
 -10   4   2    4.60    0.72
  10   4  -2    5.35    0.59
 -10  -4  -2    4.39    0.69
 -10   4  -2    5.55    0.77
 -10  -4   2    4.31    0.67
  10   4   2    5.41    0.63
 -12   4   2    3.11    0.66
 -12  -4  -2    2.04    0.66
  12   4   2    2.32    0.43
 -12   4  -2    2.76    0.70
 -12  -4   2    4.54    0.70
 -14   4   2    5.70    0.79
 -14  -4  -2    5.74    0.82
 -14   4  -2    6.78    0.86
 -14  -4   2    5.20    0.76
 -16   4   2   43.04    2.05
 -16  -4  -2   43.20    2.13
 -16  -4   2   46.30    2.17
 -16   4  -2   47.21    2.18
 -18   4   2    0.55    0.66
 -18  -4  -2    0.34    0.62
 -18  -4   2    0.12    0.58
 -18   4  -2   -0.47    0.57
 -20  -4  -2    0.70    0.62
 -20   4   2    0.80    0.67
 -20  -4   2    0.00    0.56
 -20   4  -2    0.19    0.62
   1   5  -2  289.66    9.22
   1  -5   2  303.89    9.04
  -1  -5  -2  289.01    8.93
  -1   5   2  294.55    8.87
  -1  -5  -2  288.30    9.19
  -1   5   2  280.39    9.07
   1   5   2  290.29    9.22
  -1   5  -2  292.86    9.15
   1  -5  -2  302.78    8.94
  -1  -5   2  289.39    8.94
   1  -5  -2  301.21    9.06
  -1  -5   2  306.99    9.03
  -1   5  -2  293.49    9.01
  -1  -5   2  287.71    9.20
   3   5  -2   34.05    1.22
  -3  -5  -2   36.84    1.67
   3   5  -2   31.78    1.75
  -3  -5  -2   33.60    1.14
  -3   5   2   33.97    1.36
   3  -5   2   34.26    1.40
   3  -5  -2   35.49    1.37
  -3   5  -2   33.46    1.40
  -3  -5   2   35.10    1.73
   3   5   2   33.31    1.19
   5   5  -2  115.34    4.14
   5  -5   2  116.57    3.85
  -5  -5  -2  117.29    4.02
  -5   5   2  116.66    3.84
  -5  -5  -2  113.12    3.70
  -5   5  -2  107.50    3.83
  -5  -5   2  117.57    4.08
   5  -5  -2  115.74    3.84
  -5  -5   2  115.13    3.81
   5   5   2  111.91    3.57
  -7  -5  -2   69.82    2.48
   7  -5   2   67.42    2.53
   7   5  -2   67.73    2.41
  -7   5   2   70.65    2.55
   7  -5  -2   66.36    2.53
  -7  -5   2   69.08    2.74
  -7   5  -2   69.68    2.61
   7   5   2   68.88    2.31
  -7  -5   2   66.65    2.51
  -9  -5  -2    4.35    0.65
   9   5  -2    4.68    0.54
  -9   5   2    2.90    0.64
  -9   5  -2    4.63    0.69
  -9  -5   2    5.00    0.68
   9   5   2    3.59    0.44
 -11   5   2  141.05    4.74
  11   5  -2  141.92    4.55
 -11  -5  -2  137.22    4.70
 -11   5  -2  136.10    4.73
  11   5   2  133.93    4.47
 -11  -5   2  136.73    4.72
 -13  -5  -2    4.52    0.72
 -13   5   2    5.30    0.80
  13   5   2    6.39    0.66
 -13   5  -2    7.46    1.00
 -13  -5   2    5.99    0.81
 -15   5   2    8.53    1.03
 -15  -5  -2    9.00    1.02
 -15   5  -2    6.58    0.84
 -15  -5   2    5.16    0.78
 -17   5   2   18.55    1.42
 -17  -5  -2   18.74    1.46
 -17  -5   2   18.35    1.35
 -17   5  -2   18.93    1.36
 -19   5   2    2.51    0.74
 -19  -5  -2    3.70    0.74
 -19  -5   2    4.45    0.81
 -19   5  -2    4.29    0.84
 -21  -5  -2   13.90    1.29
 -21   5   2   14.92    1.36
 -21   5  -2   15.87    1.40
 -21  -5   2   17.55    1.41
   0   6   2  452.70   14.82
   0  -6   2  493.59   14.69
   0   6  -2  498.26   14.66
   0  -6  -2  485.07   14.52
   0   6  -2  487.20   14.87
   0  -6  -2  477.23   14.81
   0  -6   2  478.21   14.85
   2   6  -2  156.93    5.03
  -2   6   2  148.24    4.73
  -2  -6  -2  146.47    4.50
  -2  -6  -2  150.28    4.95
  -2   6   2  145.65    4.57
   2  -6   2  142.66    4.68
   2  -6  -2  143.88    4.63
   2   6   2  153.30    5.06
  -2   6  -2  143.74    4.80
  -2  -6   2  146.33    4.95
  -2  -6   2  143.27    4.53
  -2   6  -2  145.83    4.67
   4   6  -2  272.40    8.80
   4  -6   2  284.68    8.51
  -4  -6  -2  269.66    8.28
  -4   6   2  267.77    8.43
   4   6  -2  267.40    8.29
  -4  -6  -2  266.23    8.70
   4  -6  -2  279.20    8.48
  -4  -6   2  264.69    8.43
  -4   6  -2  273.16    8.48
  -4  -6   2  268.42    8.77
  -6  -6  -2  290.25    9.14
  -6   6   2  283.58    8.91
   6   6  -2  284.11    9.21
   6  -6   2  285.98    8.94
  -6  -6  -2  271.63    8.79
  -6  -6   2  288.55    8.89
  -6  -6   2  274.27    9.16
  -6   6  -2  290.81    8.95
   6  -6  -2  284.93    8.94
   8   6  -2   20.64    0.98
  -8   6   2   17.97    1.17
  -8  -6  -2   17.45    1.09
  -8   6  -2   20.33    1.27
   8   6   2   18.35    0.87
  -8  -6   2   18.58    1.11
  10   6  -2  180.67    5.66
 -10   6   2  175.15    5.84
 -10  -6  -2  173.38    5.78
 -10   6  -2  173.10    5.85
  10   6   2  178.23    5.58
 -10  -6   2  177.38    5.83
 -12   6   2   87.35    3.31
 -12  -6  -2   85.56    3.30
  12   6  -2   95.50    3.15
 -12   6  -2   89.16    3.34
  12   6   2   93.78    3.07
 -12  -6   2   92.94    3.33
 -14   6   2   -0.78    0.51
 -14  -6  -2   -0.02    0.57
 -14  -6   2   -0.51    0.50
 -14   6  -2   -0.30    0.57
  14   6   2   -0.38    0.29
 -16   6   2   82.93    3.21
 -16  -6  -2   79.93    3.19
 -16  -6   2   85.63    3.24
 -16   6  -2   84.02    3.22
 -18   6   2   17.82    1.44
 -18  -6  -2   17.20    1.45
 -18   6  -2   21.89    1.50
 -18  -6   2   23.11    1.50
 -20  -6  -2    3.05    0.75
 -20   6   2    3.29    0.76
 -20   6  -2    3.21    0.72
 -20  -6   2    3.49    0.76
   1   7  -2    9.55    1.12
  -1  -7  -2    9.53    0.61
  -1   7   2    9.53    0.89
   1  -7   2    7.75    0.87
   1  -7   2   11.47    0.76
  -1  -7  -2    6.62    0.93
   1   7   2    9.05    1.02
  -1  -7   2   11.92    1.07
  -1   7  -2    9.46    0.70
   1  -7  -2    9.00    0.74
  -1  -7   2   10.16    0.72
   1  -7  -2    9.04    0.57
  -1   7  -2   11.99    1.01
   3   7  -2    0.90    0.76
   3  -7   2    0.31    0.39
  -3   7   2    1.00    0.46
  -3  -7  -2    0.61    0.64
  -3   7   2    0.26    0.33
   3  -7  -2    0.65    0.39
  -3   7  -2   -0.02    0.39
  -3  -7   2    1.56    0.70
   3   7   2   -0.54    0.75
  -5  -7  -2   55.36    2.30
  -5   7   2   51.30    2.00
   5   7  -2   53.07    2.45
  -5  -7  -2   53.33    1.86
   5  -7   2   55.20    2.06
   5   7  -2   51.10    1.81
  -5  -7   2   55.61    2.39
  -5  -7   2   51.34    1.99
   5  -7  -2   54.69    2.07
  -5   7  -2   56.15    2.08
  -7  -7  -2    4.25    0.52
  -7   7   2    3.52    0.60
  -7  -7   2    3.14    0.56
  -7   7  -2    3.94    0.60
  -7  -7   2    6.00    0.96
   9   7  -2    9.89    0.74
  -9   7   2    9.87    1.03
  -9  -7  -2    9.73    0.89
  -9   7  -2    9.86    0.96
  -9  -7   2    9.71    0.96
   9   7   2   10.02    0.63
 -11   7   2   -0.69    0.53
 -11  -7  -2    1.08    0.57
  11   7  -2    0.94    0.39
 -11  -7   2    1.30    0.53
  11   7   2    0.98    0.34
 -11   7  -2    0.80    0.55
 -13   7   2   11.23    1.15
 -13  -7  -2   10.37    1.09
 -13   7  -2   10.88    1.06
  13   7   2   12.44    0.74
 -13  -7   2   11.53    1.14
 -15  -7  -2    6.91    0.85
 -15   7   2    6.26    0.80
 -15  -7   2    6.94    0.84
 -15   7  -2    8.04    0.92
 -17  -7  -2   10.30    1.19
 -17   7   2   11.03    1.23
 -17   7  -2   11.18    1.12
 -17  -7   2   10.05    1.22
 -19  -7  -2    1.46    0.69
 -19   7   2    0.29    0.68
 -19   7  -2   -0.13    0.58
 -19  -7   2    1.73    0.70
 -21  -7  -2    0.06    0.63
 -21   7   2    0.15    0.66
 -21   7  -2    0.51    0.62
 -21  -7   2    0.33    0.65
   0  -8  -2   23.29    1.29
   0   8  -2   24.84    1.41
   0  -8  -2   22.30    0.85
   0  -8   2   24.00    1.30
   0  -8   2   23.60    1.05
   0   8   2   20.23    1.32
  -2   8   2    1.26    0.26
  -2   8   2    1.29    0.50
   2  -8   2    1.41    0.41
  -2  -8  -2    1.49    0.64
  -2  -8  -2    1.41    0.21
   2   8  -2    1.92    0.73
  -2  -8   2    1.53    0.27
   2   8   2    2.53    0.78
  -2  -8   2    1.67    0.65
  -2   8  -2    1.54    0.39
   2  -8  -2    1.40    0.34
  -2   8  -2    2.13    0.64
   4  -8   2    8.27    0.80
  -4  -8  -2    8.06    1.03
  -4   8   2    7.19    0.69
  -4   8   2    8.36    0.81
   4   8  -2    6.63    0.97
   4  -8  -2    7.74    0.76
   4   8   2    6.19    1.02
  -4  -8   2    7.18    0.94
  -4   8  -2    7.73    0.77
  -6  -8  -2    0.89    0.61
  -6  -8  -2    1.05    0.35
   6   8  -2    0.56    0.29
  -6   8   2    0.37    0.43
   6   8  -2    0.61    0.76
  -6  -8   2    0.68    0.65
   6  -8  -2   -0.29    0.37
  -6  -8   2    0.47    0.41
  -6   8  -2    0.52    0.48
  -8  -8  -2   36.10    1.57
  -8   8   2   37.36    1.65
  -8  -8   2   39.79    1.67
  -8   8  -2   39.90    1.76
 -10  -8  -2   24.45    1.28
 -10   8   2   24.47    1.36
 -10  -8   2   18.13    1.29
 -10   8  -2   21.66    1.29
  10   8   2   22.89    0.93
 -12   8   2    0.26    0.50
  12   8  -2   -0.41    0.28
 -12  -8  -2   -0.19    0.47
 -12  -8   2   -0.70    0.50
 -12   8  -2   -0.94    0.47
  12   8   2    0.16    0.26
 -14   8   2    0.04    0.58
 -14  -8  -2    0.85    0.56
 -14   8  -2    0.57    0.55
 -14  -8   2    1.30    0.60
 -16  -8  -2    0.42    0.61
 -16   8   2   -0.37    0.53
 -16   8  -2    0.00    0.55
 -16  -8   2   -0.75    0.56
 -18  -8  -2    1.51    0.63
 -18   8   2    0.81    0.66
 -18  -8   2    0.76    0.59
 -18   8  -2    0.76    0.60
 -20  -8  -2    0.33    0.56
 -20   8   2    0.00    0.55
 -20  -8   2   -0.01    0.56
 -20   8  -2    0.34    0.58
  -1  -9  -2    5.08    0.35
   1  -9   2    5.24    0.73
   1  -9   2    6.98    0.66
  -1   9   2    3.96    0.73
  -1  -9  -2    5.73    0.79
   1   9  -2    4.90    0.82
  -1  -9   2    5.91    0.62
  -1  -9   2    5.54    0.76
   1   9   2    4.29    0.83
  -1   9  -2    5.10    0.79
  -1   9  -2    5.56    0.59
   1  -9  -2    6.36    0.79
   1  -9  -2    5.12    0.50
  -3  -9  -2    0.31    0.60
   3  -9   2    0.52    0.38
   3   9  -2    0.26    0.72
  -3   9   2    0.51    0.29
  -3   9   2    1.06    0.53
   3  -9  -2    1.09    0.36
  -3   9  -2    0.70    0.53
  -3  -9   2    1.19    0.64
  -3  -9   2    0.54    0.21
  -3   9  -2    0.75    0.37
   3   9   2    0.55    0.74
  -5   9   2    6.82    0.80
  -5  -9  -2    6.42    0.86
   5   9  -2    5.84    0.96
  -5   9   2    6.62    0.67
   5  -9   2    6.55    0.77
   5   9  -2    6.28    0.38
  -5  -9  -2    6.57    0.53
   5   9   2    5.76    0.97
   5  -9  -2    7.46    0.76
  -5  -9   2    6.31    0.73
  -5  -9   2    6.02    1.01
  -5   9  -2    6.18    0.77
  -7   9   2    0.04    0.43
  -7  -9  -2    0.12    0.35
   7   9  -2    0.22    0.26
   7   9  -2   -0.13    0.70
  -7  -9   2   -0.11    0.40
  -7   9  -2   -0.66    0.44
  -9  -9  -2    3.11    0.51
  -9   9   2    2.22    0.53
  -9  -9   2    1.52    0.50
  -9   9  -2    1.39    0.51
 -11   9   2    0.75    0.51
 -11  -9  -2   -0.48    0.43
 -11   9  -2   -0.09    0.48
 -11  -9   2   -0.10    0.49
  13   9  -2    1.26    0.34
 -13  -9  -2    2.77    0.59
 -13   9   2    2.04    0.62
 -13   9  -2    2.37    0.65
 -13  -9   2    2.16    0.62
 -15   9   2    0.24    0.57
 -15  -9  -2    0.44    0.54
 -15  -9   2   -0.25    0.56
 -15   9  -2   -0.26    0.52
 -17  -9  -2    0.69    0.60
 -17   9   2    1.03    0.59
 -17   9  -2    0.64    0.58
 -17  -9   2    1.12    0.62
 -19  -9  -2    0.73    0.59
 -19   9   2   -0.30    0.53
 -19   9  -2    0.14    0.61
 -19  -9   2    0.12    0.60
   0 -10  -2    9.84    0.56
   0 -10  -2    9.82    0.90
   0  10  -2   10.01    1.08
   0  10   2    9.14    1.06
   0 -10   2    9.97    0.73
   0 -10   2    9.49    1.04
  -2 -10  -2    3.50    0.75
   2  10  -2    3.34    0.82
  -2 -10  -2    3.74    0.33
  -2  10   2    3.11    0.34
   2 -10   2    3.80    0.48
  -2  10   2    2.24    0.58
   2  10   2    3.10    0.79
  -2 -10   2    3.19    0.43
  -2  10  -2    3.58    0.69
   2 -10  -2    3.15    0.41
  -2 -10   2    3.66    0.74
   2 -10  -2    3.97    0.55
  -2 -10   2    3.18    0.32
  -2  10  -2    2.78    0.42
  -4  10   2   10.97    0.86
   4  10  -2   11.17    1.28
  -4 -10  -2    9.68    1.11
   4 -10   2    9.83    0.83
  -4  10   2   10.70    0.69
   4 -10  -2    8.74    0.80
  -4  10  -2    8.46    1.04
   4  10   2    8.46    1.08
  -4  10  -2   11.40    0.81
  -6 -10  -2    0.60    0.29
  -6  10   2    0.41    0.46
   6  10  -2    0.92    0.18
   6  10  -2    0.82    0.77
  -6  10   2   -0.97    0.38
  -6 -10   2    0.76    0.40
  -6  10  -2    0.36    0.45
  -8 -10  -2    0.74    0.38
  -8  10   2    1.22    0.49
   8  10  -2    1.31    0.28
  -8 -10   2    0.96    0.45
  -8  10  -2    1.22    0.46
 -10 -10  -2    6.10    0.81
 -10  10   2    7.09    0.75
 -10  10  -2    7.07    0.93
 -10 -10   2    5.11    0.67
 -12 -10  -2    0.38    0.49
 -12  10   2   -0.57    0.50
 -12 -10   2   -0.65    0.46
 -12  10  -2   -0.10    0.53
 -14 -10  -2    0.25    0.52
 -14  10   2   -0.49    0.54
 -14  10  -2    0.89    0.54
 -14 -10   2   -0.16    0.52
 -16  10   2    0.66    0.57
 -16 -10  -2    0.87    0.60
 -16 -10   2    1.63    0.60
 -16  10  -2    0.73    0.56
 -18  10   2   -0.10    0.56
 -18 -10  -2   -0.53    0.54
 -18 -10   2    0.15    0.56
 -18  10  -2   -0.67    0.51
 -20  10   2   -0.07    0.52
 -20 -10  -2    0.42    0.53
 -20 -10   2   -0.23    0.55
 -20  10  -2    0.22    0.59
  -1 -11  -2    3.75    0.73
   1  11  -2    3.99    0.83
   1 -11   2    4.85    0.62
   1 -11   2    3.40    0.62
  -1 -11  -2    4.55    0.39
  -1  11   2    3.45    0.76
   1  11   2    3.69    0.80
  -1  11  -2    5.11    0.77
  -1  11  -2    3.20    0.41
  -1 -11   2    5.44    0.61
   1 -11  -2    3.38    0.62
  -1 -11   2    2.92    0.78
   1 -11  -2    4.00    0.52
  -3 -11  -2    1.31    0.74
  -3  11   2    1.00    0.29
  -3  11   2    1.73    0.53
   3 -11   2    1.93    0.43
   3  11  -2    3.26    0.84
   3  11   2    1.12    0.76
  -3  11  -2    2.18    0.70
   3 -11  -2    1.84    0.42
  -3  11  -2    1.86    0.40
  -3 -11   2    1.35    0.21
  -5  11   2   -0.30    0.39
   5  11  -2    0.58    0.77
  -5  11   2    1.44    0.53
  -5  11  -2    0.72    0.42
   5  11   2    1.17    0.88
  -5  11  -2    1.47    0.58
   7  11  -2    0.27    0.76
  -7 -11  -2    0.42    0.31
   7  11  -2   -0.08    0.14
  -7 -11   2   -0.26    0.37
  -7  11  -2    0.24    0.44
  -9 -11  -2    0.63    0.38
  -9  11   2   -0.27    0.43
   9  11  -2    0.50    0.24
  -9  11  -2    0.56    0.45
  -9 -11   2   -0.22    0.42
  11  11  -2    3.16    0.39
 -11  11   2    2.98    0.62
 -11 -11  -2    2.89    0.55
 -11 -11   2    2.99    0.58
 -11  11  -2    2.97    0.63
 -13 -11  -2    0.63    0.50
 -13  11   2   -0.66    0.49
 -13  11  -2   -0.76    0.48
 -13 -11   2    0.77    0.52
 -15 -11  -2    0.39    0.51
 -15  11   2    0.27    0.51
 -15  11  -2   -0.76    0.47
 -15 -11   2   -0.46    0.49
 -17  11   2   -1.87    0.54
 -17 -11  -2   -0.78    0.52
 -17  11  -2   -0.39    0.50
 -17 -11   2   -0.29    0.49
 -19 -11  -2    0.27    0.54
 -19  11   2    0.17    0.59
 -19  11  -2    0.14    0.52
 -19 -11   2    0.52    0.55
   0  12   2  104.30    3.91
   0 -12  -2  109.27    3.47
   0 -12   2  113.84    3.60
   0 -12  -2  105.31    3.83
   0  12  -2  108.82    3.95
  -2 -12  -2    5.52    0.42
   2  12  -2    4.46    0.89
  -2  12   2    4.63    0.80
  -2 -12  -2    5.53    0.37
   2 -12   2    5.62    0.68
  -2 -12   2    5.01    0.44
  -2 -12   2    5.09    0.64
   2 -12  -2    4.96    0.60
   2  12   2    4.54    0.88
  -2  12  -2    4.94    0.60
   2 -12  -2    4.63    0.63
  -2  12  -2    5.93    0.79
  -4  12   2   13.46    0.75
  -4  12   2   10.78    0.99
   4  12  -2   13.68    1.38
  -4  12  -2   13.97    0.87
   4  12   2   13.50    1.38
  -4  12  -2   13.07    1.10
   4 -12  -2   13.71    0.91
   6  12  -2   51.53    2.47
  -6 -12  -2   48.92    1.79
  -6  12   2   49.80    2.04
  -6  12   2   50.59    1.92
  -6  12  -2   51.12    2.16
  -6  12  -2   51.87    1.97
  -6 -12   2   52.46    1.97
   6  12   2   59.27    2.56
   8  12  -2    3.56    0.92
  -8  12   2    2.43    0.50
   8  12  -2    1.87    0.23
  -8 -12  -2    3.20    0.43
  -8 -12   2    1.61    0.48
  -8  12  -2    2.57    0.56
  10  12  -2   16.07    0.70
 -10 -12  -2   16.10    1.01
 -10  12   2   17.18    1.11
 -10  12  -2   17.01    1.15
 -10 -12   2   15.11    1.05
 -12  12   2   30.63    1.53
 -12 -12  -2   29.76    1.43
 -12  12  -2   31.67    1.59
 -12 -12   2   27.47    1.49
 -14 -12  -2    0.99    0.52
 -14  12   2    0.50    0.55
 -14  12  -2    0.65    0.57
 -14 -12   2    0.79    0.55
 -16 -12  -2    4.16    0.68
 -16  12   2    3.46    0.71
 -16  12  -2    2.59    0.72
 -16 -12   2    4.24    0.74
 -18  12   2   10.25    1.10
 -18 -12  -2    8.31    1.07
 -18 -12   2    7.87    1.05
 -18  12  -2    9.37    1.01
   1 -13   2  102.15    3.43
  -1  13   2  104.71    3.79
  -1 -13  -2   99.28    3.26
   1  13  -2  100.53    3.82
  -1 -13   2  104.67    3.41
   1  13   2  103.23    3.82
   1 -13  -2  101.87    3.34
  -1  13  -2  104.16    3.76
   3  13  -2    4.91    0.97
  -3  13   2    4.05    0.73
  -3  13   2    6.16    0.42
  -3  13  -2    5.79    0.78
  -3 -13   2    6.37    0.66
  -3  13  -2    6.04    0.63
   3  13   2    5.41    0.94
   3 -13  -2    5.65    0.67
  -5  13   2   90.11    3.26
   5  13  -2   97.21    3.71
  -5  13   2   91.50    2.99
  -5  13  -2   85.73    3.33
  -5  13  -2   91.95    3.09
   5  13   2   89.99    3.61
  -7  13   2   50.91    2.09
  -7  13   2   50.08    1.90
   7  13  -2   50.36    2.47
  -7 -13  -2   50.40    1.82
  -7  13  -2   48.09    1.95
  -7 -13   2   47.85    1.93
  -7  13  -2   55.51    2.23
  -9  13   2    6.92    0.85
  -9  13   2    9.34    0.92
  -9 -13  -2    7.71    0.74
  -9 -13   2    6.74    0.82
  -9  13  -2    8.13    0.90
 -11  13   2   63.68    2.37
 -11 -13  -2   59.44    2.30
 -11  13  -2   63.27    2.44
 -11 -13   2   62.43    2.39
 -13  13   2    7.25    0.79
 -13 -13  -2    9.37    0.91
 -13  13  -2    6.30    0.78
 -13 -13   2    7.23    0.91
 -15 -13  -2   10.61    1.04
 -15  13   2   12.49    1.05
 -15 -13   2    9.18    1.06
 -15  13  -2   10.30    1.00
 -17  13   2   21.66    1.31
 -17 -13  -2   17.79    1.24
 -17  13  -2   17.80    1.30
 -17 -13   2   19.51    1.30
 -19 -13  -2    0.34    0.58
 -19  13   2    0.75    0.57
 -19  13  -2    0.32    0.52
 -19 -13   2    0.70    0.58
   0 -14  -2    5.91    0.53
   0  14  -2    4.37    0.84
   0  14   2    4.66    0.82
   0 -14   2    5.29    0.64
  -2 -14  -2    1.73    0.23
  -2  14   2    0.78    0.59
  -2 -14  -2    1.79    0.27
   2  14  -2    1.67    0.86
  -2 -14   2    2.03    0.28
   2 -14  -2    2.05    0.39
  -2  14  -2    1.76    0.33
  -2  14  -2    2.19    0.67
   2  14   2    1.79    0.74
  -2 -14   2    2.33    0.40
  -4  14   2    6.47    0.47
  -4  14   2    6.10    0.80
   4  14  -2    4.97    0.95
  -4  14  -2    6.67    0.65
  -4 -14   2    6.21    0.68
   4  14   2    4.54    0.94
  -4  14  -2    5.25    0.79
  -6  14   2    0.24    0.54
  -6  14   2    0.52    0.33
  -6 -14  -2    0.47    0.28
   6  14  -2    0.41    0.76
   6  14   2   -0.43    0.74
  -6  14  -2   -0.51    0.52
  -6  14  -2    0.49    0.39
  -8  14   2    0.51    0.51
  -8  14   2   -0.13    0.39
  -8 -14  -2    0.90    0.34
   8  14  -2   -0.14    0.76
  -8  14  -2    1.24    0.56
  -8 -14   2    1.25    0.42
  -8  14  -2    0.06    0.44
 -10  14   2    2.99    0.54
 -10  14   2    4.48    0.67
 -10 -14  -2    2.28    0.47
 -10 -14   2    3.70    0.56
 -10  14  -2    3.22    0.57
 -12  14   2    0.05    0.46
 -12 -14  -2    0.26    0.42
 -12 -14   2    0.60    0.46
 -12  14  -2    0.01    0.52
 -14  14   2    0.68    0.50
 -14 -14  -2    0.55    0.47
 -14  14  -2    0.03    0.51
 -14 -14   2   -0.18    0.44
 -16 -14  -2    0.47    0.48
 -16  14   2    1.84    0.57
 -16 -14   2    1.50    0.55
 -16  14  -2    1.60    0.60
 -18  14   2   -0.22    0.47
 -18  14  -2   -0.74    0.50
 -18 -14   2    0.01    0.52
  -1 -15  -2   15.42    0.76
   1  15  -2   15.63    1.35
  -1  15   2   17.14    1.38
   1  15   2   16.04    1.33
   1 -15  -2   15.83    0.84
  -1  15  -2   15.56    1.27
  -3 -15  -2    0.68    0.24
   3  15  -2    0.46    0.74
  -3  15   2    1.31    0.57
  -3  15  -2    0.34    0.61
  -3  15  -2    0.84    0.32
   3  15   2    0.74    0.80
  -5  15   2   46.93    1.58
   5  15  -2   42.87    2.26
  -5  15   2   44.03    1.93
   5  15   2   45.46    2.26
  -5  15  -2   44.17    1.70
  -5  15  -2   42.31    1.99
   7  15  -2   12.25    1.41
  -7  15   2   13.82    1.02
  -7  15   2   15.07    0.83
  -7 -15  -2   14.03    0.76
  -7  15  -2   14.01    1.21
   7  15   2   12.44    1.39
  -7  15  -2   12.17    0.93
  -7 -15   2   13.59    0.92
  -9  15   2    3.23    0.66
  -9  15   2    2.56    0.48
   9  15  -2    1.19    0.84
  -9 -15  -2    2.63    0.42
  -9 -15   2    2.77    0.51
  -9  15  -2    1.78    0.53
  -9  15  -2    3.26    0.70
 -11  15   2   12.26    0.97
 -11  15   2    9.74    1.03
 -11 -15  -2    9.85    0.83
 -11 -15   2   10.25    0.94
 -11  15  -2   11.89    0.98
 -13 -15  -2    3.74    0.56
 -13  15   2    4.20    0.61
 -13  15  -2    4.63    0.66
 -13 -15   2    3.86    0.58
 -15 -15  -2    4.34    0.70
 -15  15   2    3.87    0.63
 -15 -15   2    3.54    0.62
 -15  15  -2    3.91    0.62
 -17  15   2    8.17    0.84
 -17 -15   2    4.90    0.70
 -17  15  -2    7.26    0.86
   0  16  -2    1.91    0.73
   0 -16  -2    2.13    0.34
   0  16   2    1.36    0.68
  -2 -16  -2    4.79    0.48
   2  16  -2    4.50    0.92
  -2  16   2    4.98    0.84
  -2 -16  -2    4.93    0.34
  -2 -16   2    5.01    0.41
   2  16   2    3.99    0.91
  -2  16  -2    3.74    0.80
   4  16  -2    3.39    0.88
  -4 -16  -2    2.24    0.32
  -4  16   2    2.36    0.23
  -4  16   2    3.01    0.65
  -4  16  -2    2.51    0.39
   4  16   2    2.10    0.81
  -4  16  -2    1.00    0.62
  -6  16   2    2.49    0.36
  -6  16   2    2.11    0.63
   6  16  -2    2.17    0.86
  -6  16  -2    2.33    0.44
   6  16   2    2.03    0.83
  -6  16  -2    2.69    0.69
   8  16  -2    1.20    0.81
  -8  16   2    0.77    0.56
  -8 -16  -2    0.14    0.31
  -8  16   2    0.87    0.38
  -8 -16   2    0.35    0.39
  -8  16  -2   -0.17    0.42
  -8  16  -2    0.69    0.62
 -10  16   2    0.42    0.40
 -10 -16  -2    0.77    0.37
 -10  16   2    0.28    0.48
 -10  16  -2    1.08    0.48
 -10 -16   2    0.11    0.40
 -10  16  -2   -0.29    0.56
 -12 -16  -2    0.02    0.37
 -12  16   2    0.07    0.44
 -12  16   2   -0.45    0.45
 -12  16  -2   -0.37    0.45
 -12 -16   2    0.48    0.43
 -14  16   2    0.51    0.47
 -14 -16   2    0.76    0.46
 -14  16  -2    0.14    0.49
 -16  16   2    1.61    0.55
 -16  16  -2    1.39    0.56
 -16 -16   2    3.14    0.65
  -1  17   2   20.09    1.46
   1  17  -2   21.73    1.62
  -1 -17  -2   18.07    0.87
  -1 -17  -2   18.19    0.80
  -1  17  -2   17.72    1.38
   1  17   2   18.61    1.42
  -3  17   2    0.50    0.66
  -3 -17  -2    0.85    0.26
   3  17  -2    0.00    0.72
  -3  17  -2    0.43    0.68
   3  17   2   -0.52    0.67
   5  17  -2   17.90    1.67
  -5  17   2   14.88    1.16
  -5  17   2   17.62    0.73
   5  17   2   17.10    1.52
  -5  17  -2   19.07    0.92
  -5  17  -2   18.43    1.36
  -7  17   2    6.48    0.93
  -7 -17  -2    6.33    0.59
   7  17  -2    5.08    1.04
  -7  17   2    6.04    0.60
  -7 -17   2    6.06    0.73
  -7  17  -2    6.19    0.74
  -7  17  -2    7.47    0.97
   7  17   2    4.52    1.02
  -9 -17  -2    0.85    0.35
   9  17  -2    0.81    0.80
  -9  17   2    0.82    0.60
  -9  17   2    0.87    0.39
  -9  17  -2    0.27    0.59
  -9 -17   2    0.88    0.42
  -9  17  -2    1.06    0.46
 -11  17   2    9.96    0.88
 -11  17   2   11.89    1.05
 -11  17  -2   10.70    0.94
 -11 -17   2    9.43    0.86
 -11  17  -2    9.34    1.05
 -13  17   2    2.77    0.53
 -13  17   2    2.74    0.65
 -13 -17   2    2.14    0.49
 -13  17  -2    2.88    0.74
 -13  17  -2    2.47    0.55
 -15  17   2    2.21    0.63
 -15  17   2    0.51    0.49
 -15  17  -2    0.66    0.51
 -17  17   2    4.64    0.63
 -17  17  -2    4.14    0.60
   0  18  -2    2.61    0.79
   0  18   2    2.56    0.85
  -2 -18  -2    4.79    0.54
  -2 -18  -2    5.29    0.30
   2  18  -2    5.36    0.98
  -2  18   2    4.26    0.87
  -2 -18   2    4.62    0.39
   2  18   2    4.61    0.92
  -2  18  -2    5.20    0.86
  -4 -18  -2    4.13    0.49
   4  18  -2    5.17    0.96
  -4  18   2    5.06    0.77
   4  18   2    4.18    1.07
  -4  18  -2    4.10    0.84
  -4  18  -2    4.65    0.51
  -6  18   2    6.09    0.55
  -6  18   2   10.80    1.08
   6  18  -2   10.79    1.33
   6  18   2    9.39    1.33
  -6  18  -2    9.38    0.71
  -6  18  -2    9.56    1.15
  -8  18   2   -0.02    0.56
   8  18  -2    1.69    0.92
  -8  18   2   -0.16    0.33
  -8  18  -2   -0.46    0.63
  -8  18  -2   -0.39    0.38
  -8 -18   2    0.19    0.37
 -10  18   2    2.77    0.68
 -10  18   2    1.96    0.45
 -10  18  -2    1.60    0.70
 -10  18  -2    1.65    0.48
 -10 -18   2    1.76    0.45
 -12  18   2   -0.01    0.45
 -12  18   2    1.75    0.55
 -12  18  -2    1.39    0.68
 -12  18  -2    1.18    0.49
 -14  18   2    0.60    0.48
 -14  18   2    1.48    0.58
 -14  18  -2    1.86    0.69
 -14  18  -2    0.58    0.47
 -16  18   2    6.52    0.91
 -16  18   2    5.21    0.65
 -16  18  -2    4.36    0.64
   1  19  -2   -0.31    0.71
  -1  19   2   -1.03    0.76
  -1  19  -2   -0.36    0.75
   1  19   2   -0.64    0.70
  -3  19   2    3.05    0.75
   3  19  -2    2.97    0.86
   3  19   2    3.19    0.88
  -3  19  -2    4.02    0.78
   5  19  -2    3.70    0.91
  -5  19   2    4.59    0.80
   5  19   2    4.22    0.96
  -5  19  -2    3.08    0.71
  -5  19  -2    2.85    0.40
  -7  19   2    0.27    0.26
  -7  19   2   -0.22    0.58
   7  19  -2   -0.11    0.86
   7  19   2    0.78    0.76
  -7 -19   2    0.06    0.37
  -7  19  -2    0.16    0.35
  -7  19  -2   -0.21    0.56
   9  19  -2    1.18    0.81
  -9  19   2    0.02    0.33
  -9  19   2    0.73    0.59
  -9 -19   2    0.14    0.42
  -9  19  -2    0.45    0.59
  -9  19  -2    0.51    0.40
 -11  19   2    0.65    0.59
 -11  19   2    1.21    0.42
 -11  19  -2    2.04    0.71
 -11  19  -2    0.89    0.47
 -13  19   2    1.75    0.48
 -13  19   2    2.43    0.64
 -13  19  -2    1.06    0.49
 -13  19  -2    2.13    0.66
 -15  19   2   -0.11    0.53
 -15  19   2    0.63    0.45
 -15  19  -2    0.35    0.63
 -15  19  -2   -0.32    0.46
   0  20  -2    1.31    0.79
   0  20   2   -0.08    0.66
  -2  20   2    0.48    0.65
   2  20  -2    0.86    0.75
  -2  20  -2    0.49    0.66
   2  20   2    0.30    0.70
   4  20  -2   -0.53    0.73
  -4  20   2   -0.23    0.58
   4  20   2   -0.10    0.71
  -4  20  -2    0.36    0.68
   6  20  -2    2.05    0.86
  -6  20   2    2.33    0.64
  -6  20  -2    2.30    0.35
   6  20   2    2.86    0.89
  -6  20  -2    3.42    0.78
   8  20  -2    2.35    0.86
  -8  20   2    2.26    0.60
  -8  20  -2    1.86    0.64
  -8  20  -2    2.13    0.41
 -10  20   2   -0.52    0.53
 -10  20   2    0.60    0.35
 -10  20  -2   -0.42    0.60
 -10  20  -2   -0.31    0.38
 -12  20   2    0.53    0.39
 -12  20   2   -0.04    0.55
 -12  20  -2   -0.09    0.44
 -12  20  -2    1.13    0.67
 -14  20   2    0.13    0.41
 -14  20   2    0.50    0.53
 -14  20  -2    0.16    0.62
 -14  20  -2   -0.56    0.42
  -1  21   2    0.28    0.76
   1  21  -2    2.77    0.83
   1  21   2    0.60    0.67
  -1  21  -2    1.69    0.72
  -3  21   2   -0.56    0.68
   3  21  -2   -0.61    0.71
   3  21   2   -0.32    0.68
  -3  21  -2    0.46    0.70
   5  21  -2    0.37    0.85
  -5  21   2   -0.07    0.63
  -5  21  -2   -0.53    0.62
   5  21   2    0.11    0.80
  -7  21   2   -0.90    0.56
   7  21  -2   -0.39    0.76
   7  21   2   -0.62    0.69
  -7  21  -2    0.00    0.57
  -7  21  -2    0.26    0.43
  -9  21   2    0.51    0.52
   9  21  -2    0.49    0.77
  -9  21  -2    0.21    0.35
  -9  21  -2    0.36    0.56
 -11  21   2   -0.48    0.56
 -11  21  -2    0.48    0.40
 -11  21  -2    1.05    0.61
 -13  21   2   -0.27    0.54
 -13  21  -2    0.80    0.57
 -13  21  -2   -0.55    0.39
   0  22  -2    0.49    0.77
   0  22   2    0.56    0.74
  -2  22   2    0.71    0.74
   2  22  -2    1.16    0.76
  -2  22  -2    0.93    0.68
   2  22   2    0.99    0.73
  -4  22   2    0.27    0.59
   4  22  -2   -0.05    0.84
  -4  22  -2    0.72    0.68
   4  22   2   -0.30    0.68
   6  22  -2    5.77    1.00
  -6  22   2    5.80    0.86
   6  22   2    5.89    1.00
  -6  22  -2    8.16    1.01
  -8  22   2    0.67    0.54
   8  22  -2    0.29    0.77
  -8  22  -2    0.06    0.55
 -10  22   2    0.11    0.56
 -10  22  -2    0.17    0.61
 -12  22   2    0.20    0.55
 -12  22  -2    0.21    0.56
  -1  23   2   -0.34    0.73
   1  23  -2   -0.01    0.71
   1  23   2   -0.13    0.74
  -1  23  -2   -0.03    0.65
  -3  23   2    2.37    0.80
   3  23  -2    2.28    0.84
   3  23   2    2.54    0.90
  -3  23  -2    3.10    0.78
   5  23  -2    4.21    0.93
  -5  23   2    3.39    0.74
  -5  23  -2    3.06    0.81
   5  23   2    2.41    0.94
   7  23  -2   -0.74    0.75
  -7  23   2    0.67    0.64
  -7  23  -2    0.03    0.64
   7  23   2   -0.18    0.75
  -9  23   2    0.70    0.55
   9  23  -2    0.19    0.79
  -9  23  -2    0.67    0.59
 -11  23   2    0.60    0.57
 -11  23  -2    0.42    0.63
   0  24   2    6.83    1.02
   0  24  -2    8.46    1.22
  -2  24   2    0.74    0.74
   2  24  -2    0.06    0.82
   2  24   2   -0.60    0.65
  -2  24  -2    1.21    0.70
   4  24  -2    1.61    0.81
  -4  24   2    1.46    0.69
   4  24   2    0.39    0.72
  -4  24  -2    2.03    0.72
  -6  24   2    1.93    0.65
   6  24  -2    2.18    0.85
  -6  24  -2    2.92    0.72
   6  24   2    1.02    0.81
  -8  24   2    0.98    0.65
   8  24  -2    0.92    0.81
  -8  24  -2    2.69    0.75
   1  25  -2   -0.26    0.83
  -1  25   2   -0.10    0.75
  -1  25  -2    0.21    0.74
   1  25   2    0.81    0.73
   3  25  -2    0.77    0.76
  -3  25   2   -0.03    0.72
  -3  25  -2    0.29    0.65
   3  25   2   -0.42    0.76
   5  25  -2    2.18    0.82
  -5  25   2    0.88    0.70
  -5  25  -2    1.83    0.73
   5  25   2    1.82    0.80
   7  25  -2    0.63    0.77
  -7  25   2    1.78    0.72
   7  25   2    0.71    0.74
  -7  25  -2    0.54    0.70
   0  26   2    3.71    0.82
   0  26  -2    2.58    0.82
   2  26  -2   -0.31    0.68
  -2  26   2   -0.13    0.63
   2  26   2   -1.13    0.62
  -2  26  -2   -0.72    0.64
  -4  26   2    0.63    0.70
   4  26  -2    0.21    0.79
  -4  26  -2    0.89    0.67
   4  26   2   -0.98    0.76
   1   0  -3  180.67    5.74
   1   0   3  196.61    5.67
   1   0  -3  186.85    5.62
  -1   0   3  177.81    5.70
  -1   0   3  187.69    5.61
  -1   0  -3  181.87    5.67
  -1   0   3  183.24    5.75
   1   0  -3  179.54    5.70
  -3   0   3    3.29    0.50
   3   0   3    4.03    0.45
  -3   0  -3    3.61    0.48
  -3   0   3    3.32    0.47
   3   0  -3    3.07    0.47
   5   0  -3   81.55    2.94
  -5   0   3   84.43    2.97
   5   0   3   88.16    2.91
  -5   0  -3   85.83    2.95
   7   0  -3   13.85    1.02
   7   0   3   11.55    0.85
  -7   0  -3   12.44    1.11
  -7   0   3   10.76    1.00
  -9   0  -3   12.67    1.14
   9   0  -3   12.75    0.94
   9   0   3   11.52    0.86
  -9   0   3   13.06    1.05
 -11   0   3   57.83    2.45
 -11   0  -3   60.24    2.41
 -13   0  -3   21.53    1.37
 -13   0   3   21.70    1.48
 -15   0  -3    5.22    0.81
 -15   0   3    6.82    0.85
 -17   0  -3   14.49    1.38
 -17   0   3   12.13    1.34
 -19   0  -3   -1.61    0.54
 -19   0   3   -0.03    0.64
 -21   0   3    2.20    0.77
 -21   0  -3    2.91    0.77
   0   1   3  162.07    5.18
   0  -1   3  173.38    5.26
   0   1   3  172.41    5.28
   0   1   3  175.88    5.21
   0  -1   3  167.12    5.27
   0   1  -3  167.62    5.27
   0  -1  -3  172.24    5.20
   0   1  -3  167.28    5.25
   0  -1  -3  166.09    5.27
   0  -1  -3  171.06    5.21
   2   1  -3    8.13    0.71
  -2   1   3    7.38    0.66
  -2  -1  -3    8.50    0.58
   2   1  -3    8.39    0.71
   2   1  -3    7.82    0.70
   2  -1   3    9.26    0.65
  -2  -1   3    7.11    0.71
   2  -1  -3    8.21    0.62
  -2   1  -3    7.44    0.65
  -2  -1   3    8.46    0.73
   2   1   3    7.51    0.50
   4   1  -3   29.01    1.30
  -4   1   3   30.96    1.38
  -4  -1  -3   29.31    1.25
   4  -1   3   28.02    1.26
   4  -1  -3   28.40    1.30
  -4  -1   3   29.76    1.35
  -4   1  -3   31.00    1.39
  -4  -1   3   27.45    1.30
   4   1   3   30.68    1.21
  -6  -1  -3   14.00    0.97
   6   1  -3   13.89    0.93
  -6   1   3   13.16    1.02
   6  -1   3   14.80    0.99
  -6  -1   3   13.20    1.02
   6  -1  -3   14.06    0.95
   6   1   3   13.45    0.88
  -6   1  -3   11.30    1.02
   8  -1   3    1.04    0.43
   8   1  -3    1.33    0.45
  -8  -1  -3    1.13    0.52
  -8   1   3    0.91    0.52
   8  -1  -3    1.59    0.49
  -8   1  -3    0.91    0.54
   8   1   3    1.36    0.43
  -8  -1   3    1.13    0.56
 -10   1   3   20.78    1.29
 -10  -1  -3   22.10    1.28
 -10  -1   3   17.97    1.28
 -10   1  -3   20.50    1.30
  10   1   3   22.72    1.10
 -12  -1  -3   22.22    1.38
 -12   1   3   22.79    1.40
 -12   1  -3   22.34    1.41
 -12  -1   3   23.11    1.41
 -14   1   3   -0.31    0.51
 -14  -1  -3    0.46    0.56
 -14   1  -3   -0.47    0.54
 -14  -1   3    0.15    0.61
 -16  -1  -3    3.92    0.79
 -16   1   3    2.59    0.71
 -16  -1   3    2.95    0.76
 -16   1  -3    3.13    0.73
 -18   1   3    0.40    0.60
 -18  -1  -3    0.92    0.71
 -18  -1   3    1.76    0.69
 -18   1  -3    1.56    0.66
 -20   1   3    0.32    0.60
 -20  -1  -3    0.31    0.64
 -20  -1   3    0.19    0.67
 -20   1  -3    0.84    0.71
 -22  -1  -3    3.74    0.83
 -22   1   3    3.88    0.77
 -22  -1   3    3.23    0.82
 -22   1  -3    3.34    0.79
  -1  -2  -3   -0.21    0.27
  -1   2   3    0.21    0.17
  -1   2   3    0.19    0.24
   1   2  -3    0.40    0.30
   1   2  -3    0.79    0.40
  -1  -2  -3    0.06    0.17
  -1  -2  -3    0.22    0.16
   1  -2   3    0.21    0.28
  -1  -2   3    0.15    0.35
  -1  -2   3    0.18    0.32
   1  -2  -3   -0.32    0.44
   1   2   3    0.10    0.29
   1  -2  -3    0.18    0.25
   1  -2  -3    0.27    0.14
  -1   2  -3    0.28    0.30
   1   2   3    0.08    0.13
   1   2   3    0.14    0.11
   3   2  -3   12.93    1.02
  -3  -2  -3   13.82    0.78
   3   2  -3   14.62    0.87
  -3   2   3   14.28    0.91
   3   2  -3   15.30    0.92
   3  -2   3   13.87    0.85
  -3   2  -3   13.49    0.90
   3   2   3   14.74    0.69
   3  -2  -3   14.15    0.91
  -3  -2   3   13.41    0.89
  -3  -2   3   12.30    0.99
  -5  -2  -3   73.25    2.52
   5  -2   3   73.49    2.58
  -5   2   3   67.45    2.55
   5   2  -3   74.48    2.57
  -5   2  -3   72.01    2.60
   5   2   3   71.14    2.42
  -5  -2   3   67.29    2.58
  -5  -2   3   71.18    2.64
   5  -2  -3   74.28    2.57
   7   2  -3    3.67    0.53
   7  -2   3    4.04    0.57
  -7   2   3    3.47    0.61
  -7  -2  -3    3.64    0.57
   7  -2  -3    2.32    0.53
  -7  -2   3    4.25    0.63
   7   2   3    4.37    0.50
  -7   2  -3    3.83    0.65
  -7  -2   3    3.95    0.67
  -9  -2  -3    7.08    0.80
   9  -2   3    6.73    0.77
   9   2  -3    6.88    0.82
  -9   2   3    7.17    0.94
  -9   2  -3    7.17    0.95
  -9  -2   3    8.02    1.04
   9   2   3    7.18    0.73
 -11  -2  -3    1.01    0.55
 -11   2   3    1.78    0.63
  11   2   3    1.27    0.43
 -11  -2   3    0.58    0.57
 -11   2  -3    0.98    0.58
 -13   2   3   10.55    1.08
 -13  -2  -3    9.51    1.15
 -13   2  -3   10.20    1.09
 -13  -2   3   12.68    1.20
 -15  -2  -3    2.10    0.70
 -15   2   3    1.46    0.68
 -15  -2   3    2.50    0.66
 -15   2  -3    2.05    0.66
 -17  -2  -3    4.89    0.87
 -17   2   3    4.29    0.78
 -17  -2   3    4.38    0.80
 -17   2  -3    5.54    0.89
 -19  -2  -3    1.02    0.69
 -19   2   3    0.15    0.65
 -19  -2   3    0.36    0.60
 -19   2  -3    1.00    0.70
 -21  -2  -3   -0.11    0.60
 -21   2   3    0.84    0.63
 -21   2  -3    0.43    0.63
 -21  -2   3   -0.55    0.67
   0   3   3   40.31    1.53
   0  -3   3   38.73    1.46
   0   3  -3   40.32    1.53
   0  -3   3   38.24    1.49
   0   3  -3   41.25    1.50
   0  -3  -3   37.10    1.28
   0   3   3   41.01    1.49
   0  -3  -3   39.82    1.49
   0  -3  -3   38.59    1.45
   0  -3  -3   40.57    1.29
  -2   3   3  136.96    4.27
   2  -3   3  134.08    4.32
  -2  -3  -3  134.46    4.15
   2   3  -3  137.53    4.29
   2   3  -3  135.12    4.47
   2   3   3  137.82    4.27
  -2   3  -3  134.63    4.33
  -2  -3   3  128.24    4.29
  -2  -3   3  137.75    4.48
   2  -3  -3  142.01    4.30
   4   3  -3   94.44    3.39
  -4   3   3   94.08    3.20
   4   3  -3   96.82    3.19
  -4  -3  -3   93.21    3.08
   4  -3   3   93.61    3.19
   4   3   3   93.50    3.00
  -4  -3   3   94.06    3.36
  -4  -3   3   92.55    3.22
   4  -3  -3   94.97    3.21
  -4   3  -3   97.96    3.22
  -6   3   3  230.60    7.63
  -6  -3  -3  245.65    7.58
   6  -3   3  245.74    7.65
   6   3  -3  249.59    7.61
  -6  -3   3  238.64    7.77
  -6  -3   3  239.76    7.66
   6  -3  -3  245.62    7.66
   6   3   3  242.47    7.48
  -6   3  -3  233.18    7.67
   8  -3   3   15.55    1.08
   8   3  -3   16.30    1.01
  -8   3   3   15.75    1.09
  -8  -3  -3   14.48    1.01
  -8   3  -3   14.79    1.12
   8  -3  -3   14.21    1.01
   8   3   3   15.00    0.86
  -8  -3   3   16.85    1.11
  -8  -3   3   15.57    1.21
 -10  -3  -3   12.88    1.10
 -10   3   3   10.33    1.00
  10   3  -3   11.42    0.90
 -10   3  -3   11.08    1.06
 -10  -3   3    9.74    1.01
  10   3   3   13.59    0.84
 -12  -3  -3   38.16    1.88
 -12   3   3   39.67    1.91
  12   3   3   39.39    1.62
 -12  -3   3   39.51    1.92
 -12   3  -3   40.43    1.87
 -14  -3  -3    5.01    0.74
 -14   3   3    4.40    0.76
 -14   3  -3    4.88    0.79
 -14  -3   3    5.46    0.77
 -16  -3  -3   57.91    2.53
 -16   3   3   56.76    2.51
 -16   3  -3   60.20    2.55
 -16  -3   3   57.04    2.47
 -18  -3  -3    1.92    0.69
 -18   3   3    2.49    0.73
 -18   3  -3    2.39    0.70
 -18  -3   3    2.21    0.68
 -20   3   3    1.61    0.67
 -20  -3  -3    2.43    0.76
 -20   3  -3    1.70    0.67
 -20  -3   3    1.71    0.68
  -1  -4  -3   22.82    0.90
  -1  -4  -3   20.68    1.10
  -1   4   3   21.03    1.00
   1  -4   3   22.54    1.03
   1   4  -3   19.88    1.20
  -1   4   3   20.64    0.78
  -1  -4   3   20.17    1.03
  -1  -4   3   21.29    0.97
   1   4   3   22.03    0.96
   1  -4  -3   20.55    0.85
   1  -4  -3   21.77    0.91
  -1   4  -3   19.94    0.97
   1   4   3   22.51    1.16
  -1  -4   3   20.21    1.12
   3   4  -3    8.49    0.67
  -3  -4  -3    8.40    0.87
  -3   4   3   10.18    0.76
  -3  -4  -3    9.48    0.53
   3   4  -3    8.82    0.96
   3  -4   3    9.18    0.77
   3  -4  -3   10.28    0.81
  -3  -4   3    8.46    1.04
  -3   4  -3    9.38    0.81
  -3  -4   3    9.52    0.86
   5  -4   3  104.93    3.55
  -5   4   3   98.97    3.50
  -5  -4  -3  105.46    3.42
   5   4  -3  103.47    3.48
   5   4  -3  108.76    3.79
   5   4   3  103.34    3.30
  -5   4  -3  100.41    3.56
  -5  -4   3  105.58    3.56
  -5  -4   3  103.61    3.77
   5  -4  -3  109.24    3.57
   7   4  -3    1.33    0.42
  -7   4   3    0.93    0.50
   7  -4   3    0.94    0.49
  -7  -4  -3    0.42    0.44
  -7   4  -3    1.34    0.54
  -7  -4   3    0.97    0.68
   7  -4  -3    1.21    0.52
  -7  -4   3    1.40    0.51
   7   4   3    0.70    0.31
  -9  -4  -3   19.67    1.22
  -9   4   3   20.85    1.22
   9   4  -3   20.18    1.09
  -9  -4   3   20.37    1.31
  -9  -4   3   17.67    1.27
  -9   4  -3   19.14    1.25
   9   4   3   18.21    0.96
 -11  -4  -3    1.06    0.54
 -11   4   3    1.77    0.65
  11   4   3    1.39    0.40
 -11   4  -3    1.03    0.64
 -11  -4   3    1.03    0.56
 -13   4   3   26.17    1.50
 -13  -4  -3   28.40    1.58
 -13  -4   3   29.92    1.63
 -13   4  -3   26.72    1.54
 -15   4   3    9.90    1.05
 -15  -4  -3    7.63    1.03
 -15  -4   3   10.63    1.10
 -15   4  -3   10.02    1.10
 -17   4   3   13.56    1.23
 -17  -4  -3   12.98    1.23
 -17   4  -3   15.80    1.28
 -17  -4   3   15.29    1.27
 -19  -4  -3    3.48    0.82
 -19   4   3    2.86    0.72
 -19  -4   3    4.19    0.82
 -19   4  -3    2.86    0.77
 -21   4   3   -0.69    0.56
 -21  -4  -3   -0.24    0.67
 -21  -4   3    0.45    0.66
 -21   4  -3    0.49    0.61
   0  -5  -3  109.60    3.50
   0   5  -3  103.88    3.56
   0   5   3  103.41    3.55
   0  -5   3  106.00    3.54
   0  -5  -3  103.49    3.41
   0  -5   3  104.64    3.43
   0   5  -3  102.47    3.41
   2   5  -3    6.34    0.59
  -2  -5  -3    7.03    0.84
  -2   5   3    5.91    0.56
  -2   5   3    7.48    0.68
   2   5  -3    5.83    0.82
  -2  -5  -3    6.59    0.50
   2  -5   3    7.04    0.76
   2   5   3    5.97    0.56
   2   5   3    7.40    1.02
  -2  -5   3    5.95    0.65
  -2   5  -3    5.57    0.59
   2  -5  -3    7.58    0.65
  -2  -5   3    7.26    0.99
  -4  -5  -3   14.36    1.18
   4   5  -3   13.67    0.81
   4  -5   3   13.33    0.88
   4   5  -3   14.53    1.31
  -4   5   3   13.56    0.91
  -4  -5  -3   12.97    0.69
  -4   5  -3   12.21    0.92
  -4  -5   3   12.48    1.18
  -4  -5   3   12.18    0.92
   4  -5  -3   13.64    0.94
  -6   5   3   44.95    1.84
   6  -5   3   46.54    1.86
   6   5  -3   44.40    1.75
  -6  -5  -3   45.25    1.74
   6   5  -3   46.40    2.15
  -6  -5   3   49.78    2.17
   6   5   3   45.25    1.57
  -6   5  -3   41.74    1.87
  -6  -5   3   49.41    1.90
   6  -5  -3   45.65    1.90
   8   5  -3   15.25    0.93
  -8  -5  -3   13.51    1.01
  -8   5   3   15.73    1.16
  -8   5  -3   13.66    1.09
  -8  -5   3   15.08    1.14
   8   5   3   15.05    0.79
  -8  -5   3   16.98    1.24
 -10  -5  -3   27.81    1.46
  10   5  -3   26.50    1.29
 -10   5   3   28.58    1.46
  10   5   3   28.89    1.20
 -10   5  -3   26.46    1.49
 -10  -5   3   27.78    1.46
 -12   5   3    6.39    0.79
 -12  -5  -3    8.63    1.05
  12   5   3    7.98    0.67
 -12   5  -3    9.46    1.03
 -12  -5   3    9.46    1.11
 -14   5   3   -0.20    0.52
 -14  -5  -3    1.40    0.63
 -14  -5   3    0.80    0.59
 -14   5  -3    2.05    0.64
 -16   5   3    1.30    0.65
 -16  -5  -3    2.35    0.76
 -16   5  -3    2.61    0.68
 -16  -5   3    3.17    0.77
 -18  -5  -3    3.12    0.76
 -18   5   3    3.29    0.76
 -18  -5   3    5.16    0.84
 -18   5  -3    3.76    0.75
 -20  -5  -3    0.54    0.66
 -20   5   3    0.11    0.56
 -20   5  -3   -0.41    0.61
 -20  -5   3    0.74    0.60
   1  -6   3   90.93    3.07
  -1  -6  -3   91.62    2.97
  -1   6   3   93.02    3.15
   1   6  -3   93.27    3.33
  -1  -6  -3   92.15    3.22
  -1  -6   3   93.74    3.00
   1   6   3   88.32    3.28
  -1  -6   3   91.06    3.07
   1  -6  -3   92.22    2.92
  -1   6  -3   94.34    3.07
  -1   6  -3   91.92    3.22
  -1  -6   3   91.89    3.27
   1  -6  -3   93.14    3.08
  -3   6   3    1.18    0.37
   3   6  -3    0.79    0.75
  -3   6   3    1.43    0.41
   3  -6   3    1.69    0.44
  -3  -6  -3    0.33    0.56
   3   6  -3    1.64    0.33
  -3  -6   3    0.74    0.66
  -3  -6   3    1.62    0.40
  -3   6  -3    1.42    0.51
   3  -6  -3    1.30    0.41
   3   6   3    1.40    0.31
   5   6  -3  138.08    4.94
  -5  -6  -3  149.40    4.86
   5   6  -3  134.14    4.48
  -5   6   3  142.05    4.60
  -5  -6  -3  135.11    4.45
   5  -6   3  147.30    4.66
  -5  -6   3  137.82    4.61
  -5  -6   3  141.12    4.93
  -5   6  -3  140.36    4.66
   5  -6  -3  148.40    4.67
  -7   6   3   38.23    1.72
   7   6  -3   40.79    1.64
  -7  -6  -3   44.09    1.68
  -7  -6  -3   40.15    1.89
  -7  -6   3   40.77    1.98
  -7  -6   3   41.77    1.79
  -7   6  -3   42.44    1.84
   7   6   3   41.48    1.44
   7  -6  -3   44.62    1.93
   9   6  -3   26.30    1.18
  -9   6   3   23.93    1.32
  -9  -6  -3   23.48    1.27
   9   6   3   23.91    1.02
  -9  -6   3   23.90    1.32
  -9   6  -3   23.10    1.35
  11   6  -3   25.01    1.19
 -11   6   3   21.91    1.37
 -11  -6  -3   24.78    1.41
  11   6   3   22.91    1.09
 -11   6  -3   23.60    1.48
 -11  -6   3   26.93    1.49
 -13   6   3   20.10    1.31
 -13  -6  -3   21.24    1.30
 -13  -6   3   19.17    1.31
  13   6   3   21.23    1.01
 -13   6  -3   21.84    1.35
 -15  -6  -3   11.43    1.08
 -15   6   3   12.25    1.11
 -15  -6   3   12.57    1.24
 -15   6  -3   11.27    1.14
 -17   6   3   23.00    1.45
 -17  -6  -3   23.33    1.58
 -17   6  -3   23.02    1.59
 -17  -6   3   27.68    1.61
 -19  -6  -3   -0.99    0.59
 -19   6   3   -0.07    0.65
 -19  -6   3    0.33    0.65
 -19   6  -3   -0.50    0.63
 -21   6   3    0.64    0.61
 -21  -6  -3    2.39    0.72
 -21  -6   3    1.93    0.66
 -21   6  -3    2.18    0.68
   0   7  -3   13.12    1.09
   0  -7  -3   13.20    0.51
   0   7  -3   12.89    0.84
   0   7   3   11.61    1.16
   0  -7  -3   13.36    0.97
   0  -7   3   14.57    1.04
   0  -7   3   12.97    0.84
  -2  -7  -3   29.98    1.54
   2   7  -3   30.76    1.69
  -2  -7  -3   29.53    1.10
   2  -7   3   33.50    1.37
  -2   7   3   28.71    1.35
  -2   7   3   31.32    1.10
  -2   7  -3   31.13    1.48
   2   7   3   30.77    1.80
  -2   7  -3   30.38    1.32
  -2  -7   3   32.31    1.62
   2  -7  -3   31.73    1.23
   2  -7  -3   31.31    1.27
  -2  -7   3   28.71    1.16
  -4  -7  -3    9.82    0.50
  -4   7   3    9.23    0.72
   4  -7   3    9.20    0.80
  -4  -7  -3    8.93    1.12
   4   7  -3   10.31    1.25
   4   7  -3    9.86    0.57
  -4   7   3   10.06    0.75
  -4  -7   3   10.12    1.17
   4   7   3    9.07    0.54
  -4   7  -3   10.85    0.90
   4  -7  -3    9.87    0.83
   6   7  -3   28.54    1.18
   6  -7   3   29.38    1.41
  -6   7   3   27.08    1.34
  -6  -7  -3   27.71    1.19
  -6  -7  -3   31.07    1.58
   6   7  -3   27.07    1.85
  -6  -7   3   27.47    1.63
  -6   7  -3   26.97    1.41
  -6  -7   3   27.82    1.36
   6  -7  -3   28.02    1.35
  -8  -7  -3   21.22    1.12
  -8   7   3   20.49    1.20
  -8   7  -3   19.91    1.30
   8   7   3   22.57    0.87
  -8  -7   3   24.71    1.29
 -10   7   3   -0.50    0.48
 -10  -7  -3    0.16    0.47
  10   7  -3    0.35    0.38
 -10   7  -3    0.35    0.50
 -10  -7   3    0.39    0.53
  10   7   3    1.09    0.29
 -12   7   3    3.72    0.71
  12   7  -3    2.89    0.47
 -12  -7  -3    4.22    0.66
 -12   7  -3    3.54    0.66
  12   7   3    3.86    0.48
 -12  -7   3    3.09    0.68
 -14   7   3    2.93    0.65
 -14  -7  -3    2.35    0.64
 -14  -7   3    4.23    0.74
 -14   7  -3    1.42    0.66
 -16  -7  -3   18.04    1.28
 -16   7   3   16.60    1.35
 -16   7  -3   16.31    1.26
 -16  -7   3   18.41    1.39
 -18  -7  -3   -0.32    0.59
 -18   7   3   -1.27    0.56
 -18  -7   3    0.02    0.61
 -18   7  -3   -0.77    0.60
 -20  -7  -3    1.28    0.67
 -20   7   3    2.04    0.70
 -20   7  -3    0.07    0.63
 -20  -7   3    0.32    0.65
  -1  -8  -3   25.33    1.02
  -1  -8  -3   26.82    1.35
  -1   8   3   23.59    1.30
   1  -8   3   26.14    1.19
   1   8  -3   25.14    1.49
  -1   8  -3   23.90    1.40
  -1   8  -3   23.84    1.12
   1  -8  -3   25.82    0.99
  -1  -8   3   25.82    1.42
   1   8   3   25.23    1.48
   1  -8  -3   27.28    1.24
  -1  -8   3   25.26    1.17
   3  -8   3    9.66    0.85
  -3   8   3   11.90    0.87
  -3  -8  -3   10.80    1.07
  -3   8   3   10.84    0.67
   3   8  -3   10.82    1.26
   3   8   3   11.33    1.29
  -3  -8   3   10.98    0.62
  -3  -8   3   10.70    1.13
  -3   8  -3   12.49    0.86
   3  -8  -3   11.96    0.80
  -3   8  -3   10.08    0.95
   5  -8   3   -0.15    0.37
  -5   8   3    0.45    0.39
  -5  -8  -3    0.69    0.57
  -5  -8  -3    0.47    0.26
   5   8  -3    1.53    0.77
   5   8  -3    0.76    0.27
  -5  -8   3    0.39    0.63
   5   8   3    0.46    0.23
  -5  -8   3   -0.50    0.40
  -5   8  -3    0.87    0.49
   5  -8  -3    0.00    0.42
  -7   8   3   21.17    1.18
  -7  -8  -3   21.47    1.03
   7   8  -3   18.65    1.56
   7   8  -3   22.37    0.99
  -7  -8   3   20.87    1.19
  -7   8  -3   22.29    1.27
  -9   8   3   -0.11    0.47
  -9  -8  -3   -0.10    0.40
  -9  -8   3   -0.36    0.44
  -9   8  -3    0.00    0.48
 -11   8   3   35.53    1.65
 -11  -8  -3   32.02    1.56
  11   8  -3   30.10    1.34
 -11  -8   3   30.78    1.61
 -11   8  -3   33.54    1.67
  11   8   3   30.68    1.20
 -13  -8  -3    2.81    0.63
 -13   8   3    2.02    0.58
 -13  -8   3    3.09    0.69
 -13   8  -3    2.33    0.63
  13   8   3    2.14    0.33
 -15  -8  -3   -0.19    0.52
 -15   8   3   -0.55    0.55
 -15  -8   3   -0.27    0.56
 -15   8  -3   -0.01    0.60
 -17  -8  -3    0.71    0.62
 -17   8   3   -0.71    0.57
 -17   8  -3   -0.57    0.54
 -17  -8   3    0.32    0.55
 -19   8   3    3.92    0.75
 -19  -8  -3    3.55    0.78
 -19   8  -3    4.40    0.79
 -19  -8   3    3.93    0.77
 -21  -8  -3    3.12    0.71
 -21   8   3    2.69    0.73
 -21  -8   3    2.58    0.74
 -21   8  -3    2.94    0.73
   0  -9  -3   73.24    2.36
   0  -9   3   70.92    2.79
   0  -9  -3   77.03    2.77
   0   9  -3   75.78    2.86
   0  -9   3   75.62    2.59
   0   9   3   75.99    2.84
  -2  -9  -3    2.72    0.63
   2  -9   3    3.20    0.48
  -2  -9  -3    3.29    0.37
  -2   9   3    1.61    0.56
   2   9  -3    1.67    0.76
  -2   9   3    2.91    0.30
  -2  -9   3    2.59    0.35
   2  -9  -3    1.88    0.36
  -2   9  -3    3.13    0.63
  -2  -9   3    2.75    0.44
   2  -9  -3    2.44    0.45
  -2   9  -3    1.92    0.43
  -2  -9   3    2.18    0.67
   2   9   3    2.81    0.76
  -4   9   3   11.01    0.86
  -4   9   3    9.51    0.68
  -4  -9  -3   10.22    1.06
   4  -9   3   10.47    0.86
   4   9  -3    8.62    1.22
  -4  -9   3   12.40    1.15
  -4   9  -3    9.85    0.83
   4   9   3    7.78    1.04
   4  -9  -3    9.68    0.79
  -6   9   3   13.46    0.90
  -6  -9  -3   13.55    0.74
   6   9  -3   11.44    1.36
   6   9  -3   14.36    0.66
   6   9   3   13.60    0.62
  -6  -9   3   12.97    0.93
  -6   9  -3   14.35    1.01
   8   9  -3    8.95    1.27
   8   9  -3    9.55    0.64
  -8  -9  -3    8.30    0.74
  -8   9   3    9.23    0.80
  -8  -9   3    9.16    0.89
  -8   9  -3    7.18    0.86
 -10   9   3   21.68    1.27
 -10  -9  -3   21.90    1.22
 -10  -9   3   20.30    1.21
 -10   9  -3   23.55    1.37
 -12   9   3   13.92    1.14
 -12  -9  -3   12.36    1.03
 -12  -9   3   12.65    1.11
 -12   9  -3   14.00    1.16
 -14  -9  -3    1.52    0.56
 -14   9   3    2.26    0.60
 -14   9  -3    1.64    0.65
 -14  -9   3    2.94    0.66
 -16  -9  -3    0.50    0.55
 -16   9   3    0.35    0.62
 -16  -9   3    0.21    0.61
 -16   9  -3   -0.73    0.56
 -18  -9  -3    4.60    0.77
 -18   9   3    4.15    0.75
 -18  -9   3    4.64    0.80
 -18   9  -3    3.82    0.71
 -20   9   3    0.00    0.53
 -20  -9  -3    0.82    0.62
 -20   9  -3   -0.89    0.55
 -20  -9   3   -0.34    0.54
  -1 -10  -3   31.62    1.57
   1 -10   3   29.16    1.29
  -1  10   3   27.32    1.47
  -1 -10  -3   27.67    1.11
  -1 -10  -3   28.15    0.97
   1  10  -3   30.50    1.66
   1 -10  -3   29.14    1.11
  -1  10  -3   32.23    1.57
  -1  10  -3   28.63    1.23
  -1 -10   3   28.05    1.25
   1 -10  -3   29.63    1.35
  -1 -10   3   32.46    1.58
   1  10   3   28.96    1.71
  -3  10   3    6.87    0.84
  -3  10   3    5.42    0.49
  -3 -10  -3    5.64    0.80
   3  10  -3    5.44    0.93
   3 -10   3    5.81    0.70
  -3 -10   3    4.85    0.45
  -3  10  -3    5.79    0.68
  -3  10  -3    6.39    0.88
   3  10   3    5.88    0.92
  -3 -10   3    5.86    0.95
   3 -10  -3    5.79    0.67
  -5 -10  -3    3.80    0.39
   5  10  -3    3.04    0.88
  -5  10   3    3.63    0.55
  -5  10   3    2.55    0.43
   5 -10  -3    3.96    0.54
  -5  10  -3    2.24    0.51
   5  10   3    1.91    0.86
   7  10  -3    8.93    1.26
  -7 -10  -3    8.77    0.67
   7  10  -3    8.17    0.50
  -7  10   3    7.80    0.84
  -7  10  -3    5.94    0.78
  -7 -10   3    8.13    0.84
   7  10   3    7.33    0.45
  -9  10   3   -0.19    0.44
   9  10  -3    0.13    0.28
  -9 -10  -3   -0.03    0.38
  -9  10  -3   -0.13    0.49
  -9 -10   3   -0.12    0.43
 -11  10   3   15.95    1.08
  11  10  -3   16.74    0.87
 -11 -10  -3   17.53    1.10
 -11  10  -3   16.43    1.11
 -11 -10   3   14.03    1.10
 -13  10   3   -0.03    0.55
 -13 -10  -3   -0.49    0.46
 -13  10  -3   -0.17    0.50
 -13 -10   3   -0.80    0.48
 -15 -10  -3    0.99    0.53
 -15  10   3   -0.19    0.49
 -15 -10   3    1.06    0.60
 -15  10  -3   -0.16    0.50
 -17  10   3   -0.26    0.60
 -17 -10  -3    0.92    0.57
 -17 -10   3    0.94    0.60
 -17  10  -3    0.92    0.56
 -19 -10  -3   -0.04    0.57
 -19  10   3   -0.44    0.60
 -19 -10   3    0.55    0.59
 -19  10  -3    0.30    0.54
   0 -11   3   17.84    0.96
   0 -11  -3   17.01    0.72
   0  11   3   15.76    1.25
   0 -11  -3   14.73    1.12
   0  11  -3   16.44    1.27
  -2 -11  -3    3.27    0.68
  -2 -11  -3    4.62    0.39
  -2  11   3    5.13    0.73
   2 -11   3    6.11    0.69
   2  11  -3    3.83    0.80
   2 -11  -3    6.27    0.71
  -2  11  -3    4.11    0.48
   2  11   3    2.92    0.80
  -2 -11   3    4.60    0.50
   2 -11  -3    4.34    0.58
  -2  11  -3    4.16    0.70
  -2 -11   3    4.04    0.47
   4  11  -3    0.53    0.70
  -4  11   3    0.24    0.41
  -4  11   3   -0.14    0.28
  -4  11  -3    0.17    0.38
  -4  11  -3    0.81    0.54
   4  11   3   -1.85    0.77
   4 -11  -3   -0.55    0.35
  -6  11   3    6.52    0.79
  -6  11   3    4.68    0.55
  -6 -11  -3    5.87    0.52
   6  11  -3    5.91    1.00
  -6  11  -3    6.85    0.81
  -6 -11   3    6.98    0.79
  -8 -11  -3    2.53    0.42
  -8  11   3    1.81    0.48
   8  11  -3    2.59    0.83
   8  11  -3    2.09    0.28
  -8  11  -3    1.80    0.49
  -8 -11   3    2.14    0.50
   8  11   3    2.16    0.24
 -10  11   3   -0.08    0.47
  10  11  -3    0.19    0.26
 -10 -11  -3   -0.02    0.39
 -10  11  -3   -0.12    0.48
 -10 -11   3   -0.03    0.43
 -12  11   3   -1.06    0.48
  12  11  -3   -0.34    0.35
 -12 -11  -3   -0.16    0.44
 -12  11  -3   -0.53    0.46
 -12 -11   3   -0.25    0.47
 -14  11   3   -0.31    0.48
 -14 -11  -3    0.12    0.48
 -14 -11   3   -0.33    0.51
 -14  11  -3   -0.13    0.48
 -16 -11  -3    1.23    0.60
 -16  11   3   -0.77    0.57
 -16 -11   3    1.54    0.62
 -16  11  -3    1.17    0.63
 -18 -11  -3   -0.60    0.51
 -18  11   3   -0.56    0.49
 -18  11  -3    0.69    0.55
 -18 -11   3   -0.17    0.54
 -20 -11  -3   -0.74    0.53
 -20  11   3   -0.24    0.50
 -20  11  -3    0.12    0.52
 -20 -11   3   -0.80    0.52
   1 -12   3   14.62    0.92
  -1 -12  -3   13.69    0.69
  -1 -12  -3   13.65    0.59
  -1 -12  -3   10.89    1.06
   1  12  -3   14.46    1.28
  -1  12   3   13.98    1.12
  -1  12  -3   11.87    1.16
   1  12   3   12.08    1.38
   1 -12  -3   14.82    1.02
  -1 -12   3   14.54    0.87
   1 -12  -3   10.50    0.70
  -3  12   3    2.83    0.34
  -3  12   3    3.39    0.60
   3  12  -3    3.16    0.83
   3 -12  -3    3.04    0.45
   3  12   3    2.29    0.80
  -3 -12   3    3.63    0.49
  -3  12  -3    3.30    0.47
  -3 -12   3    3.53    0.38
  -3  12  -3    3.31    0.67
  -5  12   3   65.90    2.51
  -5  12   3   63.51    2.26
   5  12  -3   68.99    2.89
   5  12   3   66.01    2.88
  -5  12  -3   67.04    2.40
  -5  12  -3   68.77    2.64
  -7  12   3   17.89    1.12
  -7 -12  -3   15.55    0.85
   7  12  -3   18.78    1.54
  -7  12   3   18.30    0.98
  -7 -12   3   17.90    1.05
  -7  12  -3   19.32    1.12
   9  12  -3    7.94    1.11
  -9  12   3    8.21    0.85
  -9 -12  -3    9.31    0.74
   9  12  -3    8.50    0.48
  -9 -12   3    8.94    0.87
  -9  12  -3    9.37    0.95
   9  12   3    8.81    0.43
 -11  12   3    2.38    0.58
  11  12  -3    2.36    0.35
 -11 -12  -3    3.47    0.54
 -11  12  -3    2.33    0.61
 -11 -12   3    2.51    0.56
 -13 -12  -3    9.72    0.98
 -13  12   3    9.45    0.91
 -13  12  -3    9.58    0.95
 -13 -12   3    8.39    0.99
 -15  12   3    5.58    0.74
 -15 -12  -3    4.22    0.66
 -15  12  -3    4.52    0.74
 -15 -12   3    4.99    0.74
 -17  12   3   13.87    1.15
 -17 -12  -3    9.53    1.09
 -17 -12   3   11.41    1.12
 -17  12  -3   14.43    1.18
 -19  12   3   -0.71    0.51
 -19 -12  -3    0.18    0.54
 -19  12  -3    0.34    0.52
 -19 -12   3    0.45    0.58
   0  13  -3    0.95    0.67
   0  13   3    0.47    0.65
   0 -13   3    1.34    0.41
   0 -13  -3    1.25    0.28
  -2 -13  -3   19.00    0.74
   2  13  -3   15.87    1.45
  -2  13   3   19.86    1.35
  -2 -13  -3   17.57    0.72
   2  13   3   15.63    1.40
  -2 -13   3   18.92    0.81
  -2 -13   3   19.44    1.01
   2 -13  -3   19.09    0.95
   2 -13  -3   16.01    1.12
  -2  13  -3   19.43    0.96
  -2  13  -3   18.73    1.31
  -4  13   3   12.29    0.63
  -4  13   3   10.48    0.95
   4  13  -3   11.55    1.35
  -4  13  -3   13.45    1.13
   4  13   3   13.33    1.35
  -4 -13   3   13.22    0.87
  -4  13  -3   11.99    0.84
  -6  13   3   56.21    1.97
   6  13  -3   57.08    2.59
  -6  13   3   57.30    2.21
  -6 -13  -3   49.56    1.85
  -6  13  -3   56.37    2.32
  -6  13  -3   55.52    2.08
  -6 -13   3   54.08    2.07
   6  13   3   56.06    2.58
  -8  13   3    3.37    0.49
  -8 -13  -3    2.21    0.39
  -8  13   3    2.36    0.57
   8  13  -3    3.22    0.91
  -8 -13   3    3.12    0.54
  -8  13  -3    3.10    0.55
 -10 -13  -3    1.67    0.43
  10  13  -3    2.03    0.23
 -10  13   3    1.28    0.47
 -10 -13   3    1.67    0.51
 -10  13  -3    1.25    0.52
  10  13   3    1.43    0.18
 -12  13   3    5.79    0.69
 -12 -13  -3    4.26    0.58
 -12  13  -3    4.48    0.69
 -12 -13   3    4.25    0.64
 -14 -13  -3    1.38    0.50
 -14  13   3    1.33    0.55
 -14  13  -3    1.85    0.57
 -14 -13   3    1.28    0.53
 -16 -13  -3   14.00    1.15
 -16  13   3   16.44    1.15
 -16  13  -3   14.48    1.10
 -16 -13   3   14.04    1.19
 -18  13   3    0.74    0.51
 -18 -13  -3    0.04    0.52
 -18 -13   3    0.37    0.58
 -18  13  -3    0.94    0.54
  -1 -14  -3    8.70    0.54
  -1  14   3    6.53    0.91
   1  14  -3    5.45    0.91
  -1 -14  -3    7.79    0.50
  -1  14  -3    8.72    1.08
   1 -14  -3    9.25    0.61
   1  14   3    8.22    1.09
   3  14  -3    3.42    0.85
  -3  14   3    4.37    0.70
   3 -14  -3    3.93    0.53
  -3  14  -3    5.03    0.62
  -3 -14   3    4.78    0.36
  -3  14  -3    4.79    0.82
   3  14   3    4.33    0.89
  -5  14   3    1.14    0.57
   5  14  -3    1.25    0.78
  -5  14   3    1.76    0.30
  -5  14  -3    1.81    0.44
   5  14   3    2.84    0.86
  -5  14  -3    1.00    0.58
  -7 -14  -3    3.19    0.37
  -7  14   3    4.00    0.65
  -7  14   3    3.14    0.44
   7  14  -3    2.44    0.87
  -7 -14   3    3.34    0.52
  -7  14  -3    2.80    0.73
  -7  14  -3    2.63    0.53
   9  14  -3   -0.26    0.77
  -9  14   3    0.14    0.47
  -9  14   3   -0.23    0.38
  -9 -14  -3   -0.16    0.31
  -9  14  -3    0.28    0.44
  -9 -14   3   -0.16    0.40
 -11 -14  -3    6.65    0.77
 -11  14   3    4.30    0.61
 -11 -14   3    6.45    0.83
 -11  14  -3    4.75    0.68
 -13  14   3    0.28    0.47
 -13 -14  -3    0.54    0.43
 -13  14  -3   -0.27    0.52
 -13 -14   3    0.00    0.45
 -15 -14  -3    0.53    0.45
 -15  14   3   -0.36    0.48
 -15  14  -3   -0.07    0.52
 -15 -14   3   -0.23    0.49
 -17  14   3   -0.45    0.49
 -17  14  -3    0.03    0.55
 -17 -14   3   -0.44    0.50
   0  15   3   22.63    1.55
   0 -15  -3   19.58    0.90
   0  15  -3   19.43    1.44
   2  15  -3    7.30    1.01
  -2 -15  -3    9.50    0.53
  -2  15   3    9.07    1.01
  -2 -15  -3    9.55    0.48
  -2 -15   3    9.92    0.56
  -2  15  -3    9.87    1.22
   2 -15  -3   11.36    0.73
   2  15   3    9.54    1.15
  -4  15   3    9.97    1.07
   4  15  -3    8.16    1.11
  -4  15   3   11.02    0.46
   4  15   3   12.55    1.31
  -4  15  -3   11.85    1.21
  -4  15  -3    9.84    0.78
  -6 -15  -3   23.08    0.99
  -6  15   3   25.43    1.37
  -6  15   3   25.78    1.06
   6  15  -3   24.88    1.74
   6  15   3   26.56    1.73
  -6  15  -3   25.32    1.23
  -6  15  -3   25.89    1.55
  -8  15   3    1.24    0.49
   8  15  -3    2.40    0.88
  -8 -15  -3    0.91    0.33
  -8  15   3    0.84    0.39
  -8 -15   3    1.21    0.43
  -8  15  -3    1.76    0.50
  -8  15  -3    1.45    0.61
 -10  15   3    8.49    0.85
 -10 -15  -3    7.48    0.74
 -10  15   3    8.18    0.94
 -10  15  -3    9.21    0.93
 -10 -15   3    8.94    0.85
 -12 -15  -3    7.41    0.81
 -12  15   3    9.15    0.95
 -12  15   3    9.26    0.86
 -12  15  -3    6.12    0.75
 -12 -15   3    7.44    0.89
 -14 -15  -3    0.21    0.49
 -14  15   3    0.82    0.48
 -14 -15   3    0.37    0.48
 -14  15  -3    0.11    0.52
 -16  15   3    4.13    0.63
 -16 -15   3    3.25    0.64
 -16  15  -3    3.47    0.66
 -18  15   3    3.19    0.56
 -18  15  -3    2.36    0.63
 -18 -15   3    1.88    0.59
   1  16  -3   -0.70    0.65
  -1  16   3    0.00    0.60
  -1 -16  -3    0.38    0.25
  -1 -16  -3    0.62    0.26
  -1  16  -3   -0.01    0.66
   1 -16  -3    0.82    0.31
   1  16   3    0.80    0.73
   3  16  -3    2.73    0.84
  -3  16   3    3.28    0.73
  -3 -16  -3    2.78    0.29
   3  16   3    4.24    0.97
  -3  16  -3    2.61    0.40
  -3  16  -3    1.65    0.66
  -3 -16   3    2.86    0.28
  -5  16   3   15.36    1.12
   5  16  -3   16.61    1.47
  -5  16   3   17.45    0.71
  -5  16  -3   17.89    0.95
  -5  16  -3   16.72    1.25
   5  16   3   16.22    1.47
  -7 -16  -3    1.14    0.30
  -7  16   3    0.87    0.34
  -7  16   3    1.76    0.59
   7  16  -3    1.77    0.84
  -7 -16   3    1.42    0.45
  -7  16  -3    0.70    0.42
  -7  16  -3    0.79    0.59
  -9  16   3    1.23    0.41
  -9 -16  -3    1.35    0.36
   9  16  -3    1.30    0.93
  -9  16   3    0.92    0.56
  -9 -16   3    1.51    0.48
  -9  16  -3    1.29    0.63
  -9  16  -3    0.74    0.48
 -11  16   3    0.92    0.55
 -11 -16  -3   -0.05    0.36
 -11  16   3    0.44    0.44
 -11  16  -3    0.79    0.49
 -11 -16   3    0.72    0.44
 -11  16  -3    0.94    0.67
 -13  16   3    1.89    0.51
 -13  16   3    2.52    0.57
 -13 -16   3    1.95    0.50
 -13  16  -3    2.00    0.54
 -15  16   3    1.04    0.52
 -15  16  -3    0.73    0.53
 -15 -16   3    0.53    0.49
 -17  16   3    1.62    0.53
 -17  16  -3    1.49    0.56
   0 -17  -3   15.99    0.83
   0  17  -3   17.05    1.39
   0  17   3   20.10    1.49
  -2 -17  -3    0.59    0.19
   2  17  -3    1.05    0.76
  -2  17   3    1.23    0.70
  -2 -17  -3    0.26    0.23
  -2 -17   3    0.47    0.24
   2  17   3    0.50    0.72
  -2  17  -3   -0.54    0.62
   4  17  -3    0.33    0.76
  -4  17   3    0.71    0.63
  -4 -17  -3    1.06    0.26
  -4  17  -3    1.62    0.66
  -4  17  -3    0.60    0.33
   4  17   3   -0.21    0.73
   6  17  -3    1.05    0.80
  -6  17   3   -0.31    0.53
  -6  17   3   -0.02    0.24
  -6  17  -3   -0.25    0.36
  -6  17  -3   -0.41    0.56
   6  17   3    0.25    0.76
  -8  17   3    4.86    0.72
  -8 -17  -3    4.81    0.56
   8  17  -3    3.51    0.97
  -8  17   3    3.62    0.44
  -8  17  -3    3.75    0.54
  -8  17  -3    3.66    0.72
  -8 -17   3    3.36    0.52
  10  17  -3    4.02    0.96
 -10  17   3    4.22    0.68
 -10  17   3    3.82    0.52
 -10 -17   3    3.59    0.55
 -10  17  -3    3.87    0.56
 -10  17  -3    5.95    0.84
 -12  17   3    2.73    0.61
 -12  17   3    2.62    0.49
 -12  17  -3    2.42    0.55
 -12  17  -3    3.16    0.70
 -12 -17   3    2.23    0.49
 -14  17   3    0.65    0.49
 -14  17   3    1.14    0.53
 -14 -17   3    0.31    0.45
 -14  17  -3   -0.27    0.46
 -16  17   3   -0.24    0.47
 -16  17   3   -0.29    0.49
 -16  17  -3    0.21    0.51
   1  18  -3    8.52    1.20
  -1  18   3    8.60    1.10
  -1 -18  -3    7.44    0.58
  -1 -18  -3    7.63    0.50
   1  18   3    7.86    1.02
  -1  18  -3    6.53    0.97
   3  18  -3    2.38    0.87
  -3 -18  -3    1.83    0.29
  -3  18   3    1.18    0.70
   3  18   3    0.15    0.77
  -3  18  -3    2.38    0.74
   5  18  -3   -0.01    0.79
  -5  18   3    0.53    0.60
  -5  18  -3    0.39    0.34
   5  18   3   -1.24    0.73
  -5  18  -3   -0.54    0.55
  -7  18   3    2.34    0.36
  -7  18   3    3.93    0.64
   7  18  -3    3.59    0.89
  -7  18  -3    3.50    0.79
  -7  18  -3    4.04    0.52
  -7 -18   3    3.85    0.53
   7  18   3    3.36    0.93
   9  18  -3    0.21    0.81
  -9  18   3    0.04    0.36
  -9  18   3    0.23    0.56
  -9 -18   3   -0.02    0.38
  -9  18  -3    0.22    0.45
  -9  18  -3    0.80    0.61
 -11  18   3    6.92    0.92
 -11  18   3    6.07    0.76
 -11 -18   3    7.86    0.82
 -11  18  -3    8.02    0.88
 -11  18  -3    9.15    1.04
 -13  18   3   -0.06    0.43
 -13  18   3    0.12    0.51
 -13  18  -3    0.28    0.48
 -13  18  -3    0.22    0.62
 -15  18   3   -0.08    0.44
 -15  18   3    0.16    0.49
 -15  18  -3    0.16    0.46
 -15  18  -3    0.29    0.55
   0  19  -3    0.72    0.73
   0  19   3    0.35    0.79
   2  19  -3   -0.34    0.70
  -2  19   3   -0.98    0.57
   2  19   3   -1.96    0.66
  -2 -19   3    0.08    0.21
  -2  19  -3   -0.28    0.72
  -4  19   3    0.38    0.62
   4  19  -3    0.34    0.77
   4  19   3   -0.36    0.70
  -4  19  -3    0.19    0.69
   6  19  -3    0.85    0.79
  -6  19   3    0.32    0.52
  -6  19  -3    0.64    0.34
   6  19   3   -0.07    0.75
  -6  19  -3    0.58    0.62
   8  19  -3   -0.13    0.74
  -8  19   3    0.05    0.27
  -8  19   3   -0.16    0.53
  -8  19  -3   -0.63    0.63
  -8  19  -3   -0.55    0.37
  -8 -19   3    0.18    0.40
 -10  19   3    0.58    0.35
  10  19  -3    1.07    0.81
 -10  19   3    0.96    0.57
 -10  19  -3    0.78    0.60
 -10  19  -3    0.59    0.44
 -10 -19   3    0.23    0.45
 -12  19   3    0.15    0.39
 -12  19   3    0.13    0.52
 -12  19  -3   -0.35    0.43
 -12  19  -3   -0.38    0.55
 -14  19   3    0.43    0.43
 -14  19   3   -0.49    0.47
 -14  19  -3   -0.55    0.45
 -14  19  -3    0.51    0.65
  -1  20   3   -1.10    0.70
   1  20  -3   -0.17    0.72
  -1 -20   3   -0.02    0.28
  -1  20  -3    1.57    0.70
   1  20   3   -0.18    0.66
  -3  20   3    0.04    0.67
   3  20  -3   -0.67    0.71
   3  20   3   -0.51    0.67
  -3  20  -3   -0.07    0.60
   5  20  -3   -0.55    0.72
  -5  20   3   -1.15    0.56
  -5  20  -3   -0.96    0.26
   5  20   3   -0.29    0.78
  -5  20  -3   -0.83    0.60
   7  20  -3   -0.72    0.76
  -7  20   3   -0.19    0.48
  -7 -20   3   -0.12    0.37
   7  20   3    0.21    0.74
  -7  20  -3    0.38    0.56
  -7  20  -3    0.16    0.32
   9  20  -3   -0.62    0.72
  -9  20   3    0.46    0.53
  -9  20  -3   -0.68    0.36
  -9  20  -3    0.17    0.56
 -11  20   3   -0.39    0.34
 -11  20   3   -0.17    0.49
 -11  20  -3    0.18    0.56
 -11  20  -3   -0.69    0.41
 -13  20   3   -0.66    0.52
 -13  20   3    0.31    0.39
 -13  20  -3    0.88    0.67
 -13  20  -3   -0.53    0.43
   0  21  -3   -0.67    0.66
   0  21   3   -0.28    0.64
  -2  21   3    0.51    0.65
   2  21  -3    0.71    0.78
  -2  21  -3    0.82    0.66
   2  21   3    0.39    0.78
  -4  21   3    0.14    0.67
   4  21  -3    0.34    0.77
   4  21   3    0.01    0.72
  -4  21  -3    0.28    0.68
   6  21  -3    2.58    0.87
  -6  21   3    1.54    0.66
  -6  21  -3    2.21    0.43
  -6  21  -3    0.59    0.61
   6  21   3    2.52    0.83
   8  21  -3   -0.08    0.76
  -8  21   3    0.22    0.56
  -8  21  -3    0.09    0.32
  -8  21  -3    0.49    0.64
 -10  21   3   -0.27    0.51
  10  21  -3   -1.78    0.81
 -10  21  -3   -1.28    0.35
 -10  21  -3    0.24    0.63
 -12  21   3    0.46    0.53
 -12  21  -3   -0.13    0.57
 -12  21  -3    0.37    0.43
   1  22  -3    0.66    0.72
  -1  22   3   -0.51    0.68
  -1  22  -3   -0.83    0.63
   1  22   3    0.10    0.66
   3  22  -3    0.80    0.78
  -3  22   3    1.74    0.70
   3  22   3    1.49    0.75
  -3  22  -3    1.59    0.69
  -5  22   3    4.63    0.76
   5  22  -3    5.30    1.06
  -5  22  -3    5.69    0.90
   5  22   3    5.00    0.94
  -7  22   3    0.02    0.57
   7  22  -3   -0.41    0.73
   7  22   3   -0.90    0.73
  -7  22  -3   -0.59    0.61
  -9  22   3    0.80    0.57
   9  22  -3    0.09    0.79
  -9  22  -3    0.60    0.59
 -11  22   3    0.90    0.55
 -11  22  -3    0.82    0.60
 -11  22  -3    0.38    0.52
   0  23   3    3.06    0.85
   0  23  -3    4.43    0.97
  -2  23   3    1.32    0.76
   2  23  -3    0.11    0.73
  -2  23  -3    0.22    0.64
   2  23   3    0.11    0.75
   4  23  -3   -0.91    0.71
  -4  23   3   -0.18    0.64
  -4  23  -3   -0.34    0.61
   4  23   3   -1.06    0.65
   6  23  -3    0.46    0.76
  -6  23   3    0.55    0.57
  -6  23  -3    1.82    0.68
   6  23   3   -0.65    0.74
  -8  23   3    0.80    0.61
   8  23  -3    1.87    0.84
  -8  23  -3    2.28    0.74
 -10  23   3    0.80    0.58
  10  23  -3    0.44    0.79
 -10  23  -3    1.86    0.69
  -1  24   3    2.03    0.80
   1  24  -3    1.60    0.89
   1  24   3    1.65    0.73
  -1  24  -3    0.94    0.74
  -3  24   3    3.19    0.82
   3  24  -3    2.24    0.91
  -3  24  -3    1.99    0.82
   3  24   3    2.47    0.85
  -5  24   3   -0.52    0.61
   5  24  -3   -0.40    0.74
  -5  24  -3   -1.20    0.64
   5  24   3   -0.83    0.69
  -7  24   3    1.09    0.68
   7  24  -3    0.09    0.79
  -7  24  -3    2.07    0.74
  -9  24   3    0.75    0.60
   9  24  -3    2.27    0.85
  -9  24  -3    1.42    0.68
   0  25   3   -0.21    0.67
   0  25  -3   -0.70    0.72
  -2  25   3    0.79    0.73
   2  25  -3    1.92    0.80
  -2  25  -3    1.02    0.83
   2  25   3    1.46    0.82
  -4  25   3    0.41    0.72
   4  25  -3    0.82    0.75
  -4  25  -3   -0.44    0.73
   4  25   3    0.64    0.83
  -6  25   3    0.69    0.66
   6  25  -3    1.21    0.87
   6  25   3   -0.72    0.67
  -6  25  -3    0.28    0.63
  -1  26   3    0.83    0.74
   1  26  -3    0.38    0.81
  -1  26  -3   -1.06    0.75
   1  26   3    0.74    0.75
  -3  26   3    0.02    0.69
   3  26  -3   -0.14    0.72
   3  26   3    0.12    0.78
  -3  26  -3   -0.36    0.74
   0   0   4   23.19    1.05
   0   0  -4   23.40    1.01
   0   0   4   20.86    0.94
   0   0  -4   22.23    0.93
  -2   0   4   25.23    1.00
  -2   0  -4   28.09    1.09
   2   0   4   24.21    1.02
   2   0  -4   25.04    1.03
  -2   0   4   25.60    1.27
   2   0  -4   22.38    1.23
   2   0  -4   25.18    1.13
  -2   0   4   25.97    1.18
  -4   0  -4    4.91    0.62
  -4   0   4    4.15    0.60
  -4   0   4    5.71    0.69
   4   0  -4    6.01    0.76
   4   0   4    6.00    0.71
  -6   0   4  161.93    5.26
   6   0  -4  159.64    5.22
   6   0   4  161.89    5.15
  -6   0  -4  157.32    5.22
   8   0  -4   23.84    1.26
   8   0   4   22.77    1.22
  -8   0   4   24.77    1.44
  -8   0  -4   26.28    1.35
  10   0   4   -0.40    0.36
 -10   0  -4    0.35    0.59
 -10   0   4    0.17    0.52
 -12   0  -4   14.72    1.30
 -12   0   4   14.87    1.18
 -14   0   4    2.60    0.68
 -14   0  -4    2.93    0.71
 -16   0   4   18.34    1.36
 -16   0  -4   19.88    1.48
 -18   0  -4    2.54    0.78
 -18   0   4    3.13    0.77
 -20   0   4    2.12    0.74
 -20   0  -4    0.81    0.66
 -22   0  -4   -0.46    0.69
 -22   0   4   -0.48    0.60
  -1   1   4   35.48    1.46
  -1   1   4   34.98    1.30
  -1  -1  -4   37.39    1.27
   1   1  -4   35.25    1.29
  -1   1   4   35.25    1.32
   1   1  -4   36.59    1.40
   1  -1   4   32.83    1.30
  -1  -1  -4   36.99    1.38
   1  -1  -4   32.27    1.43
  -1  -1   4   34.38    1.40
  -1  -1   4   36.69    1.27
   1  -1  -4   36.90    1.36
  -1  -1   4   33.31    1.36
   1   1   4   36.70    1.39
  -1  -1   4   35.70    1.38
  -1   1  -4   35.64    1.33
   1   1   4   33.12    1.23
  -3  -1  -4   24.92    1.11
   3  -1   4   21.60    1.08
  -3   1   4   23.87    1.15
   3   1  -4   24.59    1.20
   3   1  -4   23.68    1.28
   3   1  -4   23.99    1.21
  -3   1   4   23.36    0.97
  -3  -1   4   23.23    1.19
   3   1   4   25.19    1.03
  -3   1  -4   25.72    1.19
  -3  -1   4   24.21    1.20
   3  -1  -4   24.74    1.15
  -5   1   4  274.21    8.68
   5   1  -4  275.17    8.67
   5  -1   4  267.76    8.62
  -5  -1  -4  272.09    8.64
   5   1   4  291.52    8.59
   5  -1  -4  276.53    8.68
  -5  -1   4  273.83    8.70
  -5   1  -4  264.77    8.67
  -5  -1   4  291.23    8.72
  -7  -1  -4   27.80    1.43
   7  -1   4   27.03    1.28
  -7   1   4   27.92    1.48
   7   1  -4   28.16    1.32
  -7  -1   4   25.63    1.32
  -7  -1   4   25.28    1.40
   7   1   4   27.20    1.25
   7  -1  -4   26.22    1.34
  -7   1  -4   27.30    1.42
   9  -1   4   26.43    1.34
   9   1  -4   30.64    1.44
  -9  -1  -4   29.10    1.47
  -9   1   4   29.95    1.55
  -9   1  -4   29.57    1.58
  -9  -1   4   28.07    1.50
   9   1   4   29.61    1.34
 -11   1   4    3.59    0.67
 -11  -1  -4    2.77    0.67
 -11  -1   4    2.17    0.63
 -11   1  -4    3.44    0.67
  11   1   4    1.55    0.52
 -13  -1  -4   37.01    1.77
 -13   1   4   35.58    1.84
 -13   1  -4   34.00    1.76
 -13  -1   4   35.71    1.77
 -15   1   4   11.85    1.13
 -15  -1  -4   12.41    1.27
 -15   1  -4   11.81    1.15
 -15  -1   4   12.69    1.28
 -17  -1  -4   27.18    1.64
 -17   1   4   30.39    1.67
 -17  -1   4   30.91    1.76
 -17   1  -4   28.05    1.66
 -19   1   4    1.33    0.65
 -19  -1  -4    1.58    0.74
 -19  -1   4    1.14    0.65
 -19   1  -4    0.44    0.65
 -21   1   4   -0.31    0.59
 -21  -1  -4   -0.25    0.63
 -21  -1   4   -0.20    0.65
 -21   1  -4    0.12    0.61
   0  -2   4    1.09    0.44
   0   2  -4    0.80    0.37
   0  -2  -4    1.00    0.29
   0  -2  -4    0.54    0.40
   0   2  -4    0.14    0.40
   0   2   4    0.59    0.43
   0   2   4    0.28    0.24
   0   2   4    0.90    0.23
   0  -2   4    0.85    0.36
   0  -2  -4    0.86    0.27
   2  -2   4  189.49    5.81
   2   2  -4  176.52    5.81
  -2   2   4  186.14    5.77
  -2  -2  -4  186.77    5.71
   2   2  -4  187.57    5.87
  -2  -2   4  188.79    5.86
   2  -2  -4  188.24    5.80
   2   2   4  183.23    5.67
  -2  -2   4  188.36    5.85
  -2  -2   4  191.98    5.86
  -2   2  -4  181.52    5.81
   2   2   4  173.74    5.79
  -4  -2  -4  138.43    4.37
   4   2  -4  137.41    4.55
   4   2  -4  131.94    4.44
  -4   2   4  136.17    4.45
   4  -2   4  135.69    4.42
   4  -2  -4  137.40    4.44
  -4  -2   4  138.54    4.54
  -4  -2   4  131.91    4.47
   4   2   4  137.56    4.30
  -4   2  -4  138.27    4.45
   6  -2   4  222.48    7.05
  -6  -2  -4  219.38    7.03
  -6   2   4  212.01    7.06
   6   2  -4  226.42    7.06
  -6  -2   4  224.08    7.11
  -6  -2   4  221.24    7.16
  -6   2  -4  223.22    7.10
   6  -2  -4  225.71    7.08
   6   2   4  222.96    6.93
  -8   2   4    6.87    0.87
   8   2  -4    7.94    0.77
  -8  -2  -4    7.69    0.94
   8  -2   4    7.22    0.77
  -8   2  -4    5.42    0.76
  -8  -2   4    8.57    0.97
   8  -2  -4    5.21    0.65
  -8  -2   4    5.41    0.72
   8   2   4    5.45    0.67
 -10  -2  -4   15.84    1.11
 -10   2   4   14.79    1.13
 -10  -2   4   14.56    1.14
 -10  -2   4   13.07    1.14
  10   2   4   15.90    0.94
 -10   2  -4   14.73    1.26
 -12   2   4   10.89    1.08
 -12  -2  -4   12.14    1.18
 -12   2  -4    9.11    1.20
 -12  -2   4   14.10    1.14
 -14   2   4    7.60    0.99
 -14  -2  -4    6.91    0.84
 -14   2  -4    6.08    0.82
 -14  -2   4    6.72    0.86
 -16   2   4   67.46    2.73
 -16  -2  -4   67.79    2.79
 -16   2  -4   65.31    2.74
 -16  -2   4   68.55    2.76
 -18  -2  -4   -1.02    0.53
 -18   2   4    0.19    0.58
 -18   2  -4   -0.45    0.61
 -18  -2   4   -0.25    0.58
 -20   2   4    0.92    0.70
 -20  -2  -4    0.47    0.64
 -20   2  -4    0.53    0.64
 -20  -2   4    1.01    0.63
  -1   3   4    0.45    0.26
  -1  -3  -4    0.24    0.19
  -1  -3  -4    0.76    0.20
  -1  -3  -4    0.17    0.33
   1   3  -4    0.16    0.43
  -1   3   4    0.82    0.26
   1  -3   4    0.48    0.36
  -1   3   4    0.74    0.30
   1   3  -4    0.10    0.41
   1  -3  -4    1.30    0.50
   1  -3  -4    0.77    0.25
   1   3   4    0.14    0.41
  -1  -3   4    0.48    0.47
  -1   3  -4    0.24    0.37
  -1  -3   4    0.33    0.42
  -1  -3   4    0.67    0.41
   1  -3  -4    0.59    0.31
   3   3  -4   66.37    2.64
  -3   3   4   71.61    2.46
   3   3  -4   72.12    2.50
  -3  -3  -4   70.75    2.35
   3  -3   4   71.84    2.49
  -3  -3   4   72.46    2.69
  -3   3  -4   73.51    2.54
   3   3   4   70.68    2.25
  -3  -3   4   74.77    2.57
   3  -3  -4   71.30    2.48
  -5  -3  -4  102.47    3.31
  -5   3   4   94.39    3.36
   5   3  -4  105.02    3.59
   5   3  -4  101.31    3.38
   5  -3   4  101.30    3.39
  -5  -3   4   94.00    3.50
  -5  -3   4   98.70    3.43
   5  -3  -4  104.53    3.40
   5   3   4   97.19    3.18
  -5   3  -4   92.50    3.39
  -7  -3  -4    2.25    0.54
  -7   3   4    2.49    0.56
   7   3  -4    2.82    0.54
   7  -3   4    2.37    0.51
  -7  -3   4    1.95    0.61
  -7   3  -4    1.12    0.59
   7  -3  -4    1.81    0.49
  -7  -3   4    2.84    0.63
   7   3   4    2.38    0.40
   9   3  -4   12.31    0.89
  -9   3   4   13.50    1.12
  -9  -3  -4   11.30    1.04
  -9  -3   4   12.08    1.03
  -9  -3   4    9.66    1.01
   9   3   4   12.86    0.83
  -9   3  -4   12.24    1.06
 -11   3   4    8.57    0.97
 -11  -3  -4    8.04    0.97
 -11   3  -4    9.93    1.05
  11   3   4    8.67    0.76
 -11  -3   4   10.97    1.15
 -13  -3  -4    7.44    0.89
 -13   3   4    9.64    1.04
 -13  -3   4    9.58    1.04
 -13   3  -4    8.05    1.05
 -15  -3  -4    6.26    0.88
 -15   3   4    7.65    0.91
 -15   3  -4    6.06    0.84
 -15  -3   4    6.29    0.87
 -17  -3  -4    5.07    0.86
 -17   3   4    4.17    0.77
 -17  -3   4    4.76    0.79
 -17   3  -4    3.47    0.74
 -19  -3  -4    2.77    0.81
 -19   3   4    2.77    0.71
 -19   3  -4    3.67    0.81
 -19  -3   4    3.11    0.76
 -21   3   4    1.52    0.64
 -21  -3  -4    1.54    0.74
 -21   3  -4    1.91    0.74
 -21  -3   4    2.03    0.77
   0   4   4    7.48    0.77
   0  -4  -4    6.89    0.44
   0  -4  -4    7.95    0.76
   0   4   4    7.88    0.76
   0  -4  -4    7.42    0.73
   0   4  -4    7.67    0.81
   0   4  -4    7.71    0.83
   0  -4  -4    8.58    0.46
   0  -4   4    8.16    0.71
   2  -4   4    2.06    0.45
  -2   4   4    1.92    0.36
  -2   4   4    2.04    0.33
  -2  -4  -4    2.16    0.44
  -2  -4  -4    4.68    0.58
   2   4  -4    2.01    0.65
   2   4  -4    2.04    0.43
  -2  -4  -4    2.06    0.25
   2   4   4    2.80    0.45
  -2  -4   4    1.99    0.63
  -2   4  -4    2.02    0.48
  -2  -4   4    2.12    0.48
   2  -4  -4    1.84    0.39
   4   4  -4    0.86    0.47
  -4   4   4    0.78    0.41
   4   4  -4    0.76    0.67
   4  -4   4    1.02    0.44
  -4  -4  -4    0.78    0.33
  -4  -4   4    0.06    0.62
   4  -4  -4    0.29    0.44
  -4  -4   4    1.01    0.49
   4   4   4    0.64    0.17
  -4   4  -4    0.70    0.48
  -6  -4  -4    4.81    0.56
  -6   4   4    4.06    0.62
   6   4  -4    4.13    0.58
   6  -4   4    4.73    0.60
  -6   4  -4    4.19    0.65
   6  -4  -4    4.79    0.62
  -6  -4   4    6.41    0.87
   6   4   4    4.50    0.51
  -6  -4   4    4.06    0.66
  -8   4   4   40.47    1.76
  -8  -4  -4   38.20    1.71
   8   4  -4   40.82    1.69
  -8  -4   4   38.43    1.77
  -8   4  -4   40.99    1.81
   8   4   4   40.75    1.53
  -8  -4   4   39.90    1.89
 -10  -4  -4   17.01    1.22
 -10   4   4   18.18    1.21
  10   4  -4   17.80    1.03
 -10  -4   4   20.52    1.26
  10   4   4   18.04    0.96
 -10   4  -4   18.48    1.26
 -12  -4  -4    0.29    0.54
 -12   4   4    1.21    0.62
 -12  -4   4    0.55    0.57
  12   4   4    0.53    0.37
 -12   4  -4    1.39    0.59
 -14  -4  -4    0.26    0.54
 -14   4   4    0.25    0.58
 -14  -4   4    0.37    0.54
 -14   4  -4    0.92    0.58
 -16   4   4    1.63    0.66
 -16  -4  -4    3.36    0.78
 -16  -4   4    2.86    0.74
 -16   4  -4    2.64    0.71
 -18   4   4    0.78    0.67
 -18  -4  -4   -0.60    0.61
 -18   4  -4   -0.22    0.57
 -18  -4   4    0.81    0.67
 -20  -4  -4    0.06    0.59
 -20   4   4   -0.11    0.64
 -20  -4   4    0.35    0.59
 -20   4  -4    0.56    0.67
   1  -5   4  156.82    4.97
  -1  -5  -4  154.12    5.04
   1   5  -4  152.96    5.11
  -1   5   4  153.22    4.73
  -1  -5  -4  152.46    4.89
  -1   5   4  159.06    4.96
  -1   5   4  152.78    4.73
   1  -5  -4  159.53    4.90
   1   5   4  153.86    5.06
  -1  -5   4  157.35    4.98
  -1  -5   4  155.93    4.93
  -1   5  -4  155.44    5.06
  -1  -5   4  149.81    5.08
   1  -5  -4  156.82    4.83
  -1   5  -4  158.96    4.98
   1   5   4  152.95    4.92
   3   5  -4   11.72    1.23
   3   5  -4   11.15    0.74
  -3   5   4   12.75    0.72
  -3  -5  -4   11.84    0.96
  -3  -5  -4   11.78    0.53
  -3   5   4   11.61    0.82
   3  -5   4   11.52    0.86
   3   5   4   11.56    0.75
   3  -5  -4   13.55    0.89
  -3  -5   4   11.83    0.84
  -3  -5   4   12.51    1.13
  -3   5  -4   11.61    0.99
  -5   5   4   14.49    1.02
   5  -5   4   16.90    1.01
  -5  -5  -4   15.53    0.85
   5   5  -4   14.04    1.33
   5   5  -4   14.19    0.93
   5  -5  -4   16.93    1.08
  -5  -5   4   17.29    1.31
  -5  -5   4   16.90    1.13
  -5   5  -4   14.75    1.04
  -7   5   4    0.61    0.51
   7   5  -4    1.30    0.40
   7  -5   4    0.50    0.47
  -7  -5  -4   -0.26    0.39
  -7   5  -4    0.38    0.50
   7   5   4    0.92    0.28
   7  -5  -4    0.76    0.45
  -7  -5   4    1.18    0.63
  -7  -5   4    1.03    0.50
   9   5  -4    5.97    0.73
  -9  -5  -4    3.99    0.64
  -9   5   4    5.31    0.73
   9   5   4    5.06    0.55
  -9   5  -4    4.86    0.69
  -9  -5   4    5.10    0.74
 -11  -5  -4   48.16    2.09
 -11   5   4   49.08    2.09
  11   5   4   51.25    1.82
 -11   5  -4   49.24    2.12
 -11  -5   4   45.41    2.08
 -13  -5  -4    8.42    1.11
 -13   5   4    8.71    1.02
 -13  -5   4   10.14    1.18
 -13   5  -4    8.97    1.16
  13   5   4   11.13    0.76
 -15  -5  -4    3.31    0.74
 -15   5   4    3.88    0.75
 -15  -5   4    3.63    0.70
 -15   5  -4    3.59    0.72
 -17   5   4    5.28    0.80
 -17  -5  -4    5.38    0.83
 -17  -5   4    6.42    0.90
 -17   5  -4    5.05    0.81
 -19  -5  -4    1.26    0.70
 -19   5   4    2.46    0.74
 -19  -5   4    0.71    0.61
 -19   5  -4    0.82    0.63
 -21   5   4    4.51    0.83
 -21  -5  -4    5.64    0.92
 -21  -5   4    5.49    0.86
 -21   5  -4    5.41    0.82
   0  -6   4  377.91   11.87
   0  -6  -4  384.12   11.53
   0   6  -4  378.41   11.75
   0   6  -4  385.00   11.91
   0  -6  -4  387.41   11.76
   0  -6   4  390.05   11.78
   0  -6  -4  365.50   11.53
   0   6   4  386.16   11.87
   0  -6  -4  388.77   11.83
  -2  -6  -4   30.60    1.44
   2  -6   4   32.07    1.38
  -2   6   4   29.17    1.30
  -2  -6  -4   28.54    1.15
  -2   6   4   30.40    1.12
   2   6  -4   30.74    1.65
   2  -6  -4   28.10    1.17
  -2  -6   4   31.25    1.27
  -2   6  -4   30.21    1.38
   2  -6  -4   31.60    1.25
  -2  -6   4   31.57    1.55
   2   6   4   30.20    1.21
  -4  -6  -4   69.54    2.63
   4   6  -4   67.51    2.32
   4  -6   4   70.47    2.47
  -4  -6  -4   67.12    2.20
   4   6  -4   68.39    2.79
  -4   6   4   65.35    2.39
  -4  -6   4   68.50    2.74
   4   6   4   68.03    2.30
  -4   6  -4   69.55    2.51
  -4  -6   4   69.50    2.50
   4  -6  -4   70.73    2.47
  -6  -6  -4   31.13    1.56
   6   6  -4   28.19    1.76
  -6  -6  -4   29.01    1.28
   6  -6   4   31.48    1.44
   6   6  -4   29.83    1.31
  -6   6   4   34.89    1.47
  -6  -6   4   29.84    1.68
  -6   6  -4   30.18    1.47
   6  -6  -4   31.32    1.43
  -6  -6   4   29.18    1.47
  -8   6   4   50.85    2.08
   8   6  -4   50.74    1.94
  -8  -6  -4   48.81    1.97
  -8   6  -4   49.04    2.07
   8   6   4   49.08    1.73
  -8  -6   4   55.27    2.12
 -10  -6  -4  137.97    4.66
 -10   6   4  143.58    4.74
  10   6  -4  139.46    4.58
  10   6   4  136.82    4.42
 -10  -6   4  137.17    4.73
 -10   6  -4  139.42    4.75
 -12   6   4   45.43    1.99
 -12  -6  -4   40.91    1.91
 -12   6  -4   44.30    1.96
  12   6   4   43.51    1.62
 -12  -6   4   41.50    1.93
 -14  -6  -4    1.68    0.65
 -14   6   4    1.83    0.61
 -14   6  -4    2.40    0.67
  14   6   4    2.35    0.39
 -14  -6   4    3.43    0.74
 -16   6   4   10.08    1.13
 -16  -6  -4   11.93    1.24
 -16   6  -4   12.14    1.17
 -16  -6   4   13.40    1.30
 -18   6   4    8.71    1.06
 -18  -6  -4    9.63    1.25
 -18  -6   4   12.23    1.15
 -18   6  -4   11.07    1.23
 -20   6   4    0.31    0.59
 -20  -6  -4   -0.32    0.63
 -20  -6   4   -0.52    0.55
 -20   6  -4    0.68    0.65
  -1  -7  -4   47.91    1.97
  -1  -7  -4   51.28    1.75
   1  -7   4   51.49    1.90
  -1   7   4   47.78    1.95
   1   7  -4   55.42    2.19
   1  -7  -4   48.90    1.85
  -1   7  -4   50.50    1.86
  -1  -7   4   48.55    1.87
   1   7   4   48.09    2.08
  -1   7  -4   48.85    2.04
   1  -7  -4   49.60    1.68
  -1  -7   4   47.36    1.80
  -1  -7   4   48.68    2.05
  -3   7   4   25.75    1.17
   3   7  -4   25.77    1.04
  -3  -7  -4   25.13    1.36
   3  -7   4   25.79    1.20
   3   7  -4   25.23    1.57
  -3   7   4   24.51    1.05
  -3  -7   4   24.12    1.08
   3  -7  -4   24.84    1.17
  -3  -7   4   26.22    1.51
   3   7   4   24.65    1.02
  -3   7  -4   25.05    1.26
  -5  -7  -4    2.75    0.35
  -5  -7  -4    4.15    0.71
   5   7  -4    3.21    0.42
   5   7  -4    3.66    0.85
   5  -7   4    4.18    0.58
  -5   7   4    2.93    0.49
  -5   7  -4    2.98    0.58
  -5  -7   4    3.18    0.77
  -5  -7   4    4.04    0.57
   5   7   4    2.73    0.38
   5  -7  -4    3.46    0.52
   7   7  -4   43.68    1.70
  -7  -7  -4   43.95    1.70
   7   7  -4   41.84    2.16
  -7   7   4   45.38    1.83
  -7  -7   4   44.80    2.35
  -7   7  -4   43.79    1.90
  -7  -7   4   45.71    1.87
   9   7  -4    0.69    0.38
  -9  -7  -4    0.45    0.43
  -9   7   4    0.52    0.47
  -9   7  -4    0.48    0.50
   9   7   4    0.41    0.23
  -9  -7   4    0.40    0.48
 -11   7   4   64.52    2.55
  11   7  -4   63.61    2.35
 -11  -7  -4   62.95    2.48
 -11  -7   4   63.75    2.52
  11   7   4   66.12    2.19
 -11   7  -4   62.76    2.53
 -13   7   4    2.63    0.62
 -13  -7  -4    3.87    0.69
  13   7   4    4.56    0.52
 -13  -7   4    3.89    0.73
 -13   7  -4    2.58    0.64
 -15  -7  -4    0.72    0.59
 -15   7   4   -0.35    0.56
 -15   7  -4   -0.52    0.54
 -15  -7   4    0.39    0.62
 -17   7   4   -0.23    0.60
 -17  -7  -4    0.08    0.61
 -17   7  -4    0.57    0.61
 -17  -7   4    1.47    0.62
 -19  -7  -4    6.01    0.83
 -19   7   4    6.93    0.88
 -19  -7   4    6.28    0.88
 -19   7  -4    8.01    0.92
 -21  -7  -4    7.37    0.94
 -21   7   4    6.37    0.84
 -21   7  -4    6.50    0.90
 -21  -7   4    7.31    0.92
   0  -8   4   31.61    1.51
   0   8  -4   33.81    1.36
   0  -8  -4   33.93    1.47
   0   8   4   29.16    1.60
   0   8  -4   30.17    1.56
   0  -8   4   31.18    1.35
   0  -8  -4   30.34    1.30
   0  -8  -4   30.02    1.03
  -2   8   4   17.08    1.06
  -2  -8  -4   18.14    0.78
  -2  -8  -4   15.79    1.13
   2  -8   4   19.58    1.05
   2   8  -4   15.19    1.32
  -2   8   4   17.43    0.67
  -2  -8   4   17.72    0.86
   2   8   4   17.66    1.35
  -2  -8   4   17.75    1.01
  -2   8  -4   16.35    1.16
  -2  -8   4   17.11    1.24
  -2   8  -4   17.77    1.01
   2  -8  -4   18.18    0.91
   2  -8  -4   18.73    0.90
  -4  -8  -4    0.02    0.51
   4   8  -4    0.07    0.29
  -4   8   4    0.55    0.34
  -4  -8  -4    0.23    0.13
  -4   8   4    0.58    0.40
   4   8  -4    0.63    0.74
   4  -8   4    0.33    0.42
   4   8   4    0.18    0.26
  -4  -8   4   -0.05    0.59
  -4   8  -4    0.56    0.45
   4  -8  -4    0.86    0.41
  -6  -8  -4    1.66    0.68
  -6   8   4    1.93    0.47
   6   8  -4    1.55    0.82
   6   8  -4    1.81    0.37
  -6  -8  -4    1.54    0.34
  -6   8  -4    2.18    0.56
   6  -8  -4    1.21    0.49
  -6  -8   4    2.14    0.50
   6   8   4    1.68    0.33
   8   8  -4    7.28    0.68
   8   8  -4    7.78    1.03
  -8   8   4    8.17    0.81
  -8  -8  -4    8.43    0.77
  -8  -8   4    6.86    0.90
  -8   8  -4    7.32    0.88
 -10  -8  -4    2.56    0.52
 -10   8   4    2.07    0.55
 -10   8  -4    2.74    0.61
 -10  -8   4    1.79    0.57
  10   8   4    2.97    0.36
  12   8  -4    1.57    0.40
 -12  -8  -4    1.20    0.54
 -12   8   4    1.73    0.56
 -12   8  -4    0.89    0.56
 -12  -8   4    1.59    0.54
  12   8   4    1.80    0.29
 -14  -8  -4    8.22    1.02
 -14   8   4    8.35    1.06
 -14  -8   4    7.52    0.87
 -14   8  -4    8.13    0.99
 -16   8   4    2.90    0.65
 -16  -8  -4    3.59    0.72
 -16   8  -4    2.61    0.65
 -16  -8   4    3.67    0.72
 -18   8   4    2.62    0.72
 -18  -8  -4    3.28    0.73
 -18   8  -4    2.83    0.73
 -18  -8   4    3.36    0.72
 -20   8   4    0.38    0.62
 -20  -8  -4    0.40    0.61
 -20  -8   4   -0.37    0.60
 -20   8  -4   -0.89    0.57
  -1  -9  -4   16.65    1.13
   1   9  -4   14.54    1.24
  -1   9   4   15.98    1.16
   1  -9   4   15.87    0.95
  -1  -9  -4   14.66    0.78
   1  -9  -4   14.53    0.71
  -1   9  -4   14.69    1.15
   1  -9  -4   15.87    0.96
  -1   9  -4   15.60    0.91
  -1  -9   4   16.72    0.94
  -1  -9   4   15.78    1.15
   1   9   4   14.52    1.22
  -1  -9   4   14.30    0.85
   3   9  -4    5.53    0.91
  -3   9   4    5.08    0.73
  -3  -9  -4    5.89    0.77
   3  -9   4    7.96    0.79
  -3   9   4    6.08    0.49
   3  -9  -4    6.73    0.64
  -3  -9   4    4.79    0.81
  -3   9  -4    5.48    0.66
   3   9   4    6.38    0.95
  -3   9  -4    4.84    0.72
  -3  -9   4    6.70    0.58
  -5  -9  -4    3.19    0.38
   5   9  -4    2.94    0.87
   5   9  -4    4.58    0.44
  -5  -9  -4    2.91    0.67
  -5   9   4    3.27    0.45
  -5   9   4    4.24    0.55
   5  -9  -4    4.69    0.57
  -5   9  -4    3.43    0.55
   5   9   4    4.41    0.43
  -5  -9   4    3.60    0.54
  -7   9   4   14.40    0.95
  -7  -9  -4   13.99    0.82
   7   9  -4   13.73    0.73
   7   9  -4   10.93    1.35
  -7   9  -4   11.31    1.04
  -7  -9   4   14.32    1.01
   9   9  -4   -0.23    0.32
  -9   9   4    0.68    0.48
  -9  -9  -4    0.08    0.39
  -9  -9   4   -0.14    0.47
  -9   9  -4   -0.15    0.51
 -11   9   4   14.72    1.13
 -11  -9  -4   12.80    1.02
  11   9  -4   12.10    0.84
 -11   9  -4   14.48    1.17
 -11  -9   4   14.49    1.12
 -13   9   4    0.31    0.55
 -13  -9  -4    0.22    0.50
 -13  -9   4    0.67    0.51
 -13   9  -4   -0.07    0.51
 -15   9   4    1.11    0.55
 -15  -9  -4    0.49    0.53
 -15  -9   4    0.38    0.56
 -15   9  -4    0.19    0.52
 -17   9   4   -0.04    0.55
 -17  -9  -4    0.36    0.56
 -17  -9   4   -0.42    0.55
 -17   9  -4    0.20    0.62
 -19   9   4    0.89    0.63
 -19  -9  -4    0.63    0.61
 -19  -9   4   -0.18    0.58
 -19   9  -4    0.33    0.61
   0 -10  -4   71.99    2.29
   0  10  -4   70.01    2.79
   0 -10   4   72.81    2.55
   0 -10  -4   70.84    2.48
   0 -10   4   69.59    2.73
   0  10   4   74.25    2.83
   0 -10  -4   73.99    2.70
  -2 -10  -4    8.44    0.52
   2 -10   4    8.94    0.80
  -2 -10  -4    8.45    0.92
   2  10  -4    9.78    1.18
  -2  10   4    9.11    0.86
   2  10   4    7.96    0.98
  -2  10  -4    7.79    0.76
  -2 -10   4    8.57    1.01
   2 -10  -4    7.81    0.65
  -2  10  -4    8.10    0.99
  -2 -10   4    8.64    0.63
   2 -10  -4    8.28    0.72
  -2 -10   4    9.21    0.76
  -4  10   4   22.46    0.96
   4  10  -4   21.92    1.59
  -4 -10  -4   20.10    1.35
  -4  10   4   21.06    1.15
   4  10   4   21.91    1.56
  -4  10  -4   23.50    1.32
   4 -10  -4   23.09    1.13
  -4  10  -4   23.27    1.18
   6  10  -4    3.14    0.33
  -6  10   4    3.48    0.53
  -6 -10  -4    2.46    0.33
   6  10  -4    2.29    0.81
  -6  10   4    2.24    0.48
  -6 -10   4    3.57    0.54
   6  10   4    3.91    0.37
  -6  10  -4    2.80    0.57
   8  10  -4    7.67    0.54
  -8  10   4    6.77    0.79
   8  10  -4    7.80    1.06
  -8 -10  -4    7.80    0.69
  -8 -10   4    8.34    0.88
  -8  10  -4    6.41    0.74
  10  10  -4   16.77    0.87
 -10  10   4   16.89    1.13
 -10 -10  -4   15.47    1.02
 -10  10  -4   15.73    1.18
 -10 -10   4   17.87    1.15
  12  10  -4    5.14    0.63
 -12  10   4    5.24    0.69
 -12 -10  -4    4.93    0.65
 -12  10  -4    5.09    0.70
 -12 -10   4    5.85    0.74
 -14  10   4   -0.69    0.52
 -14 -10  -4   -0.50    0.45
 -14  10  -4   -0.51    0.56
 -14 -10   4    0.01    0.54
 -16  10   4    1.84    0.61
 -16 -10  -4    1.08    0.59
 -16 -10   4    1.56    0.60
 -16  10  -4    2.14    0.63
 -18  10   4    0.96    0.56
 -18 -10  -4    0.89    0.58
 -18  10  -4    0.68    0.55
 -18 -10   4    0.48    0.59
 -20 -10  -4   -0.28    0.56
 -20  10   4   -0.69    0.55
 -20 -10   4   -0.33    0.59
 -20  10  -4   -0.02    0.57
  -1 -11  -4   39.85    1.29
  -1 -11  -4   39.58    1.47
   1  11  -4   39.31    1.96
   1 -11   4   40.67    1.65
  -1 -11  -4   38.32    1.79
  -1  11   4   39.92    1.80
   1 -11  -4   43.06    1.74
   1  11   4   40.65    2.02
  -1  11  -4   42.16    1.91
   1 -11  -4   41.31    1.45
  -1 -11   4   40.41    1.62
  -1  11  -4   40.28    1.58
  -3  11   4    6.28    0.40
   3  11  -4    5.15    0.91
  -3  11   4    8.80    0.88
  -3 -11  -4    7.18    1.03
  -3  11  -4    7.63    0.96
   3  11   4    6.86    1.00
  -3 -11   4    7.24    0.53
   3 -11  -4    6.91    0.68
  -3 -11   4    8.51    0.75
  -3  11  -4    5.97    0.76
  -5  11   4    1.80    0.47
  -5  11   4    0.94    0.34
  -5 -11  -4    1.10    0.20
   5  11  -4    0.77    0.72
  -5  11  -4    0.57    0.55
  -5  11  -4    1.08    0.45
  -7 -11  -4    0.10    0.27
  -7  11   4   -0.51    0.38
  -7  11   4    0.29    0.41
   7  11  -4    0.23    0.22
   7  11  -4   -0.43    0.69
   7  11   4    0.49    0.19
  -7 -11   4    0.37    0.43
  -7  11  -4   -0.21    0.47
   9  11  -4    0.18    0.74
   9  11  -4    0.82    0.28
  -9 -11  -4    0.70    0.39
  -9  11   4   -0.08    0.42
  -9 -11   4    0.58    0.46
   9  11   4    1.14    0.27
  -9  11  -4   -0.23    0.44
  11  11  -4   23.04    1.00
 -11  11   4   22.07    1.27
 -11 -11  -4   22.80    1.23
 -11 -11   4   20.73    1.26
 -11  11  -4   22.01    1.28
 -13  11   4   -0.71    0.49
 -13 -11  -4    0.06    0.49
 -13 -11   4   -0.06    0.50
 -13  11  -4   -0.35    0.48
 -15 -11  -4   -0.64    0.49
 -15  11   4   -0.37    0.54
 -15 -11   4   -0.67    0.45
 -15  11  -4    0.10    0.55
 -17 -11  -4   -1.08    0.48
 -17  11   4   -1.20    0.47
 -17  11  -4   -0.03    0.57
 -17 -11   4   -0.38    0.55
 -19 -11  -4    1.25    0.61
 -19  11   4    1.06    0.56
 -19 -11   4    1.79    0.64
 -19  11  -4    1.74    0.58
   0  12   4  172.23    5.81
   0 -12  -4  170.57    5.48
   0 -12  -4  171.30    5.34
   0  12  -4  176.73    5.88
   0 -12  -4  176.86    5.75
   0 -12   4  171.41    5.56
  -2  12   4    4.89    0.74
   2  12  -4    4.75    0.89
  -2 -12  -4    5.73    0.44
  -2 -12  -4    3.05    0.75
  -2  12  -4    5.20    0.69
   2 -12  -4    5.05    0.58
  -2  12  -4    5.60    0.81
  -2 -12   4    5.87    0.66
  -2 -12   4    4.34    0.54
   2 -12  -4    4.65    0.59
   2  12   4    4.16    0.93
   4  12  -4   -1.11    0.68
  -4  12   4    0.46    0.49
  -4  12   4   -0.15    0.24
   4 -12  -4    0.09    0.37
   4  12   4   -1.75    0.66
  -4  12  -4   -0.76    0.39
  -4  12  -4   -0.52    0.54
  -6  12   4   -0.65    0.33
  -6 -12  -4   -0.08    0.22
   6  12  -4    0.11    0.75
  -6  12   4    0.19    0.43
  -6  12  -4    0.08    0.43
  -6 -12   4    0.41    0.43
  -6  12  -4   -0.47    0.49
  -8  12   4   14.21    1.00
   8  12  -4   16.90    1.51
  -8  12   4   14.96    0.95
   8  12  -4   14.96    0.66
  -8 -12  -4   15.86    0.86
  -8  12  -4   15.63    1.02
   8  12   4   14.86    0.60
  -8 -12   4   17.68    1.07
  10  12  -4   24.93    0.99
 -10 -12  -4   26.19    1.22
 -10  12   4   26.29    1.30
 -10  12  -4   26.26    1.40
  10  12   4   24.29    0.95
 -10 -12   4   22.71    1.31
 -12 -12  -4   16.60    1.08
 -12  12   4   15.71    1.14
 -12  12  -4   15.79    1.21
 -12 -12   4   15.61    1.15
 -14 -12  -4    5.12    0.66
 -14  12   4    4.58    0.65
 -14  12  -4    4.64    0.69
 -14 -12   4    5.56    0.73
 -16 -12  -4    3.32    0.66
 -16  12   4    3.56    0.67
 -16  12  -4    4.13    0.67
 -16 -12   4    3.18    0.69
 -18  12   4    4.44    0.70
 -18 -12  -4    3.88    0.69
 -18 -12   4    4.61    0.76
 -18  12  -4    4.34    0.70
  -1 -13  -4   70.58    2.26
   1  13  -4   69.19    2.91
  -1  13   4   70.08    2.82
  -1 -13  -4   69.25    2.36
   1 -13  -4   69.77    2.68
   1  13   4   74.72    2.93
  -1  13  -4   75.93    2.91
   1 -13  -4   69.69    2.37
  -3  13   4   38.70    1.80
   3  13  -4   38.59    2.06
  -3  13  -4   38.12    1.57
   3  13   4   37.64    2.01
  -3 -13   4   38.94    1.38
  -3  13  -4   41.29    1.90
   3 -13  -4   39.73    1.57
  -5  13   4    0.17    0.46
  -5  13   4    0.16    0.27
   5  13  -4   -0.05    0.75
  -5  13  -4   -0.61    0.57
   5  13   4   -1.62    0.78
  -5  13  -4   -0.21    0.38
   7  13  -4   30.81    1.91
  -7  13   4   31.46    1.32
  -7 -13  -4   29.30    1.19
  -7  13   4   28.96    1.47
  -7  13  -4   36.48    1.75
  -7  13  -4   31.76    1.48
  -7 -13   4   31.44    1.47
   9  13  -4    0.86    0.79
  -9  13   4   -0.04    0.47
  -9 -13  -4   -0.13    0.32
   9  13  -4    0.48    0.19
  -9  13   4   -0.02    0.39
  -9  13  -4    0.55    0.45
  -9 -13   4   -0.19    0.45
 -11  13   4   84.59    2.90
 -11 -13  -4   81.52    2.84
  11  13   4   78.00    2.56
 -11 -13   4   77.13    2.93
 -11  13  -4   80.19    2.98
 -13 -13  -4    1.86    0.52
 -13  13   4    1.75    0.54
 -13  13  -4    1.77    0.55
 -13 -13   4    2.93    0.60
 -15 -13  -4    0.91    0.48
 -15  13   4    1.16    0.54
 -15 -13   4   -0.16    0.53
 -15  13  -4    0.96    0.57
 -17  13   4    0.16    0.52
 -17 -13  -4    0.59    0.52
 -17  13  -4   -0.08    0.58
 -17 -13   4    1.26    0.58
 -19  13   4    9.97    1.05
 -19 -13   4    8.93    0.97
 -19  13  -4    7.79    1.06
   0  14   4   57.32    2.42
   0 -14  -4   53.46    1.82
   0 -14  -4   51.52    1.92
   0  14  -4   54.68    2.46
  -2 -14  -4   -0.05    0.21
  -2  14   4   -1.54    0.55
   2  14  -4   -0.32    0.69
  -2 -14  -4    0.06    0.16
  -2  14  -4   -0.05    0.33
  -2  14  -4   -0.87    0.57
   2  14   4   -0.20    0.63
  -2 -14   4    0.44    0.28
   2 -14  -4    0.39    0.32
  -4  14   4   16.44    0.61
  -4  14   4   13.20    1.13
   4  14  -4   14.94    1.39
  -4  14  -4   14.98    1.21
  -4  14  -4   15.80    0.96
   4  14   4   16.87    1.57
  -6  14   4    0.37    0.51
   6  14  -4    0.73    0.78
  -6 -14  -4    0.67    0.23
  -6  14   4    0.24    0.30
  -6  14  -4    0.22    0.42
  -6  14  -4    0.71    0.59
  -8  14   4   20.59    1.03
   8  14  -4   17.80    1.59
  -8 -14  -4   18.23    0.92
  -8  14   4   21.00    1.19
  -8 -14   4   19.88    1.17
  -8  14  -4   19.67    1.17
  -8  14  -4   22.36    1.36
 -10  14   4   18.20    1.03
 -10  14   4   16.71    1.13
 -10 -14  -4   17.08    0.97
 -10 -14   4   16.21    1.12
 -10  14  -4   18.29    1.18
 -12 -14  -4    2.42    0.48
 -12  14   4    2.25    0.53
 -12  14  -4    1.65    0.54
 -12 -14   4    2.16    0.53
 -14 -14  -4    2.63    0.53
 -14  14   4    2.76    0.56
 -14 -14   4    1.23    0.55
 -14  14  -4    2.19    0.58
 -16  14   4    0.50    0.50
 -16  14  -4   -0.28    0.55
 -16 -14   4    0.20    0.53
 -18  14   4    2.76    0.61
 -18  14  -4    2.32    0.60
 -18 -14   4    2.35    0.61
  -1 -15  -4    0.40    0.28
  -1  15   4    0.91    0.69
  -1 -15  -4    0.74    0.23
   1  15  -4    0.55    0.73
  -1  15  -4    0.93    0.69
   1 -15  -4    0.76    0.32
   1  15   4    0.13    0.74
  -3 -15  -4    1.26    0.22
  -3  15   4    1.08    0.57
   3  15  -4    2.37    0.87
  -3  15  -4    1.10    0.41
   3  15   4    2.68    0.79
  -3  15  -4    2.25    0.66
  -3 -15   4    1.62    0.27
  -5  15   4    2.69    0.64
  -5  15   4    3.36    0.40
   5  15  -4    1.86    0.85
   5  15   4    3.13    0.97
  -5  15  -4    1.86    0.47
  -5  15  -4    1.45    0.73
  -7  15   4    0.24    0.50
  -7 -15  -4    0.23    0.25
   7  15  -4   -0.29    0.75
  -7  15   4    0.36    0.31
  -7  15  -4    0.19    0.58
  -7 -15   4    0.27    0.43
  -7  15  -4   -0.40    0.40
   9  15  -4    1.01    0.84
  -9  15   4    1.15    0.40
  -9 -15  -4    0.70    0.32
  -9  15   4   -0.51    0.48
  -9  15  -4   -0.29    0.48
  -9  15  -4    0.22    0.63
  -9 -15   4    0.34    0.46
 -11  15   4    1.70    0.54
 -11 -15  -4    0.90    0.40
 -11  15   4    1.59    0.48
 -11 -15   4    1.14    0.49
 -11  15  -4    0.74    0.53
 -13  15   4    1.80    0.54
 -13 -15  -4    1.52    0.50
 -13  15   4    0.89    0.47
 -13  15  -4    0.05    0.51
 -13 -15   4    1.30    0.52
 -15  15   4    0.41    0.46
 -15 -15   4    0.69    0.50
 -15  15  -4   -0.44    0.45
 -17  15   4    0.59    0.52
 -17 -15   4    0.14    0.53
 -17  15  -4   -0.11    0.52
   0  16  -4   10.07    1.19
   0 -16  -4    8.26    0.67
   0  16   4   10.63    1.14
   0 -16  -4   10.70    0.62
  -2 -16  -4    1.23    0.22
   2  16  -4    1.28    0.77
  -2  16   4    1.57    0.66
  -2 -16  -4    1.30    0.23
   2  16   4    1.17    0.70
  -2 -16   4    0.74    0.30
  -2  16  -4    0.27    0.66
  -4  16   4   -0.12    0.57
   4  16  -4   -0.56    0.70
  -4  16  -4   -0.92    0.58
  -4  16  -4    0.46    0.37
   4  16   4    0.07    0.74
  -6  16   4    9.35    0.56
   6  16  -4   11.59    1.34
  -6  16   4    9.72    0.98
  -6  16  -4   10.36    1.08
  -6  16  -4    8.04    0.84
   6  16   4    9.31    1.32
  -8 -16  -4    4.28    0.50
  -8  16   4    3.28    0.43
   8  16  -4    3.16    0.92
  -8  16   4    3.22    0.64
  -8  16  -4    3.71    0.79
  -8  16  -4    3.45    0.57
  -8 -16   4    3.31    0.53
  10  16  -4    3.32    0.90
 -10  16   4    3.72    0.52
 -10  16   4    4.05    0.63
 -10 -16  -4    3.25    0.44
 -10  16  -4    3.07    0.79
 -10  16  -4    3.72    0.60
 -10 -16   4    3.38    0.58
 -12  16   4    0.14    0.42
 -12  16   4    0.20    0.47
 -12  16  -4    0.15    0.49
 -12 -16   4    0.04    0.43
 -14  16   4    0.27    0.48
 -14  16   4    0.09    0.45
 -14  16  -4    1.25    0.52
 -14 -16   4    0.60    0.49
 -16  16   4    1.36    0.53
 -16  16  -4    0.66    0.51
 -16 -16   4    1.48    0.53
  -1 -17  -4    0.14    0.25
  -1  17   4    0.75    0.71
  -1 -17  -4   -0.02    0.23
   1  17  -4   -0.79    0.62
   1 -17  -4    0.40    0.33
  -1 -17   4    0.58    0.32
   1  17   4    0.11    0.72
  -1  17  -4    0.36    0.66
  -3 -17  -4    9.43    0.52
  -3  17   4   11.25    1.14
   3  17  -4   10.72    1.30
  -3  17  -4   10.14    0.71
   3  17   4   10.04    1.25
  -3  17  -4    9.06    1.11
  -3 -17   4    9.80    0.49
  -5  17   4   35.21    1.69
   5  17  -4   36.27    2.00
  -5  17  -4   33.61    1.76
  -5  17  -4   34.31    1.42
   5  17   4   31.25    1.95
  -7  17   4    0.13    0.29
   7  17  -4   -0.54    0.76
  -7  17   4    0.70    0.55
  -7 -17  -4    0.90    0.27
  -7 -17   4    1.10    0.45
  -7  17  -4    0.03    0.42
  -7  17  -4    0.33    0.60
  -9  17   4    3.84    0.47
   9  17  -4    4.38    0.96
  -9  17   4    4.06    0.65
  -9  17  -4    4.06    0.57
  -9 -17   4    3.39    0.54
  -9  17  -4    3.07    0.73
 -11  17   4    1.57    0.53
 -11  17   4    0.49    0.44
 -11  17  -4    1.70    0.51
 -11  17  -4    1.88    0.71
 -11 -17   4    1.01    0.47
 -13  17   4    6.84    0.85
 -13  17   4    8.21    0.89
 -13 -17   4    7.81    0.84
 -13  17  -4    7.40    0.90
 -15  17   4    1.69    0.51
 -15  17   4    1.99    0.58
 -15 -17   4    1.72    0.53
 -15  17  -4    2.13    0.53
   0 -18  -4    3.77    0.42
   0 -18  -4    4.26    0.48
   0  18  -4    3.36    0.85
   0  18   4    3.46    0.87
  -2 -18  -4   10.43    0.61
  -2  18   4   11.97    1.26
  -2 -18  -4   10.93    0.49
   2  18  -4    9.42    1.29
  -2  18  -4   11.16    1.19
   2  18   4    9.50    1.37
  -2 -18   4   11.35    0.61
   4  18  -4    1.41    0.81
  -4  18   4    2.11    0.63
  -4  18  -4    0.94    0.76
   4  18   4   -0.23    0.79
  -4  18  -4    1.45    0.37
  -6  18   4    9.51    0.94
   6  18  -4    9.55    1.19
  -6  18  -4   10.56    0.80
  -6  18  -4   10.72    1.11
   6  18   4    8.67    1.15
   8  18  -4    3.13    0.91
  -8  18   4    4.16    0.56
  -8  18   4    4.89    0.72
  -8  18  -4    4.47    0.56
  -8  18  -4    5.16    0.80
  -8 -18   4    4.46    0.58
  10  18  -4    0.38    0.76
 -10  18   4    0.01    0.35
 -10  18   4    0.21    0.48
 -10  18  -4    0.34    0.64
 -10 -18   4    0.21    0.41
 -10  18  -4    0.34    0.45
 -12  18   4   -0.25    0.46
 -12  18   4   -0.14    0.38
 -12  18  -4    0.10    0.47
 -12  18  -4    0.47    0.59
 -12 -18   4   -0.10    0.42
 -14  18   4    2.13    0.51
 -14  18   4    2.81    0.57
 -14  18  -4    2.71    0.57
 -14  18  -4    2.54    0.72
 -16  18   4    8.60    0.93
 -16  18  -4   10.32    1.01
  -1  19   4    0.88    0.65
   1  19  -4    0.55    0.71
   1  19   4   -0.10    0.67
  -1  19  -4   -1.03    0.63
  -1 -19   4   -0.24    0.28
  -3  19   4    2.31    0.73
   3  19  -4    2.06    0.84
  -3  19  -4    1.84    0.71
   3  19   4    1.14    0.76
  -5  19   4    3.73    0.72
   5  19  -4    1.83    0.82
  -5  19  -4    2.62    0.79
   5  19   4    2.77    0.85
  -5  19  -4    2.43    0.40
  -7  19   4   -0.28    0.54
   7  19  -4    0.12    0.78
  -7  19  -4   -0.04    0.38
  -7  19  -4   -0.52    0.64
  -7 -19   4    0.02    0.40
  -9  19   4    0.33    0.52
  -9  19   4    0.74    0.31
   9  19  -4    1.35    0.82
  -9  19  -4    0.55    0.44
  -9  19  -4    0.66    0.70
  -9 -19   4    1.15    0.43
 -11  19   4    1.57    0.40
 -11  19   4    0.93    0.53
 -11  19  -4    1.79    0.48
 -11 -19   4    2.32    0.75
 -11  19  -4    1.96    0.73
 -13  19   4    1.25    0.42
 -13  19   4    1.62    0.56
 -13  19  -4    0.98    0.72
 -13  19  -4    1.31    0.52
 -15  19   4    0.06    0.43
 -15  19  -4   -0.10    0.56
 -15  19  -4    0.35    0.46
   0  20  -4    1.38    0.77
   0  20   4    0.27    0.74
  -2  20   4    0.38    0.69
   2  20  -4    0.73    0.78
   2  20   4    0.03    0.78
  -2  20  -4   -0.08    0.65
   4  20  -4    0.15    0.73
  -4  20   4    0.50    0.62
  -4  20  -4   -0.52    0.57
   4  20   4    0.04    0.72
  -6  20   4    1.45    0.64
   6  20  -4    1.72    0.93
   6  20   4    1.99    0.88
  -6  20  -4    1.48    0.37
  -6  20  -4    2.20    0.67
  -8  20   4    0.72    0.55
   8  20  -4    0.98    0.82
  -8 -20   4    1.30    0.45
  -8  20  -4    1.24    0.71
  -8  20  -4    1.23    0.41
  10  20  -4   -0.41    0.79
 -10  20   4   -0.20    0.48
 -10  20  -4    0.63    0.61
 -10  20  -4   -0.24    0.43
 -12  20   4    0.14    0.49
 -12  20  -4    0.41    0.47
 -12  20  -4    1.51    0.73
 -14  20   4   -0.10    0.39
 -14  20  -4    0.17    0.59
 -14  20  -4   -0.49    0.42
   1  21  -4    0.53    0.72
  -1  21   4   -0.01    0.69
  -1  21  -4    0.69    0.72
   1  21   4   -0.80    0.72
   3  21  -4   -0.87    0.70
  -3  21   4    0.27    0.59
   3  21   4    0.74    0.70
  -3  21  -4    0.27    0.71
  -5  21   4    3.15    0.72
   5  21  -4    0.35    0.83
   5  21   4    2.37    0.83
  -5  21  -4    2.26    0.71
  -7  21   4   -0.14    0.53
   7  21  -4   -1.65    0.72
  -7  21  -4   -0.05    0.65
  -7  21  -4   -0.05    0.32
   9  21  -4   -0.20    0.76
  -9  21   4    0.42    0.54
  -9  21  -4    1.46    0.64
  -9  21  -4    0.08    0.39
 -11  21   4   -0.58    0.47
 -11  21  -4   -0.23    0.59
 -11  21  -4   -1.27    0.38
 -13  21  -4    0.71    0.62
 -13  21  -4   -0.03    0.45
   0  22   4    5.33    0.90
   0  22  -4    3.76    0.93
   2  22  -4    0.08    0.74
  -2  22   4    1.61    0.75
   2  22   4    1.61    0.73
  -2  22  -4    0.94    0.71
   4  22  -4   -0.89    0.70
  -4  22   4   -0.92    0.59
  -4  22  -4    0.32    0.69
   4  22   4   -0.16    0.70
  -6  22   4    0.36    0.60
   6  22  -4   -0.30    0.75
  -6  22  -4    0.16    0.61
   6  22   4   -1.43    0.65
   8  22  -4    1.67    0.86
  -8  22   4    0.38    0.57
  -8  22  -4    1.27    0.71
  10  22  -4    0.61    0.78
 -10  22   4    0.35    0.53
 -10  22  -4    1.29    0.69
 -10  22  -4    0.21    0.37
 -12  22  -4    0.31    0.41
 -12  22  -4    1.25    0.66
  -1  23   4    1.15    0.74
   1  23  -4    0.73    0.76
  -1  23  -4    1.56    0.74
   1  23   4    0.43    0.74
  -3  23   4    0.37    0.70
   3  23  -4    1.23    0.79
  -3  23  -4    1.37    0.72
   3  23   4    1.73    0.76
  -5  23   4   -0.08    0.61
   5  23  -4   -0.46    0.71
  -5  23  -4   -0.05    0.68
   5  23   4   -0.18    0.69
  -7  23   4   -0.41    0.56
   7  23  -4    1.22    0.81
  -7  23  -4   -0.27    0.60
   9  23  -4    0.17    0.77
  -9  23   4    0.39    0.56
  -9  23  -4   -0.03    0.66
   0  24   4   -0.47    0.63
   0  24  -4   -1.54    0.66
   2  24  -4    2.12    0.91
  -2  24   4    2.50    0.79
  -2  24  -4    1.17    0.75
   2  24   4    1.60    0.81
  -4  24   4    0.60    0.59
   4  24  -4    0.71    0.76
  -4  24  -4    0.07    0.69
   4  24   4   -0.49    0.72
  -6  24   4    3.16    0.74
   6  24  -4    2.27    0.86
  -6  24  -4    3.50    0.78
   6  24   4    3.44    0.94
   8  24  -4    1.61    0.84
  -8  24   4    1.33    0.60
  -8  24  -4    0.81    0.65
  -1  25   4    0.74    0.68
   1  25  -4    0.74    0.73
  -1  25  -4    1.07    0.77
   1  25   4    1.81    0.82
  -3  25   4    0.83    0.65
   3  25  -4    2.02    0.79
   3  25   4    1.21    0.83
  -3  25  -4   -0.53    0.68
   5  25  -4    2.06    0.82
  -5  25   4    1.96    0.66
  -5  25  -4    1.77    0.80
   5  25   4    2.64    0.83
   7  25  -4    0.56    0.85
  -7  25   4    0.75    0.63
  -7  25  -4    0.53    0.66
   0  26   4    0.23    0.72
   0  26  -4   -0.07    0.72
   2  26  -4   -0.43    0.66
  -2  26   4    0.11    0.69
   2  26   4    0.30    0.76
  -2  26  -4    0.62    0.72
  -4  26   4   -0.46    0.63
   4  26  -4    0.32    0.71
   4  26   4   -0.92    0.74
  -4  26  -4    0.31    0.73
  -1   0   5    2.08    0.39
   1   0  -5    2.37    0.52
  -1   0  -5    2.62    0.43
   1   0  -5    2.04    0.42
  -1   0   5    1.87    0.43
   1   0   5    1.47    0.53
  -1   0   5    1.80    0.53
   1   0  -5    2.12    0.29
   1   0   5    2.11    0.38
   3   0  -5   62.84    2.26
   3   0  -5   60.45    2.12
   3   0   5   62.23    2.16
  -3   0  -5   62.47    2.18
  -3   0   5   61.88    2.25
  -3   0   5   60.71    2.13
   3   0  -5   63.27    2.39
   5   0   5  173.92    5.48
  -5   0  -5  170.20    5.55
  -5   0   5  170.37    5.51
  -5   0   5  173.32    5.60
   5   0  -5  172.75    5.57
   7   0  -5   26.35    1.29
  -7   0   5   24.56    1.43
   7   0   5   24.91    1.22
  -7   0  -5   24.26    1.34
  -9   0   5   25.97    1.49
  -9   0  -5   25.99    1.47
   9   0   5   25.06    1.22
 -11   0   5    3.52    0.66
 -11   0  -5    3.69    0.68
 -13   0  -5   16.48    1.27
 -13   0   5   18.96    1.29
 -15   0  -5    7.11    0.87
 -15   0   5    8.66    1.08
 -17   0  -5   16.81    1.44
 -17   0   5   15.55    1.29
 -19   0  -5    1.98    0.77
 -19   0   5    2.23    0.72
 -21   0   5    1.38    0.66
 -21   0  -5    1.05    0.72
   0   1   5    5.64    0.65
   0  -1   5    7.15    0.64
   0  -1  -5    5.65    0.64
   0  -1   5    7.50    0.83
   0  -1  -5    7.02    0.61
   0   1   5    6.90    0.58
   0   1  -5    6.97    0.73
   0   1   5    6.70    0.65
   0  -1  -5    6.50    0.72
   0   1  -5   11.01    0.81
   2   1  -5  127.58    4.13
  -2  -1  -5  131.96    4.10
   2   1  -5  132.44    4.22
  -2   1   5  130.22    4.18
  -2   1   5  132.40    4.32
  -2   1   5  128.05    3.94
   2   1  -5  125.66    4.23
   2  -1   5  121.79    4.12
   2  -1  -5  134.54    4.21
   2   1   5  130.94    4.21
  -2  -1   5  127.73    4.26
   2  -1  -5  126.40    4.29
  -2  -1   5  126.90    4.09
   2  -1  -5  130.17    3.97
  -2  -1   5  124.31    4.20
   2   1   5  131.72    4.08
  -2   1  -5  133.35    4.18
   4  -1   5   95.69    3.15
  -4  -1  -5   91.00    3.13
  -4   1   5   93.48    3.19
   4   1  -5   93.02    3.17
   4   1  -5   96.32    3.32
   4   1  -5   89.30    3.19
  -4   1   5   92.40    3.04
   4   1   5   93.86    3.07
   4  -1  -5   90.38    3.18
  -4   1  -5   94.11    3.18
  -4  -1   5   94.38    3.25
  -4  -1   5   94.11    3.22
  -6   1   5  195.98    6.44
   6   1  -5  214.94    6.47
   6  -1   5  192.44    6.36
  -6  -1  -5  192.19    6.39
  -6  -1   5  199.11    6.45
   6   1   5  191.23    6.31
  -6  -1   5  203.28    6.49
  -6   1  -5  203.76    6.45
   6  -1  -5  210.96    6.47
   8   1  -5   22.11    1.25
   8  -1   5   22.85    1.20
  -8  -1  -5   22.20    1.26
  -8   1   5   20.73    1.27
   8  -1  -5   23.10    1.29
  -8   1  -5   22.05    1.38
   8   1   5   21.74    1.12
  -8  -1   5   20.93    1.29
  -8  -1   5   21.18    1.20
 -10  -1  -5    1.98    0.62
 -10   1   5    1.43    0.56
 -10   1  -5    1.43    0.63
 -10  -1   5    1.26    0.55
  10   1   5    1.29    0.40
 -10  -1   5    0.68    0.61
 -12   1   5   17.12    1.24
 -12  -1  -5   17.03    1.31
 -12   1  -5   15.42    1.24
 -12  -1   5   16.11    1.22
 -14  -1  -5    4.01    0.79
 -14   1   5    3.68    0.72
 -14   1  -5    3.97    0.73
 -14  -1   5    5.16    0.75
 -16  -1  -5   48.82    2.20
 -16   1   5   47.33    2.25
 -16   1  -5   48.68    2.22
 -16  -1   5   50.46    2.29
 -18   1   5    1.08    0.63
 -18  -1  -5    0.41    0.61
 -18   1  -5   -0.02    0.68
 -18  -1   5    0.53    0.59
 -20  -1  -5    2.46    0.78
 -20   1   5    0.98    0.63
 -20  -1   5    0.99    0.72
 -20   1  -5    1.15    0.74
   1  -2   5    2.81    0.44
  -1   2   5    3.35    0.40
   1   2  -5    2.69    0.50
  -1  -2  -5    2.98    0.35
  -1   2   5    2.46    0.60
   1   2  -5    3.08    0.51
  -1  -2  -5    3.90    0.51
  -1   2   5    2.18    0.39
  -1  -2   5    2.67    0.47
  -1  -2   5    3.46    0.56
  -1  -2   5    2.97    0.44
   1   2   5    3.48    0.42
  -1   2  -5    2.88    0.51
   1  -2  -5    2.69    0.59
   1  -2  -5    2.98    0.45
   1   2   5    2.57    0.52
   1   2   5    2.56    0.35
   3  -2   5   42.74    1.69
  -3   2   5   44.54    1.69
  -3  -2  -5   44.98    1.63
   3   2  -5   43.20    1.74
   3   2  -5   42.12    1.83
   3   2  -5   43.14    1.77
   3  -2  -5   44.80    1.71
   3   2   5   45.65    1.55
  -3  -2   5   42.59    1.78
  -3  -2   5   41.56    1.77
  -3  -2   5   46.06    1.92
  -3   2  -5   45.42    1.78
  -5   2   5   79.58    2.83
   5   2  -5   80.85    2.83
  -5  -2  -5   80.99    2.79
   5   2  -5   77.01    2.86
   5  -2   5   79.64    2.80
   5   2   5   80.12    2.68
  -5   2  -5   81.72    2.85
  -5  -2   5   79.37    2.88
   5  -2  -5   81.40    2.85
  -5  -2   5   79.56    2.94
  -7  -2  -5   -0.16    0.50
   7   2  -5    0.50    0.48
   7  -2   5    0.64    0.45
  -7   2   5    0.86    0.51
   7   2   5   -0.01    0.35
  -7  -2   5    1.21    0.56
  -7   2  -5    0.04    0.50
   7  -2  -5    0.06    0.43
  -7  -2   5    0.50    0.51
  -9  -2  -5   16.64    1.24
  -9   2   5   17.22    1.16
  -9  -2   5   17.94    1.31
  -9  -2   5   19.87    1.24
  -9   2  -5   16.36    1.20
   9   2   5   18.13    0.99
 -11   2   5    5.47    0.74
 -11  -2  -5    4.35    0.75
 -11   2  -5    4.22    0.75
  11   2   5    5.29    0.58
 -11  -2   5    5.21    0.76
 -13   2   5   17.63    1.34
 -13  -2  -5   17.15    1.24
 -13  -2   5   18.28    1.27
 -13   2  -5   16.50    1.27
 -15  -2  -5    6.57    0.88
 -15   2   5    5.84    0.84
 -15  -2   5    5.16    0.78
 -15   2  -5    7.42    0.93
 -17  -2  -5    6.56    0.86
 -17   2   5    5.98    0.85
 -17   2  -5    6.50    0.92
 -17  -2   5    6.43    0.92
 -19   2   5    5.42    0.86
 -19  -2  -5    6.26    0.91
 -19   2  -5    4.20    0.82
 -19  -2   5    5.23    0.83
 -21  -2  -5   -0.20    0.62
 -21   2   5   -0.19    0.66
 -21  -2   5   -1.11    0.64
 -21   2  -5   -0.81    0.66
   0  -3  -5  687.48   20.35
   0   3  -5  678.93   20.47
   0   3   5  663.03   20.29
   0  -3  -5  674.04   20.49
   0   3   5  670.83   20.29
   0  -3  -5  695.83   20.35
   0   3   5  685.69   20.50
   0   3  -5  659.48   20.47
   0  -3   5  669.06   20.49
   0  -3   5  646.58   20.46
  -2  -3  -5   38.80    1.34
  -2   3   5   36.20    1.43
   2  -3   5   39.06    1.57
   2   3  -5   38.49    1.51
   2   3  -5   37.57    1.63
  -2  -3   5   36.70    1.55
   2  -3  -5   39.16    1.51
   2   3   5   38.75    1.25
   2   3   5   38.17    1.51
  -2  -3   5   37.20    1.59
  -2   3  -5   37.13    1.54
  -2  -3   5   37.80    1.61
   2   3   5   36.51    1.27
   2  -3  -5   42.14    1.75
  -4   3   5  131.69    4.31
   4   3  -5  130.72    4.37
   4   3  -5  124.34    4.34
   4  -3   5  130.03    4.33
  -4  -3  -5  136.97    4.25
   4   3  -5  132.42    4.51
   4  -3  -5  139.40    4.37
  -4  -3   5  133.86    4.48
   4   3   5  135.32    4.14
  -4   3  -5  127.98    4.36
  -4  -3   5  135.74    4.41
  -6   3   5  101.95    3.54
   6  -3   5  107.37    3.55
  -6  -3  -5  101.64    3.46
   6   3  -5  106.69    3.54
  -6  -3   5   94.71    3.55
  -6  -3   5  102.58    3.69
   6   3   5  106.24    3.34
  -6   3  -5   99.17    3.55
   6  -3  -5  103.33    3.53
  -8  -3  -5   39.34    1.68
   8  -3   5   35.01    1.59
  -8   3   5   35.02    1.66
   8   3  -5   39.99    1.62
   8   3   5   38.25    1.47
  -8  -3   5   37.49    1.72
  -8  -3   5   34.66    1.73
  -8   3  -5   35.48    1.75
 -10   3   5  102.84    3.65
 -10  -3  -5  105.05    3.64
  10   3   5  103.09    3.43
 -10   3  -5  101.50    3.68
 -10  -3   5   99.46    3.70
 -12  -3  -5   61.90    2.50
 -12   3   5   65.38    2.58
  12   3   5   63.11    2.29
 -12  -3   5   59.64    2.52
 -12   3  -5   63.79    2.55
 -14   3   5    2.08    0.62
 -14  -3  -5    3.09    0.68
 -14   3  -5    2.19    0.65
 -14  -3   5    2.53    0.66
 -16   3   5    9.79    1.12
 -16  -3  -5    8.70    1.01
 -16  -3   5   11.52    1.17
 -16   3  -5   13.19    1.31
 -18  -3  -5   23.99    1.51
 -18   3   5   24.78    1.55
 -18  -3   5   21.46    1.48
 -18   3  -5   22.81    1.59
 -20   3   5    1.96    0.67
 -20  -3  -5    1.66    0.73
 -20   3  -5    0.93    0.66
 -20  -3   5    1.27    0.65
  -1   4   5  299.77    9.09
  -1   4   5  301.28    9.14
  -1  -4  -5  291.92    9.22
  -1  -4  -5  298.26    9.07
  -1   4   5  297.94    9.09
   1   4  -5  292.03    9.32
   1   4  -5  295.08    9.24
   1  -4   5  317.57    9.29
  -1  -4  -5  303.42    9.06
  -1  -4  -5  291.17    9.24
   1  -4  -5  298.28    9.15
   1   4   5  299.36    9.25
   1  -4  -5  305.32    9.34
   1  -4  -5  294.50    9.12
  -1  -4   5  289.25    9.25
  -1  -4   5  315.52    9.31
  -1   4  -5  297.86    9.27
  -1  -4   5  290.75    9.30
  -3  -4  -5   16.55    0.78
  -3   4   5   16.01    0.67
   3   4  -5   16.54    0.95
  -3   4   5   14.31    0.90
   3  -4   5   14.99    0.95
   3   4  -5   15.27    1.20
   3  -4  -5   16.18    0.90
   3   4   5   16.60    0.95
  -3  -4   5   18.29    1.14
  -3  -4   5   14.08    1.06
  -3  -4   5   16.84    1.13
  -3   4  -5   17.84    1.12
   5   4  -5  188.32    6.23
   5   4  -5  196.51    6.46
  -5   4   5  194.44    6.22
   5   4  -5  196.39    6.23
   5  -4   5  197.32    6.25
  -5  -4  -5  195.43    6.12
  -5  -4   5  190.41    6.28
  -5  -4   5  199.49    6.47
   5  -4  -5  192.94    6.25
  -5   4  -5  199.12    6.30
   5   4   5  194.60    5.99
   7   4  -5  128.75    4.23
  -7   4   5  124.38    4.24
   7  -4   5  126.35    4.24
  -7  -4  -5  124.65    4.18
   7   4   5  124.11    4.01
  -7  -4   5  126.54    4.30
   7  -4  -5  126.05    4.26
  -7  -4   5  121.31    4.40
  -7   4  -5  131.32    4.32
   9   4  -5   27.79    1.29
  -9   4   5   27.51    1.47
  -9  -4  -5   24.55    1.39
  -9   4  -5   27.47    1.45
  -9  -4   5   26.33    1.45
  -9  -4   5   25.89    1.48
   9   4   5   26.82    1.16
 -11  -4  -5   89.22    3.30
 -11   4   5   87.95    3.30
 -11   4  -5   93.59    3.38
 -11  -4   5   90.00    3.34
  11   4   5   91.19    3.06
 -13   4   5   10.20    1.05
 -13  -4  -5   12.49    1.09
 -13   4  -5   11.73    1.22
 -13  -4   5   10.82    1.10
  13   4   5   11.37    0.77
 -15   4   5   16.06    1.32
 -15  -4  -5   15.80    1.35
 -15   4  -5   16.50    1.28
 -15  -4   5   15.82    1.27
 -17  -4  -5   28.69    1.75
 -17   4   5   28.59    1.64
 -17  -4   5   30.75    1.77
 -17   4  -5   34.06    1.81
 -19   4   5    0.80    0.63
 -19  -4  -5    1.70    0.75
 -19  -4   5    1.56    0.70
 -19   4  -5    1.76    0.72
 -21   4   5    6.59    0.93
 -21  -4  -5    7.13    1.00
 -21   4  -5   10.52    1.13
 -21  -4   5    6.66    0.91
   0  -5   5  390.80   12.20
   0  -5  -5  393.26   12.01
   0   5  -5  412.43   12.22
   0  -5  -5  394.82   12.20
   0   5   5  386.03   12.19
   0   5  -5  393.55   12.29
   0  -5   5  395.53   12.21
   0  -5  -5  394.48   12.00
   0  -5  -5  406.04   12.19
   2   5  -5   10.24    0.77
   2   5  -5   10.32    1.08
   2  -5   5   11.83    0.90
  -2  -5  -5    8.53    0.70
  -2   5   5    8.30    0.63
  -2   5   5    9.97    0.72
  -2  -5  -5    9.01    0.41
  -2  -5  -5    8.04    0.77
  -2  -5  -5    9.42    0.42
   2   5   5    9.48    0.77
  -2  -5   5    7.88    0.84
   2  -5  -5    8.28    0.70
  -2  -5   5    9.97    0.84
  -2   5  -5    9.44    0.82
  -2  -5   5    9.15    0.94
   4  -5   5   30.98    1.34
   4   5  -5   28.92    1.27
  -4  -5  -5   28.88    1.13
  -4   5   5   28.46    1.28
   4   5  -5   30.57    1.65
  -4  -5   5   28.15    1.38
  -4   5  -5   27.62    1.36
  -4  -5   5   32.19    1.58
   4   5   5   25.46    1.21
   4  -5  -5   29.27    1.34
   6   5  -5   26.40    1.25
  -6   5   5   23.25    1.29
   6   5  -5   23.23    1.17
   6  -5   5   23.01    1.23
  -6  -5  -5   23.30    1.15
   6   5  -5   26.96    1.69
  -6   5  -5   24.46    1.31
   6   5   5   23.84    0.91
  -6  -5   5   24.17    1.29
  -6  -5   5   22.40    1.47
   6  -5  -5   24.84    1.31
  -8   5   5   17.89    1.24
  -8  -5  -5   17.62    1.15
   8   5  -5   18.95    1.09
  -8  -5   5   20.27    1.30
   8   5   5   19.76    0.87
  -8  -5   5   17.80    1.30
  -8   5  -5   19.20    1.22
 -10   5   5   52.84    2.16
 -10  -5  -5   51.44    2.14
 -10  -5   5   52.43    2.20
 -10   5  -5   53.15    2.20
  10   5   5   51.73    1.87
 -12   5   5   35.07    1.71
 -12  -5  -5   35.23    1.75
 -12  -5   5   36.99    1.76
  12   5   5   36.64    1.42
 -12   5  -5   31.98    1.70
 -14   5   5    2.13    0.66
 -14  -5  -5    2.61    0.69
 -14  -5   5    2.45    0.66
 -14   5  -5    2.62    0.66
  14   5   5    2.85    0.42
 -16  -5  -5    4.91    0.82
 -16   5   5    4.04    0.81
 -16   5  -5    8.95    1.08
 -16  -5   5    9.15    1.09
 -18   5   5    5.25    0.85
 -18  -5  -5    6.37    0.85
 -18   5  -5    6.62    0.86
 -18  -5   5    5.50    0.81
 -20  -5  -5    0.42    0.66
 -20   5   5    0.51    0.65
 -20  -5   5   -0.14    0.58
 -20   5  -5    0.37    0.64
  -1  -6  -5  389.14   12.08
  -1  -6  -5  399.19   12.21
  -1   6   5  396.70   12.13
   1  -6   5  407.04   12.16
   1   6  -5  385.34   12.28
  -1  -6   5  384.83   12.09
  -1   6  -5  393.29   12.25
   1  -6  -5  397.12   12.20
  -1  -6   5  404.43   12.27
   1  -6  -5  396.47   12.07
   1   6   5  397.62   12.11
   1  -6  -5  393.70   11.98
  -1   6  -5  375.55   12.12
  -3   6   5   62.52    2.10
  -3   6   5   61.98    2.11
   3   6  -5   60.67    2.58
   3   6  -5   61.44    2.14
  -3  -6  -5   61.76    2.38
   3  -6   5   66.78    2.30
  -3  -6  -5   58.68    1.91
   3  -6  -5   64.66    2.22
  -3  -6   5   59.27    2.18
  -3  -6   5   57.05    2.41
   3   6   5   60.73    2.13
  -3   6  -5   61.30    2.30
  -5  -6  -5  198.57    6.17
   5   6  -5  207.09    6.70
  -5  -6  -5  202.70    6.51
  -5   6   5  198.79    6.31
   5   6  -5  194.55    6.27
   5  -6   5  194.19    6.38
   5  -6  -5  204.23    6.39
  -5   6  -5  197.42    6.40
   5   6   5  192.74    6.23
  -5  -6   5  201.94    6.42
  -5  -6   5  196.89    6.64
  -7  -6  -5  218.49    6.64
  -7   6   5  207.95    6.70
   7   6  -5  200.65    6.99
   7   6  -5  211.79    6.69
  -7   6  -5  206.61    6.77
   7   6   5  213.72    6.41
  -7  -6   5  211.70    6.80
  -7  -6   5  206.08    6.99
  -9  -6  -5   17.08    1.07
  -9   6   5   18.37    1.12
   9   6  -5   16.66    1.01
  -9   6  -5   14.33    1.13
  -9  -6   5   16.40    1.21
   9   6   5   16.89    0.79
 -11   6   5  284.74    9.29
 -11  -6  -5  290.54    9.28
 -11   6  -5  298.80    9.38
 -11  -6   5  300.71    9.37
  11   6   5  288.42    9.02
 -13  -6  -5    3.32    0.65
 -13   6   5    3.20    0.69
  13   6   5    2.93    0.40
 -13  -6   5    3.46    0.69
 -13   6  -5    3.17    0.67
 -15   6   5   23.97    1.49
 -15  -6  -5   23.16    1.48
 -15   6  -5   22.05    1.42
 -15  -6   5   23.40    1.45
 -17   6   5   30.91    1.68
 -17  -6  -5   35.51    1.83
 -17  -6   5   30.32    1.70
 -17   6  -5   35.16    1.82
 -19   6   5   12.39    1.23
 -19  -6  -5   11.54    1.28
 -19  -6   5   13.57    1.20
 -19   6  -5   12.42    1.17
 -21   6   5   28.15    1.70
 -21  -6  -5   32.81    1.82
 -21   6  -5   28.08    1.64
 -21  -6   5   30.95    1.69
   0   7  -5   75.03    2.87
   0   7   5   73.45    2.83
   0  -7   5   79.71    2.72
   0  -7   5   76.73    2.82
   0   7  -5   76.32    2.71
   0  -7  -5   79.36    2.70
   0  -7  -5   79.25    2.44
   0  -7  -5   80.54    2.76
  -2   7   5    1.88    0.51
  -2  -7  -5    1.98    0.52
   2  -7   5    2.95    0.51
   2   7  -5    2.30    0.72
  -2  -7  -5    2.42    0.38
  -2   7   5    1.89    0.26
  -2   7  -5    2.06    0.58
  -2  -7   5    1.40    0.47
   2  -7  -5    1.94    0.38
   2  -7  -5    2.64    0.41
  -2  -7   5    2.02    0.44
   2   7   5    2.39    0.45
  -2   7  -5    1.85    0.47
  -2  -7   5    2.47    0.63
   4  -7   5   12.33    0.84
   4   7  -5   11.40    1.37
   4   7  -5   10.55    0.70
  -4  -7  -5   10.09    0.49
  -4   7   5    9.48    0.74
  -4   7   5    8.46    0.68
  -4  -7  -5    9.42    0.92
   4  -7  -5   10.17    0.83
  -4  -7   5   10.66    0.97
  -4  -7   5   10.57    0.83
  -4  -7   5    8.43    1.07
  -4   7  -5    9.21    0.85
   4   7   5    9.61    0.69
  -6  -7  -5    3.09    0.64
  -6  -7  -5    2.07    0.38
   6   7  -5    2.49    0.79
   6   7  -5    2.93    0.46
  -6   7   5    1.22    0.47
  -6   7  -5    1.87    0.53
  -6  -7   5    2.89    0.76
   6  -7  -5    2.45    0.51
  -6  -7   5    1.44    0.49
   8   7  -5   22.06    1.11
  -8   7   5   21.85    1.18
  -8  -7  -5   23.31    1.17
   8   7  -5   22.67    1.56
  -8  -7   5   23.98    1.32
  -8   7  -5   22.02    1.33
   8   7   5   20.14    0.76
 -10   7   5   11.96    1.08
 -10  -7  -5   14.82    1.03
  10   7  -5   12.19    0.88
  10   7   5   13.12    0.65
 -10   7  -5   11.74    1.06
 -10  -7   5   11.68    1.12
 -12  -7  -5    2.33    0.60
 -12   7   5    2.75    0.60
 -12   7  -5    2.12    0.67
  12   7   5    2.54    0.34
 -12  -7   5    3.29    0.68
 -14   7   5    5.48    0.79
 -14  -7  -5    5.59    0.77
 -14  -7   5    5.97    0.83
 -14   7  -5    4.72    0.79
 -16  -7  -5    2.09    0.68
 -16   7   5    2.13    0.62
 -16  -7   5    2.16    0.67
 -16   7  -5    2.30    0.70
 -18   7   5    3.73    0.76
 -18  -7  -5    3.83    0.80
 -18  -7   5    4.20    0.74
 -18   7  -5    2.94    0.76
 -20  -7  -5   -0.61    0.57
 -20   7   5    0.02    0.54
 -20   7  -5    0.89    0.61
 -20  -7   5   -0.12    0.62
  -1   8   5   43.39    1.86
  -1  -8  -5   46.62    1.89
   1   8  -5   42.89    1.96
  -1  -8  -5   44.89    1.65
   1  -8   5   45.05    1.78
  -1  -8   5   42.62    1.69
   1  -8  -5   43.98    1.79
   1  -8  -5   42.37    1.55
  -1   8  -5   44.49    1.95
   1  -8  -5   44.76    1.74
   1   8   5   45.81    2.05
  -1   8  -5   44.66    1.77
  -1  -8   5   48.52    1.97
  -1  -8   5   45.62    1.78
  -3   8   5    0.45    0.42
   3   8  -5    0.66    0.67
  -3   8   5    0.36    0.26
   3  -8   5    0.63    0.43
  -3  -8  -5    1.17    0.55
  -3  -8   5    0.58    0.38
   3  -8  -5    0.08    0.36
   3   8   5    0.39    0.34
  -3  -8   5    0.69    0.61
  -3   8  -5    0.28    0.40
   5   8  -5   86.33    3.47
  -5   8   5   95.17    3.05
  -5  -8  -5   85.50    3.31
   5   8  -5   88.04    2.98
  -5   8   5   91.81    3.06
  -5  -8  -5   87.54    2.88
  -5   8  -5   94.40    3.21
   5  -8  -5   95.70    3.18
  -5  -8   5   91.23    3.20
  -5  -8   5   95.20    3.49
   5   8   5   88.03    2.95
  -7   8   5   26.39    1.27
   7   8  -5   25.28    1.14
  -7  -8  -5   25.20    1.15
   7   8  -5   23.65    1.68
  -7  -8   5   27.63    1.39
  -7   8  -5   23.55    1.32
  -9  -8  -5    8.86    0.83
   9   8  -5    8.81    0.72
  -9   8   5    9.42    0.92
  -9  -8   5    7.60    0.87
  -9   8  -5    8.93    0.93
  11   8  -5   31.78    1.41
 -11   8   5   29.94    1.55
 -11  -8  -5   29.49    1.48
 -11   8  -5   27.15    1.51
 -11  -8   5   31.18    1.59
  11   8   5   29.74    1.09
 -13  -8  -5    7.51    0.97
 -13   8   5    7.32    0.92
 -13  -8   5    7.49    0.86
 -13   8  -5    6.64    0.84
 -15  -8  -5    6.79    0.83
 -15   8   5    6.11    0.76
 -15  -8   5    6.06    0.81
 -15   8  -5    6.48    0.80
 -17   8   5   10.51    1.15
 -17  -8  -5    9.47    1.17
 -17  -8   5    9.59    1.21
 -17   8  -5   10.11    1.10
 -19  -8  -5    1.08    0.64
 -19   8   5   -0.86    0.56
 -19  -8   5    0.74    0.64
 -19   8  -5    0.09    0.56
   0   9  -5   26.87    1.51
   0  -9  -5   27.97    1.33
   0  -9   5   28.88    1.28
   0   9   5   27.52    1.46
   0  -9  -5   27.05    1.20
   0   9  -5   28.64    1.27
   0  -9   5   27.72    1.44
   0  -9  -5   28.92    0.98
   2  -9   5   -0.31    0.40
  -2   9   5    0.16    0.49
   2   9  -5    0.20    0.64
  -2  -9  -5    0.11    0.26
  -2  -9  -5    1.10    0.49
  -2   9  -5    0.14    0.57
   2  -9  -5    0.66    0.34
   2   9   5   -0.14    0.64
  -2   9  -5    0.12    0.41
  -2  -9   5    0.18    0.56
   2  -9  -5    0.33    0.33
  -2  -9   5    0.27    0.36
  -4  -9  -5    7.04    0.88
  -4   9   5    7.30    0.73
   4   9  -5    5.43    0.92
  -4   9   5    7.44    0.60
   4   9   5    6.78    0.56
  -4   9  -5    5.90    0.74
  -4  -9   5    7.81    0.67
  -4  -9   5    7.62    1.03
   4  -9  -5    6.55    0.73
   6   9  -5    3.18    0.85
  -6  -9  -5    2.09    0.34
  -6   9   5    2.51    0.46
   6   9  -5    2.32    0.37
  -6   9   5    3.28    0.47
  -6  -9   5    2.27    0.53
   6   9   5    2.96    0.36
  -6   9  -5    3.72    0.64
  -8   9   5    0.56    0.44
  -8  -9  -5    1.37    0.40
   8   9  -5    1.11    0.36
   8   9  -5    0.76    0.75
  -8  -9   5    0.36    0.47
  -8   9  -5    0.86    0.56
  10   9  -5    3.37    0.50
 -10  -9  -5    3.34    0.55
 -10   9   5    4.29    0.61
 -10   9  -5    4.31    0.67
 -10  -9   5    4.77    0.67
  12   9  -5    4.60    0.56
 -12   9   5    5.12    0.66
 -12  -9  -5    4.50    0.66
 -12  -9   5    4.46    0.71
 -12   9  -5    5.27    0.77
 -14  -9  -5    0.39    0.52
 -14   9   5   -0.34    0.54
 -14  -9   5    0.30    0.57
 -14   9  -5   -1.05    0.50
 -16   9   5    0.66    0.62
 -16  -9  -5    0.30    0.58
 -16  -9   5   -0.18    0.55
 -16   9  -5    0.68    0.57
 -18   9   5    1.82    0.62
 -18  -9  -5    1.45    0.61
 -18  -9   5    1.38    0.66
 -18   9  -5    1.54    0.60
 -20  -9  -5    0.01    0.60
 -20   9   5   -0.55    0.55
 -20   9  -5   -0.50    0.50
 -20  -9   5   -1.14    0.50
   1 -10   5    1.42    0.41
   1  10  -5    1.65    0.69
  -1 -10  -5    1.58    0.36
  -1 -10  -5    0.92    0.52
  -1  10   5    1.97    0.62
  -1 -10   5    1.12    0.43
   1 -10  -5    1.56    0.43
   1 -10  -5    1.59    0.29
  -1 -10   5    1.13    0.41
  -1  10  -5    1.84    0.65
  -1  10  -5    1.68    0.43
   1  10   5    1.15    0.72
  -3 -10  -5    2.25    0.30
  -3  10   5    2.06    0.52
   3  10  -5    0.65    0.73
  -3  10   5    2.08    0.25
  -3 -10  -5    1.65    0.57
  -3 -10   5    2.22    0.39
   3  10   5    1.51    0.71
  -3  10  -5    1.44    0.47
   3 -10  -5    1.98    0.42
  -3 -10   5    1.66    0.47
  -3  10  -5    2.72    0.66
  -5 -10  -5    1.27    0.21
  -5  10   5    2.28    0.39
   5  10  -5    1.18    0.77
  -5  10   5    1.54    0.45
   5  10   5    2.07    0.31
   5 -10  -5    1.87    0.48
  -5  10  -5    1.10    0.51
  -7  10   5    0.24    0.40
   7  10  -5   -0.12    0.76
  -7 -10  -5    0.11    0.29
   7  10  -5    0.26    0.27
  -7  10   5    0.39    0.38
  -7 -10   5    0.04    0.46
  -7  10  -5    0.27    0.45
   7  10   5    0.49    0.26
   9  10  -5    0.10    0.31
  -9  10   5   -0.46    0.41
  -9 -10  -5   -0.41    0.36
   9  10  -5    0.02    0.70
  -9  10  -5    0.22    0.46
  -9 -10   5   -0.66    0.47
  11  10  -5    0.70    0.36
 -11 -10  -5    0.81    0.49
 -11  10   5    1.06    0.55
 -11  10  -5    1.11    0.53
 -11 -10   5    0.72    0.53
 -13  10   5   -2.18    0.49
 -13 -10  -5   -0.38    0.46
 -13 -10   5   -0.10    0.54
 -13  10  -5   -0.76    0.47
 -15  10   5   -1.03    0.51
 -15 -10  -5   -0.34    0.51
 -15 -10   5    0.45    0.58
 -15  10  -5   -0.10    0.51
 -17 -10  -5   -0.27    0.53
 -17  10   5    0.27    0.61
 -17 -10   5    0.10    0.54
 -17  10  -5    0.01    0.58
 -19  10   5    0.07    0.51
 -19 -10  -5   -0.49    0.57
 -19  10  -5    0.02    0.59
 -19 -10   5   -0.22    0.55
   0 -11  -5    5.88    0.79
   0 -11   5    4.10    0.55
   0 -11  -5    5.10    0.59
   0  11   5    5.35    0.82
   0 -11  -5    4.30    0.38
   0  11  -5    4.13    0.76
  -2 -11  -5    3.91    0.43
  -2  11   5    3.76    0.65
   2  11  -5    3.95    0.86
  -2 -11  -5    4.24    0.71
  -2 -11   5    3.70    0.51
   2 -11  -5    3.39    0.41
  -2 -11   5    2.94    0.43
  -2  11  -5    3.12    0.50
  -2  11  -5    3.68    0.71
   2  11   5    3.35    0.86
   2 -11  -5    2.80    0.47
  -4  11   5    3.26    0.44
  -4  11   5    3.52    0.57
   4  11  -5    3.76    0.90
   4 -11  -5    1.93    0.46
  -4  11  -5    2.00    0.49
  -4  11  -5    3.38    0.68
  -4 -11   5    2.84    0.39
   6  11  -5   11.29    1.36
  -6  11   5   12.81    0.87
  -6  11   5   14.24    0.83
  -6 -11  -5   12.55    0.63
  -6 -11   5   13.52    1.00
   6  11   5   12.42    0.60
  -6  11  -5   12.59    0.93
  -8 -11  -5    1.38    0.37
  -8  11   5    1.60    0.45
  -8  11   5    1.35    0.45
   8  11  -5    1.21    0.29
   8  11  -5    1.66    0.80
  -8  11  -5    1.68    0.54
   8  11   5    1.60    0.28
  -8 -11   5    1.91    0.51
  10  11  -5    0.03    0.28
 -10 -11  -5    0.33    0.41
 -10  11   5   -0.52    0.40
 -10  11  -5    0.96    0.54
 -10 -11   5   -0.01    0.47
 -12  11   5   -1.13    0.48
 -12 -11  -5   -0.86    0.43
 -12  11  -5   -0.74    0.52
 -12 -11   5    0.30    0.52
 -14  11   5    0.20    0.54
 -14 -11  -5   -0.18    0.47
 -14  11  -5    0.27    0.50
 -14 -11   5    0.16    0.52
 -16  11   5    3.19    0.69
 -16 -11  -5    3.06    0.66
 -16  11  -5    3.71    0.66
 -16 -11   5    3.02    0.68
 -18  11   5   -0.78    0.54
 -18 -11  -5    0.54    0.59
 -18  11  -5   -0.03    0.52
 -18 -11   5    0.22    0.54
  -1 -12  -5   47.19    2.07
  -1 -12  -5   48.90    1.57
  -1 -12  -5   49.50    1.76
  -1  12   5   55.33    2.20
   1  12  -5   45.98    2.23
  -1  12  -5   51.66    1.88
  -1 -12   5   52.15    1.85
  -1  12  -5   49.45    2.20
   1 -12  -5   48.25    1.72
   1  12   5   49.19    2.30
   1 -12  -5   46.66    1.95
  -3 -12  -5   23.24    0.92
   3  12  -5   25.76    1.63
  -3  12   5   25.98    1.35
   3  12   5   23.19    1.71
  -3  12  -5   22.70    1.43
   3 -12  -5   23.42    1.13
  -3 -12   5   24.04    1.02
  -3  12  -5   22.92    1.19
  -5  12   5    2.02    0.51
   5  12  -5    1.44    0.80
  -5  12   5    1.83    0.34
  -5  12  -5    1.78    0.49
  -5  12  -5    1.70    0.62
  -7  12   5   20.73    1.12
  -7 -12  -5   20.61    0.91
  -7  12   5   20.46    1.04
   7  12  -5   23.95    1.77
  -7 -12   5   20.87    1.23
   7  12   5   20.95    0.78
  -7  12  -5   21.05    1.22
   9  12  -5    1.14    0.27
  -9  12   5    1.43    0.47
  -9 -12  -5    1.44    0.39
  -9  12   5    1.52    0.47
   9  12  -5    2.11    0.87
   9  12   5    1.30    0.25
  -9 -12   5    1.61    0.52
  -9  12  -5    1.83    0.55
 -11  12   5   64.89    2.39
 -11 -12  -5   61.27    2.33
  11  12   5   60.78    2.11
 -11 -12   5   59.91    2.44
 -11  12  -5   66.38    2.50
 -13 -12  -5    1.31    0.51
 -13  12   5    1.35    0.55
 -13 -12   5    1.31    0.54
 -13  12  -5    1.42    0.55
 -15 -12  -5    0.32    0.50
 -15  12   5   -0.14    0.50
 -15  12  -5   -0.33    0.48
 -15 -12   5    0.19    0.49
 -17  12   5   -0.68    0.52
 -17 -12  -5   -0.19    0.52
 -17 -12   5   -0.24    0.53
 -17  12  -5   -0.73    0.53
 -19  12   5    9.61    1.06
 -19 -12   5    8.84    1.12
 -19  12  -5   12.16    1.05
   0 -13  -5  312.93    9.34
   0 -13  -5  303.72    9.47
   0 -13  -5  294.62    9.70
   0  13  -5  305.80    9.87
   0  13   5  312.18    9.83
   2  13  -5    0.14    0.68
  -2  13   5    0.48    0.58
  -2 -13  -5    0.58    0.25
   2 -13  -5    0.28    0.31
  -2  13  -5   -0.77    0.58
  -2 -13   5    0.70    0.34
   2  13   5   -0.32    0.65
  -2  13  -5   -0.27    0.38
   2 -13  -5    0.29    0.34
  -4  13   5   40.39    1.72
  -4  13   5   38.39    1.28
   4  13  -5   38.10    2.04
   4  13   5   41.90    2.07
  -4  13  -5   38.76    1.60
  -4 -13   5   37.54    1.39
  -4  13  -5   36.38    1.84
  -6  13   5   19.17    0.87
   6  13  -5   17.25    1.51
  -6 -13  -5   15.24    0.69
  -6  13   5   17.25    1.04
  -6 -13   5   16.49    1.07
  -6  13  -5   16.77    1.23
  -6  13  -5   16.11    1.05
  -8  13   5   54.11    1.99
  -8  13   5   55.12    2.11
  -8 -13  -5   52.58    1.89
   8  13  -5   53.92    2.56
   8  13   5   50.83    1.69
  -8 -13   5   54.87    2.16
  -8  13  -5   56.52    2.16
 -10  13   5   92.44    3.04
 -10  13   5   91.90    3.08
 -10 -13  -5   83.64    2.95
  10  13  -5   85.82    3.52
  10  13   5   84.28    2.74
 -10  13  -5   85.15    3.11
 -10 -13   5   84.21    3.12
 -12  13   5   34.06    1.53
 -12 -13  -5   30.43    1.45
  12  13   5   31.89    1.33
 -12  13  -5   33.82    1.64
 -12 -13   5   30.79    1.58
 -14 -13  -5   12.54    0.98
 -14  13   5   14.04    1.07
 -14 -13   5   12.40    1.14
 -14  13  -5   14.43    1.17
 -16  13   5    0.69    0.53
 -16 -13  -5   -0.17    0.48
 -16  13  -5   -0.94    0.51
 -16 -13   5   -0.14    0.51
 -18  13   5   20.25    1.26
 -18  13  -5   15.26    1.18
 -18 -13   5   19.96    1.33
   1  14  -5    7.53    0.96
  -1 -14  -5    9.43    0.45
  -1 -14  -5    9.18    0.58
  -1  14   5    7.66    1.11
  -1  14  -5    7.40    1.07
   1  14   5    8.64    1.05
   1 -14  -5    8.62    0.62
  -1 -14   5    8.86    0.70
  -3 -14  -5   23.41    0.90
   3  14  -5   24.17    1.63
  -3  14   5   26.14    1.43
  -3 -14   5   24.40    0.99
  -3  14  -5   28.23    1.61
   3 -14  -5   24.23    1.17
  -3  14  -5   24.64    1.20
   3  14   5   24.80    1.63
  -5  14   5   15.44    1.07
   5  14  -5   14.10    1.42
  -5  14   5   14.06    0.65
  -5  14  -5   12.60    0.95
  -5  14  -5   13.69    1.19
  -7 -14  -5    1.66    0.28
  -7  14   5    0.96    0.49
   7  14  -5    0.80    0.80
  -7  14   5    1.90    0.38
  -7 -14   5    1.42    0.50
  -7  14  -5   -0.48    0.59
  -7  14  -5    1.59    0.51
  -9  14   5    1.76    0.42
   9  14  -5    1.29    0.81
  -9 -14  -5    1.49    0.35
  -9  14   5   -0.45    0.47
  -9 -14   5    1.03    0.49
  -9  14  -5    0.84    0.52
 -11  14   5   12.22    0.96
 -11 -14  -5   14.53    0.92
 -11  14   5   13.02    0.96
 -11  14  -5   13.66    1.11
 -11 -14   5   12.56    1.04
 -13  14   5   10.33    0.90
 -13 -14  -5    8.33    0.84
 -13  14  -5    8.64    0.91
 -13 -14   5    7.26    0.95
 -15  14   5    0.25    0.47
 -15 -14   5   -1.04    0.46
 -15  14  -5    0.21    0.55
 -17  14   5    2.11    0.56
 -17 -14   5    2.12    0.63
 -17  14  -5    1.64    0.62
   0 -15  -5   62.23    2.08
   0 -15  -5   59.40    2.16
   0  15  -5   65.46    2.68
   0  15   5   64.04    2.59
  -2 -15  -5   16.64    0.70
   2  15  -5   18.30    1.48
  -2 -15  -5   19.67    0.79
  -2  15   5   18.92    1.36
   2  15   5   23.30    1.61
  -2 -15   5   20.16    0.90
  -2  15  -5   18.58    1.34
  -2  15  -5   18.45    1.00
   2 -15  -5   18.62    0.95
   4  15  -5   33.23    1.90
  -4  15   5   31.16    1.56
  -4  15  -5   29.38    1.34
   4  15   5   31.18    1.85
  -4 -15   5   29.78    1.12
  -4  15  -5   32.14    1.71
  -6  15   5   65.26    2.10
  -6 -15  -5   59.93    2.02
  -6  15   5   66.12    2.45
   6  15  -5   61.95    2.81
  -6  15  -5   61.28    2.32
  -6  15  -5   61.72    2.59
  -8 -15  -5    0.62    0.28
   8  15  -5    0.37    0.80
  -8  15   5    0.02    0.34
  -8  15   5   -0.22    0.48
  -8  15  -5    0.11    0.46
  -8 -15   5    0.65    0.44
  -8  15  -5    0.54    0.60
  10  15  -5   16.66    1.55
 -10  15   5   20.62    1.07
 -10  15   5   19.33    1.19
 -10 -15  -5   17.95    0.98
 -10 -15   5   18.16    1.16
 -10  15  -5   19.74    1.22
 -12 -15  -5   26.53    1.36
 -12  15   5   28.36    1.40
 -12  15   5   29.28    1.35
 -12  15  -5   29.77    1.49
 -12 -15   5   26.89    1.43
 -14  15   5    0.12    0.46
 -14  15  -5   -0.23    0.51
 -14 -15   5    0.46    0.50
 -16  15   5   23.74    1.31
 -16  15  -5   24.77    1.41
 -16 -15   5   22.17    1.37
 -18  15   5    3.97    0.61
 -18  15  -5    3.54    0.63
 -18 -15   5    3.71    0.66
   1  16  -5   18.89    1.63
  -1 -16  -5   20.58    0.88
  -1 -16  -5   20.48    0.82
  -1  16   5   19.01    1.43
   1 -16  -5   20.98    0.95
   1  16   5   22.30    1.56
  -1 -16   5   20.36    0.96
  -1  16  -5   20.59    1.43
   1 -16  -5   19.97    1.01
   3  16  -5    5.83    0.95
  -3 -16  -5    5.87    0.36
  -3  16   5    7.33    0.87
  -3 -16   5    6.82    0.51
   3  16   5    8.64    1.19
  -3  16  -5    6.95    0.72
  -3  16  -5    4.58    0.83
   5  16  -5    0.53    0.74
  -5  16   5    1.30    0.59
  -5  16  -5    1.25    0.45
  -5  16  -5    0.72    0.72
   5  16   5    1.29    0.78
  -7 -16  -5    1.38    0.27
  -7  16   5    1.53    0.31
  -7  16   5    1.32    0.55
   7  16  -5    0.92    0.85
  -7  16  -5    1.66    0.67
  -7 -16   5    1.53    0.51
  -7  16  -5    0.88    0.48
  -9  16   5   -0.30    0.46
   9  16  -5    0.58    0.82
  -9 -16  -5    0.43    0.30
  -9  16   5    0.07    0.36
  -9  16  -5   -0.19    0.65
  -9  16  -5    0.59    0.47
  -9 -16   5   -1.08    0.40
 -11  16   5   23.21    1.25
 -11  16   5   21.81    1.13
 -11  16  -5   23.65    1.29
 -11 -16   5   22.68    1.26
 -13  16   5    1.40    0.48
 -13  16   5    0.46    0.45
 -13  16  -5    0.71    0.47
 -13 -16   5    0.35    0.47
 -15  16   5    0.50    0.49
 -15  16   5    0.91    0.49
 -15  16  -5    1.20    0.55
 -15 -16   5    1.39    0.54
 -17  16   5   -0.40    0.45
 -17 -16   5    0.41    0.53
 -17  16  -5    0.06    0.53
   0  17   5    0.11    0.60
   0 -17  -5    0.35    0.30
   0 -17  -5    0.81    0.28
   0  17  -5    0.62    0.69
  -2 -17  -5   26.86    0.99
  -2  17   5   29.98    1.63
   2  17  -5   27.55    1.72
  -2 -17  -5   26.16    0.99
  -2  17  -5   25.20    1.60
   2  17   5   28.98    1.79
  -2 -17   5   27.59    1.08
   4  17  -5   11.79    1.34
  -4  17   5   12.45    1.13
  -4 -17  -5   10.75    0.50
   4  17   5   11.50    1.32
  -4  17  -5   11.28    1.25
  -4  17  -5   12.03    0.82
  -6  17   5   55.23    2.19
   6  17  -5   51.39    2.51
  -6 -17  -5   49.38    1.71
  -6  17   5   51.75    1.68
  -6  17  -5   53.36    2.01
  -6  17  -5   54.77    2.35
   8  17  -5    5.26    0.98
  -8  17   5    4.81    0.45
  -8  17   5    4.94    0.67
  -8 -17   5    5.15    0.63
  -8  17  -5    4.97    0.60
  -8  17  -5    5.24    0.82
 -10  17   5   -0.30    0.34
 -10  17   5   -0.49    0.45
  10  17  -5   -0.55    0.72
 -10  17  -5    0.39    0.47
 -10 -17   5   -0.21    0.42
 -10  17  -5   -0.21    0.57
 -12  17   5    4.16    0.56
 -12  17   5    5.03    0.65
 -12 -17   5    4.13    0.60
 -12  17  -5    6.61    0.85
 -12  17  -5    5.44    0.88
 -14  17   5    3.92    0.64
 -14  17   5    3.58    0.56
 -14  17  -5    3.49    0.63
 -14 -17   5    4.39    0.62
 -16  17   5   21.75    1.25
 -16 -17   5   21.28    1.39
 -16  17  -5   20.94    1.28
  -1 -18  -5    0.68    0.26
  -1  18   5    0.87    0.71
  -1 -18  -5    0.50    0.25
   1  18  -5    0.26    0.71
   1  18   5    0.46    0.74
   1 -18  -5    1.69    0.39
  -1 -18   5    1.13    0.35
  -1  18  -5   -0.76    0.64
   3  18  -5    8.17    1.08
  -3  18   5    8.94    0.99
  -3  18  -5    6.00    0.90
  -3 -18   5    6.87    0.46
   3  18   5    7.16    1.02
   5  18  -5   33.91    1.96
  -5  18   5   33.47    1.72
  -5  18  -5   34.56    1.88
  -5  18  -5   36.73    1.47
   5  18   5   31.98    1.92
   7  18  -5    0.80    0.82
  -7  18   5    0.65    0.53
  -7  18   5    0.65    0.22
  -7  18  -5    0.38    0.43
  -7 -18   5    1.28    0.47
  -7  18  -5    1.11    0.71
  -9  18   5    4.41    0.66
  -9  18   5    4.52    0.58
   9  18  -5    3.47    0.96
  -9  18  -5    6.09    0.90
  -9  18  -5    4.47    0.59
  -9 -18   5    4.05    0.57
 -11  18   5    0.14    0.45
 -11  18   5   -0.06    0.36
 -11  18  -5   -0.40    0.44
 -11  18  -5    0.05    0.67
 -11 -18   5    0.11    0.44
 -13  18   5    9.09    0.83
 -13  18   5    7.71    0.92
 -13 -18   5    7.11    0.85
 -13  18  -5   10.14    1.09
 -13  18  -5    7.21    0.91
 -15  18   5    2.21    0.53
 -15  18  -5    2.61    0.57
   0  19  -5    7.07    1.02
   0  19   5    7.21    0.98
   2  19  -5    0.04    0.72
  -2  19   5    1.00    0.63
  -2  19  -5    0.82    0.67
  -2 -19   5    1.23    0.29
   2  19   5   -0.25    0.66
   4  19  -5    0.98    0.83
  -4  19   5    0.24    0.62
   4  19   5    0.13    0.73
  -4  19  -5    0.71    0.35
  -4  19  -5    0.58    0.63
  -6  19   5    0.38    0.56
   6  19  -5    1.00    0.86
  -6  19  -5    0.18    0.60
  -6  19  -5   -0.02    0.38
   8  19  -5    3.26    0.89
  -8  19   5    2.37    0.59
  -8 -19   5    3.12    0.53
  -8  19  -5    5.19    0.88
  -8  19  -5    3.35    0.52
  10  19  -5    1.82    0.82
 -10  19   5    1.86    0.37
 -10  19   5    2.48    0.57
 -10  19  -5    2.14    0.50
 -10 -19   5    1.26    0.46
 -10  19  -5    1.05    0.66
 -12  19   5    0.10    0.45
 -12  19   5    0.40    0.37
 -12  19  -5   -0.08    0.46
 -12  19  -5    0.54    0.70
 -14  19   5    0.58    0.41
 -14  19  -5    1.71    0.66
 -14  19  -5    1.06    0.51
  -1  20   5    1.25    0.74
   1  20  -5    0.49    0.72
  -1  20  -5    0.02    0.67
  -1 -20   5    0.64    0.31
   1  20   5    0.25    0.73
  -3  20   5    1.24    0.67
   3  20  -5    0.56    0.76
  -3  20  -5    0.60    0.68
   3  20   5    0.82    0.72
  -5  20   5   -0.30    0.55
   5  20  -5   -0.57    0.74
  -5  20  -5    0.00    0.60
  -5  20  -5   -0.01    0.32
   5  20   5    0.86    0.84
   7  20  -5   -0.84    0.74
  -7  20   5    0.48    0.55
  -7  20  -5   -0.94    0.64
  -7  20  -5    0.05    0.36
  -7 -20   5    0.32    0.42
  -9  20   5   -0.31    0.47
   9  20  -5   -0.90    0.72
  -9  20  -5   -0.40    0.57
  -9  20  -5   -0.74    0.37
  -9 -20   5   -0.30    0.40
 -11  20   5    1.14    0.52
  11  20  -5    0.05    0.77
 -11  20  -5   -0.19    0.59
 -11  20  -5   -0.22    0.41
 -13  20  -5   -0.80    0.46
 -13  20  -5    0.61    0.62
   0  21  -5    0.71    0.72
   0  21   5   -0.77    0.69
   2  21  -5   -1.75    0.70
  -2  21   5    0.11    0.66
  -2  21  -5   -1.28    0.61
   2  21   5   -0.71    0.64
  -4  21   5    0.15    0.60
   4  21  -5   -2.32    0.73
  -4  21  -5   -0.63    0.58
   4  21   5   -0.57    0.67
   6  21  -5   -0.80    0.73
  -6  21   5   -0.10    0.56
  -6  21  -5    0.28    0.32
  -6  21  -5   -0.25    0.58
   8  21  -5   -0.16    0.76
  -8  21   5    0.40    0.53
  -8  21  -5   -0.27    0.36
  -8  21  -5    0.69    0.69
  10  21  -5   -0.70    0.77
 -10  21   5   -0.10    0.47
 -10  21  -5    0.01    0.70
 -10  21  -5   -0.40    0.41
 -12  21  -5   -0.50    0.44
 -12  21  -5   -0.57    0.56
   1  22  -5    4.08    0.92
  -1  22   5    2.89    0.73
   1  22   5    3.49    0.80
  -1  22  -5    2.29    0.89
   3  22  -5   -0.51    0.73
  -3  22   5   -0.03    0.65
  -3  22  -5    0.10    0.73
   3  22   5   -0.06    0.70
  -5  22   5    2.18    0.68
   5  22  -5    2.02    0.85
   5  22   5    2.63    0.81
  -5  22  -5    2.59    0.75
   7  22  -5    0.23    0.80
  -7  22   5    1.04    0.61
  -7  22  -5   -0.22    0.63
  -9  22   5    0.62    0.53
   9  22  -5    0.06    0.75
  -9  22  -5   -0.39    0.57
  -9  22  -5    0.05    0.37
 -11  22  -5    1.80    0.70
 -11  22  -5    1.73    0.47
   0  23  -5    3.27    0.85
   0  23   5    4.19    0.87
  -2  23   5    0.84    0.69
   2  23  -5    0.42    0.75
   2  23   5   -0.23    0.72
  -2  23  -5    0.57    0.72
   4  23  -5    0.58    0.76
  -4  23   5    0.61    0.65
   4  23   5   -1.38    0.66
  -4  23  -5   -1.08    0.70
   6  23  -5   -0.57    0.73
  -6  23   5    0.53    0.58
  -6  23  -5   -0.98    0.70
  -8  23   5    0.57    0.56
   8  23  -5    0.56    0.79
  -8  23  -5    0.53    0.64
  10  23  -5    1.78    0.82
 -10  23  -5    1.43    0.74
  -1  24   5    0.46    0.72
   1  24  -5    1.72    0.80
   1  24   5    0.59    0.68
  -1  24  -5    0.93    0.75
  -3  24   5    1.15    0.62
   3  24  -5    1.39    0.79
  -3  24  -5    0.05    0.68
   3  24   5   -0.10    0.79
  -5  24   5    9.55    1.15
   5  24   5    6.32    1.05
  -5  24  -5    5.20    0.90
  -7  24   5    1.38    0.64
   7  24  -5    2.50    0.86
  -7  24  -5   -0.07    0.74
   9  24  -5    0.12    0.74
  -9  24  -5    1.11    0.75
   0  25  -5    1.31    0.79
   0  25   5    1.00    0.76
   2  25  -5    1.72    0.87
  -2  25   5    1.24    0.74
  -2  25  -5    0.47    0.71
   2  25   5    0.78    0.71
  -4  25   5    1.50    0.75
   4  25  -5    0.95    0.79
   4  25   5    1.16    0.76
  -4  25  -5    0.67    0.73
  -6  25   5    3.11    0.76
   6  25  -5    5.58    0.96
  -6  25  -5    2.68    0.82
  -1  26   5    0.87    0.66
   1  26  -5    1.04    0.75
  -1  26  -5    1.09    0.76
   1  26   5    0.99    0.68
  -3  26   5    0.86    0.68
   3  26  -5    0.98    0.76
   3  26   5    1.25    0.72
  -3  26  -5    0.83    0.70
   0   0  -6  689.38   20.32
   0   0   6  666.74   20.25
   0   0  -6  684.75   20.26
   0   0   6  633.55   20.21
   0   0   6  657.65   20.32
   2   0  -6    3.23    0.41
  -2   0   6    3.21    0.41
   2   0  -6    2.62    0.52
  -2   0   6    3.03    0.60
   2   0   6    2.86    0.65
  -2   0   6    3.09    0.53
  -2   0  -6    3.65    0.48
   2   0  -6    2.99    0.65
   2   0   6    3.13    0.41
  -4   0  -6  110.38    3.67
   4   0   6  110.97    3.62
   4   0  -6  110.33    3.72
  -4   0   6  105.96    3.72
   4   0  -6  112.13    3.87
  -4   0   6  109.83    3.62
   6   0   6  110.74    3.67
   6   0  -6  113.22    3.78
  -6   0   6  107.00    3.79
  -6   0  -6  105.52    3.73
  -6   0   6  113.24    3.73
  -8   0   6   15.76    1.22
  -8   0   6   13.73    1.00
   8   0   6   16.08    0.92
  -8   0  -6   13.54    1.07
 -10   0   6   66.09    2.67
 -10   0   6   68.92    2.62
 -10   0  -6   68.91    2.72
  10   0   6   72.88    2.55
 -12   0   6   88.62    3.29
 -12   0  -6   85.29    3.25
 -14   0   6   11.49    1.11
 -14   0  -6   12.23    1.16
 -16   0   6    8.60    0.98
 -16   0  -6    5.61    0.85
 -18   0   6   21.15    1.49
 -18   0  -6   18.95    1.51
 -20   0   6    1.38    0.64
 -20   0  -6    0.85    0.65
  -1  -1  -6   41.40    1.50
   1  -1   6   39.24    1.53
  -1   1   6   39.34    1.54
  -1   1   6   39.98    1.73
   1   1  -6   41.92    1.48
   1  -1   6   39.63    1.70
  -1   1   6   40.21    1.58
  -1  -1  -6   40.78    1.64
   1   1  -6   35.82    1.62
   1   1  -6   40.62    1.65
   1  -1  -6   41.72    1.58
  -1  -1   6   42.13    1.73
  -1   1  -6   39.04    1.57
  -1  -1   6   38.34    1.57
   1   1   6   40.28    1.68
   1  -1  -6   40.85    1.69
  -1  -1   6   40.23    1.67
   1   1   6   38.66    1.47
   3   1  -6   20.56    1.28
   3   1  -6   21.85    1.19
   3   1  -6   24.20    1.21
  -3   1   6   25.05    1.20
   3  -1   6   22.69    1.10
  -3   1   6   23.22    0.91
  -3  -1  -6   25.01    1.15
   3  -1  -6   24.79    1.27
  -3  -1   6   22.78    1.07
   3   1   6   23.89    1.05
  -3   1  -6   25.34    1.24
   3  -1  -6   22.95    1.37
  -3  -1   6   22.08    1.39
  -3  -1   6   22.29    1.24
   5   1  -6    3.58    0.73
  -5   1   6    5.12    0.68
  -5   1   6    2.52    0.57
   5   1  -6    3.60    0.58
   5  -1   6    3.78    0.55
  -5  -1  -6    3.17    0.57
  -5  -1   6    4.43    0.64
   5  -1  -6    2.63    0.56
  -5   1  -6    3.45    0.58
   5   1   6    3.32    0.45
  -5  -1   6    4.14    0.62
   7  -1   6   40.14    1.66
   7   1  -6   41.71    1.73
  -7   1   6   39.98    1.75
  -7  -1  -6   37.17    1.70
  -7  -1   6   38.62    1.74
  -7   1  -6   40.34    1.80
   7  -1  -6   40.43    1.71
   7   1   6   40.60    1.59
  -7  -1   6   36.82    1.77
  -9  -1  -6    1.24    0.53
  -9   1   6    0.32    0.57
   9  -1   6    0.59    0.41
  -9  -1   6    0.79    0.52
  -9   1  -6    0.33    0.53
   9   1   6    1.17    0.41
  -9  -1   6    0.51    0.59
 -11   1   6   28.61    1.56
 -11  -1  -6   29.71    1.57
 -11  -1   6   31.04    1.60
  11   1   6   32.46    1.56
 -11  -1   6   32.39    1.64
 -11   1  -6   28.23    1.59
 -13  -1  -6    1.07    0.62
 -13   1   6    3.82    0.71
 -13  -1   6    3.35    0.68
 -13   1  -6    2.35    0.67
 -15  -1  -6   -0.10    0.56
 -15   1   6    0.30    0.59
 -15  -1   6    0.79    0.58
 -15   1  -6   -0.27    0.57
 -17  -1  -6    0.35    0.67
 -17   1   6    0.65    0.63
 -17  -1   6   -0.98    0.57
 -17   1  -6    0.02    0.62
 -19   1   6    3.27    0.73
 -19  -1  -6    4.04    0.80
 -19   1  -6    3.85    0.82
 -19  -1   6    3.33    0.73
 -21  -1  -6    3.26    0.83
 -21   1   6    2.85    0.76
 -21   1  -6    2.63    0.76
 -21  -1   6    3.11    0.73
   0  -2  -6   20.68    1.01
   0  -2   6   18.36    1.18
   0   2  -6   18.72    1.12
   0  -2  -6   20.76    1.12
   0   2   6   21.52    0.96
   0  -2   6   18.76    1.04
   0   2  -6   20.56    1.12
   0  -2  -6   21.10    1.00
   0   2   6   21.04    1.17
   0   2   6   19.97    0.91
  -2   2   6   11.27    0.85
   2   2  -6   11.86    0.91
  -2   2   6    9.67    1.11
   2  -2   6    9.20    0.78
   2   2  -6    8.79    0.89
  -2  -2  -6    8.61    0.73
  -2   2  -6    9.18    0.86
  -2  -2   6   10.79    0.77
   2   2   6   10.55    0.64
  -2  -2   6   11.27    1.03
   2  -2  -6   11.87    1.04
  -2  -2   6   10.91    0.99
   2   2   6   10.61    1.01
   2  -2  -6   10.91    0.81
  -2  -2   6    8.33    0.87
  -4   2   6    0.68    0.45
  -4   2   6    0.68    0.31
   4   2  -6    0.55    0.52
   4  -2   6    0.76    0.42
  -4  -2  -6    0.93    0.42
   4   2  -6    0.97    0.59
   4   2  -6    0.61    0.64
  -4   2  -6   -0.33    0.51
   4  -2  -6    0.89    0.49
  -4  -2   6    0.37    0.53
   4   2   6    0.89    0.34
  -4  -2   6    0.41    0.56
   6   2  -6    8.43    0.84
  -6   2   6    9.17    1.00
   6  -2   6    6.84    0.76
  -6  -2  -6    6.66    0.90
  -6   2  -6    7.08    0.77
  -6  -2   6    6.60    0.81
  -6  -2   6    6.68    0.96
   6  -2  -6    7.36    0.93
   6   2   6    6.00    0.70
   8   2  -6   49.25    2.00
   8  -2   6   50.08    1.98
  -8   2   6   46.00    2.03
  -8  -2  -6   49.95    2.02
  -8  -2   6   52.13    2.14
  -8   2  -6   45.34    2.04
  -8  -2   6   50.59    2.16
   8   2   6   49.93    1.87
 -10  -2  -6   10.69    1.00
 -10   2   6   10.27    1.09
 -10   2  -6    8.69    1.03
  10   2   6   11.45    0.80
 -10  -2   6   11.24    0.97
 -10  -2   6   10.09    1.07
 -12  -2  -6    7.35    0.98
 -12   2   6    7.49    0.87
 -12  -2   6    6.36    0.82
 -12   2  -6    4.65    0.84
 -14  -2  -6    1.68    0.66
 -14   2   6    0.69    0.56
 -14   2  -6   -0.50    0.52
 -14  -2   6    0.37    0.61
 -16  -2  -6    5.26    0.82
 -16   2   6    5.77    0.86
 -16   2  -6    5.08    0.83
 -16  -2   6    5.63    0.83
 -18   2   6    1.26    0.62
 -18  -2  -6   -0.24    0.57
 -18   2  -6   -1.02    0.58
 -18  -2   6   -0.23    0.59
 -20  -2  -6    3.11    0.81
 -20   2   6    1.94    0.66
 -20   2  -6    0.39    0.65
 -20  -2   6    0.64    0.70
  -1  -3  -6  226.72    6.93
   1   3  -6  225.48    7.07
  -1   3   6  221.65    6.93
   1   3  -6  232.71    7.11
  -1  -3  -6  217.24    6.90
  -1   3   6  221.51    7.15
  -1  -3  -6  225.94    7.07
  -1   3   6  217.13    6.92
   1  -3   6  229.34    7.06
   1   3  -6  218.34    7.06
   1  -3   6  224.97    7.14
  -1  -3   6  227.11    7.11
  -1  -3   6  215.22    7.06
   1   3   6  226.28    7.07
   1  -3  -6  239.98    7.16
  -1  -3   6  222.12    7.03
   1  -3  -6  227.52    6.99
   1   3   6  228.71    6.85
  -1   3  -6  233.98    7.09
   1  -3  -6  220.31    6.84
   1   3   6  213.00    6.86
  -3   3   6    1.30    0.42
   3  -3   6    1.54    0.46
  -3  -3  -6    1.64    0.38
   3   3  -6    1.38    0.58
   3   3  -6    1.90    0.58
   3  -3  -6    0.12    0.69
  -3  -3   6    2.10    0.59
  -3  -3   6    1.80    0.59
   3  -3  -6    0.96    0.47
  -3   3  -6    0.60    0.50
  -3  -3   6    1.39    0.56
   3   3   6    2.51    0.53
   3   3   6    1.95    0.29
   5  -3   6  177.18    5.71
   5   3  -6  178.75    5.74
   5   3  -6  174.98    5.85
   5   3  -6  176.31    5.78
  -5  -3  -6  179.04    5.66
  -5   3   6  171.98    5.70
   5   3   6  180.54    5.53
  -5   3  -6  170.73    5.74
   5  -3  -6  182.60    5.77
  -5  -3   6  180.54    5.85
  -5  -3   6  177.88    5.80
  -7   3   6   81.16    2.95
  -7  -3  -6   78.77    2.89
   7   3  -6   86.08    2.97
   7  -3   6   81.59    2.90
  -7   3  -6   79.31    2.97
   7  -3  -6   82.47    2.97
  -7  -3   6   82.62    3.09
  -7  -3   6   81.28    2.99
   7   3   6   81.03    2.73
  -9   3   6   25.89    1.40
  -9  -3  -6   22.50    1.34
  -9   3  -6   22.42    1.42
   9   3   6   20.72    1.05
  -9  -3   6   22.71    1.39
  -9  -3   6   20.04    1.33
 -11  -3  -6  103.03    3.69
 -11   3   6   98.67    3.66
 -11   3  -6  104.84    3.71
  11   3   6  101.04    3.43
 -11  -3   6  105.10    3.71
 -13  -3  -6   12.98    1.24
 -13   3   6   14.34    1.15
 -13  -3   6   12.44    1.16
 -13   3  -6   14.32    1.19
 -15   3   6   11.38    1.12
 -15  -3  -6   14.06    1.19
 -15  -3   6   11.98    1.17
 -15   3  -6   12.95    1.31
 -17  -3  -6   25.87    1.61
 -17   3   6   30.44    1.71
 -17   3  -6   28.21    1.64
 -17  -3   6   28.36    1.63
 -19  -3  -6    0.86    0.69
 -19   3   6    2.44    0.73
 -19  -3   6    1.41    0.74
 -19   3  -6    1.46    0.72
 -21  -3  -6   11.08    1.22
 -21   3   6    9.43    1.25
 -21  -3   6    8.85    1.14
 -21   3  -6    9.57    1.15
   0   4  -6  374.93   11.44
   0  -4  -6  361.43   11.41
   0  -4  -6  378.00   11.26
   0  -4  -6  363.21   11.29
   0   4   6  363.34   11.17
   0  -4   6  358.50   11.40
   0   4  -6  375.66   11.42
   0   4   6  381.50   11.46
   0  -4   6  366.14   11.43
   0  -4  -6  366.27   11.25
   0   4   6  364.88   11.17
   2   4  -6   64.81    2.51
   2   4  -6   68.75    2.43
  -2  -4  -6   70.63    2.39
   2  -4   6   66.41    2.41
  -2   4   6   66.55    2.29
  -2  -4  -6   69.28    2.21
  -2   4  -6   65.60    2.42
  -2  -4   6   68.77    2.47
  -2  -4   6   68.26    2.44
  -2  -4   6   70.90    2.51
   2  -4  -6   66.06    2.36
   2  -4  -6   69.14    2.58
   2   4   6   66.13    2.39
   4  -4   6  110.09    3.68
  -4  -4  -6  109.18    3.53
   4   4  -6  106.46    3.65
   4   4  -6  106.06    3.83
  -4   4   6  110.79    3.63
  -4   4  -6  112.81    3.73
   4   4   6  106.33    3.38
  -4  -4   6  112.15    3.76
  -4  -4   6  109.89    3.80
   4  -4  -6  109.91    3.66
   4   4   6  110.44    3.62
  -4  -4   6  103.74    3.69
   6  -4   6  352.61   11.16
  -6   4   6  351.65   11.13
  -6  -4  -6  363.18   11.07
   6   4  -6  362.27   11.34
   6   4  -6  369.23   11.18
   6   4  -6  347.46   11.18
  -6  -4   6  358.55   11.35
   6   4   6  359.95   10.92
  -6  -4   6  361.76   11.23
   6  -4  -6  363.37   11.19
  -6   4  -6  348.49   11.19
  -8  -4  -6    2.93    0.57
   8   4  -6    3.91    0.55
  -8   4   6    2.66    0.59
   8   4   6    3.28    0.40
  -8   4  -6    2.77    0.66
  -8  -4   6    4.14    0.70
  -8  -4   6    4.15    0.77
 -10  -4  -6   74.81    2.75
 -10   4   6   69.95    2.77
  10   4   6   74.72    2.50
 -10  -4   6   73.55    2.83
 -10   4  -6   67.91    2.76
 -12   4   6   92.97    3.53
 -12  -4  -6  100.36    3.59
 -12  -4   6   98.40    3.59
  12   4   6   98.33    3.31
 -12   4  -6  102.21    3.60
 -14   4   6    0.16    0.60
 -14  -4  -6    0.31    0.60
 -14   4  -6   -0.12    0.61
 -14  -4   6    0.84    0.64
 -16  -4  -6   59.49    2.58
 -16   4   6   57.22    2.47
 -16  -4   6   62.54    2.60
 -16   4  -6   59.39    2.50
 -18   4   6   15.97    1.39
 -18  -4  -6   19.08    1.37
 -18   4  -6   18.45    1.45
 -18  -4   6   17.76    1.43
 -20   4   6    9.05    1.07
 -20  -4  -6    8.22    1.11
 -20   4  -6    8.41    1.01
 -20  -4   6   10.65    1.16
  -1  -5  -6   19.30    1.09
  -1   5   6   21.05    0.84
  -1  -5  -6   20.83    0.85
   1   5  -6   23.74    1.27
  -1   5   6   21.17    0.82
  -1  -5  -6   23.29    1.12
  -1  -5  -6   21.07    0.84
   1  -5   6   22.04    1.12
  -1   5  -6   21.30    1.14
   1  -5  -6   21.55    0.97
  -1   5  -6   20.80    1.22
   1  -5  -6   22.59    1.28
  -1  -5   6   18.79    1.11
  -1  -5   6   22.07    1.18
   1  -5  -6   22.71    0.98
   1   5   6   23.22    1.18
  -1  -5   6   21.75    1.16
   3  -5   6    8.32    0.78
  -3   5   6    8.80    0.55
   3   5  -6    8.87    0.70
   3   5  -6    9.58    1.07
  -3   5   6    8.01    0.73
  -3  -5  -6    9.11    0.59
  -3  -5   6    6.97    0.88
  -3   5  -6    7.96    0.85
   3  -5  -6    8.72    0.79
   3   5   6    7.82    0.78
  -3  -5   6    7.94    0.90
  -3  -5   6    8.98    0.93
   5   5  -6    5.94    0.66
  -5   5   6    3.89    0.58
  -5  -5  -6    4.44    0.49
   5   5  -6    4.48    0.80
   5  -5   6    4.37    0.58
  -5   5  -6    6.34    0.84
   5  -5  -6    4.02    0.60
  -5  -5   6    6.15    0.73
  -5  -5   6    5.73    0.86
  -7   5   6    6.50    0.72
   7   5  -6    6.56    0.80
   7   5  -6    7.72    0.86
   7   5  -6    9.96    1.23
  -7   5  -6    7.71    1.00
  -7  -5   6    7.79    1.01
  -7  -5   6    6.62    0.88
   7   5   6    8.48    0.52
  -9   5   6    2.94    0.62
   9   5  -6    4.13    0.58
  -9  -5  -6    3.66    0.59
  -9   5  -6    3.71    0.64
  -9  -5   6    3.63    0.65
   9   5   6    2.70    0.37
 -11  -5  -6   42.02    1.83
 -11   5   6   34.34    1.75
  11   5   6   38.06    1.46
 -11   5  -6   38.66    1.81
 -11  -5   6   35.17    1.77
 -13   5   6    4.02    0.70
 -13  -5  -6    4.78    0.76
  13   5   6    7.44    0.63
 -13  -5   6    9.04    1.12
 -13   5  -6    4.31    0.74
 -15  -5  -6    1.13    0.60
 -15   5   6   -1.00    0.49
 -15   5  -6    0.59    0.58
 -15  -5   6    0.01    0.63
 -17   5   6   -0.01    0.58
 -17  -5  -6    0.06    0.64
 -17  -5   6    1.17    0.62
 -17   5  -6    1.52    0.62
 -19   5   6    4.14    0.76
 -19  -5  -6    5.36    0.86
 -19  -5   6    5.43    0.86
 -19   5  -6    5.98    0.84
 -21  -5  -6    2.46    0.77
 -21   5   6    3.14    0.77
 -21   5  -6    2.82    0.75
 -21  -5   6    3.01    0.72
   0  -6   6  295.36    9.55
   0  -6  -6  310.29    9.54
   0   6  -6  302.51    9.56
   0  -6   6  306.16    9.57
   0   6  -6  311.55    9.67
   0  -6  -6  305.53    9.34
   0  -6  -6  308.73    9.34
   0  -6  -6  312.92    9.56
  -2   6   6    5.51    0.51
  -2  -6  -6    4.90    0.63
   2   6  -6    5.58    0.77
  -2   6   6    5.86    0.51
  -2  -6  -6    5.62    0.34
  -2   6   6    4.91    0.54
   2   6  -6    4.29    0.55
   2  -6   6    4.33    0.60
  -2  -6  -6    5.38    0.63
  -2  -6  -6    5.68    0.35
  -2  -6   6    5.44    0.65
   2   6   6    4.53    0.56
  -2  -6   6    5.83    0.66
  -2  -6   6    6.03    0.85
  -2   6  -6    4.69    0.59
   2  -6  -6    5.34    0.65
   2  -6  -6    7.06    0.82
   2  -6  -6    6.11    0.50
  -4   6   6    8.98    0.59
  -4  -6  -6    8.78    0.59
  -4   6   6    8.70    0.73
   4  -6   6    8.77    0.86
   4   6  -6    8.90    0.73
   4   6  -6    8.36    1.12
  -4  -6  -6    9.09    0.82
  -4  -6   6    7.90    0.99
  -4  -6   6    8.56    0.87
  -4   6  -6    9.40    0.88
   4  -6  -6    9.45    0.83
  -4  -6   6    9.36    1.03
   4   6   6    8.41    0.72
  -6  -6  -6   39.87    1.58
   6   6  -6   39.52    1.65
  -6   6   6   41.02    1.69
   6   6  -6   39.00    1.99
  -6  -6   6   44.02    1.86
  -6  -6   6   41.69    1.98
   6  -6  -6   41.77    1.73
  -6   6  -6   40.46    1.77
  -8   6   6   24.75    1.31
   8   6  -6   25.51    1.28
  -8  -6  -6   25.96    1.30
   8   6  -6   26.47    1.31
  -8   6  -6   27.48    1.41
  -8  -6   6   26.24    1.39
   8   6   6   24.97    0.97
 -10   6   6   46.00    1.95
 -10  -6  -6   46.33    1.96
 -10  -6   6   45.04    2.00
 -10   6  -6   46.67    2.03
  10   6   6   46.93    1.64
 -12  -6  -6   27.60    1.47
 -12   6   6   26.46    1.41
 -12   6  -6   26.33    1.55
  12   6   6   25.72    1.09
 -12  -6   6   23.90    1.44
 -14   6   6   10.99    1.04
 -14  -6  -6    9.39    1.14
 -14   6  -6    9.58    1.16
 -14  -6   6   10.91    1.09
 -16   6   6    0.79    0.58
 -16  -6  -6    1.42    0.68
 -16  -6   6    0.69    0.67
 -16   6  -6    0.67    0.66
 -18  -6  -6   11.08    1.28
 -18   6   6   12.07    1.22
 -18   6  -6   12.07    1.27
 -18  -6   6   12.32    1.16
 -20   6   6    1.32    0.66
 -20  -6  -6    1.45    0.69
 -20  -6   6   -0.10    0.63
 -20   6  -6    0.04    0.59
   1  -7   6   25.21    1.21
   1   7  -6   24.94    1.43
  -1  -7  -6   25.65    1.29
  -1  -7  -6   23.11    0.83
  -1   7   6   25.65    1.29
  -1  -7  -6   25.32    1.14
  -1  -7  -6   22.93    0.82
  -1  -7   6   25.56    1.27
  -1  -7   6   22.36    1.29
   1  -7  -6   29.87    1.34
  -1  -7   6   25.25    1.23
  -1   7  -6   25.49    1.22
  -1   7  -6   24.89    1.37
   1   7   6   23.83    1.26
   1  -7  -6   24.55    1.02
   1  -7  -6   25.97    1.14
   3  -7   6    8.90    0.79
  -3   7   6    7.22    0.68
  -3   7   6    7.10    0.61
  -3  -7  -6    8.19    0.35
   3   7  -6    8.94    0.69
  -3  -7  -6    8.00    0.37
   3   7  -6    8.11    1.10
  -3  -7  -6    7.06    0.79
   3   7   6    8.77    0.72
  -3  -7   6    7.69    0.82
   3  -7  -6    9.59    0.74
  -3  -7   6    8.23    0.81
  -3  -7   6    8.04    0.98
  -3   7  -6   10.06    0.91
  -5  -7  -6  135.39    4.59
  -5   7   6  135.65    4.26
  -5  -7  -6  136.62    4.23
  -5   7   6  132.47    4.35
   5   7  -6  130.09    4.33
   5   7  -6  138.95    4.75
   5  -7  -6  138.96    4.47
  -5  -7   6  132.08    4.69
  -5   7  -6  129.70    4.47
  -5  -7   6  130.54    4.48
   5   7   6  133.15    4.31
   7   7  -6   34.66    1.50
  -7   7   6   33.72    1.53
  -7  -7  -6   36.47    1.45
   7   7  -6   32.01    1.87
  -7  -7   6   34.55    1.67
  -7   7  -6   36.15    1.68
  -9   7   6   12.74    0.96
   9   7  -6   13.48    0.91
  -9  -7  -6   15.24    0.99
  -9  -7   6   11.96    1.12
  -9   7  -6   14.69    1.14
   9   7   6   13.39    0.59
 -11   7   6   38.34    1.71
 -11  -7  -6   38.60    1.74
 -11   7  -6   40.09    1.85
  11   7   6   35.02    1.33
 -11  -7   6   34.56    1.74
 -13  -7  -6    4.46    0.70
 -13   7   6    5.08    0.71
 -13   7  -6    5.28    0.78
  13   7   6    5.29    0.50
 -13  -7   6    4.81    0.73
 -15   7   6   11.01    1.02
 -15  -7  -6    7.19    0.89
 -15   7  -6   10.37    1.18
 -15  -7   6    8.54    0.96
 -17  -7  -6   12.80    1.17
 -17   7   6   13.32    1.24
 -17  -7   6   12.74    1.28
 -17   7  -6   13.79    1.19
 -19  -7  -6    0.89    0.67
 -19   7   6    1.54    0.61
 -19   7  -6    0.43    0.58
 -19  -7   6    0.93    0.63
 -21   7   6    1.62    0.65
 -21  -7  -6    1.30    0.66
 -21   7  -6    0.63    0.65
 -21  -7   6   -0.12    0.65
   0  -8  -6  257.95    8.21
   0   8  -6  263.40    8.42
   0  -8   6  251.76    8.24
   0  -8  -6  262.39    7.99
   0   8   6  264.94    8.35
   0   8  -6  264.19    8.24
   0  -8  -6  271.12    8.29
  -2   8   6    0.33    0.46
  -2   8   6    0.51    0.16
  -2  -8  -6    0.64    0.33
  -2  -8  -6    0.76    0.50
   2  -8   6    1.46    0.44
  -2   8   6    0.34    0.11
   2   8  -6   -0.15    0.62
  -2  -8   6    0.24    0.42
   2  -8  -6    0.11    0.32
   2  -8  -6    0.55    0.34
  -2  -8   6    0.18    0.53
  -2   8  -6    1.84    0.58
  -2  -8   6    0.98    0.46
   2   8   6    0.39    0.42
  -2   8  -6    0.99    0.47
  -4   8   6   24.29    1.08
  -4   8   6   21.69    1.01
  -4  -8  -6   24.17    1.30
  -4  -8  -6   23.49    0.81
   4   8  -6   21.84    1.53
   4   8  -6   23.78    1.06
  -4   8  -6   23.31    1.26
  -4  -8   6   23.82    1.15
   4  -8  -6   23.44    1.16
   4   8   6   21.64    1.03
  -4  -8   6   21.53    1.42
   6   8  -6  180.32    6.31
  -6   8   6  185.59    5.92
  -6   8   6  178.90    5.82
  -6  -8  -6  187.91    5.80
   6   8  -6  192.72    5.89
  -6   8  -6  196.50    6.08
  -6  -8   6  181.93    6.03
   6   8   6  180.64    5.83
   8   8  -6    8.93    0.77
  -8   8   6   10.06    0.89
   8   8  -6    8.36    1.06
  -8   8  -6    9.61    0.95
  -8  -8   6    7.77    0.87
 -10   8   6  102.06    3.60
 -10  -8  -6  100.72    3.53
  10   8  -6  102.85    3.51
 -10  -8   6  102.18    3.67
 -10   8  -6  105.39    3.69
 -12   8   6   49.37    2.03
 -12  -8  -6   50.03    2.04
 -12   8  -6   46.13    2.06
  12   8   6   46.99    1.63
 -12  -8   6   48.20    2.13
 -14  -8  -6   13.82    1.16
 -14   8   6   12.62    1.07
 -14   8  -6   12.16    1.24
 -14  -8   6   13.99    1.24
 -16   8   6    9.19    1.10
 -16  -8  -6   11.24    1.18
 -16   8  -6    9.50    1.06
 -16  -8   6    9.93    1.09
 -18  -8  -6   13.42    1.26
 -18   8   6   13.44    1.13
 -18   8  -6   13.38    1.28
 -18  -8   6   13.61    1.28
 -20  -8  -6   -0.22    0.61
 -20   8   6    1.22    0.58
 -20  -8   6    0.19    0.57
 -20   8  -6    0.83    0.64
  -1   9   6   10.21    1.04
   1  -9   6   11.93    0.91
  -1  -9  -6    9.10    0.68
  -1  -9  -6   10.99    0.94
   1   9  -6   10.82    1.12
   1  -9  -6    9.37    0.63
  -1  -9   6   10.85    0.89
   1  -9  -6   11.05    0.82
  -1  -9   6   10.21    0.81
  -1  -9   6    8.55    0.94
   1   9   6   12.77    1.19
  -1   9  -6    9.22    1.02
   1  -9  -6    9.10    0.84
  -1   9  -6   10.20    0.86
  -3   9   6   27.72    1.03
  -3   9   6   28.60    1.32
  -3  -9  -6   28.83    1.12
   3   9  -6   29.11    1.68
  -3  -9  -6   27.17    1.47
  -3  -9   6   26.31    1.22
  -3   9  -6   28.16    1.37
  -3  -9   6   26.42    1.37
  -3  -9   6   30.11    1.61
  -3   9  -6   26.86    1.47
   3  -9  -6   30.72    1.27
   3   9   6   28.81    1.21
  -5  -9  -6   25.10    0.94
   5   9  -6   25.91    1.10
   5   9  -6   26.93    1.69
  -5  -9  -6   23.83    1.44
  -5   9   6   23.01    1.11
  -5   9   6   25.97    1.15
   5   9   6   26.60    1.08
  -5  -9   6   27.40    1.38
  -5   9  -6   23.16    1.28
   5  -9  -6   26.35    1.30
   7   9  -6   -1.23    0.31
  -7  -9  -6    0.68    0.33
   7   9  -6   -0.10    0.74
  -7   9   6    0.59    0.43
  -7   9  -6   -1.07    0.44
   7   9   6    0.18    0.33
  -7  -9   6   -0.36    0.42
   9   9  -6    2.71    0.83
   9   9  -6    2.82    0.47
  -9  -9  -6    2.60    0.49
  -9   9   6    2.77    0.52
  -9  -9   6    2.53    0.59
  -9   9  -6    1.76    0.57
  11   9  -6   24.93    1.23
 -11  -9  -6   27.90    1.36
 -11   9   6   27.30    1.42
 -11   9  -6   24.70    1.50
 -11  -9   6   26.27    1.46
 -13   9   6    7.34    0.81
 -13  -9  -6    9.39    1.06
 -13  -9   6    7.31    0.85
 -13   9  -6    7.64    0.97
 -15  -9  -6    0.93    0.57
 -15   9   6    0.31    0.55
 -15  -9   6    0.10    0.58
 -15   9  -6    0.36    0.61
 -17   9   6    1.60    0.60
 -17  -9  -6    1.58    0.67
 -17  -9   6    1.63    0.68
 -17   9  -6    1.02    0.61
 -19  -9  -6    2.97    0.74
 -19   9   6    3.49    0.68
 -19  -9   6    3.78    0.72
 -19   9  -6    3.42    0.70
   0 -10  -6   32.98    1.41
   0 -10  -6   33.85    1.53
   0 -10  -6   33.81    1.18
   0  10  -6   34.45    1.47
   0  10   6   35.12    1.72
   0 -10   6   34.23    1.47
   0  10  -6   32.52    1.73
   2  10  -6    3.17    0.81
  -2  10   6    3.88    0.62
  -2 -10  -6    2.56    0.38
  -2 -10  -6    2.32    0.59
   2  10   6    2.48    0.71
  -2  10  -6    3.34    0.56
   2 -10  -6    2.84    0.47
   2 -10  -6    2.51    0.40
  -2 -10   6    3.04    0.48
  -2  10  -6    3.02    0.66
  -2 -10   6    3.27    0.52
   4  10  -6    1.16    0.78
  -4 -10  -6    1.17    0.50
  -4  10   6    1.27    0.29
  -4  10   6    1.60    0.45
   4  10   6    1.77    0.36
  -4  10  -6    0.88    0.50
   4 -10  -6    0.57    0.41
  -4 -10   6    1.36    0.40
  -4  10  -6    1.61    0.59
   6  10  -6   29.28    1.23
  -6  10   6   33.28    1.35
  -6 -10  -6   30.65    1.17
   6  10  -6   28.53    1.83
  -6  10   6   29.71    1.32
   6  10   6   32.42    1.19
  -6  10  -6   31.14    1.53
  -6 -10   6   32.42    1.53
  -8 -10  -6   20.71    1.05
   8  10  -6   20.70    0.99
  -8  10   6   22.64    1.18
   8  10  -6   20.97    1.72
  -8  10  -6   22.45    1.30
   8  10   6   21.11    0.95
  -8 -10   6   20.52    1.27
 -10 -10  -6   11.88    0.93
 -10  10   6   12.85    1.00
  10  10  -6   11.31    0.76
 -10  10  -6   11.86    1.12
 -10 -10   6   11.63    1.06
 -12 -10  -6    0.24    0.48
  12  10  -6    0.32    0.37
 -12  10   6    0.75    0.54
 -12 -10   6   -0.58    0.51
 -12  10  -6    0.01    0.56
 -14  10   6    0.78    0.57
 -14 -10  -6    0.35    0.53
 -14  10  -6    0.83    0.60
 -14 -10   6   -0.11    0.56
 -16  10   6    3.92    0.70
 -16 -10  -6    4.35    0.74
 -16  10  -6    4.87    0.78
 -16 -10   6    4.44    0.74
 -18  10   6    1.43    0.63
 -18 -10  -6    0.37    0.59
 -18 -10   6    0.35    0.61
 -18  10  -6    0.80    0.59
 -20  10   6   -0.08    0.57
 -20 -10  -6    0.63    0.61
 -20 -10   6   -0.43    0.57
 -20  10  -6    0.13    0.58
  -1 -11  -6   78.41    2.89
  -1 -11  -6   76.50    2.64
   1  11  -6   76.20    3.06
  -1  11   6   79.56    2.94
   1 -11  -6   76.49    2.75
   1 -11  -6   77.68    2.57
   1 -11  -6   77.78    2.80
   1  11   6   79.60    3.07
  -1 -11   6   79.21    2.71
  -1  11  -6   79.86    2.75
  -1  11  -6   78.09    3.02
   3  11  -6    5.08    0.89
  -3 -11  -6    6.35    0.82
  -3  11   6    6.80    0.82
  -3 -11  -6    6.65    0.51
   3 -11  -6    7.04    0.71
  -3 -11   6    5.10    0.66
  -3  11  -6    8.20    0.97
   3  11   6    6.63    0.93
  -3  11  -6    6.61    0.67
  -5  11   6   56.68    2.11
  -5  11   6   55.74    1.95
   5  11  -6   61.88    2.61
  -5 -11  -6   52.25    1.77
  -5  11  -6   59.69    2.20
  -5  11  -6   58.79    2.37
   5  11   6   54.40    1.91
   7  11  -6   41.78    2.19
   7  11  -6   42.88    1.56
  -7  11   6   42.25    1.68
  -7 -11  -6   42.75    1.55
  -7  11   6   43.85    1.68
   7  11   6   42.74    1.51
  -7  11  -6   44.34    1.82
  -7 -11   6   41.38    1.83
   9  11  -6    6.24    1.00
  -9 -11  -6    6.14    0.73
   9  11  -6    6.23    0.57
  -9  11   6    6.21    0.77
   9  11   6    7.48    0.55
  -9 -11   6    8.05    0.93
  -9  11  -6    7.09    0.95
  11  11  -6   42.12    1.62
 -11  11   6   41.80    1.81
 -11 -11  -6   43.93    1.80
 -11 -11   6   43.97    1.92
 -11  11  -6   42.57    1.93
 -13 -11  -6    3.65    0.61
 -13  11   6    3.93    0.65
 -13  11  -6    3.67    0.65
 -13 -11   6    4.34    0.69
 -15 -11  -6    4.00    0.68
 -15  11   6    4.97    0.72
 -15 -11   6    7.82    1.04
 -15  11  -6    5.20    0.77
 -17  11   6   14.04    1.17
 -17 -11  -6   13.06    1.18
 -17 -11   6   15.28    1.27
 -17  11  -6   14.00    1.13
 -19 -11  -6    0.44    0.59
 -19  11   6    0.30    0.57
 -19 -11   6    0.88    0.61
 -19  11  -6    2.23    0.60
   0 -12  -6    1.54    0.26
   0 -12  -6    1.53    0.53
   0  12   6    1.54    0.69
   0  12  -6    0.78    0.64
   0 -12  -6    1.28    0.39
  -2  12   6    8.68    1.00
  -2 -12  -6    8.55    0.58
   2  12  -6    8.64    1.21
  -2 -12  -6    7.58    0.97
  -2  12  -6    8.60    0.83
   2  12   6    7.10    1.04
   2 -12  -6    8.68    0.77
  -2  12  -6    9.73    1.08
  -2 -12   6    9.16    0.72
   2 -12  -6    9.91    0.71
  -4  12   6    6.97    0.89
   4  12  -6    5.72    0.94
  -4  12   6    7.83    0.44
  -4  12  -6    8.12    0.83
  -4 -12   6    7.74    0.63
   4 -12  -6    6.90    0.72
  -4  12  -6    5.26    0.83
  -6 -12  -6   54.92    1.88
  -6  12   6   57.62    2.17
  -6  12   6   59.67    2.03
   6  12  -6   60.74    2.65
  -6  12  -6   59.58    2.25
   6  12   6   55.37    1.91
  -6 -12   6   58.89    2.26
   8  12  -6   11.76    1.35
  -8 -12  -6   10.24    0.72
   8  12  -6    8.97    0.60
  -8  12   6   10.20    0.85
  -8  12   6   10.38    0.79
  -8 -12   6    9.20    0.96
   8  12   6   10.46    0.56
  -8  12  -6   10.71    0.92
  10  12  -6    1.11    0.73
  10  12  -6    0.44    0.27
 -10  12   6    0.75    0.47
 -10  12   6    0.52    0.40
 -10 -12  -6    0.40    0.39
 -10  12  -6    0.82    0.53
 -10 -12   6    0.05    0.50
  10  12   6    0.21    0.26
 -12 -12  -6    3.27    0.56
 -12  12   6    2.68    0.57
 -12 -12   6    3.74    0.63
 -12  12  -6    3.02    0.65
 -14 -12  -6    0.94    0.50
 -14  12   6    1.12    0.51
 -14 -12   6    0.72    0.56
 -14  12  -6    1.45    0.55
 -16 -12  -6   11.94    1.07
 -16  12   6   11.59    1.07
 -16  12  -6   12.03    1.15
 -16 -12   6   11.55    1.17
 -18 -12  -6    0.88    0.66
 -18  12   6    1.03    0.57
 -18 -12   6    1.75    0.64
 -18  12  -6    0.31    0.51
   1  13  -6   50.91    2.30
  -1 -13  -6   50.39    1.63
  -1  13   6   51.55    2.21
  -1 -13  -6   52.16    1.82
   1  13   6   53.37    2.36
  -1  13  -6   47.35    2.23
  -1  13  -6   52.66    1.94
   1 -13  -6   52.11    2.04
   1 -13  -6   49.59    1.78
   1 -13  -6   53.07    1.95
  -1 -13   6   47.85    1.87
  -3 -13  -6   39.76    1.43
   3  13  -6   43.44    2.10
  -3  13   6   39.14    1.79
   3  13   6   44.72    2.19
  -3  13  -6   40.37    1.67
   3 -13  -6   40.92    1.62
  -3 -13   6   39.83    1.51
  -3  13  -6   40.56    1.95
  -5  13   6    1.63    0.27
   5  13  -6    1.67    0.80
  -5  13   6    0.49    0.49
  -5  13  -6    1.96    0.62
  -5  13  -6    2.03    0.50
  -7 -13  -6   16.67    0.78
  -7  13   6   17.56    1.07
   7  13  -6   16.85    1.51
  -7  13   6   18.66    0.91
  -7 -13   6   15.37    1.11
  -7  13  -6   18.55    1.14
  -9 -13  -6    0.39    0.33
   9  13  -6   -0.09    0.75
  -9  13   6    0.33    0.41
  -9  13   6    0.53    0.40
   9  13  -6    0.30    0.23
   9  13   6    0.26    0.22
  -9  13  -6   -0.23    0.49
  -9 -13   6    0.03    0.48
 -11 -13  -6   53.91    2.09
 -11  13   6   55.18    2.14
 -11  13   6   58.35    2.15
 -11 -13   6   56.68    2.25
  11  13   6   53.48    1.86
 -11  13  -6   56.39    2.27
 -13  13   6    3.00    0.56
 -13 -13  -6    3.63    0.57
 -13  13  -6    3.58    0.67
 -13 -13   6    2.93    0.63
 -15 -13  -6    0.03    0.45
 -15  13   6    0.35    0.47
 -15  13  -6    0.05    0.55
 -15 -13   6    0.53    0.54
 -17  13   6   -0.76    0.48
 -17 -13   6    0.11    0.56
 -17  13  -6   -0.67    0.55
   0  14   6   26.32    1.60
   0 -14  -6   26.68    1.01
   0 -14  -6   25.64    1.13
  -2 -14  -6   21.56    0.92
  -2  14   6   23.88    1.40
   2  14  -6   23.02    1.54
  -2  14  -6   23.58    1.46
   2 -14  -6   22.56    1.04
  -2  14  -6   23.67    1.15
  -2 -14   6   22.44    1.04
   2 -14  -6   20.27    1.13
   2  14   6   22.77    1.62
  -4  14   6    1.64    0.55
   4  14  -6    1.55    0.80
  -4  14  -6    0.70    0.46
   4  14   6    0.41    0.73
  -4  14  -6    2.02    0.64
  -4 -14   6    0.90    0.31
  -6  14   6   18.58    1.11
  -6 -14  -6   16.23    0.68
  -6  14   6   17.84    0.82
   6  14  -6   18.53    1.63
  -6 -14   6   18.14    1.13
  -6  14  -6   20.61    1.11
  -6  14  -6   15.56    1.30
   8  14  -6    9.32    1.18
  -8  14   6    9.20    0.73
  -8  14   6   10.38    0.83
  -8 -14  -6    9.20    0.62
  -8 -14   6    9.19    0.92
  -8  14  -6    7.27    0.91
  -8  14  -6   10.28    1.09
 -10 -14  -6    1.34    0.39
 -10  14   6    1.69    0.47
 -10  14   6    0.44    0.44
  10  14  -6    0.22    0.80
 -10  14  -6    0.31    0.49
 -10 -14   6    0.43    0.50
 -12  14   6   -1.03    0.38
 -12  14   6    0.88    0.44
 -12 -14  -6    0.79    0.41
 -12 -14   6    0.30    0.48
 -12  14  -6    0.59    0.53
 -14  14   6    7.46    0.85
 -14  14  -6    5.48    0.75
 -14 -14   6    7.07    0.93
 -16  14   6   14.57    1.07
 -16 -14   6   12.29    1.15
 -16  14  -6   13.86    1.17
 -18  14   6    1.37    0.56
 -18  14  -6    0.76    0.53
 -18 -14   6    1.46    0.58
  -1 -15  -6   57.97    2.05
   1  15  -6   59.32    2.60
  -1 -15  -6   58.29    1.94
  -1  15   6   63.05    2.53
  -1  15  -6   62.74    2.60
   1  15   6   63.30    2.65
   1 -15  -6   59.00    2.17
   1 -15  -6   56.88    2.06
  -1 -15   6   61.09    2.14
  -3  15   6   -0.07    0.57
  -3 -15  -6    0.04    0.22
   3  15  -6   -0.17    0.73
  -3 -15   6    0.69    0.32
   3  15   6   -0.67    0.73
  -3  15  -6   -0.27    0.40
  -3  15  -6    0.05    0.58
   5  15  -6   87.38    3.42
  -5  15   6   75.34    2.47
  -5  15   6   79.79    2.94
  -5  15  -6   79.06    3.11
  -5  15  -6   83.28    2.85
   7  15  -6   16.24    1.53
  -7 -15  -6   14.49    0.71
  -7  15   6   16.70    1.09
  -7  15   6   18.32    0.84
  -7 -15   6   17.08    1.15
  -7  15  -6   18.32    1.32
  -7  15  -6   15.72    1.08
  -9 -15  -6   11.78    0.72
  -9  15   6   11.02    0.88
   9  15  -6    9.79    1.38
  -9  15   6   10.67    0.78
  -9 -15   6   10.43    0.97
  -9  15  -6   10.41    1.14
  -9  15  -6    9.25    0.99
 -11 -15  -6   30.11    1.54
 -11  15   6   38.17    1.64
 -11  15   6   39.52    1.57
 -11 -15   6   37.02    1.69
 -11  15  -6   37.23    1.71
 -13  15   6   12.71    0.97
 -13  15   6   12.42    0.95
 -13 -15   6   11.84    1.03
 -13  15  -6   12.39    1.09
 -15  15   6   12.14    0.96
 -15  15  -6   11.99    1.00
 -15 -15   6   10.50    1.09
 -17  15   6   15.15    1.09
 -17  15  -6   17.51    1.23
 -17 -15   6   14.85    1.22
   0  16   6   30.73    1.74
   0 -16  -6   28.64    1.14
   0  16  -6   31.42    1.75
   0 -16  -6   29.68    1.22
  -2 -16  -6    0.78    0.17
  -2  16   6    0.85    0.63
  -2 -16  -6    0.91    0.25
   2  16  -6    1.73    0.79
  -2 -16   6    0.98    0.34
   2 -16  -6    0.56    0.41
   2  16   6    0.86    0.69
   2 -16  -6    0.34    0.39
  -2  16  -6    1.00    0.71
  -4  16   6   -1.20    0.52
   4  16  -6   -0.54    0.74
   4  16   6   -0.03    0.72
  -4  16  -6   -0.59    0.58
  -4  16  -6    0.43    0.42
  -4 -16   6    0.46    0.26
  -6  16   6    0.04    0.50
   6  16  -6    0.55    0.77
  -6 -16  -6    0.79    0.18
  -6  16   6    0.47    0.21
  -6  16  -6    0.51    0.62
  -6  16  -6   -0.09    0.45
  -8 -16  -6    0.14    0.25
  -8  16   6    0.05    0.45
   8  16  -6   -0.85    0.78
  -8  16   6    0.28    0.32
  -8  16  -6   -0.21    0.62
  -8 -16   6   -0.54    0.43
  -8  16  -6   -0.16    0.48
 -10  16   6    6.83    0.81
  10  16  -6    7.15    1.11
 -10  16   6    9.34    0.75
 -10  16  -6    5.95    0.72
 -10 -16   6    8.15    0.90
 -10  16  -6    8.87    1.07
 -12  16   6    3.79    0.60
 -12  16   6    3.48    0.54
 -12 -16   6    2.68    0.59
 -12  16  -6    4.25    0.65
 -14  16   6    3.50    0.61
 -14  16   6    3.31    0.53
 -14  16  -6    3.66    0.63
 -14 -16   6    3.20    0.61
 -16  16   6    0.38    0.47
 -16  16  -6    1.05    0.55
 -16 -16   6    0.47    0.51
  -1 -17  -6   10.04    0.58
   1  17  -6   13.08    1.29
  -1 -17  -6    9.81    0.64
  -1  17   6   11.48    1.20
   1  17   6   13.11    1.34
  -1  17  -6    9.97    1.16
   1 -17  -6   11.28    0.72
   1 -17  -6   10.81    0.74
  -1 -17   6   11.47    0.75
  -3 -17  -6    4.34    0.29
   3  17  -6    4.92    0.98
  -3  17   6    4.62    0.76
  -3 -17   6    3.99    0.48
   3  17   6    4.77    0.98
  -3  17  -6    4.53    0.83
  -3  17  -6    4.30    0.52
  -5  17   6   54.96    2.29
   5  17  -6   56.44    2.70
  -5  17  -6   56.66    2.51
  -5  17  -6   56.86    2.12
  -7  17   6    0.74    0.50
  -7  17   6    0.82    0.25
   7  17  -6    1.61    0.86
  -7  17  -6    0.27    0.47
  -7  17  -6    0.81    0.70
  -7 -17   6    1.06    0.50
  -9  17   6    4.91    0.59
  -9  17   6    5.53    0.69
   9  17  -6    6.25    1.05
  -9 -17   6    5.20    0.64
  -9  17  -6    4.68    0.83
  -9  17  -6    6.33    0.83
  11  17  -6    0.15    0.75
 -11  17   6   -0.65    0.34
 -11  17   6   -0.72    0.39
 -11 -17   6   -0.13    0.44
 -11  17  -6    0.17    0.44
 -11  17  -6    0.21    0.61
 -13  17   6   15.94    1.05
 -13  17   6   18.94    1.07
 -13 -17   6   16.51    1.12
 -13  17  -6   17.93    1.17
 -15  17   6    2.00    0.54
 -15  17  -6    2.26    0.60
 -15 -17   6    2.87    0.59
   0  18  -6    3.53    0.82
   0 -18  -6    2.25    0.33
   0  18   6    2.77    0.79
   0 -18  -6    1.80    0.36
   0 -18   6    2.27    0.43
  -2  18   6    2.72    0.75
   2  18  -6    4.48    0.89
  -2 -18   6    3.57    0.40
  -2  18  -6    1.87    0.78
   2  18   6    2.91    0.80
  -4  18   6    0.23    0.55
   4  18  -6    1.08    0.79
  -4  18  -6   -0.48    0.63
  -4  18  -6    0.51    0.39
  -4 -18   6    0.50    0.22
   4  18   6    0.66    0.73
  -6  18   6    4.81    0.70
   6  18  -6    4.51    1.03
  -6  18  -6    4.97    0.83
  -6  18  -6    4.41    0.57
   8  18  -6    9.24    1.34
  -8  18   6   12.05    0.64
  -8  18   6   12.38    1.04
  -8 -18   6   13.02    0.97
  -8  18  -6   12.65    1.30
  -8  18  -6   12.38    0.93
 -10  18   6    2.82    0.40
  10  18  -6    1.26    0.89
 -10  18   6    2.02    0.54
 -10 -18   6    2.30    0.53
 -10  18  -6    3.03    0.76
 -10  18  -6    2.17    0.53
 -12  18   6   -0.85    0.42
 -12  18   6    0.85    0.40
 -12 -18   6    0.91    0.47
 -12  18  -6    0.76    0.63
 -12  18  -6    0.45    0.49
 -14  18   6    1.57    0.48
 -14 -18   6    0.79    0.48
 -14  18  -6    2.49    0.73
 -14  18  -6    1.79    0.55
  -1  19   6   18.02    1.39
   1  19  -6   16.05    1.43
  -1 -19   6   16.57    0.84
  -1  19  -6   13.53    1.32
   1  19   6   17.20    1.34
   3  19  -6    2.14    0.86
  -3  19   6    3.66    0.77
  -3  19  -6    2.50    0.86
   3  19   6    4.44    0.89
  -3 -19   6    4.99    0.52
  -5  19   6   11.38    1.08
   5  19  -6   11.32    1.35
  -5  19  -6   10.43    0.83
  -5  19  -6   11.85    1.18
  -7  19   6    8.11    0.94
   7  19  -6    7.49    1.12
  -7  19  -6    8.93    0.84
  -7 -19   6    8.40    0.89
  -7  19  -6    8.28    1.07
  -9  19   6    0.34    0.45
   9  19  -6    0.87    0.78
  -9  19  -6    1.19    0.45
  -9  19  -6    1.02    0.66
  -9 -19   6    1.02    0.46
 -11  19   6   10.73    0.89
 -11  19   6    9.92    0.90
  11  19  -6    9.66    1.31
 -11 -19   6   10.65    0.95
 -11  19  -6   11.46    1.18
 -11  19  -6    9.72    0.90
 -13  19   6    0.25    0.38
 -13  19  -6    0.99    0.65
 -13  19  -6    0.35    0.48
 -15  19   6    1.77    0.46
 -15  19  -6    2.33    0.55
 -15  19  -6    1.27    0.68
   0  20  -6    0.98    0.72
   0  20   6    1.30    0.73
   0 -20   6    1.54    0.40
  -2  20   6    0.88    0.67
   2  20  -6    0.20    0.74
   2  20   6    0.15    0.78
  -2  20  -6   -0.74    0.70
  -4  20   6   -0.19    0.58
   4  20  -6   -0.24    0.80
   4  20   6    0.63    0.71
  -4  20  -6   -0.73    0.62
  -6  20   6    2.63    0.63
   6  20  -6    1.97    0.84
  -6  20  -6    2.47    0.68
  -6  20  -6    1.66    0.42
  -8  20   6    0.90    0.56
   8  20  -6    1.40    0.80
  -8 -20   6    1.03    0.46
  -8  20  -6    1.48    0.67
  -8  20  -6    0.68    0.43
 -10  20   6   -0.06    0.49
  10  20  -6    1.01    0.82
 -10  20  -6   -0.16    0.44
 -10  20  -6   -0.14    0.69
 -10 -20   6    0.04    0.46
 -12  20  -6   -0.12    0.46
 -12  20  -6   -0.10    0.60
 -14  20  -6   -0.73    0.59
 -14  20  -6   -0.01    0.47
  -1  21   6    2.60    0.79
   1  21  -6    1.80    0.87
   1  21   6    2.15    0.80
  -1  21  -6    1.89    0.76
  -3  21   6    3.78    0.76
   3  21  -6    1.98    0.87
  -3  21  -6    3.88    0.83
   3  21   6    3.63    0.92
   5  21  -6   -1.38    0.69
  -5  21   6   -0.07    0.59
  -5  21  -6    0.40    0.69
  -7  21   6    1.92    0.60
   7  21  -6    1.02    0.83
  -7  21  -6    1.67    0.75
  -7  21  -6    2.31    0.44
  -7 -21   6    1.80    0.49
   9  21  -6   -2.03    0.69
  -9  21   6   -0.36    0.47
  -9  21  -6   -0.34    0.63
  -9  21  -6    0.15    0.43
  11  21  -6    2.79    0.90
 -11  21  -6    6.64    0.95
 -11  21  -6    3.48    0.58
 -13  21  -6    0.44    0.45
 -13  21  -6    0.36    0.73
   0  22   6   -0.30    0.71
   0  22  -6    0.10    0.72
   2  22  -6    2.11    0.86
  -2  22   6    3.93    0.78
  -2  22  -6    3.12    0.82
   2  22   6    2.22    0.88
  -4  22   6    1.46    0.67
   4  22  -6    0.34    0.78
   4  22   6    1.58    0.76
  -4  22  -6    1.73    0.73
   6  22  -6    4.53    0.94
  -6  22   6    4.08    0.68
  -6  22  -6    3.07    0.52
  -6  22  -6    2.84    0.78
  -8  22   6    0.85    0.54
   8  22  -6    0.45    0.87
  -8  22  -6    1.35    0.76
  -8  22  -6    0.13    0.38
  10  22  -6    0.49    0.76
 -10  22  -6    0.22    0.42
 -10  22  -6    0.44    0.71
   1  23  -6    2.43    0.85
  -1  23   6    1.46    0.66
   1  23   6    1.22    0.76
  -1  23  -6    1.34    0.79
  -3  23   6   -0.28    0.62
   3  23  -6   -0.18    0.73
  -3  23  -6   -0.59    0.74
   3  23   6   -0.78    0.72
   5  23  -6    4.29    0.93
  -5  23   6    3.70    0.76
  -5  23  -6    2.88    0.87
  -7  23   6    1.49    0.57
   7  23  -6    1.49    0.90
  -7  23  -6    0.29    0.69
   9  23  -6    1.91    0.90
  -9  23  -6    0.51    0.65
   0  24  -6    0.50    0.73
   0  24   6   -0.53    0.69
  -2  24   6    1.02    0.62
   2  24  -6    3.67    0.88
  -2  24  -6    1.27    0.74
   2  24   6    1.13    0.83
  -4  24   6    0.53    0.66
   4  24  -6    1.48    0.77
   4  24   6   -0.01    0.69
  -4  24  -6   -0.86    0.62
  -6  24   6    1.38    0.64
   6  24  -6    1.51    0.80
  -6  24  -6    0.13    0.71
   8  24  -6    0.16    0.73
  -8  24  -6    0.22    0.63
   1  25  -6   -0.51    0.71
  -1  25   6    1.12    0.74
  -1  25  -6    0.06    0.70
   1  25   6    0.15    0.75
  -3  25   6   -0.43    0.68
   3  25  -6    1.41    0.77
  -3  25  -6   -0.06    0.69
   3  25   6    0.89    0.77
   5  25  -6    2.09    0.83
  -5  25   6    2.33    0.72
  -5  25  -6    2.71    0.78
   0  26  -6    3.28    0.83
   0  26   6    3.69    0.84
  -2  26   6    0.48    0.67
   2  26  -6    0.27    0.73
   2  26   6    0.15    0.72
  -2  26  -6    0.52    0.71
  -1   0   7  676.73   20.26
  -1   0  -7  699.99   20.26
   1   0  -7  664.77   20.29
  -1   0   7  662.03   20.28
   1   0  -7  667.94   20.34
   1   0   7  628.20   20.20
  -1   0  -7  706.03   20.37
  -1   0   7  639.95   20.34
   1   0   7  646.46   20.33
  -3   0   7   16.85    1.15
  -3   0  -7   15.12    1.01
  -3   0   7   16.22    1.29
   3   0  -7   16.98    1.05
   3   0   7   16.90    0.93
  -3   0   7   16.49    0.78
   3   0  -7   16.49    1.08
   3   0  -7   16.71    0.89
   5   0  -7  393.87   11.87
   5   0   7  396.19   11.76
  -5   0   7  364.68   11.85
   5   0  -7  379.68   12.01
  -5   0   7  377.22   11.75
  -5   0  -7  372.83   11.79
  -7   0   7  186.80    6.27
   7   0   7  196.17    6.14
  -7   0   7  196.46    6.22
   7   0  -7  189.66    6.26
  -7   0  -7  192.50    6.24
   9   0   7   64.21    2.38
  -9   0   7   65.28    2.60
  -9   0  -7   62.21    2.51
  -9   0   7   67.48    2.48
 -11   0  -7  213.98    7.02
 -11   0   7  213.66    7.03
 -11   0   7  215.91    6.98
 -13   0  -7   45.91    2.07
 -13   0   7   45.56    2.06
 -15   0  -7   33.78    1.77
 -15   0   7   35.09    1.78
 -17   0   7   73.15    2.93
 -17   0  -7   73.45    2.97
 -19   0   7    0.78    0.61
 -19   0  -7    0.97    0.65
 -21   0   7   17.53    1.41
 -21   0  -7   15.45    1.33
   0  -1  -7   23.29    1.28
   0   1   7   26.47    1.22
   0   1   7   23.88    1.11
   0   1   7   23.67    1.35
   0   1  -7   25.28    1.29
   0  -1   7   22.71    1.35
   0  -1   7   25.78    1.22
   0  -1  -7   25.17    1.22
   0   1  -7   25.74    1.31
  -2   1   7   26.00    1.44
   2  -1   7   23.18    1.13
  -2   1   7   26.41    1.25
   2   1  -7   26.23    1.15
  -2   1   7   25.54    1.27
  -2  -1  -7   25.21    1.14
   2  -1   7   24.67    1.37
  -2  -1   7   25.03    1.25
   2   1   7   26.67    1.10
  -2  -1   7   24.07    1.41
  -2   1  -7   24.32    1.21
   2  -1  -7   24.76    0.95
   2  -1  -7   24.55    1.28
  -2  -1   7   23.12    1.27
   2   1   7   24.68    1.35
   4   1  -7   15.52    1.05
  -4   1   7   16.05    1.07
   4   1  -7   17.54    1.08
  -4   1   7   16.65    0.84
  -4  -1  -7   16.89    1.03
   4   1  -7   15.78    1.17
   4  -1   7   14.85    0.98
   4  -1  -7   17.00    1.15
   4   1   7   17.90    0.92
  -4   1  -7   15.86    1.09
  -4  -1   7   15.66    0.98
  -4  -1   7   15.38    1.10
   4  -1  -7   19.03    1.31
  -6  -1  -7   41.77    1.81
   6   1  -7   42.55    1.99
   6   1  -7   42.40    1.82
  -6   1   7   43.50    1.89
  -6   1   7   45.93    1.72
   6  -1   7   44.93    1.76
  -6  -1   7   42.68    1.81
   6  -1  -7   43.52    1.81
  -6  -1   7   42.60    1.88
  -6   1  -7   41.39    1.82
   6   1   7   40.82    1.65
  -8   1   7    7.17    0.74
  -8  -1  -7    4.55    0.68
  -8   1   7    4.42    0.67
   8  -1   7    6.45    0.77
  -8  -1   7    4.38    0.69
  -8  -1   7    5.21    0.72
  -8   1  -7    4.59    0.72
   8   1   7    5.58    0.68
 -10   1   7   14.68    0.96
 -10   1   7   10.38    1.06
 -10  -1  -7   12.44    1.07
  10   1   7   11.37    0.87
 -10  -1   7   12.71    1.05
 -10   1  -7   10.31    1.06
 -10  -1   7   12.80    1.12
 -12   1   7    7.34    0.97
 -12  -1  -7    6.54    0.85
 -12  -1   7    5.45    0.78
 -12   1  -7    7.25    0.89
 -14  -1  -7    1.17    0.62
 -14   1   7    0.60    0.61
 -14   1  -7    0.36    0.64
 -14  -1   7    1.07    0.60
 -16  -1  -7    3.48    0.76
 -16   1   7    4.66    0.85
 -16   1  -7    4.33    0.84
 -16  -1   7    3.84    0.82
 -18   1   7    2.22    0.68
 -18  -1  -7    0.92    0.65
 -18   1  -7    1.97    0.77
 -18  -1   7    2.59    0.70
 -20   1   7   -0.63    0.54
 -20  -1  -7    0.05    0.60
 -20   1  -7    0.58    0.63
 -20  -1   7   -0.11    0.58
   1  -2   7  314.23   10.03
   1   2  -7  317.34   10.00
   1   2  -7  322.33   10.10
   1   2  -7  326.26   10.10
  -1   2   7  335.20    9.98
  -1   2   7  332.99   10.16
  -1  -2  -7  331.48   10.10
  -1  -2  -7  328.09    9.97
   1  -2   7  306.11   10.12
  -1   2   7  321.91    9.99
   1   2   7  330.11   10.11
  -1   2  -7  330.74   10.07
  -1  -2   7  331.15   10.07
   1  -2  -7  324.81   10.03
   1   2   7  322.92    9.96
  -1  -2   7  320.45   10.12
   1  -2  -7  318.35   10.14
   1   2   7  321.60    9.91
   1  -2  -7  322.33   10.04
   3   2  -7   13.45    1.02
   3   2  -7   14.57    0.98
  -3   2   7   13.04    1.00
   3   2  -7   13.70    1.07
   3  -2   7   13.63    0.89
  -3  -2  -7   13.05    0.86
   3  -2  -7   15.46    0.97
   3  -2  -7   13.62    1.05
  -3  -2   7   14.51    1.06
  -3   2  -7   14.19    0.99
   3   2   7   13.74    0.74
  -3  -2   7   12.54    1.10
  -3  -2   7   12.63    0.87
   3   2   7   11.76    1.00
   5   2  -7  114.94    3.93
  -5   2   7  113.19    3.89
   5   2  -7  118.05    3.94
   5   2  -7  114.21    4.00
   5  -2   7  115.82    3.86
  -5  -2  -7  118.38    3.85
  -5   2   7  113.25    3.70
  -5  -2   7  105.94    3.91
   5  -2  -7  118.07    3.95
   5   2   7  118.15    3.74
  -5   2  -7  119.95    3.94
  -5  -2   7  114.84    3.95
   7   2  -7   25.88    1.52
   7  -2   7   26.16    1.27
  -7  -2  -7   24.33    1.32
   7   2  -7   21.88    1.24
  -7   2   7   24.68    1.39
  -7  -2   7   23.94    1.37
   7   2   7   24.25    1.13
  -7  -2   7   22.13    1.29
  -7   2  -7   24.08    1.34
  -9  -2  -7   19.22    1.31
  -9   2   7   19.98    1.25
   9   2   7   21.17    1.04
  -9   2  -7   18.28    1.35
  -9  -2   7   20.03    1.29
  -9  -2   7   22.03    1.31
 -11   2   7  114.95    4.12
 -11  -2  -7  117.24    4.12
 -11   2  -7  118.53    4.15
  11   2   7  117.20    3.88
 -11  -2   7  113.25    4.12
 -13  -2  -7   19.51    1.40
 -13   2   7   17.03    1.36
 -13  -2   7   21.15    1.35
 -13   2  -7   17.08    1.28
 -15   2   7   12.14    1.14
 -15  -2  -7   11.66    1.16
 -15  -2   7   10.52    1.14
 -15   2  -7   13.16    1.18
 -17  -2  -7   23.94    1.62
 -17   2   7   24.28    1.47
 -17  -2   7   22.44    1.57
 -17   2  -7   20.69    1.45
 -19   2   7    1.23    0.63
 -19  -2  -7    1.72    0.68
 -19   2  -7    1.67    0.68
 -19  -2   7    2.05    0.67
 -21   2   7   13.39    1.29
 -21  -2  -7   10.83    1.35
 -21   2  -7   12.87    1.37
 -21  -2   7   11.59    1.32
   0   3   7   99.28    3.42
   0  -3   7  101.31    3.43
   0  -3   7  101.34    3.35
   0  -3  -7   95.78    3.38
   0   3  -7   97.87    3.38
   0   3   7   97.12    3.18
   0   3   7   98.19    3.16
   0  -3  -7  100.67    3.26
   0   3  -7   98.28    3.34
   0  -3  -7   97.43    3.24
   2   3  -7    9.74    1.00
   2  -3   7   11.24    0.86
  -2   3   7   12.25    0.84
  -2  -3  -7   14.16    0.91
   2   3  -7   10.59    0.90
  -2   3   7   10.99    0.81
  -2  -3  -7   11.58    0.75
   2  -3  -7   14.82    0.94
  -2   3  -7   11.01    0.93
  -2  -3   7   10.87    0.91
  -2  -3   7   11.34    0.88
   2   3   7   11.45    0.70
   2  -3  -7   10.30    1.06
  -2  -3   7   11.81    1.12
   2   3   7   10.63    1.04
  -2  -3   7   11.47    1.01
   2   3   7   12.45    0.63
  -4  -3  -7    3.93    0.51
   4  -3   7    5.18    0.58
  -4   3   7    4.42    0.59
  -4   3   7    5.28    0.37
   4   3  -7    5.56    0.74
   4   3  -7    5.49    0.77
   4  -3  -7    4.39    0.61
  -4  -3   7    3.97    0.64
   4   3   7    4.66    0.52
  -4  -3   7    4.41    0.72
  -4   3  -7    4.48    0.63
   4  -3  -7    5.02    0.84
  -4  -3   7    4.53    0.69
   4   3   7    4.84    0.69
   6   3  -7    5.41    0.74
   6   3  -7    8.12    0.83
   6   3  -7    5.54    0.74
   6  -3   7    6.79    0.75
  -6  -3  -7    5.36    0.62
  -6   3   7    5.64    0.68
   6  -3  -7    6.86    0.83
  -6  -3   7    6.99    0.91
  -6  -3   7    7.50    1.02
   6   3   7    6.15    0.60
  -6   3  -7    5.26    0.69
   8   3  -7    6.38    0.82
  -8   3   7    6.90    0.89
  -8  -3  -7    7.15    0.97
   8   3   7    7.79    0.69
  -8  -3   7    8.92    1.04
  -8   3  -7    7.40    0.97
  -8  -3   7    8.17    0.99
 -10   3   7   17.43    1.21
 -10  -3  -7   19.72    1.22
 -10  -3   7   19.85    1.38
 -10   3  -7   15.62    1.22
 -10  -3   7   18.08    1.29
  10   3   7   20.80    1.00
 -12  -3  -7   16.24    1.32
 -12   3   7   17.49    1.22
  12   3   7   16.08    0.95
 -12   3  -7   15.76    1.34
 -12  -3   7   17.35    1.27
 -14  -3  -7    1.39    0.61
 -14   3   7    1.11    0.62
 -14   3  -7    1.66    0.63
 -14  -3   7    0.65    0.65
 -16   3   7    1.87    0.67
 -16  -3  -7    1.01    0.71
 -16  -3   7    2.14    0.69
 -16   3  -7    2.47    0.74
 -18  -3  -7    1.92    0.75
 -18   3   7    1.50    0.65
 -18   3  -7    2.08    0.70
 -18  -3   7    3.50    0.74
 -20   3   7    1.40    0.62
 -20  -3  -7    0.09    0.67
 -20   3  -7   -0.60    0.58
 -20  -3   7   -0.07    0.66
  -1   4   7    2.98    0.71
  -1  -4  -7    4.20    0.63
   1  -4   7    3.25    0.70
  -1   4   7    4.61    0.51
   1   4  -7    3.59    0.57
   1   4  -7    4.76    0.63
   1  -4   7    4.39    0.60
   1   4  -7    3.34    0.68
  -1   4   7    4.29    0.55
  -1  -4  -7    5.42    0.59
  -1  -4  -7    5.22    0.54
   1   4   7    4.71    0.41
   1  -4  -7    4.72    0.69
   1  -4  -7    5.47    0.69
   1  -4  -7    5.21    0.49
  -1  -4   7    3.35    0.55
  -1  -4   7    3.73    0.65
   1   4   7    3.76    0.60
   1   4   7    4.85    0.40
  -1   4  -7    4.21    0.61
  -3  -4  -7    2.48    0.37
   3  -4   7    2.79    0.54
  -3   4   7    1.41    0.42
   3   4  -7    1.87    0.70
   3   4  -7    2.60    0.51
   3   4   7    2.80    0.37
   3   4   7    2.00    0.23
   3  -4  -7    2.25    0.70
  -3  -4   7    1.83    0.57
  -3  -4   7    2.66    0.67
   3  -4  -7    2.78    0.52
   3   4   7    1.85    0.51
  -3  -4   7    2.40    0.54
  -3   4  -7    1.42    0.53
   5  -4   7   73.39    2.65
  -5  -4  -7   76.15    2.56
  -5   4   7   74.28    2.64
   5   4  -7   73.99    2.70
   5   4  -7   66.81    2.78
  -5  -4   7   72.69    2.74
   5  -4  -7   75.26    2.72
  -5   4  -7   71.20    2.69
  -5  -4   7   75.68    2.83
   5   4   7   75.20    2.39
  -7  -4  -7    1.20    0.47
  -7   4   7   -0.06    0.48
   7   4  -7    1.42    0.52
   7   4  -7    0.86    0.56
   7   4  -7    0.05    0.41
   7   4   7    0.53    0.27
  -7  -4   7    1.09    0.56
  -7  -4   7    0.52    0.52
  -7   4  -7   -0.52    0.48
  -9   4   7   10.03    0.96
   9   4  -7   10.07    0.94
  -9  -4  -7   10.46    1.00
   9   4   7   10.67    0.69
  -9  -4   7    8.82    1.00
  -9   4  -7    9.54    1.13
  -9  -4   7   11.18    1.03
 -11  -4  -7   -0.60    0.53
 -11   4   7   -0.55    0.57
  11   4   7    0.35    0.31
 -11  -4   7    0.54    0.54
 -11   4  -7    0.05    0.54
 -13   4   7   11.06    1.15
 -13  -4  -7   11.38    1.06
 -13   4  -7   10.95    1.21
  13   4   7   10.32    0.76
 -13  -4   7   11.84    1.22
 -15   4   7    4.65    0.75
 -15  -4  -7    6.64    0.86
 -15  -4   7    4.82    0.80
 -15   4  -7    4.17    0.76
 -17   4   7    8.20    1.05
 -17  -4  -7    8.68    1.00
 -17   4  -7    8.59    1.10
 -17  -4   7    9.45    1.22
 -19  -4  -7    2.90    0.80
 -19   4   7    2.74    0.76
 -19  -4   7    3.57    0.80
 -19   4  -7    2.16    0.77
 -21  -4  -7    0.30    0.63
 -21   4   7   -1.79    0.51
 -21  -4   7    0.21    0.65
 -21   4  -7    0.01    0.66
   0   5   7   61.86    2.03
   0  -5  -7   63.66    2.37
   0  -5   7   67.75    2.41
   0   5  -7   67.23    2.47
   0  -5  -7   64.16    2.26
   0   5   7   64.89    2.46
   0  -5  -7   64.50    2.18
   0  -5   7   66.33    2.42
   0   5  -7   68.37    2.43
   0   5   7   62.25    2.02
   0  -5  -7   62.72    2.19
  -2   5   7   12.90    0.75
   2   5  -7   14.95    1.21
  -2  -5  -7   14.33    0.69
  -2   5   7   14.07    0.77
   2   5  -7   14.83    0.96
   2  -5   7   14.80    0.94
  -2  -5  -7   15.00    0.88
  -2  -5   7   13.34    0.96
   2   5   7   13.40    0.91
   2  -5  -7   14.52    0.88
  -2  -5   7   13.58    1.06
   2  -5  -7   13.53    1.08
  -2   5  -7   13.42    0.98
   2  -5  -7   14.27    0.60
  -2  -5   7   15.08    0.99
  -4  -5  -7    0.92    0.34
  -4   5   7    0.91    0.21
  -4   5   7   -0.03    0.39
   4  -5   7    0.34    0.40
   4   5  -7    0.68    0.43
   4   5  -7    0.35    0.63
  -4  -5   7    0.59    0.50
  -4   5  -7    0.95    0.48
   4  -5  -7    0.87    0.46
  -4  -5   7    0.43    0.57
  -4  -5   7    0.56    0.58
   4   5   7    0.90    0.47
  -6   5   7    1.00    0.48
  -6  -5  -7    0.31    0.39
   6   5  -7   -0.22    0.47
   6   5  -7    0.78    0.62
   6  -5   7    0.74    0.50
  -6   5  -7    0.83    0.50
   6  -5  -7    0.65    0.48
   6   5   7    0.86    0.21
  -6  -5   7    0.32    0.55
  -6  -5   7   -0.18    0.49
   8   5  -7   36.76    1.64
  -8   5   7   34.07    1.59
   8   5  -7   35.30    1.55
  -8  -5  -7   36.04    1.59
  -8  -5   7   34.46    1.66
  -8  -5   7   36.90    1.85
   8   5   7   34.54    1.30
  -8   5  -7   31.78    1.68
 -10   5   7   14.53    1.09
 -10  -5  -7   15.67    1.12
  10   5   7   15.69    0.79
 -10   5  -7   15.24    1.27
 -10  -5   7   16.09    1.27
 -12  -5  -7    0.18    0.57
 -12   5   7    1.14    0.54
 -12   5  -7   -0.53    0.51
  12   5   7    0.78    0.30
 -12  -5   7    0.01    0.59
 -14  -5  -7    5.54    0.82
 -14   5   7    4.56    0.72
 -14   5  -7    7.67    0.90
 -14  -5   7    6.52    0.87
 -16   5   7    4.44    0.79
 -16  -5  -7    4.43    0.80
 -16  -5   7    5.15    0.81
 -16   5  -7    4.96    0.83
 -18   5   7    1.49    0.68
 -18  -5  -7    1.48    0.75
 -18   5  -7    2.50    0.73
 -18  -5   7    3.30    0.77
 -20  -5  -7    0.18    0.65
 -20   5   7   -0.08    0.55
 -20   5  -7   -0.19    0.56
 -20  -5   7    1.16    0.69
   1  -6   7    0.50    0.42
  -1  -6  -7    0.29    0.43
  -1   6   7    0.63    0.20
  -1  -6  -7    1.06    0.44
   1   6  -7    0.87    0.58
  -1  -6  -7    0.26    0.23
  -1   6   7    0.40    0.18
  -1  -6  -7    0.47    0.25
  -1   6  -7    0.61    0.45
  -1  -6   7    0.31    0.43
   1   6   7    0.54    0.46
  -1   6  -7    0.38    0.53
   1  -6  -7    0.52    0.55
   1  -6  -7    0.49    0.33
   1  -6  -7    0.64    0.35
  -1  -6   7    0.03    0.52
  -1  -6   7    0.04    0.44
  -3  -6  -7   20.50    1.09
  -3  -6  -7   20.08    0.85
  -3   6   7   20.34    0.97
   3   6  -7   20.01    1.07
  -3   6   7   21.27    0.92
   3   6  -7   22.86    1.50
   3  -6   7   20.42    1.11
   3   6   7   20.94    1.10
   3  -6  -7   20.12    1.30
  -3  -6   7   19.32    1.16
   3  -6  -7   22.42    1.09
  -3  -6   7   23.82    1.34
  -3   6  -7   20.32    1.15
  -3  -6   7   21.16    1.18
  -5  -6  -7    9.12    0.70
   5  -6   7    9.32    0.90
   5   6  -7    8.45    0.77
   5   6  -7    8.19    1.02
  -5   6   7    8.58    0.53
  -5   6   7    7.96    0.79
  -5  -6   7    7.28    0.91
   5   6   7    8.31    0.77
  -5  -6   7    8.76    0.99
   5  -6  -7    7.38    0.84
  -5   6  -7    8.30    0.90
  -7  -6  -7    3.85    0.51
  -7   6   7    3.42    0.57
   7   6  -7    3.96    0.60
   7   6  -7    3.68    0.77
  -7   6  -7    2.70    0.63
   7   6   7    3.53    0.27
  -7  -6   7    3.40    0.62
  -7  -6   7    3.49    0.73
   9   6  -7    2.33    0.57
  -9   6   7    2.17    0.54
  -9  -6  -7    2.92    0.55
   9   6   7    2.92    0.39
  -9  -6   7    3.13    0.65
  -9   6  -7    2.79    0.60
 -11   6   7    2.72    0.61
 -11  -6  -7    3.81    0.66
  11   6   7    4.05    0.47
 -11   6  -7    3.37    0.72
 -11  -6   7    3.72    0.73
 -13   6   7   10.31    1.11
 -13  -6  -7   10.79    1.12
 -13   6  -7   10.17    1.15
 -13  -6   7   10.55    1.18
  13   6   7   11.55    0.69
 -15  -6  -7    0.29    0.53
 -15   6   7    0.03    0.57
 -15   6  -7    0.28    0.61
 -15  -6   7    0.07    0.58
 -17  -6  -7    0.43    0.67
 -17   6   7    1.33    0.60
 -17   6  -7    2.31    0.66
 -17  -6   7    1.43    0.62
 -19  -6  -7    1.26    0.70
 -19   6   7    1.09    0.65
 -19  -6   7    1.54    0.68
 -19   6  -7    0.59    0.60
 -21   6   7    0.78    0.65
 -21  -6  -7    2.16    0.73
 -21  -6   7    0.05    0.64
 -21   6  -7    0.41    0.64
   0   7  -7  159.93    5.17
   0  -7   7  164.39    5.18
   0  -7  -7  159.83    5.14
   0  -7  -7  159.25    5.12
   0  -7  -7  156.57    4.92
   0  -7  -7  153.96    4.91
   0  -7   7  156.71    5.16
   0   7  -7  154.48    5.27
  -2   7   7   21.59    0.86
  -2  -7  -7   22.09    1.15
  -2  -7  -7   21.60    0.81
  -2   7   7   20.70    0.86
  -2  -7  -7   24.34    1.10
   2   7  -7   22.00    1.38
  -2   7   7   23.01    1.11
  -2  -7  -7   21.83    0.80
   2  -7   7   22.32    1.16
  -2  -7   7   21.59    1.17
  -2  -7   7   24.19    1.36
   2  -7  -7   22.75    0.95
  -2   7  -7   21.42    1.28
   2  -7  -7   22.12    1.25
  -2   7  -7   20.52    1.16
   2  -7  -7   22.02    1.05
   2   7   7   21.91    1.13
  -2  -7   7   23.46    1.19
  -4  -7  -7   42.34    1.49
  -4   7   7   42.85    1.62
   4   7  -7   41.94    1.67
  -4   7   7   42.73    1.55
   4   7  -7   42.28    2.04
   4  -7   7   45.29    1.93
  -4  -7  -7   44.85    1.87
   4   7   7   40.90    1.67
  -4   7  -7   42.44    1.80
  -4  -7   7   44.38    1.96
  -4  -7   7   44.49    1.77
   4  -7  -7   45.32    1.75
  -4  -7   7   43.42    1.89
  -6  -7  -7  154.82    4.84
  -6   7   7  149.21    4.92
   6   7  -7  154.97    5.30
   6   7  -7  150.34    4.94
  -6  -7  -7  159.57    5.19
  -6  -7   7  145.26    5.24
  -6   7  -7  147.66    5.04
   6   7   7  151.84    4.90
  -6  -7   7  154.99    5.10
  -8  -7  -7    3.68    0.54
   8   7  -7    3.81    0.55
   8   7  -7    5.09    0.94
  -8   7   7    4.31    0.60
  -8  -7   7    3.23    0.66
  -8   7  -7    2.93    0.60
 -10   7   7   72.20    2.64
  10   7  -7   70.70    2.59
 -10  -7  -7   73.93    2.62
  10   7   7   69.98    2.25
 -10  -7   7   62.12    2.65
 -10   7  -7   67.60    2.68
 -12  -7  -7   46.36    1.98
 -12   7   7   42.69    1.89
  12   7   7   43.02    1.55
 -12  -7   7   43.34    2.04
 -12   7  -7   44.67    1.97
 -14  -7  -7    2.48    0.67
 -14   7   7    1.23    0.57
 -14  -7   7    2.79    0.72
 -14   7  -7    1.76    0.64
 -16  -7  -7   24.37    1.49
 -16   7   7   23.02    1.42
 -16  -7   7   20.56    1.50
 -16   7  -7   18.30    1.35
 -18  -7  -7    5.65    0.85
 -18   7   7    6.45    0.81
 -18  -7   7    7.45    0.91
 -18   7  -7    5.82    0.84
 -20  -7  -7   -0.14    0.63
 -20   7   7    0.52    0.60
 -20   7  -7    0.47    0.64
 -20  -7   7    0.08    0.57
   1   8  -7   13.73    1.16
  -1  -8  -7   16.29    1.09
  -1  -8  -7   16.38    0.63
  -1  -8  -7   14.46    0.91
  -1   8   7   14.98    1.06
  -1  -8  -7   16.89    0.64
   1  -8   7   19.00    1.08
  -1  -8   7   15.46    1.01
  -1  -8   7   16.64    1.06
  -1   8  -7   16.61    1.07
  -1   8  -7   14.99    1.17
   1  -8  -7   15.46    0.81
  -1  -8   7   14.81    1.06
   1  -8  -7   15.70    1.06
   1  -8  -7   17.26    0.92
   3   8  -7   23.79    1.52
  -3   8   7   24.53    1.14
  -3  -8  -7   23.56    0.83
  -3   8   7   23.41    0.96
  -3  -8  -7   22.73    0.82
  -3  -8  -7   24.21    1.08
  -3  -8  -7   22.17    1.24
  -3  -8   7   25.93    1.32
   3   8   7   24.47    1.16
  -3  -8   7   23.92    1.18
   3  -8  -7   25.80    1.17
  -3   8  -7   25.97    1.25
  -3  -8   7   25.75    1.42
  -5  -8  -7    2.69    0.34
   5   8  -7    2.02    0.43
  -5  -8  -7    2.72    0.58
  -5   8   7    2.64    0.40
   5   8  -7    1.32    0.83
  -5   8   7    3.02    0.44
   5  -8  -7    2.68    0.54
  -5  -8   7    2.33    0.77
  -5  -8   7    2.58    0.57
  -5   8  -7    3.93    0.59
   5   8   7    2.82    0.46
   7   8  -7   21.87    1.68
  -7   8   7   21.50    1.13
   7   8  -7   20.13    1.07
  -7  -8  -7   21.33    1.05
   7   8   7   19.74    1.04
  -7   8  -7   21.46    1.24
  -7  -8   7   22.14    1.33
  -9   8   7    0.01    0.40
  -9  -8  -7    0.00    0.41
   9   8  -7   -0.86    0.62
   9   8  -7    0.24    0.41
  -9  -8   7    0.05    0.54
  -9   8  -7   -0.38    0.53
  11   8  -7   66.68    2.63
 -11   8   7   63.15    2.46
 -11  -8  -7   66.66    2.49
 -11   8  -7   59.68    2.52
 -11  -8   7   67.00    2.60
  11   8   7   63.37    2.05
 -13  -8  -7   14.45    1.22
 -13   8   7   15.39    1.10
 -13  -8   7   17.28    1.31
 -13   8  -7   15.94    1.29
 -15   8   7    2.07    0.59
 -15  -8  -7    1.51    0.58
 -15   8  -7    2.12    0.64
 -15  -8   7    1.11    0.61
 -17  -8  -7    1.41    0.64
 -17   8   7    0.38    0.55
 -17   8  -7    1.03    0.59
 -17  -8   7   -0.37    0.54
 -19   8   7    5.54    0.80
 -19  -8  -7    5.95    0.87
 -19  -8   7    6.05    0.82
 -19   8  -7    3.98    0.73
   0   9  -7   17.59    1.06
   0   9   7   16.18    1.19
   0   9  -7   15.93    1.24
   0  -9   7   18.94    1.10
   0  -9  -7   16.89    0.74
   0  -9  -7   17.78    1.03
   0  -9   7   15.34    0.99
   0  -9  -7   16.90    0.98
   2   9  -7  184.99    6.27
  -2   9   7  185.77    6.04
  -2  -9  -7  192.69    6.18
  -2  -9  -7  188.21    5.92
  -2   9  -7  194.62    6.23
  -2  -9   7  186.94    5.98
   2  -9  -7  184.37    6.10
  -2   9  -7  193.81    6.07
  -2  -9   7  183.87    6.43
   2  -9  -7  184.89    5.91
   2  -9  -7  184.40    5.92
   4   9  -7   71.37    2.51
  -4  -9  -7   70.27    2.28
  -4   9   7   75.04    2.54
  -4  -9  -7   73.95    2.80
   4   9  -7   76.38    3.00
  -4   9   7   73.19    2.43
  -4  -9   7   70.97    2.56
   4   9   7   71.25    2.50
  -4   9  -7   73.16    2.67
   4  -9  -7   76.22    2.62
   6   9  -7  360.86   11.13
   6   9  -7  364.26   11.60
  -6  -9  -7  366.87   11.04
  -6   9   7  357.21   11.09
  -6   9   7  353.76   11.14
   6   9   7  360.25   11.09
  -6   9  -7  366.52   11.32
  -6  -9   7  357.92   11.31
   8   9  -7   27.57    1.21
   8   9  -7   27.49    1.74
  -8  -9  -7   25.90    1.24
  -8   9   7   26.98    1.34
  -8   9  -7   27.52    1.43
   8   9   7   27.16    1.18
  -8  -9   7   28.03    1.48
  10   9  -7    9.12    0.73
 -10  -9  -7    8.28    0.89
 -10   9   7   10.50    0.95
 -10  -9   7    6.03    0.76
 -10   9  -7    7.80    0.95
 -12   9   7   46.01    1.95
 -12  -9  -7   45.16    1.95
 -12   9  -7   43.03    1.98
 -12  -9   7   45.11    1.98
 -14  -9  -7   14.47    1.16
 -14   9   7   12.05    1.05
 -14   9  -7   14.30    1.14
 -14  -9   7   15.72    1.28
 -16  -9  -7   94.36    3.51
 -16   9   7   98.27    3.50
 -16  -9   7   94.18    3.52
 -16   9  -7   94.21    3.50
 -18   9   7    3.31    0.70
 -18  -9  -7    2.60    0.69
 -18   9  -7    2.59    0.69
 -18  -9   7    3.30    0.74
 -20   9   7    3.20    0.70
 -20  -9  -7    3.35    0.74
 -20  -9   7    1.74    0.68
 -20   9  -7    1.97    0.62
   1  10  -7    7.61    0.94
  -1 -10  -7    7.77    0.38
  -1 -10  -7    7.47    0.69
  -1 -10  -7    9.35    0.41
  -1  10   7    8.36    1.05
  -1 -10  -7   10.47    0.90
   1 -10  -7    8.44    0.82
  -1 -10   7    7.06    0.79
  -1  10  -7    5.81    0.69
  -1  10  -7    7.87    1.04
   1 -10  -7    8.48    0.63
   1 -10  -7    9.22    0.77
   1  10   7    9.22    1.11
  -3  10   7   42.39    1.51
  -3 -10  -7   47.08    2.05
  -3  10   7   47.46    1.89
   3  10  -7   46.88    2.24
  -3  10   7   48.17    1.52
  -3 -10  -7   47.32    1.71
   3 -10  -7   49.33    1.81
  -3 -10   7   47.40    1.81
  -3  10  -7   47.56    2.09
  -3  10  -7   49.21    1.95
  -5  10   7  256.73    7.99
   5  10  -7  262.25    7.96
  -5 -10  -7  253.03    7.77
  -5  10   7  249.18    7.90
   5  10  -7  259.10    8.44
  -5 -10   7  253.16    7.98
  -5 -10   7  257.74    8.14
  -5  10  -7  255.18    8.13
   5  10   7  252.34    7.91
  -7  10   7   12.35    0.87
   7  10  -7   11.37    0.76
  -7  10   7   11.31    0.75
   7  10  -7   11.38    1.47
  -7 -10  -7   10.05    0.74
   7  10   7   11.23    0.71
  -7  10  -7   11.95    0.99
  -7 -10   7   12.71    1.07
   9  10  -7   35.07    1.99
  -9  10   7   36.79    1.61
   9  10  -7   36.96    1.46
  -9 -10  -7   37.01    1.54
  -9  10  -7   36.71    1.75
  -9 -10   7   35.79    1.72
   9  10   7   34.50    1.42
 -11 -10  -7    1.27    0.51
 -11  10   7    0.28    0.51
  11  10  -7    2.02    0.41
 -11  10  -7    2.14    0.63
 -11 -10   7    2.29    0.55
 -13 -10  -7   34.96    1.72
 -13  10   7   33.24    1.61
 -13 -10   7   36.83    1.79
 -13  10  -7   35.61    1.78
 -15 -10  -7   18.47    1.34
 -15  10   7   19.66    1.30
 -15 -10   7   18.98    1.28
 -15  10  -7   18.39    1.26
 -17 -10  -7   28.25    1.68
 -17  10   7   28.83    1.54
 -17 -10   7   30.60    1.68
 -17  10  -7   29.15    1.63
 -19 -10  -7    6.07    0.84
 -19  10   7    9.74    1.09
 -19  10  -7    6.35    0.83
 -19 -10   7    7.27    0.91
   0 -11   7  237.71    7.38
   0  11  -7  227.07    7.62
   0 -11  -7  231.57    7.44
   0  11   7  240.86    7.58
   0 -11  -7  231.76    7.33
   0 -11  -7  227.49    7.13
  -2  11   7    6.48    0.86
  -2 -11  -7    3.81    0.66
   2  11  -7    5.02    0.84
  -2 -11  -7    4.51    0.54
   2 -11  -7    4.67    0.63
  -2  11  -7    3.57    0.76
  -2 -11   7    4.21    0.54
   2 -11  -7    3.43    0.62
   2 -11  -7    4.98    0.60
   2  11   7    3.29    0.76
  -2  11  -7    4.28    0.59
   4  11  -7   31.22    1.92
  -4  11   7   31.77    1.44
  -4  11   7   30.91    1.13
  -4 -11   7   32.00    1.32
  -4  11  -7   30.22    1.43
   4 -11  -7   32.73    1.41
  -4  11  -7   31.78    1.63
  -6  11   7   32.27    1.38
  -6  11   7   31.52    1.30
  -6 -11  -7   29.59    1.16
   6  11  -7   32.19    1.29
   6  11  -7   38.97    1.96
   6  11   7   32.81    1.24
  -6 -11   7   32.02    1.58
  -6  11  -7   30.42    1.47
  -8 -11  -7   25.95    1.14
  -8  11   7   24.06    1.16
   8  11  -7   25.41    1.09
  -8  11   7   25.75    1.22
   8  11  -7   27.26    1.72
   8  11   7   25.67    1.05
  -8 -11   7   26.16    1.41
  -8  11  -7   25.16    1.36
  10  11  -7   52.76    1.92
 -10 -11  -7   53.07    2.04
 -10  11   7   52.77    2.07
  10  11  -7   53.54    2.49
 -10  11  -7   54.91    2.19
  10  11   7   51.72    1.88
 -10 -11   7   53.78    2.21
 -12  11   7   35.97    1.65
 -12 -11  -7   34.73    1.62
 -12 -11   7   35.14    1.73
 -12  11  -7   36.69    1.77
 -14  11   7    2.83    0.63
 -14 -11  -7    3.05    0.63
 -14 -11   7    2.07    0.66
 -14  11  -7    2.37    0.61
 -16  11   7    1.66    0.56
 -16 -11  -7    1.72    0.61
 -16  11  -7    1.97    0.59
 -16 -11   7    3.08    0.70
 -18 -11  -7   13.51    1.21
 -18  11   7   14.70    1.17
 -18 -11   7   13.42    1.25
 -18  11  -7   12.55    1.20
   1  12  -7   47.60    2.23
  -1 -12  -7   49.34    2.07
  -1  12   7   49.51    2.13
  -1 -12  -7   49.20    1.82
  -1 -12  -7   50.29    1.59
   1 -12  -7   48.58    1.90
   1 -12  -7   49.27    1.96
  -1  12  -7   49.54    2.20
  -1  12  -7   48.44    1.94
   1  12   7   48.03    2.25
  -1 -12   7   49.58    1.88
   1 -12  -7   52.24    1.76
   3  12  -7   -0.35    0.67
  -3 -12  -7    0.38    0.28
  -3  12   7   -0.01    0.50
   3 -12  -7    0.40    0.38
  -3  12  -7    0.03    0.58
  -3  12  -7    0.32    0.43
  -3 -12   7    0.69    0.40
  -5  12   7   77.27    2.80
  -5  12   7   76.41    2.57
   5  12  -7   80.25    3.23
  -5  12  -7   79.66    3.05
  -5  12  -7   80.25    2.86
  -5 -12   7   82.23    2.70
  -7 -12  -7   27.85    1.11
   7  12  -7   27.85    1.79
   7  12  -7   29.19    1.15
  -7  12   7   28.35    1.23
  -7  12   7   27.71    1.28
  -7 -12   7   28.11    1.46
  -7  12  -7   28.39    1.45
   7  12   7   28.36    1.11
  -9  12   7    6.72    0.72
   9  12  -7    7.58    0.57
  -9 -12  -7    8.43    0.72
  -9  12   7    5.70    0.71
   9  12  -7    7.92    1.07
  -9 -12   7    8.02    0.94
   9  12   7    6.94    0.53
  -9  12  -7    9.13    1.00
 -11 -12  -7   20.88    1.22
 -11  12   7   21.67    1.29
 -11  12  -7   24.94    1.41
 -11 -12   7   23.39    1.36
  11  12   7   23.11    0.99
 -13 -12  -7    8.66    0.93
 -13  12   7    7.88    0.92
 -13 -12   7    7.84    1.01
 -13  12  -7    9.17    0.96
 -15  12   7    5.14    0.69
 -15 -12  -7    5.92    0.73
 -15 -12   7    4.59    0.74
 -15  12  -7    4.88    0.72
 -17  12   7   15.73    1.17
 -17 -12  -7   14.58    1.29
 -17 -12   7   15.20    1.18
 -17  12  -7   15.26    1.16
 -19  12   7   -0.57    0.53
 -19 -12   7   -0.06    0.56
 -19  12  -7   -0.19    0.49
   0 -13  -7   52.87    1.89
   0  13  -7   57.93    2.45
   0 -13  -7   57.50    2.06
   0  13   7   59.43    2.42
   0 -13  -7   57.26    2.23
   0 -13   7   56.59    2.11
   2  13  -7    3.36    0.81
  -2  13   7    2.84    0.65
  -2 -13  -7    3.54    0.46
   2  13   7    2.57    0.76
  -2 -13   7    2.66    0.46
  -2  13  -7    2.20    0.67
   2 -13  -7    3.10    0.47
  -2  13  -7    2.45    0.51
   2 -13  -7    2.23    0.51
   2 -13  -7    3.30    0.43
   4  13  -7    2.80    0.79
  -4  13   7    1.38    0.54
  -4  13  -7    1.76    0.65
  -4 -13   7    1.67    0.38
  -4  13  -7    1.47    0.47
   6  13  -7    0.22    0.73
  -6  13   7    0.42    0.45
  -6  13   7    1.12    0.30
  -6 -13  -7    1.24    0.20
  -6 -13   7    2.04    0.56
  -6  13  -7    0.40    0.47
  -6  13  -7    1.28    0.63
  -8  13   7   13.96    0.87
  -8 -13  -7   14.34    0.78
   8  13  -7   12.87    0.69
  -8  13   7   13.02    0.90
   8  13  -7   11.50    1.35
   8  13   7   14.05    0.65
  -8  13  -7   13.73    1.08
  -8 -13   7   14.73    1.08
 -10 -13  -7   13.35    0.84
  10  13  -7    9.76    1.32
 -10  13   7   12.40    0.85
 -10  13   7   11.97    0.88
 -10 -13   7    9.71    1.02
  10  13   7   10.29    0.61
 -10  13  -7   10.40    1.07
 -12  13   7    3.31    0.52
 -12 -13  -7    2.93    0.52
 -12  13   7    3.26    0.56
  12  13   7    3.44    0.53
 -12  13  -7    2.86    0.60
 -12 -13   7    2.11    0.60
 -14  13   7    4.17    0.62
 -14 -13  -7    3.11    0.57
 -14 -13   7    2.84    0.59
 -14  13  -7    2.53    0.64
 -16  13   7    2.03    0.55
 -16  13  -7    1.61    0.62
 -16 -13   7    2.25    0.64
 -18  13   7    2.70    0.61
 -18  13  -7    1.23    0.57
 -18 -13   7    1.82    0.65
  -1  14   7   12.34    1.17
  -1 -14  -7   12.74    0.57
   1  14  -7   13.67    1.26
  -1 -14  -7   14.23    0.75
   1 -14  -7   13.04    0.86
  -1  14  -7   15.70    1.34
   1 -14  -7   13.53    0.75
  -1 -14   7   14.17    0.88
   1  14   7   12.57    1.31
   3  14  -7   16.32    1.41
  -3  14   7   15.27    1.19
  -3 -14  -7   15.13    0.73
  -3 -14   7   14.64    0.86
  -3  14  -7   16.05    1.02
   3  14   7   14.49    1.45
  -3  14  -7   16.87    1.28
   3 -14  -7   17.27    1.07
  -5  14   7    3.97    0.64
   5  14  -7    5.08    0.98
  -5  14   7    4.81    0.36
  -5  14  -7    6.31    0.80
  -5  14  -7    5.29    0.82
  -7 -14  -7    4.63    0.44
  -7  14   7    5.37    0.57
   7  14  -7    4.38    0.95
  -7  14   7    3.55    0.55
  -7 -14   7    4.28    0.64
  -7  14  -7    4.91    0.66
  -7  14  -7    5.23    0.79
   9  14  -7    0.36    0.79
  -9  14   7    0.29    0.36
  -9  14   7    0.14    0.42
  -9 -14  -7    0.62    0.32
  -9  14  -7    0.04    0.51
  -9 -14   7    0.50    0.50
   9  14   7    0.19    0.22
 -11  14   7   13.95    1.00
 -11  14   7   15.00    0.90
 -11 -14  -7   14.18    0.93
 -11  14  -7   13.88    1.07
 -11 -14   7   14.17    1.08
 -13  14   7    3.28    0.52
 -13  14   7    3.09    0.57
 -13  14  -7    2.00    0.61
 -13 -14   7    2.29    0.59
 -15  14   7   -0.09    0.47
 -15  14  -7    0.80    0.53
 -15 -14   7    0.68    0.54
 -17  14   7    0.05    0.49
 -17  14  -7   -0.14    0.57
 -17 -14   7    0.26    0.56
   0 -15  -7    6.14    0.60
   0 -15   7    6.83    0.69
   0 -15  -7    5.06    0.49
   0  15  -7    3.50    0.80
   0  15   7    3.18    0.75
  -2 -15  -7    2.28    0.34
   2  15  -7    2.29    0.76
  -2 -15  -7    2.31    0.22
  -2  15   7    2.47    0.71
  -2  15  -7    1.69    0.71
   2 -15  -7    3.04    0.43
  -2  15  -7    1.39    0.47
  -2 -15   7    1.70    0.44
   2 -15  -7    2.53    0.51
   2  15   7    0.77    0.79
  -4  15   7    1.78    0.63
   4  15  -7    2.53    0.84
  -4  15  -7    2.19    0.73
  -4 -15   7    2.49    0.38
  -4  15  -7    2.60    0.52
  -6  15   7    6.73    0.86
  -6 -15  -7    6.83    0.37
  -6  15   7    7.72    0.48
   6  15  -7    6.57    1.05
  -6  15  -7    6.85    0.87
  -6  15  -7    8.05    1.03
  -8 -15  -7    1.91    0.31
  -8  15   7    2.23    0.38
  -8  15   7    2.68    0.53
   8  15  -7    1.69    0.88
  -8  15  -7    1.63    0.55
  -8 -15   7    2.43    0.58
  -8  15  -7    1.83    0.70
 -10  15   7    2.10    0.48
 -10 -15  -7    1.10    0.42
 -10  15   7    1.25    0.41
  10  15  -7    1.97    0.87
 -10 -15   7    1.21    0.53
 -10  15  -7    0.65    0.54
 -12  15   7    1.66    0.44
 -12  15   7    1.02    0.46
 -12 -15   7    1.49    0.54
 -12  15  -7    0.96    0.57
 -14  15   7    0.23    0.62
 -14  15   7    1.00    0.47
 -14  15  -7   -0.16    0.54
 -14 -15   7   -0.23    0.47
 -16  15   7    2.31    0.57
 -16 -15   7    2.36    0.62
 -16  15  -7    1.97    0.63
   1  16  -7    0.79    0.67
  -1 -16  -7    2.70    0.36
  -1 -16  -7    2.38    0.36
  -1  16   7    1.36    0.66
  -1  16  -7    1.21    0.70
   1 -16  -7    1.36    0.33
  -1 -16   7    1.55    0.40
   1 -16  -7    1.33    0.37
   1  16   7    2.08    0.78
  -3 -16  -7    1.82    0.27
   3  16  -7    2.37    0.78
  -3  16   7    2.02    0.65
  -3  16  -7    0.23    0.63
   3  16   7    1.11    0.82
  -3  16  -7    1.43    0.46
  -3 -16   7    1.71    0.37
  -5  16   7   16.48    1.15
   5  16  -7   20.43    1.61
  -5  16  -7   16.96    1.07
  -5  16  -7   18.52    1.36
   7  16  -7   -0.62    0.78
  -7  16   7    0.92    0.47
  -7  16   7    0.78    0.26
  -7 -16  -7    1.19    0.24
  -7  16  -7    0.99    0.74
  -7 -16   7    0.81    0.51
  -7  16  -7    0.50    0.48
   9  16  -7    0.66    0.78
  -9  16   7    0.34    0.33
  -9  16   7    0.72    0.43
  -9 -16   7    0.16    0.48
  -9  16  -7   -0.48    0.45
  -9  16  -7    0.64    0.67
  11  16  -7    0.09    0.76
 -11  16   7   -0.09    0.39
 -11  16   7   -0.39    0.37
 -11  16  -7   -0.34    0.43
 -11 -16   7   -0.17    0.45
 -13  16   7    3.65    0.61
 -13  16   7    3.27    0.54
 -13  16  -7    4.17    0.66
 -13 -16   7    4.21    0.65
 -15  16   7   -0.02    0.44
 -15  16  -7    0.04    0.49
 -15 -16   7   -0.23    0.47
 -17  16   7    4.10    0.61
 -17  16  -7    4.24    0.69
 -17 -16   7    3.04    0.63
   0  17   7    9.43    1.08
   0 -17   7   10.75    0.84
   0 -17  -7    9.77    0.66
   0  17  -7   10.05    1.20
   0 -17  -7   10.88    0.64
   2  17  -7   11.56    1.30
  -2 -17  -7   10.44    0.50
  -2 -17  -7   10.51    0.60
  -2  17   7   11.39    1.15
   2  17   7   13.58    1.39
  -2  17  -7   12.57    1.20
  -2 -17   7   11.45    0.73
   4  17  -7    4.21    0.96
  -4  17   7    6.58    0.83
  -4 -17   7    7.39    0.54
  -4  17  -7    5.85    0.96
  -4  17  -7    5.88    0.62
  -6  17   7   30.83    1.50
   6  17  -7   28.96    1.84
  -6  17  -7   30.77    1.71
  -6  17  -7   28.15    1.40
  -8  17   7    3.35    0.59
  -8  17   7    3.84    0.49
   8  17  -7    3.75    0.91
  -8 -17   7    3.44    0.59
  -8  17  -7    4.39    0.80
  -8  17  -7    4.10    0.60
  10  17  -7    0.31    0.74
 -10  17   7    1.19    0.46
 -10  17   7    1.01    0.36
 -10  17  -7    1.19    0.67
 -10 -17   7    0.21    0.48
 -10  17  -7    0.49    0.48
 -12  17   7    5.54    0.73
 -12  17   7    5.26    0.70
 -12 -17   7    4.18    0.62
 -12  17  -7    5.07    0.68
 -12  17  -7    5.09    0.85
 -14  17   7    1.98    0.49
 -14  17  -7    1.60    0.52
 -14 -17   7    2.51    0.56
 -16  17   7   14.88    1.02
 -16  17  -7   15.75    1.17
 -16 -17   7   16.76    1.19
  -1  18   7    3.97    0.80
   1  18  -7    5.50    0.94
   1 -18  -7    4.67    0.59
  -1  18  -7    3.96    0.82
   1  18   7    4.80    0.89
   3  18  -7    4.00    0.92
  -3  18   7    4.99    0.78
   3  18   7    5.28    0.99
  -3 -18   7    5.09    0.52
  -3  18  -7    4.35    0.86
  -5  18   7    1.48    0.57
   5  18  -7    2.00    0.83
  -5  18  -7    1.65    0.46
  -5  18  -7    1.45    0.75
  -7  18   7   11.21    1.02
   7  18  -7   13.21    1.53
  -7 -18   7   10.65    0.95
  -7  18  -7   10.98    0.94
  -7  18  -7    9.42    1.16
  -9  18   7   -0.08    0.27
   9  18  -7   -0.32    0.77
  -9  18   7   -0.05    0.41
  -9  18  -7   -0.30    0.43
  -9 -18   7   -0.30    0.44
  -9  18  -7    0.20    0.60
  11  18  -7    9.33    1.30
 -11  18   7    8.00    0.67
 -11  18   7    4.42    0.64
 -11  18  -7    6.51    0.92
 -11 -18   7    8.75    0.95
 -11  18  -7    7.57    0.87
 -13  18   7    0.34    0.39
 -13  18  -7   -0.92    0.70
 -13 -18   7    1.07    0.49
 -13  18  -7    0.19    0.50
 -15  18   7    0.42    0.42
 -15  18  -7    0.35    0.52
 -15 -18   7    0.04    0.48
   0  19   7   21.42    1.54
   0 -19   7   22.25    1.09
   0  19  -7   21.83    1.55
  -2  19   7    4.94    0.82
   2  19  -7    4.74    0.94
  -2  19  -7    4.70    0.87
  -2 -19   7    5.93    0.56
   2  19   7    5.13    0.96
  -4  19   7   14.96    1.21
   4  19  -7   15.53    1.46
  -4  19  -7   17.11    1.35
  -4  19  -7   17.04    0.96
   4  19   7   15.29    1.36
   6  19  -7   32.83    1.87
  -6  19   7   28.77    1.57
  -6  19  -7   30.31    1.38
  -6  19  -7   27.46    1.69
  -8  19   7    0.20    0.48
   8  19  -7    0.63    0.76
  -8 -19   7    0.12    0.45
  -8  19  -7    0.67    0.61
  -8  19  -7    0.01    0.41
  10  19  -7    5.03    1.00
 -10  19   7    5.81    0.84
 -10 -19   7    8.55    0.93
 -10  19  -7    6.97    0.83
 -10  19  -7    6.79    0.94
 -12  19  -7    9.33    1.30
 -12 -19   7    8.58    0.93
 -12  19  -7    7.25    0.87
 -14  19   7    0.26    0.50
 -14  19  -7   -0.15    0.61
 -14  19  -7   -0.15    0.46
   1  20  -7    2.68    0.81
   1  20   7    2.66    0.73
  -1  20  -7    2.00    0.73
  -1 -20   7    2.00    0.39
  -3  20   7    3.16    0.74
   3  20  -7    3.05    0.89
   3  20   7    4.19    0.91
  -3  20  -7    1.77    0.73
  -5  20   7    2.03    0.63
   5  20  -7    1.85    0.85
  -5  20  -7    3.28    0.48
  -5  20  -7    1.12    0.72
   7  20  -7    0.06    0.74
  -7  20   7    1.98    0.56
  -7 -20   7    1.25    0.49
  -7  20  -7    1.85    0.68
  -7  20  -7    0.96    0.44
   9  20  -7   -0.29    0.77
  -9  20   7   -0.45    0.48
  -9  20  -7   -0.39    0.41
  -9 -20   7   -0.29    0.42
  -9  20  -7   -0.29    0.64
  11  20  -7    9.89    1.34
 -11  20  -7    9.16    0.87
 -11 -20   7    4.93    0.75
 -11  20  -7    6.44    0.94
 -13  20  -7   -0.95    0.62
 -13  20  -7   -0.41    0.45
   0  21   7   48.86    2.34
   0 -21   7   50.40    2.32
   0  21  -7   54.48    2.47
  -2  21   7    0.98    0.70
   2  21  -7   -0.06    0.89
   2  21   7    0.80    0.69
  -2  21  -7    1.64    0.71
   4  21  -7    4.83    0.96
  -4  21   7    8.03    1.02
   4  21   7    4.25    0.87
  -4  21  -7    5.55    0.90
  -6  21   7    1.04    0.58
   6  21  -7    0.81    0.84
  -6  21  -7    0.32    0.71
  -6  21  -7    1.38    0.41
   8  21  -7   11.21    1.36
  -8  21   7   10.35    0.98
  -8  21  -7    9.88    1.17
  -8  21  -7    8.92    0.86
  -8 -21   7    8.47    0.88
  10  21  -7   19.62    1.58
 -10  21  -7   17.64    1.42
 -10  21  -7   16.46    1.05
 -12  21  -7    7.07    0.84
 -12  21  -7    5.86    0.90
   1  22  -7    1.77    0.83
  -1  22   7    0.45    0.66
   1  22   7    0.47    0.68
  -1  22  -7    0.72    0.75
   3  22  -7    7.19    1.05
  -3  22   7    8.13    1.08
  -3  22  -7    5.61    0.91
   5  22  -7    3.64    0.92
  -5  22   7    4.78    0.77
  -5  22  -7    3.76    0.84
   7  22  -7    2.30    0.83
  -7  22   7    1.18    0.58
  -7  22  -7    1.24    0.42
  -7  22  -7    1.00    0.68
   9  22  -7    0.59    0.81
  -9  22  -7    0.65    0.44
  -9  22  -7   -0.04    0.69
  11  22  -7    2.97    0.89
 -11  22  -7    2.74    0.77
 -11  22  -7    2.52    0.51
   0  23  -7   -0.34    0.67
   0  23   7   -0.28    0.68
  -2  23   7    2.92    0.75
   2  23  -7    4.35    0.91
  -2  23  -7    2.63    0.80
   2  23   7    2.00    0.75
  -4  23   7   -0.53    0.57
   4  23  -7    1.06    0.86
   4  23   7   -0.23    0.69
  -4  23  -7    0.62    0.77
  -6  23   7    8.01    0.99
   6  23  -7    9.22    1.26
  -6  23  -7    7.79    1.12
   8  23  -7    0.21    0.76
  -8  23  -7   -1.04    0.70
  10  23  -7    0.60    0.77
 -10  23  -7    0.59    0.65
 -10  23  -7    0.09    0.62
  -1  24   7   -0.75    0.63
   1  24  -7   -0.03    0.81
   1  24   7   -1.70    0.69
  -1  24  -7    0.07    0.69
   3  24  -7   -0.72    0.67
  -3  24   7    0.28    0.63
  -3  24  -7    0.75    0.66
   3  24   7   -0.53    0.74
  -5  24   7    1.91    0.65
   5  24  -7    0.64    0.75
  -5  24  -7    0.06    0.66
   7  24  -7    0.27    0.76
  -7  24  -7   -0.77    0.72
   0  25  -7    0.82    0.73
   0  25   7   -0.57    0.69
   2  25  -7    1.08    0.75
  -2  25   7   -1.10    0.63
  -2  25  -7    0.36    0.67
   2  25   7    0.16    0.73
   4  25  -7    0.11    0.74
  -4  25   7   -0.42    0.60
  -4  25  -7   -0.08    0.64
   0   0   8   50.38    2.01
   0   0   8   51.48    1.92
   0   0  -8   52.97    2.06
   0   0   8   50.43    2.11
   0   0  -8   48.16    1.96
  -2   0   8   55.20    2.01
  -2   0  -8   50.97    1.96
  -2   0   8   51.45    2.16
   2   0  -8   51.18    1.82
   2   0  -8   53.33    2.14
   2   0   8   51.74    2.13
   2   0  -8   53.53    2.04
  -2   0   8   51.41    2.08
   2   0   8   53.03    1.92
   4   0  -8  118.60    3.81
  -4   0  -8  113.19    3.91
   4   0   8  116.18    3.85
  -4   0   8  114.49    3.75
   4   0  -8  119.57    4.11
  -4   0   8  121.50    4.00
   4   0  -8  119.14    4.01
  -6   0   8  123.57    4.29
   6   0   8  125.59    4.14
  -6   0   8  127.12    4.18
   6   0  -8  129.56    4.47
  -6   0  -8  122.37    4.21
   6   0  -8  127.06    4.29
   8   0   8   -0.08    0.35
  -8   0   8   -0.11    0.44
  -8   0   8    0.05    0.51
  -8   0  -8   -0.24    0.51
 -10   0   8   38.28    1.71
 -10   0  -8   39.52    1.85
 -10   0   8   38.46    1.81
 -12   0   8   20.84    1.37
 -12   0  -8   22.93    1.46
 -14   0   8    1.20    0.60
 -14   0  -8    2.14    0.70
 -16   0   8   62.63    2.65
 -16   0  -8   61.53    2.65
 -18   0  -8    0.75    0.69
 -18   0   8    1.35    0.65
 -20   0  -8    1.26    0.70
 -20   0   8    1.46    0.65
  -1   1   8   31.00    1.31
   1  -1   8   31.89    1.44
   1  -1   8   30.08    1.31
   1   1  -8   28.14    1.44
  -1   1   8   30.78    1.39
  -1  -1  -8   30.27    1.43
  -1  -1  -8   26.75    1.28
   1   1  -8   29.48    1.21
   1   1  -8   27.60    1.40
  -1   1   8   29.18    1.51
   1   1   8   29.59    1.47
   1   1   8   28.49    1.33
   1  -1  -8   29.74    1.42
  -1  -1   8   28.94    1.40
   1  -1  -8   30.37    1.35
  -1  -1   8   29.95    1.33
   1   1   8   25.92    1.21
  -1  -1   8   26.07    1.51
  -1   1  -8   31.13    1.43
  -3  -1  -8    8.04    0.82
   3   1  -8    6.48    0.78
  -3   1   8    7.47    0.92
   3  -1   8    8.37    0.72
  -3   1   8    7.53    0.84
   3   1  -8    7.11    0.93
   3   1  -8    7.44    0.94
  -3  -1   8    7.37    0.63
   3   1   8    8.66    0.98
   3  -1  -8    7.45    0.94
  -3  -1   8    8.23    0.92
   3   1   8    7.85    0.70
   3  -1  -8    7.23    0.59
  -3  -1   8    6.37    0.84
   3  -1  -8    6.77    0.86
  -3   1  -8    7.81    0.83
  -5  -1  -8    5.21    0.61
  -5   1   8    3.92    0.63
   5  -1   8    5.17    0.67
  -5   1   8    5.77    0.64
   5   1  -8    3.68    0.60
   5   1  -8    4.12    0.76
   5   1  -8    4.93    0.59
  -5  -1   8    5.15    0.69
   5  -1  -8    5.16    0.65
   5   1   8    5.13    0.64
  -5  -1   8    4.89    0.60
  -5   1  -8    3.78    0.59
   5  -1  -8    4.82    0.81
  -7  -1  -8   12.43    1.06
  -7   1   8   10.32    1.00
  -7   1   8   11.49    0.87
   7  -1   8   12.41    0.91
   7   1  -8   13.29    1.29
  -7  -1   8   11.99    1.03
  -7  -1   8   11.73    1.14
  -7   1  -8   12.55    1.03
   7   1   8   12.12    0.81
  -9  -1  -8    0.84    0.50
  -9   1   8    0.68    0.42
  -9   1   8    0.88    0.52
   9  -1   8    0.60    0.45
  -9   1  -8    0.82    0.54
   9   1   8    0.66    0.38
  -9  -1   8    1.64    0.57
  -9  -1   8    0.98    0.52
 -11   1   8   24.61    1.29
 -11   1   8   24.36    1.45
 -11  -1  -8   27.90    1.54
 -11  -1   8   24.56    1.40
 -11  -1   8   23.88    1.54
 -11   1  -8   24.31    1.44
 -13  -1  -8    3.33    0.73
 -13   1   8    2.79    0.65
 -13  -1   8    1.94    0.69
 -13   1  -8    3.14    0.73
 -15  -1  -8   -0.04    0.55
 -15   1   8    0.15    0.59
 -15   1  -8   -0.12    0.58
 -15  -1   8    0.10    0.57
 -17  -1  -8   -0.34    0.57
 -17   1   8    0.62    0.59
 -17   1  -8   -0.38    0.58
 -17  -1   8   -0.12    0.64
 -19   1   8    2.58    0.68
 -19  -1  -8    2.85    0.73
 -19   1  -8    3.33    0.74
 -19  -1   8    2.93    0.72
 -21   1   8    2.62    0.76
 -21  -1  -8    2.29    0.76
 -21  -1   8    2.11    0.69
 -21   1  -8    3.51    0.80
   0   2  -8  615.87   19.46
   0  -2  -8  649.02   19.48
   0   2   8  641.97   19.33
   0  -2   8  628.83   19.40
   0  -2   8  644.87   19.50
   0  -2  -8  614.26   19.35
   0   2   8  632.44   19.29
   0   2   8  647.44   19.51
   0   2  -8  647.40   19.45
   2  -2   8   68.86    2.55
   2   2  -8   72.66    2.67
  -2  -2  -8   74.63    2.53
  -2   2   8   75.57    2.56
   2  -2   8   68.52    2.72
  -2   2   8   70.84    2.57
   2   2  -8   73.17    2.56
  -2   2   8   78.09    2.79
  -2   2  -8   69.93    2.61
   2  -2  -8   70.47    2.74
  -2  -2   8   67.81    2.70
   2  -2  -8   74.07    2.28
   2  -2  -8   74.10    2.61
  -2  -2   8   80.02    2.69
  -2  -2   8   70.83    2.67
   2   2   8   74.39    2.69
   2   2   8   75.64    2.45
  -4   2   8  214.21    6.64
   4   2  -8  208.13    6.66
   4   2  -8  208.73    6.72
  -4   2   8  200.47    6.29
   4  -2   8  210.00    6.58
   4   2  -8  201.95    6.62
  -4  -2  -8  214.50    6.55
   4   2   8  197.08    6.65
  -4  -2   8  206.00    6.68
   4  -2  -8  216.24    6.83
   4   2   8  207.15    6.46
  -4  -2   8  193.82    6.72
   4  -2  -8  211.89    6.66
  -4  -2   8  203.65    6.55
  -4   2  -8  211.29    6.64
  -6  -2  -8  233.80    7.46
   6   2  -8  240.30    7.65
  -6   2   8  229.55    7.32
  -6   2   8  229.54    7.50
   6   2  -8  234.41    7.55
   6  -2   8  236.58    7.47
   6   2  -8  234.91    7.50
  -6  -2   8  236.54    7.55
  -6   2  -8  241.32    7.54
   6   2   8  240.97    7.35
  -6  -2   8  231.32    7.56
   6  -2  -8  234.28    7.54
  -8  -2  -8   66.99    2.46
  -8   2   8   61.47    2.26
   8  -2   8   57.96    2.33
  -8   2   8   60.73    2.44
   8   2  -8   63.09    2.58
  -8   2  -8   63.05    2.48
   8   2   8   65.73    2.26
  -8  -2   8   65.45    2.51
  -8  -2   8   59.84    2.49
 -10   2   8  238.72    7.62
 -10  -2  -8  237.31    7.73
 -10   2   8  238.51    7.76
 -10  -2   8  238.29    7.78
 -10  -2   8  246.70    7.82
 -10   2  -8  240.61    7.78
  10   2   8  240.20    7.55
 -12   2   8   84.02    3.30
 -12  -2  -8   92.83    3.35
 -12   2  -8   93.54    3.41
 -12  -2   8   91.35    3.42
 -14  -2  -8    3.71    0.78
 -14   2   8    4.16    0.73
 -14  -2   8    5.35    0.84
 -14   2  -8    4.47    0.75
 -16  -2  -8   49.40    2.25
 -16   2   8   52.18    2.31
 -16  -2   8   49.39    2.23
 -16   2  -8   50.59    2.25
 -18  -2  -8   23.25    1.61
 -18   2   8   24.86    1.48
 -18   2  -8   23.98    1.62
 -18  -2   8   22.65    1.48
 -20  -2  -8    1.40    0.66
 -20   2   8    0.84    0.67
 -20  -2   8    1.49    0.66
 -20   2  -8    0.81    0.70
  -1   3   8  158.37    4.94
   1   3  -8  154.69    5.14
  -1  -3  -8  154.95    4.96
   1  -3   8  153.93    5.18
  -1   3   8  154.84    4.95
  -1   3   8  153.30    5.19
  -1  -3  -8  154.15    5.10
   1  -3   8  160.85    5.08
   1   3  -8  156.28    5.04
   1   3  -8  154.78    5.12
   1  -3  -8  163.43    5.19
  -1  -3   8  154.83    5.15
   1   3   8  154.38    4.87
   1   3   8  158.07    5.13
  -1   3  -8  147.90    5.08
  -1  -3   8  155.10    5.09
   1  -3  -8  161.52    5.04
   1   3   8  158.15    4.91
   3   3  -8   21.84    1.22
  -3   3   8   22.51    1.16
  -3  -3  -8   23.29    1.06
   3   3  -8   21.64    1.23
   3  -3   8   22.01    1.14
   3  -3  -8   25.31    1.43
   3   3   8   21.62    0.95
  -3   3  -8   20.98    1.22
   3   3   8   22.66    1.25
  -3  -3   8   25.03    1.39
  -3  -3   8   23.30    1.26
  -3  -3   8   23.97    1.34
  -3  -3   8   22.37    1.15
   3  -3  -8   23.99    1.26
   5   3  -8  164.52    5.37
  -5   3   8  158.62    5.27
   5   3  -8  160.97    5.36
  -5  -3  -8  158.49    5.20
   5   3  -8  164.95    5.33
   5  -3   8  157.59    5.25
  -5   3   8  158.76    5.00
   5   3   8  162.92    5.08
  -5  -3   8  166.15    5.38
  -5   3  -8  163.44    5.32
   5  -3  -8  163.83    5.54
   5  -3  -8  162.98    5.32
  -5  -3   8  159.31    5.32
   7   3  -8   96.59    3.51
   7  -3   8   85.11    3.19
  -7   3   8   93.64    3.29
   7   3  -8   96.72    3.40
  -7   3   8   90.15    3.04
  -7  -3  -8   92.03    3.23
   7   3   8   93.23    3.05
  -7   3  -8   91.53    3.30
  -7  -3   8   92.85    3.38
  -7  -3   8   89.68    3.32
  -9  -3  -8    3.79    0.67
  -9   3   8    4.69    0.71
  -9  -3   8    4.92    0.75
  -9   3  -8    4.99    0.80
   9   3   8    5.07    0.58
  -9  -3   8    3.75    0.75
 -11   3   8  141.31    4.90
 -11  -3  -8  148.06    4.91
 -11  -3   8  140.60    4.92
  11   3   8  143.38    4.64
 -11   3  -8  141.87    4.92
 -13   3   8    3.66    0.68
 -13  -3  -8    2.72    0.65
 -13   3  -8    2.08    0.67
 -13  -3   8    3.53    0.70
 -15  -3  -8   16.79    1.39
 -15   3   8   16.46    1.24
 -15   3  -8   14.77    1.26
 -15  -3   8   16.39    1.30
 -17   3   8   15.15    1.22
 -17  -3  -8   13.61    1.37
 -17   3  -8   13.68    1.37
 -17  -3   8   14.34    1.34
 -19  -3  -8    5.23    0.91
 -19   3   8    5.45    0.80
 -19  -3   8    9.59    1.11
 -19   3  -8    6.63    0.88
 -21  -3  -8   15.08    1.41
 -21   3   8   12.20    1.18
 -21   3  -8   11.62    1.23
 -21  -3   8   11.67    1.22
   0   4   8   86.84    3.11
   0   4  -8   87.36    3.07
   0  -4  -8   92.31    2.94
   0  -4  -8   89.04    3.08
   0   4   8   83.87    2.81
   0   4   8   84.79    2.79
   0  -4  -8   86.33    2.92
   0   4  -8   88.06    3.04
   0  -4   8   91.24    3.08
   0  -4   8   81.69    3.08
  -2   4   8   18.93    0.95
   2   4  -8   19.46    1.14
  -2  -4  -8   20.35    0.92
  -2   4   8   19.38    0.93
  -2  -4  -8   19.38    1.08
   2  -4   8   20.60    1.14
   2   4  -8   19.70    1.10
   2   4   8   18.77    0.81
  -2  -4   8   19.44    1.17
  -2   4  -8   18.65    1.13
  -2  -4   8   18.23    1.17
   2  -4  -8   19.43    1.23
   2   4   8   18.65    0.77
   2  -4  -8   18.76    1.06
   2   4   8   21.42    1.23
  -2  -4   8   19.32    1.08
  -4  -4  -8    0.69    0.37
   4   4  -8    0.09    0.46
   4  -4   8    0.63    0.41
   4   4  -8    0.69    0.58
  -4   4   8   -0.35    0.40
  -4   4  -8    0.29    0.48
   4  -4  -8    1.06    0.68
   4  -4  -8    0.14    0.47
  -4  -4   8    0.93    0.54
   4   4   8    0.42    0.23
   4   4   8    0.76    0.48
  -4  -4   8    0.51    0.63
  -4  -4   8    0.44    0.46
  -6   4   8   13.55    1.02
   6   4  -8   10.84    1.06
   6  -4   8   13.34    0.99
   6   4  -8   14.69    1.01
   6   4  -8   11.81    0.94
  -6  -4  -8   13.69    0.97
  -6  -4   8   13.78    1.15
  -6  -4   8   15.98    1.17
   6   4   8   13.92    0.70
  -6   4  -8   14.35    1.13
  -8  -4  -8   15.54    1.09
   8   4  -8   16.02    1.10
  -8   4   8   16.27    1.16
   8   4   8   15.53    0.79
  -8   4  -8   15.85    1.14
  -8  -4   8   13.31    1.11
  -8  -4   8   18.11    1.28
 -10  -4  -8   10.41    1.04
 -10   4   8    8.54    0.97
 -10   4  -8    9.78    1.04
 -10  -4   8   11.15    1.18
  10   4   8    9.64    0.65
 -12  -4  -8   10.84    1.12
 -12   4   8    8.82    0.99
 -12   4  -8    8.28    1.02
  12   4   8    9.25    0.69
 -12  -4   8    8.59    1.14
 -14   4   8   11.59    1.06
 -14  -4  -8   11.41    1.10
 -14  -4   8    9.52    1.20
 -14   4  -8    8.98    1.08
 -16  -4  -8    1.65    0.64
 -16   4   8    0.67    0.59
 -16  -4   8    1.28    0.71
 -16   4  -8    1.61    0.65
 -18  -4  -8    4.48    0.86
 -18   4   8    5.22    0.78
 -18  -4   8    5.11    0.79
 -18   4  -8    5.83    0.84
 -20   4   8   -0.04    0.56
 -20  -4  -8   -0.09    0.65
 -20   4  -8    0.28    0.66
 -20  -4   8   -0.80    0.56
  -1  -5  -8   45.67    1.59
  -1  -5  -8   43.58    1.77
   1  -5   8   44.14    1.77
  -1   5   8   42.93    1.53
   1  -5   8   44.75    1.89
  -1  -5  -8   43.38    1.59
   1   5  -8   46.47    1.88
  -1   5   8   44.54    1.92
   1   5  -8   46.13    1.90
  -1   5   8   42.43    1.51
   1  -5  -8   43.56    1.56
   1  -5  -8   43.00    1.66
   1   5   8   40.73    1.40
   1   5   8   44.01    1.80
  -1   5  -8   41.71    1.78
  -1  -5   8   43.55    1.87
  -1  -5   8   44.08    1.83
   1  -5  -8   45.84    1.87
  -3  -5  -8   24.22    1.00
   3  -5   8   23.30    1.19
   3   5  -8   21.26    1.34
   3   5  -8   24.53    1.22
  -3   5   8   23.02    1.06
  -3  -5   8   20.97    1.24
  -3  -5   8   21.56    1.30
  -3  -5   8   24.79    1.28
  -3   5  -8   21.96    1.22
  -3  -5   8   23.46    1.23
   3   5   8   25.37    1.26
   3  -5  -8   23.05    1.17
   3  -5  -8   23.66    1.39
  -5  -5  -8    0.05    0.35
   5   5  -8    0.31    0.47
   5   5  -8    0.74    0.67
   5  -5   8    0.10    0.39
  -5   5   8   -0.17    0.40
  -5   5   8    0.31    0.17
  -5  -5   8    0.75    0.52
   5   5   8   -0.05    0.19
   5   5   8    0.08    0.46
   5  -5  -8   -0.19    0.45
  -5  -5   8    0.07    0.48
  -5   5  -8   -0.15    0.46
   5   5   8    0.22    0.16
   7   5  -8   34.12    1.74
   7   5  -8   35.48    1.60
   7   5  -8   32.53    1.52
  -7   5   8   33.57    1.52
  -7  -5  -8   34.19    1.50
  -7  -5   8   33.74    1.64
  -7  -5   8   36.61    1.75
  -7   5  -8   32.81    1.61
   7   5   8   34.67    1.23
   9   5  -8    1.22    0.49
  -9   5   8    0.21    0.51
  -9  -5  -8    1.39    0.51
  -9  -5   8    0.68    0.58
   9   5   8    0.49    0.26
  -9   5  -8    0.55    0.51
 -11  -5  -8   41.74    1.89
 -11   5   8   41.83    1.87
 -11  -5   8   42.00    1.95
  11   5   8   44.06    1.59
 -11   5  -8   42.75    1.94
 -13  -5  -8    3.71    0.71
 -13   5   8    2.53    0.62
 -13  -5   8    4.76    0.73
 -13   5  -8    4.05    0.70
  13   5   8    3.26    0.41
 -15   5   8   -0.48    0.50
 -15  -5  -8    0.66    0.61
 -15  -5   8    0.63    0.64
 -15   5  -8   -0.08    0.55
 -17   5   8    0.56    0.56
 -17  -5  -8   -0.06    0.58
 -17  -5   8   -0.36    0.61
 -17   5  -8    0.09    0.57
 -19  -5  -8    3.82    0.78
 -19   5   8    3.11    0.70
 -19  -5   8    3.02    0.71
 -19   5  -8    3.54    0.73
 -21   5   8    4.18    0.80
 -21  -5  -8    2.59    0.79
 -21   5  -8    3.51    0.73
 -21  -5   8    4.16    0.79
   0  -6   8    8.10    0.81
   0   6  -8    7.40    0.91
   0  -6  -8    6.41    0.61
   0   6  -8    8.36    0.95
   0  -6  -8    7.75    0.88
   0  -6  -8    7.88    0.71
   0   6   8    7.23    0.90
   0  -6   8    6.36    0.75
   0  -6  -8    8.34    0.64
  -2  -6  -8    4.69    0.48
  -2  -6  -8    3.83    0.56
  -2   6   8    3.83    0.48
   2  -6   8    3.44    0.56
  -2  -6  -8    3.80    0.54
   2   6  -8    4.06    0.59
  -2  -6  -8    3.54    0.46
   2   6  -8    3.52    0.76
  -2   6   8    2.95    0.36
  -2   6  -8    2.95    0.55
   2  -6  -8    4.12    0.67
  -2  -6   8    3.32    0.55
  -2  -6   8    3.28    0.59
   2  -6  -8    3.10    0.47
   2  -6  -8    3.21    0.41
  -2  -6   8    2.40    0.56
   2   6   8    2.70    0.53
   4   6  -8    6.91    0.76
  -4  -6  -8    7.42    0.61
  -4   6   8    7.73    0.68
   4   6  -8    6.04    0.82
   4  -6   8    6.66    0.74
  -4   6   8    5.37    0.46
   4  -6  -8    7.49    0.80
  -4   6  -8    7.10    0.83
  -4  -6   8    6.79    0.86
   4  -6  -8    5.57    0.83
  -4  -6   8    5.14    0.71
  -4  -6   8    4.88    0.73
   4   6   8    7.57    0.78
  -6   6   8    1.18    0.45
   6   6  -8    1.67    0.75
   6   6  -8    1.46    0.49
  -6  -6   8    1.52    0.54
  -6  -6   8    1.27    0.58
   6   6   8    1.53    0.48
  -6   6  -8    0.91    0.54
  -8  -6  -8   12.42    0.98
  -8   6   8   12.40    0.93
   8   6  -8   13.23    1.21
   8   6  -8   13.11    0.92
   8   6   8   14.24    0.60
  -8  -6   8   13.64    1.15
  -8   6  -8   12.97    1.06
 -10   6   8   13.71    1.13
 -10  -6  -8   16.43    1.11
  10   6   8   15.57    0.73
 -10   6  -8   17.69    1.26
 -10  -6   8   16.27    1.25
 -12   6   8    0.13    0.47
 -12  -6  -8   -0.42    0.51
 -12  -6   8    1.05    0.61
  12   6   8    0.01    0.24
 -12   6  -8   -0.38    0.50
 -14  -6  -8    0.13    0.59
 -14   6   8    1.62    0.57
 -14  -6   8    0.62    0.59
 -14   6  -8   -0.01    0.62
 -16   6   8   -0.40    0.51
 -16  -6  -8   -1.26    0.54
 -16   6  -8   -0.51    0.54
 -16  -6   8   -0.35    0.56
 -18   6   8    0.87    0.60
 -18  -6  -8    0.33    0.67
 -18   6  -8    0.46    0.63
 -18  -6   8    0.13    0.58
 -20   6   8    0.22    0.60
 -20  -6  -8    1.40    0.68
 -20  -6   8   -0.16    0.55
 -20   6  -8   -1.66    0.55
  -1  -7  -8   31.88    1.36
  -1  -7  -8   29.61    1.37
  -1   7   8   25.97    0.95
   1  -7   8   30.14    1.38
   1   7  -8   30.45    1.60
  -1  -7  -8   28.89    1.12
  -1  -7  -8   29.75    1.10
  -1  -7   8   27.81    1.42
  -1   7  -8   31.21    1.41
   1  -7  -8   30.78    1.23
   1  -7  -8   29.77    1.47
   1  -7  -8   30.61    1.23
   1   7   8   29.01    1.42
  -1  -7   8   29.21    1.45
  -1   7  -8   30.73    1.51
  -3  -7  -8    9.80    0.78
   3   7  -8    9.37    0.79
  -3   7   8   10.44    0.66
  -3  -7  -8    8.68    0.55
   3   7  -8   10.32    1.10
  -3   7   8    8.79    0.66
  -3   7   8   10.25    0.70
  -3  -7  -8    8.91    0.84
  -3  -7   8   10.96    0.93
  -3  -7   8    9.15    0.93
  -3   7  -8   10.57    0.90
  -3  -7   8   10.67    0.95
   3  -7  -8   10.85    0.81
   3   7   8   10.47    0.83
   3  -7  -8   10.68    1.01
  -5  -7  -8   10.87    0.73
  -5   7   8   13.28    0.86
  -5   7   8   12.00    0.61
   5   7  -8   10.97    0.82
   5   7  -8    9.19    1.14
  -5  -7   8   10.28    1.14
  -5   7  -8    9.79    0.93
   5   7   8   13.07    0.85
   5  -7  -8   11.70    0.86
  -5  -7   8   11.28    0.99
  -5  -7   8   10.72    0.99
  -7   7   8    6.96    0.80
   7   7  -8    5.15    0.86
  -7  -7  -8    6.11    0.75
   7   7  -8    6.13    0.71
  -7  -7   8    4.57    0.72
   7   7   8    6.36    0.71
  -7   7  -8    5.40    0.72
  -9   7   8    0.46    0.43
   9   7  -8    0.32    0.62
  -9  -7  -8    0.47    0.46
   9   7  -8    1.19    0.48
   9   7   8    0.86    0.15
  -9   7  -8    0.90    0.57
  -9  -7   8    0.39    0.58
 -11   7   8   21.90    1.33
 -11  -7  -8   23.10    1.30
  11   7   8   21.26    0.87
 -11   7  -8   21.87    1.34
 -11  -7   8   20.96    1.42
 -13   7   8    0.35    0.54
 -13  -7  -8    1.01    0.58
 -13  -7   8    0.82    0.55
 -13   7  -8    0.40    0.61
 -15   7   8    2.37    0.59
 -15  -7  -8    1.05    0.62
 -15   7  -8    2.19    0.63
 -15  -7   8    1.08    0.65
 -17   7   8    1.39    0.59
 -17  -7  -8    2.18    0.69
 -17   7  -8    1.32    0.61
 -17  -7   8    1.49    0.62
 -19   7   8    0.68    0.61
 -19  -7  -8    0.08    0.61
 -19   7  -8    0.89    0.60
 -19  -7   8    0.93    0.60
   0   8  -8   11.68    1.05
   0  -8  -8   12.31    0.88
   0  -8   8   12.75    1.00
   0  -8  -8    9.55    0.81
   0  -8  -8    9.46    0.64
   0   8  -8   12.39    1.00
   0  -8   8   10.70    1.00
  -2   8   8   18.14    0.73
  -2  -8  -8   20.05    1.02
  -2  -8  -8   19.05    1.13
  -2   8   8   18.92    0.72
   2   8  -8   21.34    1.36
  -2  -8  -8   18.89    0.75
  -2  -8  -8   18.80    0.77
  -2   8   8   21.94    1.09
   2  -8  -8   21.75    1.27
   2  -8  -8   19.73    0.92
  -2  -8   8   21.75    1.32
  -2  -8   8   21.18    1.16
  -2   8  -8   18.90    1.19
   2  -8  -8   19.95    1.00
  -2   8  -8   19.96    1.25
   2   8   8   20.92    1.16
  -4  -8  -8    0.03    0.23
   4   8  -8    0.00    0.37
   4   8  -8    0.72    0.66
  -4   8   8    0.28    0.34
  -4  -8  -8    0.15    0.40
  -4   8   8    0.51    0.32
  -4  -8   8   -0.06    0.45
  -4  -8   8   -0.04    0.51
   4   8   8    0.29    0.43
   4  -8  -8    0.11    0.39
  -4   8  -8    0.14    0.44
  -6   8   8   99.23    3.13
   6   8  -8  102.71    3.71
  -6   8   8   92.88    3.26
   6   8  -8   95.52    3.29
  -6  -8  -8   97.40    3.19
  -6   8  -8   95.50    3.42
  -6  -8   8   98.17    3.49
   6   8   8   94.52    3.25
  -8   8   8   22.55    1.18
   8   8  -8   22.81    1.12
  -8  -8  -8   21.58    1.12
   8   8  -8   22.65    1.54
  -8   8  -8   21.30    1.35
  -8  -8   8   21.85    1.29
   8   8   8   19.99    1.07
 -10   8   8    5.01    0.67
 -10  -8  -8    5.84    0.67
  10   8  -8    6.48    0.78
 -10  -8   8    8.92    1.04
 -10   8  -8    5.13    0.74
 -12  -8  -8    1.29    0.57
 -12   8   8    1.77    0.56
  12   8   8    1.48    0.21
 -12  -8   8    1.39    0.57
 -12   8  -8    0.13    0.53
 -14   8   8    7.52    0.91
 -14  -8  -8    5.95    0.79
 -14  -8   8    6.43    0.82
 -14   8  -8    5.80    0.78
 -16   8   8   17.83    1.22
 -16  -8  -8   15.92    1.35
 -16   8  -8   17.62    1.27
 -16  -8   8   18.12    1.41
 -18  -8  -8    0.14    0.61
 -18   8   8   -0.87    0.55
 -18  -8   8    0.31    0.57
 -18   8  -8    0.45    0.55
 -20   8   8   -0.36    0.51
 -20  -8  -8    0.87    0.65
 -20  -8   8   -0.49    0.61
 -20   8  -8    0.77    0.58
  -1  -9  -8   93.44    3.25
  -1   9   8   95.78    3.24
  -1  -9  -8   91.48    2.90
  -1  -9  -8   92.78    3.15
   1   9  -8   88.44    3.38
  -1  -9  -8   86.57    2.88
   1  -9  -8   96.32    3.25
   1  -9  -8   92.07    3.12
  -1   9  -8   90.32    3.37
  -1   9  -8   89.54    3.20
   1  -9  -8   94.16    3.02
  -1  -9   8   90.32    3.16
  -3  -9  -8   51.19    1.64
  -3  -9  -8   48.01    1.63
   3   9  -8   51.84    2.39
  -3   9   8   52.53    1.95
  -3   9   8   50.11    1.69
  -3  -9  -8   52.58    1.88
  -3   9   8   51.15    1.70
  -3  -9  -8   50.08    2.06
   3  -9  -8   50.36    1.93
   3   9   8   50.72    1.94
   3  -9  -8   47.81    2.09
  -3   9  -8   51.51    2.19
  -3   9  -8   53.91    2.05
  -3  -9   8   50.85    1.97
  -5   9   8  674.79   20.68
   5   9  -8  676.62   21.16
  -5  -9  -8  669.99   20.59
  -5   9   8  673.70   20.69
   5   9  -8  678.54   20.76
   5   9   8  673.59   20.73
  -5   9  -8  717.04   20.93
  -5  -9   8  690.13   20.93
  -5  -9   8  679.85   20.81
   7   9  -8   80.99    3.24
  -7   9   8   78.79    2.67
  -7   9   8   81.96    2.80
   7   9  -8   81.45    2.78
  -7  -9  -8   79.87    2.71
  -7  -9   8   74.18    2.93
  -7   9  -8   84.10    3.00
   7   9   8   77.66    2.73
  -9  -9  -8   76.01    2.53
   9   9  -8   69.15    2.92
   9   9  -8   68.41    2.47
  -9   9   8   67.17    2.51
   9   9   8   68.98    2.45
  -9  -9   8   67.16    2.69
  -9   9  -8   66.19    2.65
 -11   9   8   16.41    1.15
 -11  -9  -8   15.76    1.15
 -11   9  -8   15.26    1.17
 -11  -9   8   17.15    1.19
 -13  -9  -8   88.70    3.25
 -13   9   8   90.35    3.23
 -13   9  -8   85.12    3.26
 -13  -9   8   88.10    3.33
 -15   9   8   47.70    1.98
 -15  -9  -8   44.96    2.06
 -15   9  -8   45.59    2.10
 -15  -9   8   44.86    2.12
 -17   9   8   96.12    3.46
 -17  -9  -8   96.17    3.53
 -17  -9   8   95.73    3.55
 -17   9  -8   89.04    3.45
 -19   9   8    3.59    0.67
 -19  -9  -8    2.18    0.73
 -19   9  -8    4.60    0.78
 -19  -9   8    5.08    0.81
   0 -10  -8    9.33    0.59
   0  10   8    9.92    1.03
   0 -10  -8   12.44    0.87
   0 -10   8    9.06    0.92
   0  10  -8    7.59    0.83
   0  10  -8    8.63    1.05
  -2  10   8  163.78    5.43
  -2 -10  -8  162.74    5.06
   2  10  -8  166.13    5.67
  -2 -10  -8  166.54    5.53
  -2 -10  -8  155.19    5.05
  -2 -10  -8  169.76    5.31
  -2  10  -8  170.35    5.45
   2 -10  -8  175.75    5.50
  -2  10  -8  164.27    5.62
   2 -10  -8  170.17    5.30
   2 -10  -8  166.29    5.30
  -2 -10   8  167.42    5.37
  -4 -10  -8   82.16    2.60
  -4  10   8   85.96    2.70
  -4  10   8   78.24    2.87
  -4 -10  -8   84.47    3.09
   4  10  -8   85.31    3.36
   4  10   8   78.80    2.84
   4 -10  -8   83.48    2.93
  -4  10  -8   86.07    3.15
  -4  10  -8   88.49    3.04
  -4 -10   8   81.74    2.88
  -6  10   8  276.73    8.47
  -6  10   8  274.70    8.45
   6  10  -8  264.75    8.47
   6  10  -8  271.70    8.95
  -6 -10  -8  270.34    8.37
  -6 -10   8  273.77    8.69
  -6  10  -8  271.16    8.66
   6  10   8  275.43    8.46
  -8  10   8   33.47    1.30
  -8 -10  -8   31.32    1.37
  -8  10   8   33.88    1.45
   8  10  -8   33.32    1.36
   8  10  -8   30.71    1.85
   8  10   8   32.22    1.34
  -8 -10   8   30.46    1.57
  -8  10  -8   33.42    1.59
  10  10  -8    5.42    0.94
  10  10  -8    7.26    0.69
 -10  10   8    5.61    0.67
 -10 -10  -8    6.13    0.81
 -10 -10   8    6.74    0.88
  10  10   8    6.07    0.65
 -10  10  -8    7.32    0.93
 -12 -10  -8   12.95    1.09
 -12  10   8   15.10    1.11
 -12  10  -8   14.55    1.14
 -12 -10   8   14.55    1.11
 -14 -10  -8    8.44    1.02
 -14  10   8   11.71    1.07
 -14  10  -8   11.37    1.14
 -14 -10   8    9.40    1.04
 -16  10   8  111.10    3.83
 -16 -10  -8  104.12    3.85
 -16  10  -8  106.51    3.89
 -16 -10   8  108.07    3.92
 -18  10   8   -0.27    0.54
 -18 -10  -8    0.15    0.59
 -18 -10   8    1.25    0.65
 -18  10  -8    0.59    0.55
   1  11  -8   48.04    2.20
  -1 -11  -8   49.70    2.02
  -1 -11  -8   47.96    1.60
  -1 -11  -8   47.76    1.82
  -1  11   8   53.87    2.11
  -1  11  -8   49.31    2.16
  -1  11  -8   47.79    1.95
   1 -11  -8   45.22    1.73
  -1 -11   8   48.17    1.92
   1 -11  -8   45.12    1.87
   1 -11  -8   51.94    1.92
  -3  11   8   31.42    1.52
   3  11  -8   32.74    1.84
  -3 -11  -8   31.88    1.31
  -3 -11  -8   33.60    1.65
  -3  11  -8   34.73    1.57
   3 -11  -8   34.33    1.43
   3 -11  -8   35.52    1.59
  -3 -11   8   33.31    1.42
  -3  11  -8   35.26    1.74
  -5 -11  -8    1.80    0.23
   5  11  -8    1.80    0.74
  -5  11   8    0.18    0.43
  -5 -11   8    0.97    0.44
  -5  11  -8    1.44    0.49
   5  11   8    1.27    0.39
  -7  11   8   15.04    0.86
  -7  11   8   15.40    0.90
   7  11  -8   16.68    1.42
  -7 -11  -8   16.39    0.82
   7  11  -8   15.29    0.84
  -7 -11   8   16.05    1.18
   7  11   8   14.04    0.81
  -7  11  -8   15.11    1.06
   9  11  -8    2.25    0.82
  -9  11   8    2.30    0.41
  -9 -11  -8    2.11    0.44
  -9  11   8    2.44    0.49
   9  11  -8    1.98    0.39
  -9  11  -8    2.42    0.63
  -9 -11   8    1.51    0.60
   9  11   8    2.25    0.39
 -11 -11  -8   40.88    1.81
 -11  11   8   41.76    1.84
 -11  11  -8   42.37    1.96
 -11 -11   8   45.24    1.99
  11  11   8   46.08    1.65
 -13  11   8    1.78    0.58
 -13 -11  -8    1.89    0.56
 -13  11  -8    1.20    0.57
 -13 -11   8    2.06    0.58
 -15 -11  -8    0.27    0.53
 -15  11   8   -0.21    0.46
 -15  11  -8   -0.53    0.51
 -15 -11   8   -0.89    0.53
 -17 -11  -8   -0.29    0.53
 -17  11   8   -0.02    0.47
 -17  11  -8   -0.65    0.56
 -17 -11   8    0.23    0.53
 -19  11   8    5.91    0.78
 -19  11  -8    8.25    1.08
 -19 -11   8    6.50    0.87
   0 -12   8   19.46    1.10
   0 -12  -8   19.86    1.11
   0  12   8   17.69    1.31
   0  12  -8   18.05    1.33
   0 -12  -8   20.34    1.03
   0 -12  -8   18.27    0.83
  -2 -12  -8    3.58    0.43
  -2 -12  -8    4.59    0.67
   2  12  -8    4.06    0.79
  -2  12   8    3.27    0.67
   2 -12  -8    3.26    0.47
  -2 -12   8    3.77    0.54
  -2  12  -8    3.63    0.71
   2 -12  -8    5.06    0.66
   2 -12  -8    4.09    0.46
  -2  12  -8    3.70    0.58
   4  12  -8   20.61    1.48
  -4  12   8   18.43    1.12
  -4  12   8   20.38    0.72
  -4  12  -8   20.42    1.33
  -4  12  -8   20.80    1.13
  -4 -12   8   19.49    1.02
  -6  12   8    5.67    0.58
   6  12  -8    6.67    1.01
  -6  12   8    5.66    0.67
  -6 -12  -8    6.81    0.46
   6  12   8    7.21    0.57
  -6 -12   8    5.39    0.68
  -6  12  -8    6.16    0.71
  -8  12   8    5.39    0.68
  -8 -12  -8    4.61    0.59
   8  12  -8    5.04    0.51
  -8  12   8    5.18    0.61
   8  12  -8    3.69    0.89
  -8  12  -8    6.58    0.83
   8  12   8    4.68    0.52
  -8 -12   8    4.65    0.70
 -10  12   8    9.29    0.89
  10  12  -8    9.53    0.71
 -10  12   8    7.99    0.73
  10  12  -8    9.30    1.13
 -10 -12  -8    8.59    0.82
  10  12   8    8.43    0.63
 -10 -12   8    8.17    1.00
 -10  12  -8    8.46    1.04
 -12 -12  -8    1.59    0.50
 -12  12   8    1.69    0.52
 -12  12  -8    1.24    0.60
  12  12   8    2.45    0.39
 -12 -12   8    0.93    0.51
 -14  12   8    0.52    0.47
 -14 -12  -8   -0.50    0.46
 -14 -12   8    0.00    0.52
 -14  12  -8    0.33    0.57
 -16  12   8    1.73    0.56
 -16 -12  -8    2.60    0.61
 -16  12  -8    2.32    0.63
 -16 -12   8    2.84    0.68
 -18  12   8    1.01    0.56
 -18  12  -8    1.16    0.62
 -18 -12   8    1.11    0.62
  -1 -13  -8   19.69    1.20
  -1  13   8   23.20    1.37
  -1 -13  -8   19.55    0.79
   1  13  -8   19.53    1.42
  -1 -13  -8   21.83    1.00
   1 -13  -8   21.93    1.12
  -1 -13   8   19.79    1.07
  -1  13  -8   22.19    1.15
   1  13   8   20.94    1.37
  -1  13  -8   22.19    1.40
   1 -13  -8   20.84    1.07
   1 -13  -8   20.87    0.97
   3  13  -8    4.59    0.86
  -3 -13  -8    5.68    0.51
  -3  13   8    4.44    0.67
   3 -13  -8    4.37    0.54
  -3  13  -8    4.74    0.61
  -3  13  -8    5.47    0.77
  -3 -13   8    6.18    0.70
  -5  13   8    7.00    0.81
   5  13  -8    9.18    1.22
  -5  13   8    6.48    0.44
  -5 -13   8    5.98    0.68
  -5  13  -8    6.99    0.79
  -5  13  -8    5.39    0.82
  -7 -13  -8   11.83    0.65
   7  13  -8    8.06    1.10
  -7  13   8   13.87    0.86
  -7  13   8   12.54    0.74
  -7  13  -8   11.70    0.94
   7  13   8   12.34    0.67
  -7 -13   8   11.15    1.06
  -9  13   8    0.11    0.37
  -9  13   8    0.34    0.36
   9  13  -8   -0.38    0.70
  -9 -13  -8    0.36    0.33
   9  13  -8   -0.03    0.41
  -9 -13   8   -0.44    0.49
   9  13   8   -0.26    0.25
  -9  13  -8   -0.04    0.52
 -11 -13  -8   24.53    1.23
 -11  13   8   24.32    1.24
  11  13  -8   24.98    1.70
 -11  13   8   24.59    1.18
  11  13   8   25.82    1.03
 -11  13  -8   25.65    1.38
 -11 -13   8   26.39    1.43
 -13  13   8    0.62    0.38
 -13  13   8    0.34    0.46
 -13 -13  -8    0.63    0.45
 -13 -13   8   -0.06    0.50
 -13  13  -8    1.10    0.57
 -15  13   8    1.27    0.51
 -15 -13   8    1.34    0.60
 -15  13  -8    0.01    0.51
 -17  13   8    1.31    0.55
 -17 -13   8    1.04    0.55
 -17  13  -8    1.54    0.57
   0  14  -8   41.09    1.99
   0 -14   8   39.48    1.63
   0 -14  -8   39.56    1.43
   0  14   8   38.06    1.93
   0 -14  -8   40.31    1.57
  -2  14   8    0.84    0.61
  -2 -14  -8    1.21    0.31
   2  14  -8    1.35    0.71
   2 -14  -8    1.19    0.45
  -2  14  -8    0.46    0.61
   2 -14  -8    0.69    0.37
   2 -14  -8    1.62    0.42
  -2 -14   8    0.69    0.40
  -2  14  -8    0.62    0.46
   2  14   8    1.03    0.76
  -4  14   8   11.99    0.96
   4  14  -8   13.29    1.31
  -4 -14   8   10.21    0.76
  -4  14  -8   12.66    0.93
  -4  14  -8   10.69    1.15
  -6 -14  -8    3.84    0.35
  -6  14   8    3.77    0.47
   6  14  -8    4.13    0.87
  -6  14   8    4.58    0.60
  -6  14  -8    5.32    0.67
  -6 -14   8    4.31    0.65
  -6  14  -8    4.87    0.81
   8  14  -8   12.65    1.40
  -8  14   8   15.08    0.85
  -8 -14  -8   14.54    0.76
  -8  14   8   14.98    0.91
   8  14   8   14.05    0.68
  -8  14  -8   14.26    1.12
  -8 -14   8   14.04    1.09
  10  14  -8   21.48    1.77
 -10  14   8   22.26    1.09
 -10 -14  -8   20.08    1.07
 -10  14   8   22.04    1.10
 -10  14  -8   20.00    1.31
 -10 -14   8   19.99    1.29
  10  14   8   23.05    1.08
 -12  14   8    2.73    0.54
 -12  14   8    3.45    0.50
 -12  14  -8    2.50    0.65
 -12 -14   8    3.55    0.64
 -14  14   8    1.24    0.50
 -14  14  -8    0.56    0.59
 -14 -14   8    0.74    0.51
 -16  14   8    0.66    0.52
 -16 -14   8    0.82    0.57
 -16  14  -8    1.02    0.61
 -18  14   8    3.13    0.60
 -18  14  -8    2.86    0.67
 -18 -14   8    4.18    0.70
  -1  15   8    0.46    0.64
   1  15  -8    0.89    0.72
  -1 -15  -8    1.21    0.23
  -1 -15  -8    1.24    0.35
  -1  15  -8    1.61    0.67
   1 -15  -8    1.48    0.40
   1 -15  -8    0.49    0.32
  -1 -15   8    1.48    0.45
   1  15   8    1.28    0.76
   3  15  -8    1.04    0.76
  -3 -15  -8    1.90    0.31
  -3  15   8    1.21    0.58
  -3  15  -8    0.69    0.47
  -3  15  -8    2.26    0.68
  -3 -15   8    1.29    0.38
  -5  15   8    2.30    0.55
   5  15  -8    1.77    0.87
  -5  15  -8    1.86    0.69
  -5  15  -8    1.30    0.51
  -5 -15   8    2.08    0.39
  -7  15   8    2.95    0.54
  -7 -15  -8    2.85    0.38
   7  15  -8    1.15    0.84
  -7  15   8    2.93    0.34
  -7  15  -8    1.54    0.70
  -7  15  -8    1.96    0.57
  -7 -15   8    2.78    0.62
  -9  15   8   -0.28    0.40
  -9  15   8    0.07    0.33
   9  15  -8   -1.11    0.70
  -9 -15  -8   -0.26    0.33
  -9  15  -8   -1.01    0.48
  -9  15  -8    0.54    0.61
  -9 -15   8    0.01    0.48
 -11  15   8    1.77    0.47
  11  15  -8    1.52    0.81
 -11  15   8    1.59    0.45
 -11  15  -8    0.54    0.56
 -11 -15   8    2.53    0.59
 -13  15   8    0.04    0.41
 -13  15  -8    0.55    0.58
 -13 -15   8    0.42    0.51
 -15  15   8    0.07    0.46
 -15  15  -8    0.01    0.51
 -15 -15   8   -0.05    0.50
 -17  15   8    0.68    0.50
 -17 -15   8    0.28    0.53
 -17  15  -8    0.75    0.56
   0  16  -8    8.11    1.11
   0 -16  -8    8.01    0.65
   0  16   8    8.25    1.15
   0 -16  -8    7.55    0.57
   0 -16   8    8.10    0.80
  -2  16   8    4.35    0.74
  -2 -16  -8    4.33    0.33
   2  16  -8    3.17    0.86
  -2 -16  -8    3.97    0.48
  -2 -16   8    5.72    0.64
  -2  16  -8    5.23    0.83
  -2  16  -8    3.76    0.55
   2  16   8    4.75    0.92
   4  16  -8    0.77    0.77
  -4  16   8    2.49    0.65
  -4  16  -8    2.00    0.53
  -4 -16   8    2.79    0.40
  -4  16  -8    2.26    0.71
   6  16  -8   29.45    1.86
  -6  16   8   29.26    1.41
  -6  16  -8   23.46    1.59
  -6  16  -8   25.35    1.36
  -8  16   8    1.53    0.48
  -8  16   8    1.26    0.32
   8  16  -8    2.69    0.87
  -8  16  -8    0.85    0.65
  -8  16  -8    1.85    0.53
  -8 -16   8    1.32    0.54
 -10  16   8    1.00    0.43
  10  16  -8   -0.34    0.84
 -10  16   8    0.70    0.35
 -10  16  -8   -0.71    0.71
 -10  16  -8    0.39    0.50
 -10 -16   8    1.18    0.54
 -12  16   8    4.88    0.56
 -12 -16   8    3.11    0.60
 -12  16  -8    4.63    0.66
 -14  16   8   -0.14    0.46
 -14 -16   8   -0.14    0.49
 -14  16  -8    0.08    0.52
 -16  16   8    6.91    0.83
 -16 -16   8    5.37    0.73
 -16  16  -8    5.81    0.76
  -1 -17  -8    6.22    0.46
   1  17  -8    6.39    1.00
  -1  17   8    8.94    1.11
  -1 -17  -8    5.47    0.55
   1  17   8    5.80    0.96
  -1  17  -8    6.72    0.95
   1 -17  -8    7.04    0.67
   1 -17  -8    6.77    0.64
  -1 -17   8    6.20    0.68
  -3  17   8    1.45    0.67
   3  17  -8    1.66    0.78
  -3  17  -8    0.70    0.46
  -3 -17   8    2.45    0.40
  -3  17  -8    2.47    0.72
  -5  17   8   20.53    1.32
   5  17  -8   20.69    1.64
  -5  17  -8   21.60    1.49
  -5  17  -8   20.71    1.18
  -7  17   8    1.46    0.53
   7  17  -8    0.91    0.79
  -7  17  -8    1.02    0.48
  -7 -17   8    0.69    0.52
  -7  17  -8    0.50    0.64
  -9  17   8    2.62    0.37
  -9  17   8    3.82    0.55
   9  17  -8    2.46    0.90
  -9 -17   8    2.72    0.58
  -9  17  -8    4.36    0.61
  -9  17  -8    1.98    0.83
  11  17  -8    1.46    0.81
 -11  17   8    2.18    0.55
 -11  17   8    2.06    0.42
 -11 -17   8    2.11    0.53
 -11  17  -8    1.91    0.57
 -11  17  -8    1.86    0.68
 -13  17   8    3.65    0.53
 -13 -17   8    3.16    0.62
 -13  17  -8    3.39    0.58
 -15  17   8    1.92    0.49
 -15 -17   8    1.10    0.55
 -15  17  -8    1.92    0.55
   0  18  -8    5.03    0.90
   0  18   8    4.80    0.86
   0 -18   8    6.62    0.74
  -2  18   8    0.11    0.62
   2  18  -8   -0.44    0.71
  -2 -18   8    0.34    0.35
  -2  18  -8    0.12    0.66
   2  18   8   -1.37    0.69
  -4  18   8    1.07    0.59
   4  18  -8    3.13    0.87
  -4 -18   8    1.74    0.33
  -4  18  -8    0.88    0.67
  -4  18  -8    2.68    0.49
   6  18  -8    5.36    0.96
  -6  18   8    6.81    0.91
  -6  18  -8    4.19    0.89
  -6  18  -8    8.50    0.82
  -8  18   8    0.36    0.47
   8  18  -8    1.03    0.76
  -8  18  -8    1.48    0.47
  -8  18  -8    0.23    0.66
  -8 -18   8    1.24    0.52
 -10  18   8    0.11    0.34
  10  18  -8    0.63    0.78
 -10  18   8    0.08    0.43
 -10  18  -8    1.30    0.67
 -10  18  -8    0.90    0.46
 -10 -18   8    0.38    0.47
 -12  18   8    1.91    0.40
 -12 -18   8    1.60    0.52
 -12  18  -8    2.94    0.59
 -12  18  -8    2.15    0.75
 -14  18   8    0.77    0.41
 -14  18  -8    0.55    0.50
 -14 -18   8    0.18    0.47
  -1  19   8    2.57    0.74
   1  19  -8    4.00    0.86
   1 -19   8    3.53    0.52
  -1  19  -8    3.28    0.81
  -1 -19   8    2.99    0.46
   1  19   8    3.46    0.86
   3  19  -8    1.28    0.79
  -3  19   8    0.20    0.56
  -3 -19   8    0.35    0.31
  -3  19  -8   -0.01    0.61
   3  19   8    0.74    0.76
   5  19  -8   18.35    1.53
  -5  19   8   17.68    1.21
  -5  19  -8   18.58    1.08
  -5  19  -8   16.28    1.44
  -7  19   8    2.17    0.57
   7  19  -8    3.25    0.89
  -7  19  -8    2.21    0.50
  -7  19  -8    1.99    0.73
  -7 -19   8    1.80    0.53
   9  19  -8    2.62    0.86
  -9  19   8    1.71    0.53
  -9  19  -8    2.29    0.72
  -9 -19   8    1.97    0.54
  -9  19  -8    2.80    0.55
  11  19  -8    0.63    0.79
 -11  19  -8    0.08    0.46
 -11  19  -8   -0.71    0.64
 -11 -19   8    0.86    0.49
 -13  19  -8    1.98    0.84
 -13  19  -8    1.71    0.54
 -13 -19   8    2.36    0.55
   0 -20   8   36.62    1.54
   0  20   8   40.09    1.99
   0  20  -8   37.28    2.02
  -2  20   8   -0.10    0.60
   2  20  -8    1.87    0.80
   2  20   8    0.52    0.69
  -2  20  -8    0.74    0.78
  -4  20   8    0.81    0.58
   4  20  -8    1.40    0.79
  -4  20  -8    0.26    0.72
   6  20  -8   -0.59    0.70
  -6  20   8   -0.08    0.47
  -6  20  -8   -0.15    0.39
  -6  20  -8    0.27    0.62
  -8  20   8    8.88    0.90
   8  20  -8    9.95    1.31
  -8  20  -8   10.70    0.92
  -8 -20   8   10.16    0.95
  -8  20  -8    9.16    1.15
  10  20  -8    9.46    1.33
 -10  20  -8   10.43    1.32
 -10 -20   8    9.38    0.99
 -10  20  -8    8.84    0.87
 -12  20  -8    3.46    0.58
 -12  20  -8    4.24    0.92
   1  21  -8   23.57    1.63
  -1  21   8   20.60    1.51
   1 -21   8   21.16    1.11
  -1  21  -8   21.65    1.56
   1  21   8   21.43    1.59
   3  21  -8   15.48    1.45
  -3  21   8   13.17    1.19
   3  21   8   11.30    1.38
  -3  21  -8   13.05    1.28
   5  21  -8    0.20    0.76
  -5  21   8    0.03    0.57
  -5  21  -8    0.57    0.66
  -5  21  -8    0.07    0.35
  -7  21   8   12.44    1.03
   7  21  -8   13.22    1.41
  -7  21  -8    9.27    0.91
  -7 -21   8   10.49    1.00
  -7  21  -8   11.22    1.21
   9  21  -8   -0.93    0.84
  -9  21  -8    0.12    0.42
  -9  21  -8    0.84    0.69
  -9 -21   8   -0.66    0.42
  11  21  -8   34.22    2.01
 -11  21  -8   36.00    1.60
 -11  21  -8   33.55    1.87
   0  22   8    5.97    0.92
   0  22  -8    5.81    0.98
   2  22  -8    1.04    0.81
  -2  22   8    1.37    0.68
  -2  22  -8    2.44    0.78
   2  22   8    2.51    0.85
   4  22  -8    0.19    0.75
  -4  22   8    0.23    0.55
  -4  22  -8    0.02    0.65
   6  22  -8    2.34    0.88
  -6  22   8    3.21    0.67
  -6  22  -8    1.69    0.75
  -6  22  -8    2.87    0.46
   8  22  -8    2.58    0.90
  -8  22  -8    3.21    0.81
  -8  22  -8    3.54    0.54
  10  22  -8    2.39    0.96
 -10  22  -8    2.98    0.87
 -10  22  -8    2.72    0.52
   1  23  -8   -0.18    0.70
  -1  23   8    0.12    0.66
  -1  23  -8    0.49    0.75
   1  23   8   -0.09    0.70
   3  23  -8    0.17    0.76
  -3  23   8   -0.11    0.57
   3  23   8    0.39    0.67
  -3  23  -8    0.58    0.69
   5  23  -8    4.80    0.97
  -5  23   8    5.30    0.77
  -5  23  -8    5.74    0.91
   7  23  -8   -0.15    0.76
  -7  23  -8    0.04    0.63
   9  23  -8   -0.25    0.72
  -9  23  -8    0.74    0.74
  -9  23  -8   -0.25    0.43
   0  24   8   -0.69    0.69
   0  24  -8   -0.54    0.69
   2  24  -8   -0.06    0.73
  -2  24   8   -0.10    0.63
   2  24   8    0.52    0.76
  -2  24  -8   -0.25    0.67
  -4  24   8   -0.16    0.58
   4  24  -8   -0.39    0.69
  -4  24  -8    0.03    0.64
   6  24  -8   -0.49    0.80
  -6  24  -8    0.68    0.69
  -1  25   8   -0.38    0.66
   1  25  -8    0.14    0.73
   1  25   8    0.04    0.69
  -1  25  -8   -0.48    0.67
  -3  25   8   -0.14    0.62
   3  25  -8   -0.45    0.80
  -3  25  -8   -0.09    0.68
   5  25  -8   -0.28    0.73
  -5  25  -8   -0.03    0.62
  -1   0   9   -0.14    0.51
   1   0  -9    0.65    0.53
  -1   0  -9    0.86    0.55
  -1   0   9    0.07    0.62
   1   0   9    0.59    0.62
   1   0   9    0.41    0.37
  -1   0   9    0.65    0.46
   1   0  -9    0.14    0.55
  -1   0  -9    0.84    0.47
  -3   0  -9   28.99    1.32
  -3   0   9   27.65    1.58
   3   0   9   27.80    1.25
  -3   0   9   27.46    1.35
   3   0  -9   28.33    1.49
   3   0  -9   29.65    1.41
   3   0   9   26.16    1.48
   3   0  -9   28.44    1.20
  -3   0   9   25.80    1.38
   5   0   9   16.94    0.96
  -5   0   9   16.56    1.13
  -5   0  -9   15.75    1.10
   5   0  -9   17.23    1.12
   5   0  -9   15.87    1.23
  -5   0   9   16.53    0.87
   7   0   9   16.15    0.90
  -7   0   9   15.26    1.04
  -7   0  -9   14.55    1.05
  -7   0   9   13.74    1.10
  -9   0   9    3.33    0.58
  -9   0  -9    2.71    0.66
   9   0   9    3.71    0.51
  -9   0   9    2.20    0.60
 -11   0  -9   14.76    1.23
 -11   0   9   16.08    1.27
 -11   0   9   13.93    1.04
 -13   0   9    8.95    1.06
 -13   0  -9   11.45    1.11
 -15   0   9    0.84    0.63
 -15   0  -9    1.47    0.64
 -17   0  -9    0.38    0.61
 -17   0   9    0.66    0.66
 -19   0   9    6.41    0.85
 -19   0  -9    5.64    0.85
 -21   0  -9    1.74    0.67
 -21   0   9    1.17    0.68
   0   1  -9   66.15    2.46
   0   1  -9   64.54    2.40
   0  -1  -9   64.68    2.45
   0   1   9   61.56    2.25
   0  -1   9   68.76    2.48
   0  -1   9   63.28    2.33
   0   1   9   64.51    2.36
   0  -1  -9   64.14    2.35
   0   1   9   61.61    2.49
   2   1  -9    2.47    0.45
  -2   1   9    2.49    0.51
   2   1  -9    3.78    0.58
   2  -1   9    5.07    0.79
   2  -1   9    3.91    0.54
  -2   1   9    2.55    0.54
  -2   1   9    3.25    0.75
  -2  -1  -9    1.71    0.50
   2   1   9    2.72    0.42
  -2  -1   9    3.36    0.64
  -2  -1   9    3.27    0.54
  -2  -1   9    4.06    0.72
   2   1   9    3.28    0.67
   2  -1  -9    3.93    0.62
   2  -1  -9    3.81    0.62
  -2   1  -9    2.79    0.58
   2  -1  -9    3.81    0.46
   4   1  -9    8.47    0.81
   4  -1   9    7.99    0.71
  -4  -1  -9    7.90    0.85
  -4   1   9    7.31    0.96
  -4   1   9    8.26    0.50
   4   1  -9   11.13    1.02
   4   1  -9    8.86    0.89
  -4  -1   9    7.56    0.91
  -4  -1   9    8.44    1.10
   4  -1  -9    8.79    1.04
  -4   1  -9    9.13    0.97
  -4  -1   9    7.06    0.67
   4   1   9    8.65    0.99
   4  -1  -9    7.52    0.95
   4   1   9    8.19    0.69
   4  -1  -9    8.44    0.58
  -6   1   9    5.07    0.68
  -6   1   9    6.79    0.70
   6  -1   9    6.73    0.75
   6   1  -9    6.89    0.85
  -6  -1  -9    7.25    0.88
  -6  -1   9    4.18    0.68
  -6  -1   9    7.74    0.75
   6   1   9    7.23    0.69
   6  -1  -9    7.13    0.92
  -6   1  -9    5.32    0.67
   8  -1   9   31.79    1.41
  -8  -1  -9   32.71    1.59
  -8   1   9   28.58    1.39
  -8   1   9   30.85    1.56
   8   1   9   33.44    1.38
  -8  -1   9   33.05    1.68
  -8   1  -9   31.35    1.55
  -8  -1   9   31.00    1.51
 -10  -1  -9   22.36    1.38
 -10   1   9   24.43    1.20
 -10   1   9   18.66    1.33
 -10  -1   9   22.79    1.44
 -10  -1   9   22.14    1.26
 -10   1  -9   20.16    1.32
  10   1   9   21.28    1.09
 -12   1   9    5.26    0.73
 -12  -1  -9    3.45    0.73
 -12   1   9    4.23    0.70
 -12  -1   9    3.20    0.68
 -12   1  -9    4.49    0.78
 -14  -1  -9    5.31    0.79
 -14   1   9    5.31    0.81
 -14   1  -9    5.87    0.80
 -14  -1   9    5.62    0.81
 -16   1   9    1.19    0.62
 -16  -1  -9    1.77    0.67
 -16  -1   9    0.46    0.62
 -16   1  -9    0.45    0.63
 -18   1   9    4.03    0.77
 -18  -1  -9    4.67    0.86
 -18  -1   9    5.83    0.86
 -18   1  -9    3.21    0.81
 -20  -1  -9   -0.30    0.64
 -20   1   9   -0.12    0.62
 -20   1  -9    0.03    0.66
 -20  -1   9   -0.56    0.54
   1  -2   9   38.17    1.61
   1   2  -9   40.58    1.59
  -1  -2  -9   40.14    1.62
   1   2  -9   39.45    1.72
  -1   2   9   37.41    1.54
  -1  -2  -9   42.96    1.75
   1   2  -9   38.33    1.71
  -1   2   9   39.34    1.62
   1  -2   9   41.91    1.82
  -1   2   9   39.27    1.81
   1   2   9   37.72    1.56
   1  -2  -9   41.73    1.64
   1   2   9   39.28    1.78
  -1   2  -9   38.94    1.68
  -1  -2   9   41.11    1.81
  -1  -2   9   40.08    1.79
   1  -2  -9   37.74    1.63
   1  -2  -9   39.06    1.76
  -1  -2   9   38.84    1.69
   1   2   9   39.95    1.50
  -3   2   9   16.12    1.26
   3  -2   9   14.58    0.94
   3   2  -9   12.21    0.99
  -3  -2  -9   13.30    0.91
   3   2  -9   11.50    1.02
  -3   2   9   13.13    1.01
  -3   2   9   13.28    0.88
  -3  -2   9   13.67    0.98
  -3  -2   9   14.24    1.18
   3  -2  -9   14.91    1.16
   3  -2  -9   13.19    0.53
  -3  -2   9   12.71    0.79
  -3   2  -9   11.12    0.94
   3   2   9   13.22    0.76
   3   2   9   11.77    1.04
  -3  -2   9   10.88    1.13
   3  -2  -9   10.90    1.01
   5   2  -9   12.37    1.03
   5   2  -9   12.95    1.00
  -5   2   9   12.27    0.60
   5   2  -9   13.44    1.09
  -5  -2  -9   12.20    0.93
   5  -2   9   13.17    0.87
  -5   2   9   11.67    0.96
   5  -2  -9   11.98    0.99
  -5  -2   9   12.46    0.91
   5  -2  -9   13.42    1.20
  -5  -2   9   12.45    1.05
  -5   2  -9    9.68    0.95
   5   2   9   13.38    0.76
  -7   2   9   19.72    1.30
   7   2  -9   19.50    1.32
  -7   2   9   19.93    1.03
   7  -2   9   20.79    1.10
  -7  -2  -9   20.04    1.23
   7   2   9   20.46    1.00
  -7   2  -9   20.86    1.23
  -7  -2   9   25.23    1.33
  -7  -2   9   19.58    1.35
  -9  -2  -9    0.90    0.55
  -9   2   9    0.80    0.42
  -9   2   9    0.80    0.53
  -9  -2   9    0.99    0.56
  -9  -2   9    0.57    0.56
   9   2   9    0.54    0.35
  -9   2  -9    1.32    0.61
 -11   2   9   26.81    1.52
 -11   2   9   29.62    1.37
 -11  -2  -9   30.39    1.62
  11   2   9   29.07    1.28
 -11  -2   9   27.11    1.71
 -11   2  -9   27.24    1.55
 -11  -2   9   28.26    1.56
 -13  -2  -9    0.80    0.57
 -13   2   9    1.12    0.62
 -13  -2   9    0.27    0.56
 -13   2  -9    0.92    0.60
 -15   2   9    1.63    0.70
 -15  -2  -9    1.69    0.70
 -15  -2   9    1.77    0.66
 -15   2  -9    1.33    0.68
 -17  -2  -9    0.80    0.62
 -17   2   9    0.31    0.57
 -17   2  -9   -0.18    0.64
 -17  -2   9    1.42    0.63
 -19   2   9    2.53    0.69
 -19  -2  -9    2.19    0.76
 -19  -2   9    3.56    0.73
 -19   2  -9    2.28    0.74
 -21  -2  -9    2.62    0.73
 -21   2   9    3.12    0.78
 -21   2  -9    2.37    0.79
 -21  -2   9    2.57    0.75
   0   3  -9   14.95    0.99
   0  -3  -9   13.37    1.04
   0   3   9   15.40    1.15
   0  -3  -9   15.17    0.95
   0   3   9   15.72    0.89
   0  -3   9   14.74    0.99
   0   3   9   16.78    0.83
   0  -3  -9   14.66    0.98
   0  -3   9   15.88    1.17
   0   3  -9   17.03    1.18
   2   3  -9    6.66    0.83
  -2  -3  -9    6.65    0.69
   2  -3   9    7.54    0.88
   2  -3   9    6.11    0.73
  -2  -3  -9    7.22    0.83
   2   3  -9    6.69    0.81
  -2   3   9    6.11    0.84
  -2   3   9    6.31    0.69
  -2   3   9    7.28    0.78
  -2  -3   9    7.41    0.95
   2   3   9    7.07    0.82
   2  -3  -9    5.76    0.30
  -2   3  -9    5.10    0.69
   2  -3  -9    6.07    0.80
   2   3   9    7.49    0.57
  -2  -3   9    4.54    0.63
  -2  -3   9    5.46    0.71
   2   3   9    6.37    0.65
   2  -3  -9    6.37    0.75
  -4   3   9    0.37    0.42
   4  -3   9    1.22    0.41
   4   3  -9   -0.09    0.55
   4   3  -9    0.66    0.55
  -4  -3  -9    0.99    0.40
  -4  -3   9    0.35    0.42
  -4   3  -9    1.45    0.50
   4  -3  -9    0.32    0.45
   4  -3  -9   -0.26    0.59
  -4  -3   9    0.73    0.62
   4   3   9    0.86    0.30
  -4  -3   9    0.06    0.52
   4   3   9   -0.50    0.48
   6   3  -9   20.80    1.40
   6   3  -9   19.00    1.22
  -6   3   9   20.89    0.88
   6  -3   9   18.52    1.08
  -6  -3  -9   18.97    1.14
   6   3  -9   18.24    1.24
  -6   3   9   19.97    1.14
   6   3   9   18.95    0.92
  -6  -3   9   18.22    1.19
  -6   3  -9   19.83    1.27
  -6  -3   9   19.48    1.24
  -8   3   9    4.36    0.65
  -8  -3  -9    2.55    0.57
  -8   3   9    3.65    0.47
   8   3   9    3.13    0.42
  -8  -3   9    2.56    0.68
  -8   3  -9    1.32    0.59
  -8  -3   9    3.63    0.70
 -10   3   9    0.59    0.58
 -10   3   9    1.45    0.42
 -10  -3  -9    1.20    0.60
 -10  -3   9    0.04    0.62
  10   3   9    1.67    0.38
 -10   3  -9    0.95    0.57
 -10  -3   9    0.74    0.58
 -12   3   9    1.35    0.45
 -12  -3  -9    0.38    0.53
 -12   3   9    0.13    0.51
 -12  -3   9    0.39    0.56
 -12   3  -9    1.34    0.60
  12   3   9    0.59    0.34
 -14   3   9    0.94    0.63
 -14  -3  -9   -0.20    0.60
 -14   3  -9    0.92    0.60
 -14  -3   9    1.27    0.61
 -16  -3  -9    2.66    0.74
 -16   3   9    3.19    0.71
 -16  -3   9    2.63    0.75
 -16   3  -9    1.58    0.71
 -18   3   9    0.82    0.67
 -18  -3  -9   -0.63    0.58
 -18   3  -9   -0.25    0.65
 -18  -3   9    1.13    0.64
 -20   3   9   -0.72    0.58
 -20  -3  -9   -0.73    0.66
 -20   3  -9   -0.06    0.59
 -20  -3   9   -0.89    0.62
   1  -4   9   13.71    1.11
  -1   4   9   12.33    0.72
  -1   4   9   11.41    1.09
  -1   4   9   11.28    0.77
   1  -4   9   12.28    0.90
   1   4  -9   12.13    0.92
  -1  -4  -9   11.83    0.81
  -1  -4  -9   13.49    0.95
   1   4  -9   12.38    1.01
   1   4  -9   11.22    0.92
   1  -4  -9   13.21    0.89
  -1  -4   9   12.04    0.94
  -1  -4   9   10.69    1.03
   1  -4  -9   13.67    1.05
   1   4   9   12.68    1.01
  -1   4  -9   13.08    0.98
   1   4   9   11.01    0.68
   1   4   9   12.67    0.65
  -3  -4  -9    1.79    0.39
  -3   4   9    1.88    0.43
   3  -4   9    2.05    0.48
  -3   4   9    1.40    0.43
   3   4  -9    2.28    0.53
   3   4  -9    1.26    0.61
   3  -4  -9    2.15    0.66
  -3  -4   9    2.11    0.51
   3   4   9    1.91    0.56
  -3  -4   9    2.33    0.64
   3  -4  -9    2.06    0.48
  -3   4  -9    2.52    0.54
   3   4   9    2.12    0.29
  -3  -4   9    2.29    0.53
  -3  -4   9    2.91    0.63
   3   4   9    2.27    0.32
  -5   4   9   39.01    1.66
   5   4  -9   38.87    1.71
   5   4  -9   38.71    1.84
  -5  -4  -9   40.10    1.57
   5  -4   9   39.50    1.64
   5  -4  -9   36.25    1.71
  -5  -4   9   39.25    1.74
  -5   4  -9   41.30    1.75
   5  -4  -9   38.92    1.88
   5   4   9   38.58    1.39
  -5  -4   9   38.81    1.84
   5   4   9   38.91    1.67
  -7   4   9    1.82    0.52
  -7   4   9    2.67    0.36
   7   4  -9    2.57    0.71
  -7  -4  -9    2.56    0.53
   7   4  -9    2.58    0.66
  -7  -4   9    2.19    0.60
  -7  -4   9    2.71    0.65
   7   4   9    3.02    0.36
  -7   4  -9    3.18    0.65
  -9   4   9    3.78    0.62
  -9  -4  -9    3.64    0.64
  -9  -4   9    4.96    0.72
  -9   4  -9    3.64    0.68
  -9  -4   9    6.17    0.83
   9   4   9    4.54    0.52
 -11   4   9    3.23    0.65
 -11  -4  -9    3.49    0.68
 -11  -4   9    4.24    0.77
  11   4   9    3.43    0.42
 -11   4  -9    4.40    0.76
 -13   4   9    5.85    0.76
 -13  -4  -9    4.77    0.78
 -13  -4   9    6.84    0.83
 -13   4  -9    5.69    0.83
  13   4   9    6.29    0.61
 -15   4   9    1.63    0.65
 -15  -4  -9    1.51    0.69
 -15   4  -9    1.84    0.70
 -15  -4   9    1.51    0.71
 -17   4   9    4.27    0.79
 -17  -4  -9    2.89    0.81
 -17   4  -9    3.49    0.75
 -17  -4   9    5.49    0.85
 -19   4   9    0.63    0.63
 -19  -4  -9   -0.79    0.55
 -19   4  -9   -0.43    0.55
 -19  -4   9   -0.61    0.60
   0  -5  -9   31.53    1.26
   0   5   9   33.26    1.56
   0   5  -9   30.94    1.53
   0  -5   9   31.47    1.45
   0  -5  -9   31.72    1.30
   0   5   9   31.51    1.13
   0  -5   9   28.95    1.52
   0   5   9   29.82    1.15
   0  -5  -9   32.35    1.48
   0  -5  -9   32.64    1.33
   0   5  -9   28.94    1.46
   2   5  -9    0.00    0.55
  -2   5   9    0.49    0.32
   2  -5   9    0.18    0.41
  -2  -5  -9    0.38    0.49
  -2   5   9    0.31    0.31
   2   5  -9    0.41    0.51
  -2  -5  -9   -0.13    0.31
  -2   5  -9    0.29    0.47
   2  -5  -9   -0.18    0.39
   2   5   9    0.10    0.18
   2  -5  -9   -0.31    0.54
  -2  -5   9    0.23    0.42
  -2  -5   9   -0.14    0.39
   2   5   9    0.21    0.16
  -2  -5   9    0.66    0.54
   2   5   9    0.10    0.54
   2  -5  -9    0.21    0.17
   4   5  -9    5.30    0.79
   4   5  -9    4.20    0.58
  -4   5   9    4.51    0.53
  -4  -5  -9    5.13    0.63
   4  -5   9    4.07    0.55
  -4  -5   9    4.32    0.68
   4   5   9    4.67    0.36
  -4  -5   9    4.37    0.67
   4   5   9    4.21    0.59
   4  -5  -9    3.42    0.76
  -4  -5   9    5.31    0.68
   4   5   9    4.88    0.32
   4  -5  -9    3.52    0.55
  -4   5  -9    4.82    0.64
   6   5  -9    4.79    0.79
   6   5  -9    4.45    0.61
  -6   5   9    3.81    0.56
  -6  -5  -9    3.71    0.51
   6   5   9    3.67    0.39
   6   5   9    3.69    0.58
  -6  -5   9    3.74    0.65
  -6   5  -9    2.76    0.59
  -6  -5   9    3.30    0.68
  -8   5   9   10.60    0.97
   8   5  -9   10.36    1.15
   8   5  -9   11.99    1.01
  -8  -5  -9    8.71    0.90
  -8  -5   9    9.57    1.00
   8   5   9   10.46    0.59
  -8   5  -9   11.04    1.10
  -8  -5   9   10.44    1.04
 -10  -5  -9   10.79    1.03
 -10   5   9   10.31    1.05
 -10  -5   9    8.73    0.93
 -10   5  -9    9.39    1.01
  10   5   9   10.80    0.64
 -12  -5  -9    2.30    0.64
 -12   5   9    2.95    0.65
  12   5   9    2.38    0.35
 -12   5  -9    2.27    0.66
 -12  -5   9    2.50    0.65
 -14  -5  -9    2.30    0.67
 -14   5   9    1.97    0.59
 -14   5  -9    0.95    0.60
 -14  -5   9    2.58    0.68
 -16   5   9   -0.07    0.57
 -16  -5  -9   -0.31    0.55
 -16   5  -9   -0.18    0.61
 -16  -5   9   -0.26    0.61
 -18   5   9    1.44    0.67
 -18  -5  -9    1.53    0.74
 -18  -5   9    1.50    0.69
 -18   5  -9    1.56    0.65
 -20  -5  -9   -0.01    0.66
 -20   5   9   -0.14    0.54
 -20  -5   9   -0.89    0.60
 -20   5  -9   -0.21    0.56
  -1  -6  -9   40.68    1.65
   1   6  -9   39.91    1.83
   1   6  -9   41.26    1.80
  -1   6   9   42.79    1.48
   1  -6   9   44.66    1.88
   1  -6   9   42.81    1.77
  -1  -6  -9   43.28    1.59
  -1  -6  -9   42.49    1.57
  -1  -6  -9   44.51    1.80
  -1   6   9   42.60    1.46
   1  -6  -9   45.02    1.67
   1   6   9   44.13    1.86
   1  -6  -9   43.63    1.56
  -1   6  -9   41.56    1.79
  -1  -6   9   41.29    1.80
   1  -6  -9   45.02    1.84
  -1   6  -9   42.68    1.82
  -1  -6   9   41.63    1.82
  -3   6   9   12.34    0.78
   3   6  -9   11.63    0.85
   3   6  -9   12.91    1.10
  -3  -6  -9   11.76    0.70
  -3   6   9   12.66    0.75
  -3   6  -9   13.06    1.04
   3  -6  -9   11.19    1.06
  -3  -6   9   11.68    0.93
   3   6   9   13.58    0.98
   3  -6  -9   12.92    0.90
  -3  -6   9   12.31    0.97
   5   6  -9   18.87    1.11
  -5  -6  -9   20.70    0.98
  -5   6   9   19.62    1.06
   5   6  -9   18.77    1.44
  -5  -6   9   19.57    1.24
   5   6   9   20.19    1.12
  -5  -6   9   19.40    1.27
  -5  -6   9   21.40    1.24
  -5   6  -9   19.66    1.19
   7   6  -9   23.86    1.27
  -7  -6  -9   25.21    1.22
  -7   6   9   24.07    1.27
   7   6  -9   24.70    1.58
  -7  -6   9   24.82    1.39
   7   6   9   24.05    0.85
   7   6   9   25.21    1.26
  -7   6  -9   24.43    1.35
  -7  -6   9   24.05    1.49
  -9  -6  -9    0.35    0.47
  -9   6   9    0.38    0.48
  -9  -6   9    0.37    0.56
   9   6   9    0.51    0.21
  -9   6  -9    0.23    0.51
 -11   6   9   35.03    1.62
 -11  -6  -9   30.32    1.60
 -11   6  -9   30.14    1.66
  11   6   9   30.79    1.19
 -11  -6   9   30.33    1.60
 -13  -6  -9   -0.47    0.52
 -13   6   9    0.24    0.54
 -13  -6   9   -0.55    0.56
 -13   6  -9   -0.87    0.49
 -15  -6  -9    1.21    0.64
 -15   6   9    0.95    0.60
 -15  -6   9    0.42    0.66
 -15   6  -9    1.01    0.66
 -17  -6  -9    3.35    0.72
 -17   6   9    4.10    0.70
 -17   6  -9    2.70    0.69
 -17  -6   9    4.53    0.75
 -19  -6  -9    1.89    0.70
 -19   6   9    1.34    0.59
 -19   6  -9    1.02    0.62
 -19  -6   9    1.62    0.71
   0  -7  -9    1.36    0.54
   0  -7   9    2.17    0.63
   0   7  -9    1.32    0.54
   0  -7  -9    1.29    0.34
   0   7   9    0.90    0.55
   0   7  -9    0.86    0.56
   0  -7  -9    1.61    0.43
   0  -7  -9    1.23    0.35
  -2  -7  -9   -0.02    0.25
   2   7  -9    0.18    0.57
  -2   7   9    0.26    0.23
  -2  -7  -9    0.18    0.41
  -2  -7  -9    0.02    0.38
  -2  -7  -9    0.62    0.26
  -2   7   9    0.26    0.25
   2   7   9    0.97    0.51
   2  -7  -9   -0.02    0.36
  -2  -7   9   -0.06    0.53
  -2   7  -9   -0.76    0.47
  -2   7  -9    0.40    0.45
  -2  -7   9    0.24    0.43
   2  -7  -9   -0.03    0.50
   2  -7  -9    0.43    0.26
  -4  -7  -9    0.11    0.38
  -4  -7  -9    0.07    0.27
   4   7  -9   -0.38    0.41
  -4   7   9    0.21    0.34
  -4   7   9    0.14    0.24
   4   7  -9   -0.47    0.64
   4  -7  -9    0.27    0.39
  -4   7  -9   -0.76    0.45
  -4  -7   9   -0.57    0.53
   4  -7  -9   -0.41    0.56
   4   7   9    0.33    0.46
  -4  -7   9    0.03    0.47
  -4  -7   9   -0.03    0.46
   6   7  -9    6.18    0.95
  -6   7   9    5.54    0.41
   6   7  -9    4.69    0.61
  -6   7   9    5.03    0.57
  -6  -7  -9    4.99    0.67
  -6   7  -9    4.46    0.65
   6   7   9    4.65    0.60
  -6  -7   9    5.03    0.70
  -8   7   9    0.63    0.47
   8   7  -9    0.00    0.44
  -8  -7  -9    0.13    0.42
   8   7  -9    0.83    0.73
   8   7   9    0.25    0.43
  -8  -7   9   -0.19    0.47
  -8   7  -9    0.33    0.54
 -10   7   9   -0.31    0.43
 -10  -7  -9    0.02    0.45
 -10   7  -9    0.01    0.50
 -10  -7   9   -0.32    0.47
  10   7   9    0.09    0.17
 -12  -7  -9    0.34    0.53
 -12   7   9    0.09    0.51
  12   7   9   -0.22    0.20
 -12   7  -9   -0.33    0.51
 -12  -7   9    0.43    0.52
 -14  -7  -9    0.01    0.55
 -14   7   9    0.57    0.50
 -14  -7   9   -0.28    0.54
 -14   7  -9   -0.85    0.48
 -16  -7  -9   -0.08    0.60
 -16   7   9   -1.30    0.53
 -16  -7   9    0.91    0.59
 -16   7  -9    0.45    0.55
 -18   7   9   -0.45    0.57
 -18  -7  -9    1.10    0.68
 -18  -7   9    0.30    0.63
 -18   7  -9   -0.22    0.58
 -20   7   9   -0.79    0.49
 -20  -7  -9    0.27    0.64
 -20   7  -9    0.15    0.55
 -20  -7   9    0.38    0.58
  -1  -8  -9   17.58    1.10
  -1  -8  -9   19.19    1.07
   1   8  -9   18.24    1.32
   1  -8   9   18.07    1.16
  -1  -8  -9   16.57    0.83
  -1  -8  -9   18.43    0.82
   1  -8  -9   18.14    0.96
   1  -8  -9   19.37    1.18
  -1   8  -9   20.08    1.13
  -1  -8   9   16.71    1.09
  -1   8  -9   18.17    1.21
   1  -8  -9   18.13    0.95
   1   8   9   19.72    1.18
  -3   8   9   25.57    1.00
  -3  -8  -9   24.32    0.96
  -3   8   9   23.64    1.01
  -3  -8  -9   24.72    1.30
   3   8  -9   24.76    1.22
   3   8  -9   25.65    1.51
  -3   8   9   25.77    1.10
  -3  -8  -9   25.68    1.20
  -3  -8   9   24.55    1.31
   3   8   9   23.18    1.22
  -3  -8   9   24.30    1.36
   3  -8  -9   25.83    1.40
  -3   8  -9   26.81    1.33
   3  -8  -9   24.97    1.20
  -5  -8  -9   20.43    0.87
   5   8  -9   13.15    1.41
  -5   8   9   16.77    0.77
   5   8  -9   15.12    0.94
  -5   8   9   12.15    0.90
  -5  -8   9   16.41    1.10
  -5   8  -9   13.94    1.06
  -5  -8   9   14.59    1.12
   7   8  -9    0.06    0.41
  -7  -8  -9    3.21    0.45
   7   8  -9   -0.39    0.73
  -7   8   9    0.68    0.41
  -7   8   9    0.70    0.25
  -7  -8   9    0.65    0.56
  -7   8  -9   -0.04    0.49
   7   8   9    1.25    0.43
   9   8  -9    2.88    0.77
   9   8  -9    1.91    0.49
  -9  -8  -9    2.98    0.52
  -9   8   9    1.83    0.50
  -9  -8   9    1.70    0.62
  -9   8  -9    2.24    0.59
   9   8   9    1.39    0.46
 -11   8   9   13.57    1.06
 -11  -8  -9   17.31    1.13
 -11   8  -9   14.68    1.11
  11   8   9    9.93    0.41
 -11  -8   9   15.55    1.20
 -13  -8  -9    1.71    0.64
 -13   8   9    2.05    0.58
 -13  -8   9    2.48    0.66
 -13   8  -9    1.45    0.59
 -15   8   9    0.23    0.51
 -15  -8  -9   -0.35    0.54
 -15  -8   9   -0.17    0.54
 -15   8  -9    0.55    0.60
 -17  -8  -9    0.12    0.62
 -17   8   9    0.38    0.63
 -17   8  -9    0.71    0.55
 -17  -8   9    0.94    0.63
 -19  -8  -9    2.09    0.72
 -19   8   9    2.19    0.67
 -19   8  -9    3.16    0.73
 -19  -8   9    2.66    0.69
   0   9  -9   65.99    2.64
   0  -9  -9   64.11    2.25
   0   9  -9   66.22    2.52
   0  -9   9   67.69    2.50
   0  -9  -9   66.91    2.43
   0  -9  -9   69.52    2.49
   2   9  -9   39.36    1.90
  -2  -9  -9   36.88    1.32
  -2  -9  -9   39.42    1.58
  -2  -9  -9   38.22    1.35
  -2   9   9   38.00    1.61
  -2  -9  -9   39.69    1.70
   2  -9  -9   40.99    1.48
   2   9   9   37.12    1.64
   2  -9  -9   42.65    1.80
  -2   9  -9   35.66    1.80
   2  -9  -9   40.29    1.56
  -2  -9   9   37.61    1.67
  -2   9  -9   35.50    1.66
  -4   9   9    2.59    0.47
   4   9  -9    2.39    0.83
  -4   9   9    5.12    0.55
  -4   9   9    5.36    0.52
  -4  -9  -9    3.91    0.63
  -4  -9  -9    1.87    0.30
   4   9  -9    2.29    0.49
   4   9   9    1.61    0.50
   4  -9  -9    4.19    0.56
  -4  -9   9    2.47    0.55
  -4   9  -9    1.73    0.59
  -6  -9  -9   50.35    1.86
  -6   9   9   51.53    1.95
   6   9  -9   46.65    2.35
  -6   9   9   59.20    1.84
   6   9  -9   51.04    1.96
   6   9   9   53.11    1.96
  -6   9  -9   50.16    2.12
  -6  -9   9   51.90    2.20
  -8  -9  -9   36.00    1.54
   8   9  -9   36.48    2.05
  -8   9   9   36.76    1.38
   8   9  -9   36.04    1.54
  -8   9   9   40.08    1.61
   8   9   9   35.19    1.52
  -8  -9   9   38.16    1.82
  -8   9  -9   39.40    1.75
 -10   9   9    7.00    0.88
 -10  -9  -9    6.76    0.86
  10   9  -9    7.26    1.01
 -10  -9   9    6.34    0.82
 -10   9  -9    5.01    0.73
  10   9   9    8.02    0.70
 -12  -9  -9   -0.04    0.52
 -12   9   9    0.23    0.52
 -12   9  -9   -0.38    0.51
 -12  -9   9    1.03    0.55
 -14   9   9    5.72    0.75
 -14  -9  -9    8.81    1.04
 -14  -9   9    8.49    1.13
 -14   9  -9    6.52    0.84
 -16   9   9   19.76    1.30
 -16  -9  -9   20.26    1.43
 -16   9  -9   24.47    1.40
 -16  -9   9   22.52    1.41
 -18   9   9    1.57    0.63
 -18  -9  -9    1.88    0.69
 -18   9  -9    1.66    0.62
 -18  -9   9    2.57    0.73
  -1  10   9   13.29    1.04
  -1 -10  -9   13.40    0.97
   1 -10   9   12.32    1.12
  -1 -10  -9   14.22    0.89
   1  10  -9   12.10    1.18
  -1 -10  -9   14.42    0.68
  -1 -10  -9   13.91    0.65
  -1  10  -9   15.97    1.21
  -1 -10   9   16.96    1.06
  -1  10  -9   14.77    1.00
   1 -10  -9   15.48    0.91
   1 -10  -9   15.18    0.82
   1 -10  -9   15.16    1.02
   3  10  -9   44.84    2.12
  -3  10   9   44.02    1.43
  -3 -10  -9   42.80    1.46
  -3  10   9   43.75    1.79
  -3 -10  -9   47.18    1.93
  -3  10   9   39.09    1.42
  -3 -10  -9   46.12    1.71
  -3 -10  -9   44.73    1.45
  -3  10  -9   47.46    2.03
   3 -10  -9   45.46    2.10
   3 -10  -9   46.18    1.77
  -3 -10   9   43.84    1.79
   3  10   9   43.78    1.78
  -3  10  -9   45.93    1.91
  -5  10   9   43.96    1.64
  -5  10   9   45.71    1.70
   5  10  -9   45.03    1.76
   5  10  -9   41.62    2.15
  -5 -10  -9   47.51    1.57
  -5 -10   9   44.45    2.01
  -5  10  -9   46.00    1.91
   5  10   9   44.13    1.74
  -5 -10   9   45.65    1.81
   7  10  -9    2.03    0.79
  -7  10   9    2.32    0.39
  -7 -10  -9    2.68    0.42
  -7  10   9    3.02    0.47
   7  10  -9    2.82    0.45
   7  10   9    2.84    0.46
  -7  10  -9    2.21    0.59
  -7 -10   9    3.13    0.61
  -9 -10  -9   11.41    0.89
   9  10  -9   11.60    1.29
   9  10  -9   10.81    0.76
  -9  10   9   13.08    0.92
  -9  10   9   10.79    0.70
  -9 -10   9   10.55    1.02
   9  10   9   11.12    0.77
  -9  10  -9   10.22    1.01
 -11  10   9   26.29    1.42
 -11 -10  -9   27.68    1.44
 -11 -10   9   31.66    1.61
  11  10   9   29.40    1.28
 -11  10  -9   27.53    1.51
 -13  10   9   12.12    0.98
 -13 -10  -9   10.99    1.04
 -13 -10   9   15.22    1.13
 -13  10  -9   12.59    1.10
 -15  10   9    2.83    0.59
 -15 -10  -9    3.56    0.67
 -15  10  -9    2.72    0.66
 -15 -10   9    3.06    0.67
 -17  10   9    2.55    0.65
 -17 -10  -9    1.82    0.64
 -17 -10   9    3.00    0.67
 -17  10  -9    2.76    0.65
 -19  10   9   10.04    1.06
 -19 -10  -9    6.34    0.86
 -19 -10   9   10.09    1.17
 -19  10  -9    8.21    1.01
   0 -11  -9   63.62    2.36
   0 -11  -9   60.76    2.11
   0 -11   9   62.48    2.37
   0  11  -9   64.82    2.36
   0  11  -9   61.62    2.56
   0 -11  -9   63.85    2.32
   2  11  -9    6.01    0.86
  -2  11   9    4.49    0.66
  -2 -11  -9    6.08    0.80
  -2 -11  -9    5.18    0.57
  -2 -11  -9    5.80    0.35
  -2 -11  -9    5.12    0.36
   2 -11  -9    5.25    0.58
   2 -11  -9    3.96    0.49
   2 -11  -9    6.06    0.74
  -2  11  -9    4.25    0.75
  -2  11  -9    3.89    0.61
  -2 -11   9    5.60    0.62
  -4  11   9    2.42    0.27
  -4  11   9    3.06    0.54
  -4 -11  -9    3.24    0.31
   4  11  -9    4.18    0.84
  -4  11   9    2.16    0.25
  -4  11  -9    3.73    0.70
   4  11   9    2.41    0.48
  -4  11  -9    2.89    0.60
  -4 -11   9    2.69    0.50
   6  11  -9    3.19    0.46
  -6  11   9    3.37    0.46
   6  11  -9    2.68    0.81
  -6 -11  -9    2.94    0.35
  -6  11   9    3.34    0.42
  -6  11  -9    3.78    0.63
  -6 -11   9    4.14    0.69
   6  11   9    3.94    0.47
  -8  11   9   21.00    1.10
  -8  11   9   20.92    0.97
  -8 -11  -9   21.42    1.04
   8  11  -9   20.96    1.55
   8  11  -9   19.04    0.99
  -8 -11   9   21.05    1.33
   8  11   9   22.47    1.01
  -8  11  -9   19.87    1.24
  10  11  -9   14.77    0.82
 -10  11   9   15.31    0.82
  10  11  -9   13.58    1.37
 -10  11   9   13.08    0.99
 -10 -11  -9   14.36    0.98
 -10 -11   9   15.12    1.19
 -10  11  -9   12.79    1.08
  10  11   9   14.84    0.82
 -12 -11  -9    1.43    0.52
 -12  11   9    0.86    0.50
 -12  11  -9    0.48    0.54
  12  11   9    1.59    0.39
 -12 -11   9    0.89    0.52
 -14  11   9    3.05    0.61
 -14 -11  -9    3.73    0.64
 -14  11  -9    3.36    0.66
 -14 -11   9    2.55    0.68
 -16  11   9    2.32    0.60
 -16 -11  -9    2.69    0.66
 -16  11  -9    1.64    0.66
 -16 -11   9    3.34    0.74
 -18  11   9    2.47    0.62
 -18  11  -9    1.77    0.62
 -18 -11   9    2.66    0.72
  -1  12   9    0.78    0.59
   1  12  -9    0.47    0.63
  -1 -12  -9    1.73    0.48
  -1 -12  -9    1.20    0.23
  -1 -12  -9    1.35    0.37
   1 -12  -9    1.40    0.39
   1 -12  -9    1.12    0.44
  -1 -12   9    2.19    0.50
  -1  12  -9    0.67    0.60
  -1  12  -9    1.23    0.46
   1 -12  -9    0.88    0.32
   3  12  -9   -0.10    0.67
  -3 -12  -9    0.82    0.32
  -3 -12  -9    0.88    0.14
  -3  12   9    0.69    0.50
  -3  12  -9    0.66    0.60
  -3  12  -9    0.25    0.47
  -3 -12   9    0.76    0.44
   3 -12  -9    0.46    0.37
   5  12  -9    5.30    0.91
  -5 -12  -9    5.85    0.41
  -5  12   9    6.23    0.47
  -5  12   9    6.04    0.47
  -5  12   9    6.17    0.72
  -5  12  -9    8.48    0.92
   5  12   9    6.20    0.61
  -5  12  -9    5.96    0.82
  -5 -12   9    5.98    0.71
  -7  12   9   -0.09    0.34
   7  12  -9   -0.04    0.70
   7  12  -9    0.41    0.32
  -7  12   9   -0.13    0.31
  -7 -12  -9    0.16    0.27
  -7 -12   9    0.16    0.52
  -7  12  -9    0.15    0.51
   7  12   9    0.26    0.32
   9  12  -9    0.09    0.29
  -9  12   9    0.36    0.33
   9  12  -9    0.53    0.72
  -9  12   9    0.67    0.39
  -9 -12  -9    0.20    0.35
   9  12   9    0.20    0.30
  -9 -12   9   -0.62    0.49
  -9  12  -9   -0.73    0.50
 -11  12   9    0.66    0.35
  11  12  -9    0.65    0.73
 -11  12   9   -0.14    0.44
 -11 -12  -9    0.71    0.44
  11  12   9    0.52    0.31
 -11 -12   9    1.10    0.56
 -11  12  -9   -0.50    0.49
 -13 -12  -9    1.34    0.51
 -13  12   9    2.00    0.53
  13  12   9    2.17    0.40
 -13 -12   9    1.81    0.55
 -13  12  -9    2.23    0.64
 -15  12   9   -0.44    0.46
 -15 -12  -9    0.48    0.51
 -15  12  -9    0.09    0.57
 -15 -12   9    0.06    0.56
 -17  12   9    0.26    0.52
 -17 -12   9    1.22    0.57
 -17  12  -9    0.40    0.58
   0 -13  -9   42.04    1.78
   0  13  -9   41.34    2.00
   0 -13   9   42.12    1.76
   0 -13  -9   45.80    1.71
   0 -13  -9   40.52    1.52
   0  13   9   46.28    2.00
  -2  13   9   -0.03    0.53
   2  13  -9    0.39    0.66
  -2 -13  -9    0.92    0.32
  -2 -13  -9    0.70    0.15
  -2 -13  -9    0.72    0.17
   2 -13  -9    0.60    0.36
  -2  13  -9    1.50    0.64
   2 -13  -9    0.69    0.37
  -2  13  -9    0.72    0.44
  -2 -13   9    0.96    0.44
  -4  13   9   10.79    0.95
   4  13  -9    9.95    1.34
  -4 -13   9   11.07    0.81
  -4  13  -9   10.49    1.08
  -4  13  -9   10.71    0.97
  -6  13   9    7.01    0.55
  -6 -13  -9    7.69    0.49
  -6  13   9    8.36    0.77
   6  13  -9    6.36    1.01
   6  13   9    7.63    0.61
  -6 -13   9    7.65    0.88
  -6  13  -9    8.01    0.84
  -6  13  -9    7.82    1.03
   8  13  -9    2.73    0.38
  -8 -13  -9    3.31    0.40
  -8  13   9    3.21    0.45
  -8  13   9    2.87    0.46
   8  13  -9    2.06    0.82
   8  13   9    3.14    0.38
  -8  13  -9    2.72    0.64
  -8 -13   9    2.50    0.61
 -10  13   9   12.59    0.90
  10  13  -9   14.19    1.38
 -10  13   9   12.97    0.81
 -10 -13  -9   10.71    0.86
 -10  13  -9   12.43    1.02
  10  13   9   12.77    0.71
 -10 -13   9   10.76    1.00
 -12  13   9    6.46    0.66
 -12 -13  -9    6.56    0.81
 -12  13   9    8.03    0.87
 -12 -13   9    6.06    0.75
 -12  13  -9    7.46    0.84
 -14  13   9    0.40    0.48
 -14 -13   9    0.57    0.55
 -14  13  -9   -0.19    0.55
 -16  13   9    3.07    0.60
 -16 -13   9    2.84    0.68
 -16  13  -9    2.88    0.65
 -18  13   9    1.81    0.56
 -18 -13   9    2.21    0.67
 -18  13  -9    1.75    0.59
  -1  14   9    0.41    0.63
  -1 -14  -9    1.42    0.26
   1  14  -9    1.46    0.69
  -1 -14  -9    1.16    0.35
   1 -14   9    1.48    0.51
   1  14   9    0.26    0.65
  -1  14  -9    2.37    0.67
   1 -14  -9    0.94    0.33
  -1 -14   9    0.80    0.43
  -1  14  -9    1.35    0.49
   1 -14  -9    1.60    0.44
   1 -14  -9    0.96    0.42
  -3  14   9    2.88    0.62
  -3 -14  -9    2.59    0.37
   3  14  -9    3.04    0.79
  -3 -14   9    2.07    0.46
  -3  14  -9    3.64    0.75
  -3  14  -9    2.04    0.52
  -5  14   9    0.73    0.47
   5  14  -9    0.89    0.76
  -5  14  -9    1.68    0.66
  -5 -14   9    0.61    0.39
  -5  14  -9    1.80    0.52
  -7  14   9    1.50    0.32
  -7  14   9    1.26    0.44
  -7 -14  -9    1.74    0.29
   7  14  -9    1.60    0.80
  -7 -14   9    1.07    0.55
  -7  14  -9    1.05    0.64
   7  14   9    1.59    0.33
  -7  14  -9    1.19    0.54
  -9  14   9    0.04    0.36
   9  14  -9   -0.43    0.80
  -9 -14  -9    0.19    0.32
  -9  14   9    0.14    0.35
  -9 -14   9   -0.11    0.50
  -9  14  -9    0.09    0.51
   9  14   9   -0.25    0.25
 -11  14   9    3.87    0.48
  11  14  -9    1.43    0.83
 -11  14   9    1.42    0.48
 -11  14  -9    2.36    0.64
 -11 -14   9    3.54    0.65
 -13  14   9    1.79    0.50
 -13  14  -9    0.13    0.60
 -13 -14   9    1.22    0.51
 -15  14   9    0.37    0.46
 -15  14  -9   -0.96    0.45
 -15 -14   9    0.00    0.52
 -17  14   9    0.20    0.48
 -17  14  -9   -0.53    0.52
[truncated: 693,617 more chars]
