# Supplementary material for: PEG-Infiltrated Polyoxometalate Frameworks with Flexible Form-Factors
Source: ACS Mater Lett. 2022 Sep 6;4(10):1937–43. doi: 10.1021/acsmaterialslett.2c00393 (PMC9533303; doi:10.1021/acsmaterialslett.2c00393)
Supplement: Supplementary file 4 — tz2c00393_si_004.cif [file tz2c00393_si_004.cif]

data_fe-peg-immm
_audit_creation_date               2022-08-02
_audit_creation_method
;
Olex2 1.3
(compiled 2020.11.12 svn.r5f609507 for OlexSys, GUI svn.r6408)
;
_shelx_SHELXL_version_number       '2018/3'
_audit_contact_author_address      ?
_audit_contact_author_email        ?
_audit_contact_author_name         ''
_audit_contact_author_phone        ?
_publ_contact_author_id_orcid      ?
_publ_section_references
;
Dolomanov, O.V., Bourhis, L.J., Gildea, R.J, Howard, J.A.K. & Puschmann, H.
 (2009), J. Appl. Cryst. 42, 339-341.

Sheldrick, G.M. (2015). Acta Cryst. C71, 3-8.
;
_chemical_name_common              ?
_chemical_name_systematic          ?
_chemical_formula_moiety           'Fe4 Na O126 P5 W30, 2(K)'
_chemical_formula_sum              'Fe4 K2 Na O126 P5 W30'
_chemical_formula_weight           8010.94
_chemical_melting_point            ?
loop_
  _atom_type_symbol
  _atom_type_description
  _atom_type_scat_dispersion_real
  _atom_type_scat_dispersion_imag
  _atom_type_scat_source
 'Fe' 'Fe' 0.3463 0.8444 'International Tables Vol C Tables 4.2.6.8 and 6.1.1.4'
 'K' 'K' 0.2009 0.2494 'International Tables Vol C Tables 4.2.6.8 and 6.1.1.4'
 'Na' 'Na' 0.0362 0.0249 'International Tables Vol C Tables 4.2.6.8 and 6.1.1.4'
 'O' 'O' 0.0106 0.0060 'International Tables Vol C Tables 4.2.6.8 and 6.1.1.4'
 'P' 'P' 0.1023 0.0942 'International Tables Vol C Tables 4.2.6.8 and 6.1.1.4'
 'W' 'W' -0.8490 6.8722 'International Tables Vol C Tables 4.2.6.8 and 6.1.1.4'

_shelx_space_group_comment
;
The symmetry employed for this shelxl refinement is uniquely defined
by the following loop, which should always be used as a source of
symmetry information in preference to the above space-group names.
They are only intended as comments.
;
_space_group_crystal_system        'orthorhombic'
_space_group_IT_number             71
_space_group_name_H-M_alt          'I m m m'
_space_group_name_Hall             '-I 2 2'
loop_
  _space_group_symop_operation_xyz
 'x, y, z'
 '-x, -y, z'
 '-x, y, -z'
 'x, -y, -z'
 'x+1/2, y+1/2, z+1/2'
 '-x+1/2, -y+1/2, z+1/2'
 '-x+1/2, y+1/2, -z+1/2'
 'x+1/2, -y+1/2, -z+1/2'
 '-x, -y, -z'
 'x, y, -z'
 'x, -y, z'
 '-x, y, z'
 '-x+1/2, -y+1/2, -z+1/2'
 'x+1/2, y+1/2, -z+1/2'
 'x+1/2, -y+1/2, z+1/2'
 '-x+1/2, y+1/2, z+1/2'

_cell_length_a                     18.0688(12)
_cell_length_b                     21.8534(15)
_cell_length_c                     24.8923(17)
_cell_angle_alpha                  90
_cell_angle_beta                   90
_cell_angle_gamma                  90
_cell_volume                       9829.1(12)
_cell_formula_units_Z              2
_cell_measurement_reflns_used      9971
_cell_measurement_temperature      100.0
_cell_measurement_theta_max        26.39
_cell_measurement_theta_min        2.19
_shelx_estimated_absorpt_T_max     0.359
_shelx_estimated_absorpt_T_min     0.135
_exptl_absorpt_coefficient_mu      17.913
_exptl_absorpt_correction_T_max    0.0932
_exptl_absorpt_correction_T_min    0.0420
_exptl_absorpt_correction_type     multi-scan
_exptl_absorpt_process_details
;
SADABS-2016/2 (Bruker,2016/2) was used for absorption correction.
wR2(int) was 0.1211 before and 0.0511 after correction.
The Ratio of minimum to maximum transmission is 0.4506.
The \l/2 correction factor is Not present.
;
_exptl_absorpt_special_details     ?
_exptl_crystal_colour              brown
_exptl_crystal_colour_primary      brown
_exptl_crystal_density_diffrn      2.707
_exptl_crystal_density_meas        ?
_exptl_crystal_density_method      ?
_exptl_crystal_description         'rect. Prism'
_exptl_crystal_F_000               6912
loop_
  _exptl_crystal_face_index_h
  _exptl_crystal_face_index_k
  _exptl_crystal_face_index_l
  _exptl_crystal_face_perp_dist
 1.00 1.00 -1.00 0.0470
 -1.00 -1.00 1.00 0.0760
 1.00 1.00 1.00 0.0470
 -1.00 -1.00 -1.00 0.0800
 0.00 -1.00 1.00 0.1020
 0.00 0.00 1.00 0.0980
 0.00 0.00 -1.00 0.0370
 0.00 1.00 -1.00 0.0270
 1.00 -1.00 -1.00 0.0370
 1.00 -1.00 0.00 0.0360
 -1.00 1.00 0.00 0.0240
 1.00 0.00 -1.00 0.0380

_exptl_crystal_size_max            0.186
_exptl_crystal_size_mid            0.155
_exptl_crystal_size_min            0.072
_exptl_transmission_factor_max     ?
_exptl_transmission_factor_min     ?
_diffrn_reflns_av_R_equivalents    0.0403
_diffrn_reflns_av_unetI/netI       0.0218
_diffrn_reflns_Laue_measured_fraction_full  0.997
_diffrn_reflns_Laue_measured_fraction_max  0.997
_diffrn_reflns_limit_h_max         21
_diffrn_reflns_limit_h_min         -22
_diffrn_reflns_limit_k_max         27
_diffrn_reflns_limit_k_min         -17
_diffrn_reflns_limit_l_max         31
_diffrn_reflns_limit_l_min         -31
_diffrn_reflns_number              43927
_diffrn_reflns_point_group_measured_fraction_full  0.997
_diffrn_reflns_point_group_measured_fraction_max  0.997
_diffrn_reflns_theta_full          25.000
_diffrn_reflns_theta_max           26.429
_diffrn_reflns_theta_min           1.462
_diffrn_ambient_temperature        100.0
_diffrn_detector                   'Bruker APEX-II CCD'
_diffrn_detector_area_resol_mean   7.9
_diffrn_detector_type              'CCD Area Detector'
_diffrn_measured_fraction_theta_full  0.997
_diffrn_measured_fraction_theta_max  0.997
_diffrn_measurement_device         'Kappa Four-Circle Diffractometer'
_diffrn_measurement_device_type    'Bruker APEX II Ultra'
_diffrn_measurement_method         '\w and \f scans'
_diffrn_radiation_monochromator    'Double Bounce Multilayer Mirrors'
_diffrn_radiation_probe            X-ray
_diffrn_radiation_type             MoK\a
_diffrn_radiation_wavelength       0.71073
_diffrn_radiation_xray_symbol      K-L~3~
_diffrn_source                     'Micro Focus Rotating Anode'
_diffrn_source_current             50.0
_diffrn_source_power               2.5
_diffrn_source_type                'Bruker TXS'
_diffrn_source_voltage             50.0
_diffrn_standards_number           0
_reflns_Friedel_coverage           0.000
_reflns_Friedel_fraction_full      .
_reflns_Friedel_fraction_max       .
_reflns_number_gt                  4651
_reflns_number_total               5484
_reflns_special_details
;
 Reflections were merged by SHELXL according to the crystal
 class for the calculation of statistics and refinement.
 
 Structure factors included contributions from the .fab file.
 
 _reflns_Friedel_fraction is defined as the number of unique
 Friedel pairs measured divided by the number that would be
 possible theoretically, ignoring centric projections and
 systematic absences.
;
_reflns_threshold_expression       'I > 2\s(I)'
_computing_cell_refinement         'SAINT V8.38A (Bruker, 2018)'
_computing_data_collection         'APEX2 v2013.6-2 (Bruker, 2013)'
_computing_data_reduction          'SAINT V8.38A (Bruker, 2018)'
_computing_molecular_graphics      'Olex2 1.3 (Dolomanov et al., 2009)'
_computing_publication_material    'Olex2 1.3 (Dolomanov et al., 2009)'
_computing_structure_refinement    'SHELXL 2018/3 (Sheldrick, 2015)'
_computing_structure_solution      ?
_refine_diff_density_max           2.987
_refine_diff_density_min           -2.620
_refine_diff_density_rms           0.245
_refine_ls_extinction_coef         .
_refine_ls_extinction_method       none
_refine_ls_goodness_of_fit_ref     1.098
_refine_ls_hydrogen_treatment      undef
_refine_ls_matrix_type             full
_refine_ls_number_parameters       261
_refine_ls_number_reflns           5484
_refine_ls_number_restraints       6
_refine_ls_R_factor_all            0.0551
_refine_ls_R_factor_gt             0.0452
_refine_ls_restrained_S_all        1.100
_refine_ls_shift/su_max            0.001
_refine_ls_shift/su_mean           0.000
_refine_ls_structure_factor_coef   Fsqd
_refine_ls_weighting_details      
 'w=1/[\s^2^(Fo^2^)+(0.0385P)^2^+525.4160P] where P=(Fo^2^+2Fc^2^)/3'
_refine_ls_weighting_scheme        calc
_refine_ls_wR_factor_gt            0.1084
_refine_ls_wR_factor_ref           0.1171
_refine_special_details            ?
_olex2_refinement_description
;
1. Uiso/Uaniso restraints and constraints
Uanis(K2) \\sim Ueq: with sigma of 0.005 and sigma for terminal atoms of 0.01
Uanis(O8) = Uanis(O7) = Uanis(O4)
2. Others
 Fixed Sof: W1(0.25) W2(0.5) W3(0.5) P1(0.125) P2(0.25) P3(0.25) Na1(0.125)
 O1(0.25) O3(0.25) O4(0.25) O5(0.5) O6(0.5) O7(0.5) O8(0.5) O9(0.5) O11(0.5)
;
_atom_sites_solution_hydrogens     .
_atom_sites_solution_primary       ?
_atom_sites_solution_secondary     ?
loop_
  _atom_site_label
  _atom_site_type_symbol
  _atom_site_fract_x
  _atom_site_fract_y
  _atom_site_fract_z
  _atom_site_U_iso_or_equiv
  _atom_site_adp_type
  _atom_site_occupancy
  _atom_site_site_symmetry_order
  _atom_site_calc_flag
  _atom_site_refinement_flags_posn
  _atom_site_refinement_flags_adp
  _atom_site_refinement_flags_occupancy
  _atom_site_disorder_assembly
  _atom_site_disorder_group
 W1 W 0.31142(6) 0.34952(6) 0.500000 0.0266(2) Uani 0.5 2 d S T P A 1
 W2 W 0.31239(4) 0.38719(4) 0.42502(3) 0.02603(18) Uani 0.5 1 d . . P A 2
 W3 W 0.31241(4) 0.45071(4) 0.37886(3) 0.02619(18) Uani 0.5 1 d . . P A 1
 W4 W 0.40855(3) 0.23433(3) 0.42396(2) 0.04750(16) Uani 1 1 d . . . . .
 W5 W 0.40939(2) 0.33605(3) 0.30162(2) 0.04536(16) Uani 1 1 d . . . . .
 W6 W 0.40876(4) 0.500000 0.25445(2) 0.0477(2) Uani 1 2 d S T P A .
 Fe1 Fe 0.250000 0.250000 0.250000 0.0432(6) Uani 1 2 d S . P . .
 P1 P 0.500000 0.3355(5) 0.500000 0.029(2) Uani 0.5 4 d S T P A 1
 P2 P 0.500000 0.3755(3) 0.4183(3) 0.0213(13) Uani 0.5 2 d S T P A 2
 P3 P 0.500000 0.4463(4) 0.3666(3) 0.0250(15) Uani 0.5 2 d S T P A 1
 Na1 Na 0.4216(13) 0.500000 0.500000 0.043(5) Uani 0.5 4 d S T P . .
 O1 O 0.2195(12) 0.3280(10) 0.500000 0.037(5) Uani 0.5 2 d S T P . .
 O2 O 0.3448(4) 0.2982(4) 0.4417(3) 0.045(2) Uani 1 1 d . . . . .
 O3 O 0.4312(11) 0.3744(10) 0.500000 0.032(5) Uani 0.5 2 d S T P A 1
 O4 O 0.3055(10) 0.3991(9) 0.500000 0.0263(19) Uani 0.5 2 d S T P A 2
 O5 O 0.2205(7) 0.3702(7) 0.4113(5) 0.033(3) Uani 0.5 1 d . . P . .
 O6 O 0.4307(7) 0.4071(7) 0.4376(5) 0.029(3) Uani 0.5 1 d . . P A 2
 O7 O 0.3076(7) 0.4730(6) 0.4123(6) 0.0263(19) Uani 0.5 1 d . . P A 2
 O8 O 0.3086(8) 0.4098(7) 0.4456(6) 0.0263(19) Uani 0.5 1 d . . P A 1
 O9 O 0.4311(7) 0.4573(7) 0.3998(5) 0.033(3) Uani 0.5 1 d . . P A 1
 O10 O 0.3444(4) 0.3754(3) 0.3492(3) 0.0316(16) Uani 1 1 d . . . . .
 O11 O 0.2220(8) 0.4425(7) 0.3604(6) 0.033(3) Uani 0.5 1 d . . P . .
 O12 O 0.3441(6) 0.500000 0.3140(4) 0.053(4) Uani 1 2 d S T P . .
 O13 O 0.3471(6) 0.500000 0.2008(4) 0.039(3) Uani 1 2 d S T P . .
 O14 O 0.500000 0.500000 0.2146(5) 0.036(4) Uani 1 4 d S T P . .
 O15 O 0.500000 0.500000 0.3175(6) 0.064(6) Uani 1 4 d S T P . .
 O16 O 0.4147(4) 0.4113(4) 0.2631(3) 0.047(2) Uani 1 1 d . . . . .
 O17 O 0.500000 0.3763(5) 0.3509(4) 0.035(2) Uani 1 2 d S T P . .
 O18 O 0.500000 0.3100(5) 0.2696(4) 0.036(2) Uani 1 2 d S T P . .
 O19 O 0.3487(5) 0.2996(4) 0.2581(3) 0.048(2) Uani 1 1 d . . . . .
 O20 O 0.4155(4) 0.2713(4) 0.3531(3) 0.0373(17) Uani 1 1 d . . . . .
 O21 O 0.500000 0.3013(6) 0.4433(5) 0.047(3) Uani 1 2 d S T P . .
 O22 O 0.500000 0.1919(5) 0.4131(4) 0.036(2) Uani 1 2 d S T P . .
 O23 O 0.4134(6) 0.2149(7) 0.500000 0.057(4) Uani 1 2 d S T P . .
 O24 O 0.3484(5) 0.1774(4) 0.4058(3) 0.045(2) Uani 1 1 d . . . . .
 O25 O 0.2894(6) 0.1793(6) 0.3000(4) 0.075(3) Uani 1 1 d . . . . .
 O26 O 0.2042(7) 0.2981(6) 0.3172(5) 0.088(4) Uani 1 1 d . . . . .
 K2 K 0.000000 0.1670(4) 0.500000 0.078(2) Uani 1 4 d S TU P B 2

loop_
  _atom_site_aniso_label
  _atom_site_aniso_U_11
  _atom_site_aniso_U_22
  _atom_site_aniso_U_33
  _atom_site_aniso_U_23
  _atom_site_aniso_U_13
  _atom_site_aniso_U_12
 W1 0.0212(5) 0.0330(6) 0.0256(5) 0.000 0.000 -0.0033(5)
 W2 0.0203(4) 0.0353(5) 0.0224(4) -0.0030(3) -0.0026(3) -0.0041(3)
 W3 0.0199(4) 0.0385(5) 0.0202(4) -0.0019(3) -0.0030(3) -0.0015(3)
 W4 0.0293(2) 0.0503(3) 0.0629(3) -0.0159(3) -0.0004(2) -0.0049(2)
 W5 0.0283(2) 0.0741(4) 0.0337(2) -0.0205(2) -0.00493(18) -0.0048(2)
 W6 0.0278(3) 0.0981(6) 0.0172(3) 0.000 -0.0021(2) 0.000
 Fe1 0.0348(12) 0.0618(16) 0.0331(11) -0.0212(11) -0.0060(9) -0.0029(11)
 P1 0.017(4) 0.041(6) 0.029(5) 0.000 0.000 0.000
 P2 0.023(3) 0.020(3) 0.020(3) -0.005(3) 0.000 0.000
 P3 0.016(3) 0.041(4) 0.018(3) -0.003(3) 0.000 0.000
 Na1 0.102(16) 0.020(8) 0.007(6) 0.000 0.000 0.000
 O1 0.040(12) 0.039(12) 0.031(10) 0.000 0.000 -0.005(10)
 O2 0.031(4) 0.067(6) 0.038(4) -0.027(4) -0.004(3) 0.004(4)
 O3 0.025(10) 0.048(13) 0.024(9) 0.000 0.000 0.006(9)
 O4 0.022(4) 0.030(5) 0.027(4) 0.000 0.000 -0.004(4)
 O5 0.017(6) 0.052(9) 0.029(7) 0.003(7) -0.011(5) 0.003(6)
 O6 0.021(6) 0.053(9) 0.012(6) -0.008(6) 0.004(5) 0.003(6)
 O7 0.022(4) 0.030(5) 0.027(4) 0.000 0.000 -0.004(4)
 O8 0.022(4) 0.030(5) 0.027(4) 0.000 0.000 -0.004(4)
 O9 0.021(7) 0.051(9) 0.028(7) -0.005(7) 0.004(6) 0.011(6)
 O10 0.031(4) 0.040(4) 0.024(3) -0.001(3) -0.001(3) -0.003(3)
 O11 0.027(7) 0.034(8) 0.037(8) -0.010(6) -0.006(6) -0.005(6)
 O12 0.026(6) 0.111(11) 0.021(5) 0.000 0.000(4) 0.000
 O13 0.037(6) 0.060(7) 0.019(5) 0.000 -0.005(4) 0.000
 O14 0.036(8) 0.057(10) 0.016(6) 0.000 0.000 0.000
 O15 0.021(8) 0.15(2) 0.024(8) 0.000 0.000 0.000
 O16 0.035(4) 0.075(6) 0.030(4) 0.012(4) -0.001(3) -0.004(4)
 O17 0.023(5) 0.039(6) 0.043(6) -0.014(5) 0.000 0.000
 O18 0.037(6) 0.050(7) 0.021(5) -0.003(5) 0.000 0.000
 O19 0.043(5) 0.070(6) 0.031(4) -0.018(4) -0.011(3) -0.004(4)
 O20 0.038(4) 0.042(4) 0.032(4) -0.008(3) 0.004(3) -0.005(4)
 O21 0.027(5) 0.063(8) 0.050(7) -0.032(6) 0.000 0.000
 O22 0.028(5) 0.051(7) 0.028(5) -0.004(5) 0.000 0.000
 O23 0.027(6) 0.097(11) 0.047(7) 0.000 0.000 -0.001(7)
 O24 0.041(4) 0.048(5) 0.046(5) 0.002(4) -0.001(4) -0.010(4)
 O25 0.070(7) 0.088(8) 0.066(7) -0.006(6) -0.026(6) 0.005(6)
 O26 0.101(9) 0.098(9) 0.066(7) -0.039(7) 0.027(7) -0.010(8)
 K2 0.070(4) 0.117(6) 0.047(3) 0.000 0.000 0.000

_geom_special_details
;
 All esds (except the esd in the dihedral angle between two l.s. planes)
 are estimated using the full covariance matrix.  The cell esds are taken
 into account individually in the estimation of esds in distances, angles
 and torsion angles; correlations between esds in cell parameters are only
 used when they are defined by crystal symmetry.  An approximate (isotropic)
 treatment of cell esds is used for estimating esds involving l.s. planes.
;
loop_
  _geom_bond_atom_site_label_1
  _geom_bond_atom_site_label_2
  _geom_bond_distance
  _geom_bond_site_symmetry_2
  _geom_bond_publ_flag
 W1 O1 1.73(2) . ?
 W1 O2 1.930(7) 10_556 ?
 W1 O2 1.930(7) . ?
 W1 O3 2.23(2) . ?
 W1 O8 1.891(15) 10_556 ?
 W1 O8 1.891(15) . ?
 W2 Na1 3.668(13) . ?
 W2 O2 2.072(9) . ?
 W2 O4 1.889(3) . ?
 W2 O5 1.735(13) . ?
 W2 O6 2.204(13) . ?
 W2 O7 1.904(13) . ?
 W2 O10 1.990(7) . ?
 W3 W3 2.1545(18) 11_565 ?
 W3 O8 1.887(15) . ?
 W3 O9 2.211(14) . ?
 W3 O10 1.893(7) . ?
 W3 O11 1.707(13) . ?
 W3 O12 2.024(9) . ?
 W4 O2 1.864(8) . ?
 W4 O20 1.943(8) . ?
 W4 O21 2.259(8) . ?
 W4 O22 1.914(6) . ?
 W4 O23 1.942(4) . ?
 W4 O24 1.713(8) . ?
 W5 O10 1.878(7) . ?
 W5 O16 1.906(9) . ?
 W5 O17 2.226(7) . ?
 W5 O18 1.908(5) . ?
 W5 O19 1.735(8) . ?
 W5 O20 1.913(8) . ?
 W6 O12 1.887(11) . ?
 W6 O13 1.740(10) . ?
 W6 O14 1.924(7) . ?
 W6 O15 2.276(11) . ?
 W6 O16 1.953(10) . ?
 W6 O16 1.953(10) 11_565 ?
 Fe1 O19 2.096(8) . ?
 Fe1 O19 2.096(8) 13 ?
 Fe1 O25 2.108(11) . ?
 Fe1 O25 2.108(11) 13 ?
 Fe1 O26 2.142(10) 13 ?
 Fe1 O26 2.142(10) . ?
 P1 O3 1.51(2) 3_656 ?
 P1 O3 1.51(2) . ?
 P1 O21 1.597(12) 10_556 ?
 P1 O21 1.597(12) . ?
 P2 O6 1.509(13) 12_655 ?
 P2 O6 1.509(13) . ?
 P2 O17 1.679(12) . ?
 P2 O21 1.736(16) . ?
 P3 P3 2.347(16) 2_665 ?
 P3 O9 1.514(13) 12_655 ?
 P3 O9 1.514(13) . ?
 P3 O15 1.695(13) . ?
 P3 O17 1.579(13) . ?
 Na1 Na1 2.83(5) 9_666 ?
 Na1 O3 2.75(2) 11_565 ?
 Na1 O3 2.75(2) . ?
 Na1 O6 2.562(14) 11_565 ?
 Na1 O6 2.562(14) 4_566 ?
 Na1 O6 2.562(14) . ?
 Na1 O6 2.562(14) 10_556 ?
 Na1 O9 2.668(14) 11_565 ?
 Na1 O9 2.668(14) 4_566 ?
 Na1 O9 2.668(14) 10_556 ?
 Na1 O9 2.668(14) . ?
 O7 O7 1.18(3) 11_565 ?

loop_
  _geom_angle_atom_site_label_1
  _geom_angle_atom_site_label_2
  _geom_angle_atom_site_label_3
  _geom_angle
  _geom_angle_site_symmetry_1
  _geom_angle_site_symmetry_3
  _geom_angle_publ_flag
 O1 W1 O2 98.2(5) . . ?
 O1 W1 O2 98.2(5) . 10_556 ?
 O1 W1 O3 178.3(9) . . ?
 O1 W1 O8 99.5(7) . . ?
 O1 W1 O8 99.5(7) . 10_556 ?
 O2 W1 O2 97.5(5) . 10_556 ?
 O2 W1 O3 80.7(4) . . ?
 O2 W1 O3 80.7(4) 10_556 . ?
 O8 W1 O2 162.1(5) 10_556 . ?
 O8 W1 O2 82.8(6) . . ?
 O8 W1 O2 162.1(5) . 10_556 ?
 O8 W1 O2 82.8(6) 10_556 10_556 ?
 O8 W1 O3 81.7(6) 10_556 . ?
 O8 W1 O3 81.7(6) . . ?
 O8 W1 O8 91.6(10) . 10_556 ?
 O2 W2 Na1 112.1(3) . . ?
 O2 W2 O6 83.2(5) . . ?
 O4 W2 Na1 55.9(6) . . ?
 O4 W2 O2 87.1(6) . . ?
 O4 W2 O6 84.0(6) . . ?
 O4 W2 O7 91.4(7) . . ?
 O4 W2 O10 166.9(6) . . ?
 O5 W2 Na1 139.3(6) . . ?
 O5 W2 O2 96.3(6) . . ?
 O5 W2 O4 99.2(7) . . ?
 O5 W2 O6 176.7(6) . . ?
 O5 W2 O7 97.7(6) . . ?
 O5 W2 O10 93.7(5) . . ?
 O6 W2 Na1 43.4(5) . . ?
 O7 W2 Na1 56.4(4) . . ?
 O7 W2 O2 166.0(4) . . ?
 O7 W2 O6 82.7(6) . . ?
 O7 W2 O10 89.0(5) . . ?
 O10 W2 Na1 114.4(3) . . ?
 O10 W2 O2 89.3(3) . . ?
 O10 W2 O6 83.0(4) . . ?
 W3 W3 O9 86.2(4) 11_565 . ?
 O8 W3 W3 118.3(5) . 11_565 ?
 O8 W3 O9 81.9(6) . . ?
 O8 W3 O10 86.7(6) . . ?
 O8 W3 O12 164.7(5) . . ?
 O10 W3 W3 150.3(2) . 11_565 ?
 O10 W3 O9 81.6(4) . . ?
 O10 W3 O12 93.7(3) . . ?
 O11 W3 W3 96.0(5) . 11_565 ?
 O11 W3 O8 98.7(7) . . ?
 O11 W3 O9 177.0(6) . . ?
 O11 W3 O10 95.5(5) . . ?
 O11 W3 O12 96.5(6) . . ?
 O12 W3 W3 57.85(16) . 11_565 ?
 O12 W3 O9 83.0(5) . . ?
 O2 W4 O20 86.8(4) . . ?
 O2 W4 O21 85.2(3) . . ?
 O2 W4 O22 158.5(4) . . ?
 O2 W4 O23 87.8(5) . . ?
 O20 W4 O21 82.9(4) . . ?
 O22 W4 O20 91.0(4) . . ?
 O22 W4 O21 73.3(4) . . ?
 O22 W4 O23 89.6(5) . . ?
 O23 W4 O20 166.5(5) . . ?
 O23 W4 O21 84.3(5) . . ?
 O24 W4 O2 102.4(4) . . ?
 O24 W4 O20 95.9(4) . . ?
 O24 W4 O21 172.3(4) . . ?
 O24 W4 O22 99.1(4) . . ?
 O24 W4 O23 97.3(5) . . ?
 O10 W5 O16 87.3(3) . . ?
 O10 W5 O17 86.1(3) . . ?
 O10 W5 O18 159.6(3) . . ?
 O10 W5 O20 87.3(3) . . ?
 O16 W5 O17 84.2(4) . . ?
 O16 W5 O18 90.2(4) . . ?
 O16 W5 O20 166.5(3) . . ?
 O18 W5 O17 73.6(3) . . ?
 O18 W5 O20 90.6(4) . . ?
 O19 W5 O10 102.1(4) . . ?
 O19 W5 O16 96.6(4) . . ?
 O19 W5 O17 171.9(3) . . ?
 O19 W5 O18 98.3(4) . . ?
 O19 W5 O20 96.6(4) . . ?
 O20 W5 O17 83.2(4) . . ?
 O12 W6 O14 159.3(5) . . ?
 O12 W6 O15 84.7(4) . . ?
 O12 W6 O16 87.0(2) . 11_565 ?
 O12 W6 O16 87.0(2) . . ?
 O13 W6 O12 101.9(5) . . ?
 O13 W6 O14 98.8(5) . . ?
 O13 W6 O15 173.4(5) . . ?
 O13 W6 O16 96.9(2) . . ?
 O13 W6 O16 96.9(2) . 11_565 ?
 O14 W6 O15 74.6(4) . . ?
 O14 W6 O16 90.5(2) . . ?
 O14 W6 O16 90.6(2) . 11_565 ?
 O16 W6 O15 83.3(2) 11_565 . ?
 O16 W6 O15 83.3(2) . . ?
 O16 W6 O16 165.8(5) . 11_565 ?
 O19 Fe1 O19 180.0 13 . ?
 O19 Fe1 O25 88.0(4) . 13 ?
 O19 Fe1 O25 92.0(4) 13 13 ?
 O19 Fe1 O25 88.0(4) 13 . ?
 O19 Fe1 O25 92.0(4) . . ?
 O19 Fe1 O26 90.1(4) 13 . ?
 O19 Fe1 O26 90.0(4) . 13 ?
 O19 Fe1 O26 90.0(4) . . ?
 O19 Fe1 O26 89.9(4) 13 13 ?
 O25 Fe1 O25 180.0(5) . 13 ?
 O25 Fe1 O26 91.7(5) 13 13 ?
 O25 Fe1 O26 88.3(5) . 13 ?
 O25 Fe1 O26 91.7(5) . . ?
 O25 Fe1 O26 88.3(5) 13 . ?
 O26 Fe1 O26 180.0 . 13 ?
 O3 P1 O3 111.3(18) 3_656 . ?
 O3 P1 O21 105.3(4) 3_656 10_556 ?
 O3 P1 O21 105.3(4) 3_656 . ?
 O3 P1 O21 105.3(4) . . ?
 O3 P1 O21 105.3(4) . 10_556 ?
 O21 P1 O21 124.2(13) 10_556 . ?
 O6 P2 O6 112.2(11) 12_655 . ?
 O6 P2 O17 108.2(6) 12_655 . ?
 O6 P2 O17 108.2(6) . . ?
 O6 P2 O21 108.3(7) 12_655 . ?
 O6 P2 O21 108.3(7) . . ?
 O17 P2 O21 111.6(6) . . ?
 O9 P3 P3 80.8(7) . 2_665 ?
 O9 P3 P3 80.8(7) 12_655 2_665 ?
 O9 P3 O9 110.7(11) 12_655 . ?
 O9 P3 O15 106.5(7) 12_655 . ?
 O9 P3 O15 106.5(7) . . ?
 O9 P3 O17 106.9(7) 12_655 . ?
 O9 P3 O17 106.9(7) . . ?
 O15 P3 P3 46.2(4) . 2_665 ?
 O17 P3 P3 165.6(5) . 2_665 ?
 O17 P3 O15 119.4(7) . . ?
 Na1 Na1 W2 122.5(3) 9_666 . ?
 O3 Na1 Na1 86.4(6) . 9_666 ?
 O3 Na1 Na1 86.4(6) 11_565 9_666 ?
 O3 Na1 O3 172.8(13) 11_565 . ?
 O6 Na1 W2 36.2(4) . . ?
 O6 Na1 W2 79.1(4) 10_556 . ?
 O6 Na1 W2 105.0(4) 11_565 . ?
 O6 Na1 W2 151.2(9) 4_566 . ?
 O9 Na1 Na1 86.3(6) 10_556 9_666 ?
 O9 Na1 Na1 86.3(6) 11_565 9_666 ?
 O9 Na1 Na1 86.3(6) . 9_666 ?
 O9 Na1 Na1 86.3(6) 4_566 9_666 ?
 O9 Na1 O3 69.3(3) 10_556 . ?
 O9 Na1 O3 110.2(4) 10_556 11_565 ?
 O9 Na1 O3 69.3(3) . . ?
 O9 Na1 O3 110.2(4) 11_565 . ?
 O9 Na1 O3 110.2(4) 4_566 . ?
 O9 Na1 O3 110.2(4) . 11_565 ?
 O9 Na1 O3 69.3(3) 4_566 11_565 ?
 O9 Na1 O3 69.3(3) 11_565 11_565 ?
 O9 Na1 O9 172.6(12) . 4_566 ?
 O9 Na1 O9 172.6(12) 10_556 11_565 ?
 O9 Na1 O9 40.9(7) . 11_565 ?
 O9 Na1 O9 138.4(7) . 10_556 ?
 O9 Na1 O9 40.9(7) 4_566 10_556 ?
 O9 Na1 O9 138.4(7) 4_566 11_565 ?
 W4 O2 W1 143.8(5) . . ?
 W4 O2 W2 146.1(5) . . ?
 W1 O3 Na1 100.5(9) . . ?
 P1 O3 W1 131.5(13) . . ?
 P1 O3 Na1 128.0(13) . . ?
 W2 O6 Na1 100.4(7) . . ?
 P2 O6 W2 132.0(8) . . ?
 P2 O6 Na1 127.5(9) . . ?
 O7 O7 W2 170.1(4) 11_565 . ?
 W3 O8 W1 163.7(10) . . ?
 W3 O9 Na1 100.4(7) . . ?
 P3 O9 W3 131.2(8) . . ?
 P3 O9 Na1 128.2(9) . . ?
 W5 O10 W2 147.1(4) . . ?
 W5 O10 W3 146.6(4) . . ?
 W3 O12 W3 64.3(3) . 11_565 ?
 W6 O12 W3 143.3(3) . 11_565 ?
 W6 O12 W3 143.3(3) . . ?
 W6 O14 W6 118.0(7) 2_665 . ?
 W6 O15 W6 92.9(6) . 2_665 ?
 P3 O15 W6 119.83(14) 2_665 . ?
 P3 O15 W6 119.83(14) . 2_665 ?
 P3 O15 W6 119.83(14) . . ?
 P3 O15 W6 119.83(14) 2_665 2_665 ?
 P3 O15 P3 87.6(9) 2_665 . ?
 W5 O16 W6 155.4(5) . . ?
 W5 O17 W5 94.7(4) 12_655 . ?
 P2 O17 W5 123.1(4) . . ?
 P3 O17 W5 121.3(4) . 12_655 ?
 P3 O17 W5 121.3(4) . . ?
 W5 O18 W5 118.2(5) 12_655 . ?
 W5 O19 Fe1 146.7(5) . . ?
 W5 O20 W4 155.8(4) . . ?
 W4 O21 W4 94.0(4) . 12_655 ?
 P1 O21 W4 119.4(5) . . ?
 P1 O21 W4 119.4(5) . 12_655 ?
 P2 O21 W4 121.9(4) . . ?
 W4 O22 W4 119.4(6) . 12_655 ?
 W4 O23 W4 154.1(9) . 10_556 ?

loop_
  _geom_torsion_atom_site_label_1
  _geom_torsion_atom_site_label_2
  _geom_torsion_atom_site_label_3
  _geom_torsion_atom_site_label_4
  _geom_torsion
  _geom_torsion_site_symmetry_1
  _geom_torsion_site_symmetry_2
  _geom_torsion_site_symmetry_3
  _geom_torsion_site_symmetry_4
  _geom_torsion_publ_flag
 W3 W3 O8 W1 -169(3) 11_565 . . . ?
 W3 W3 O10 W5 10.9(11) 11_565 . . . ?
 P3 P3 O9 W3 103.3(11) 2_665 . . . ?
 P3 P3 O9 Na1 -71.1(9) 2_665 . . . ?
 P3 P3 O15 W6 123.4(5) 2_665 . . 2_665 ?
 P3 P3 O15 W6 -123.4(5) 2_665 . . . ?
 P3 P3 O17 W5 -59.4(5) 2_665 . . . ?
 P3 P3 O17 W5 59.4(5) 2_665 . . 12_655 ?
 Na1 W2 O4 W2 -111(4) . . . 10_556 ?
 O1 W1 O8 W3 -91(3) . . . . ?
 O2 W1 O8 W3 6(3) . . . . ?
 O2 W1 O8 W3 98(3) 10_556 . . . ?
 O2 W2 O4 W2 8(4) . . . 10_556 ?
 O3 W1 O8 W3 87(3) . . . . ?
 O3 P1 O3 W1 180.0 3_656 . . . ?
 O3 P1 O3 Na1 0.0 3_656 . . . ?
 O3 P1 O21 W4 -64.0(12) . . . . ?
 O3 P1 O21 W4 64.0(12) 3_656 . . 12_655 ?
 O3 P1 O21 W4 178.3(10) 3_656 . . . ?
 O3 P1 O21 W4 -178.3(10) . . . 12_655 ?
 O5 W2 O4 W2 104(4) . . . 10_556 ?
 O6 W2 O4 W2 -75(4) . . . 10_556 ?
 O6 P2 O6 W2 179.7(2) 12_655 . . . ?
 O6 P2 O6 Na1 -3.4(17) 12_655 . . . ?
 O6 P2 O17 W5 -179.5(7) 12_655 . . . ?
 O6 P2 O17 W5 57.7(10) 12_655 . . 12_655 ?
 O6 P2 O17 W5 -57.7(10) . . . . ?
 O6 P2 O17 W5 179.5(7) . . . 12_655 ?
 O6 P2 O21 W4 178.5(6) . . . 12_655 ?
 O6 P2 O21 W4 59.6(9) . . . . ?
 O6 P2 O21 W4 -178.5(6) 12_655 . . . ?
 O6 P2 O21 W4 -59.6(9) 12_655 . . 12_655 ?
 O7 W2 O4 W2 -158(4) . . . 10_556 ?
 O8 W1 O8 W3 169(3) 10_556 . . . ?
 O8 W3 O10 W5 -138.1(8) . . . . ?
 O9 W3 O8 W1 -87(3) . . . . ?
 O9 W3 O10 W5 -55.9(8) . . . . ?
 O9 P3 O9 W3 179.8(3) 12_655 . . . ?
 O9 P3 O9 Na1 5.3(19) 12_655 . . . ?
 O9 P3 O15 W6 -177.6(7) . . . 2_665 ?
 O9 P3 O15 W6 177.6(7) 12_655 . . . ?
 O9 P3 O15 W6 -64.3(9) . . . . ?
 O9 P3 O15 W6 64.3(9) 12_655 . . 2_665 ?
 O9 P3 O15 P3 59.1(7) . . . 2_665 ?
 O9 P3 O15 P3 -59.1(7) 12_655 . . 2_665 ?
 O9 P3 O17 W5 179.9(7) 12_655 . . . ?
 O9 P3 O17 W5 -179.9(7) . . . 12_655 ?
 O9 P3 O17 W5 61.4(9) . . . . ?
 O9 P3 O17 W5 -61.3(9) 12_655 . . 12_655 ?
 O10 W2 O4 W2 -66(5) . . . 10_556 ?
 O10 W3 O8 W1 -5(3) . . . . ?
 O10 W5 O19 Fe1 -40.5(10) . . . . ?
 O11 W3 O8 W1 90(3) . . . . ?
 O11 W3 O10 W5 123.4(8) . . . . ?
 O12 W3 O8 W1 -97(3) . . . . ?
 O12 W3 O10 W5 26.5(8) . . . . ?
 O13 W6 O12 W3 117.0(8) . . . . ?
 O13 W6 O12 W3 -117.0(8) . . . 11_565 ?
 O14 W6 O12 W3 -63.0(8) . . . . ?
 O14 W6 O12 W3 63.0(8) . . . 11_565 ?
 O15 W6 O12 W3 63.0(8) . . . 11_565 ?
 O15 W6 O12 W3 -63.0(8) . . . . ?
 O15 P3 O9 W3 64.4(13) . . . . ?
 O15 P3 O9 Na1 -110.0(9) . . . . ?
 O15 P3 O17 W5 59.4(5) . . . 12_655 ?
 O15 P3 O17 W5 -59.4(5) . . . . ?
 O16 W5 O10 W2 -140.5(8) . . . . ?
 O16 W5 O10 W3 -24.6(7) . . . . ?
 O16 W5 O19 Fe1 -129.2(10) . . . . ?
 O16 W6 O12 W3 146.5(9) . . . 11_565 ?
 O16 W6 O12 W3 -146.5(9) 11_565 . . . ?
 O16 W6 O12 W3 20.6(9) . . . . ?
 O16 W6 O12 W3 -20.6(9) 11_565 . . 11_565 ?
 O17 W5 O10 W2 -56.2(8) . . . . ?
 O17 W5 O10 W3 59.7(7) . . . . ?
 O17 P2 O6 W2 60.3(12) . . . . ?
 O17 P2 O6 Na1 -122.7(8) . . . . ?
 O17 P2 O21 W4 -59.5(5) . . . . ?
 O17 P2 O21 W4 59.5(5) . . . 12_655 ?
 O17 P3 O9 W3 -64.2(13) . . . . ?
 O17 P3 O9 Na1 121.3(9) . . . . ?
 O17 P3 O15 W6 56.6(5) . . . . ?
 O17 P3 O15 W6 -56.6(5) . . . 2_665 ?
 O17 P3 O15 P3 180.000(2) . . . 2_665 ?
 O18 W5 O10 W2 -57.1(15) . . . . ?
 O18 W5 O10 W3 58.8(15) . . . . ?
 O18 W5 O19 Fe1 139.7(10) . . . . ?
 O19 W5 O10 W2 123.3(8) . . . . ?
 O19 W5 O10 W3 -120.8(7) . . . . ?
 O20 W4 O2 W1 -149.2(9) . . . . ?
 O20 W4 O2 W2 -24.5(7) . . . . ?
 O20 W5 O10 W2 27.2(7) . . . . ?
 O20 W5 O10 W3 143.1(7) . . . . ?
 O20 W5 O19 Fe1 48.1(10) . . . . ?
 O21 W4 O2 W1 -66.0(9) . . . . ?
 O21 W4 O2 W2 58.7(8) . . . . ?
 O21 P1 O3 W1 66.4(7) . . . . ?
 O21 P1 O3 W1 -66.4(7) 10_556 . . . ?
 O21 P1 O3 Na1 113.6(7) 10_556 . . . ?
 O21 P1 O3 Na1 -113.6(7) . . . . ?
 O21 P1 O21 W4 -57.1(6) 10_556 . . 12_655 ?
 O21 P1 O21 W4 57.1(6) 10_556 . . . ?
 O21 P2 O6 W2 -60.8(11) . . . . ?
 O21 P2 O6 Na1 116.1(9) . . . . ?
 O21 P2 O17 W5 -61.4(5) . . . 12_655 ?
 O21 P2 O17 W5 61.4(5) . . . . ?
 O22 W4 O2 W1 -64.7(16) . . . . ?
 O22 W4 O2 W2 60.0(14) . . . . ?
 O23 W4 O2 W1 18.5(9) . . . . ?
 O23 W4 O2 W2 143.2(8) . . . . ?
 O24 W4 O2 W1 115.5(8) . . . . ?
 O24 W4 O2 W2 -119.8(7) . . . . ?

_shelx_res_file
;
TITL Fe-PEG-Immm
    fe-peg-immm.res
    created by SHELXL-2018/3 at 20:42:04 on 02-Aug-2022
REM Old TITL solve_a.res in Immm
REM SHELXT solution in Immm: R1 0.263, Rweak 0.009, Alpha 0.024
REM <I/s> 0.000 for 0 systematic absences, Orientation as input
REM Formula found by SHELXT: Na5 O17
CELL 0.71073 18.0688 21.8534 24.8923 90 90 90
ZERR 2 0.0012 0.0015 0.0017 0 0 0
LATT 2
SYMM -X,-Y,+Z
SYMM -X,+Y,-Z
SYMM +X,-Y,-Z
SFAC Fe K Na O P W
UNIT 8 4 2 252 10 60
ISOR 0.005 0.01 K2
EADP O8 O7 O4

L.S. 30 0 346
PLAN  10
SIZE 0.072 0.155 0.186
TEMP -173.15
CONF
list 4
ABIN
MORE -1
fmap 2
acta 50
OMIT 2 0 4
OMIT 1 0 1
OMIT 0 3 3
OMIT 0 1 1
OMIT 2 3 1
OMIT 1 0 5
OMIT 3 3 0
OMIT 0 3 1
OMIT 1 4 3
OMIT 2 1 1
REM <olex2.extras>
REM <HklSrc "%.\\Fe-PEG-Immm.hkl">
REM </olex2.extras>

WGHT    0.038500  525.416016
FVAR       0.04083
PART 1
W1    6    0.311419    0.349518    0.500000    10.25000    0.02121    0.03297 =
         0.02563    0.00000    0.00000   -0.00333
PART 2
W2    6    0.312391    0.387191    0.425020    10.50000    0.02030    0.03535 =
         0.02244   -0.00296   -0.00255   -0.00409
PART 1
W3    6    0.312413    0.450708    0.378864    10.50000    0.01991    0.03848 =
         0.02020   -0.00191   -0.00298   -0.00148
PART 0
W4    6    0.408551    0.234330    0.423961    11.00000    0.02925    0.05030 =
         0.06293   -0.01592   -0.00039   -0.00493
W5    6    0.409385    0.336051    0.301620    11.00000    0.02830    0.07408 =
         0.03371   -0.02047   -0.00493   -0.00475
W6    6    0.408759    0.500000    0.254453    10.50000    0.02775    0.09808 =
         0.01722    0.00000   -0.00207    0.00000
FE1   1    0.250000    0.250000    0.250000    10.50000    0.03477    0.06176 =
         0.03312   -0.02118   -0.00600   -0.00286
PART 1
P1    5    0.500000    0.335488    0.500000    10.12500    0.01742    0.04142 =
         0.02875    0.00000    0.00000    0.00000
PART 2
P2    5    0.500000    0.375451    0.418319    10.25000    0.02343    0.02025 =
         0.02015   -0.00460    0.00000    0.00000
PART 1
P3    5    0.500000    0.446300    0.366608    10.25000    0.01603    0.04134 =
         0.01763   -0.00269    0.00000    0.00000
PART 0
NA1   3    0.421567    0.500000    0.500000    10.12500    0.10150    0.02046 =
         0.00652    0.00000    0.00000    0.00000
O1    4    0.219534    0.328002    0.500000    10.25000    0.04033    0.03855 =
         0.03144    0.00000    0.00000   -0.00453
O2    4    0.344813    0.298246    0.441718    11.00000    0.03103    0.06741 =
         0.03784   -0.02707   -0.00447    0.00381
PART 1
O3    4    0.431185    0.374403    0.500000    10.25000    0.02502    0.04770 =
         0.02426    0.00000    0.00000    0.00566
PART 2
O4    4    0.305539    0.399122    0.500000    10.25000    0.02214    0.03032 =
         0.02652    0.00000    0.00000   -0.00426
PART 0
O5    4    0.220483    0.370250    0.411341    10.50000    0.01693    0.05198 =
         0.02895    0.00295   -0.01105    0.00276
PART 2
O6    4    0.430701    0.407090    0.437581    10.50000    0.02098    0.05330 =
         0.01207   -0.00787    0.00408    0.00338
O7    4    0.307587    0.473039    0.412343    10.50000    0.02214    0.03032 =
         0.02652    0.00000    0.00000   -0.00426
PART 1
O8    4    0.308640    0.409815    0.445561    10.50000    0.02214    0.03032 =
         0.02652    0.00000    0.00000   -0.00426
O9    4    0.431072    0.457349    0.399811    10.50000    0.02147    0.05073 =
         0.02778   -0.00454    0.00433    0.01129
PART 0
O10   4    0.344364    0.375448    0.349229    11.00000    0.03113    0.04002 =
         0.02379   -0.00095   -0.00066   -0.00347
O11   4    0.221985    0.442482    0.360444    10.50000    0.02669    0.03434 =
         0.03655   -0.00966   -0.00601   -0.00457
O12   4    0.344124    0.500000    0.313979    10.50000    0.02644    0.11077 =
         0.02099    0.00000   -0.00040    0.00000
O13   4    0.347065    0.500000    0.200795    10.50000    0.03670    0.06037 =
         0.01875    0.00000   -0.00489    0.00000
O14   4    0.500000    0.500000    0.214626    10.25000    0.03621    0.05701 =
         0.01611    0.00000    0.00000    0.00000
O15   4    0.500000    0.500000    0.317465    10.25000    0.02127    0.14751 =
         0.02364    0.00000    0.00000    0.00000
O16   4    0.414748    0.411314    0.263143    11.00000    0.03474    0.07532 =
         0.03013    0.01194   -0.00127   -0.00358
O17   4    0.500000    0.376313    0.350858    10.50000    0.02252    0.03878 =
         0.04314   -0.01416    0.00000    0.00000
O18   4    0.500000    0.310015    0.269571    10.50000    0.03742    0.05028 =
         0.02137   -0.00258    0.00000    0.00000
O19   4    0.348687    0.299587    0.258142    11.00000    0.04297    0.07004 =
         0.03066   -0.01769   -0.01062   -0.00353
O20   4    0.415461    0.271276    0.353130    11.00000    0.03793    0.04193 =
         0.03203   -0.00814    0.00356   -0.00464
O21   4    0.500000    0.301289    0.443301    10.50000    0.02736    0.06294 =
         0.05025   -0.03211    0.00000    0.00000
O22   4    0.500000    0.191909    0.413077    10.50000    0.02850    0.05087 =
         0.02817   -0.00402    0.00000    0.00000
O23   4    0.413416    0.214862    0.500000    10.50000    0.02658    0.09714 =
         0.04703    0.00000    0.00000   -0.00102
O24   4    0.348404    0.177381    0.405816    11.00000    0.04118    0.04790 =
         0.04585    0.00171   -0.00092   -0.00961
O25   4    0.289372    0.179299    0.299991    11.00000    0.07048    0.08822 =
         0.06618   -0.00649   -0.02627    0.00521
O26   4    0.204223    0.298132    0.317186    11.00000    0.10081    0.09754 =
         0.06602   -0.03905    0.02729   -0.00984

PART 2
K2    2    0.000000    0.167026    0.500000    10.25000    0.07040    0.11670 =
         0.04676    0.00000    0.00000    0.00000
HKLF 4


REM  Fe-PEG-Immm
REM wR2 = 0.1171, GooF = S = 1.098, Restrained GooF = 1.100 for all data
REM R1 = 0.0452 for 4651 Fo > 4sig(Fo) and 0.0551 for all 5484 data
REM 261 parameters refined using 6 restraints

END

WGHT      0.0381    527.9195

REM Highest difference peak  2.987,  deepest hole -2.620,  1-sigma level  0.245
Q1    1   0.4642  0.5000  0.5000  10.25000  0.05    2.99
Q2    1   0.2778  0.1226  0.2877  11.00000  0.05    2.33
Q3    1   0.4051  0.3710  0.3071  11.00000  0.05    2.28
Q4    1   0.4083  0.2049  0.4361  11.00000  0.05    2.07
Q5    1   0.0378  0.1500  0.3999  11.00000  0.05    1.67
Q6    1   0.3051  0.5000  0.3774  10.50000  0.05    1.62
Q7    1   0.4103  0.3304  0.2795  11.00000  0.05    1.53
Q8    1   0.4086  0.5000  0.3479  10.50000  0.05    1.50
Q9    1   0.4097  0.3363  0.4507  11.00000  0.05    1.50
Q10   1   0.1549  0.2563  0.5000  10.50000  0.05    1.44
;
_shelx_res_checksum                25422
_shelx_hkl_file
;
  -4   0   0 3447.16  119.89
  -4   0   0 3374.46  119.39
  -4   0   0 3690.63  120.09
   4   0   0 3291.17  120.29
  -6   0   0 1758.22   62.49
  -6   0   0 1736.23   62.59
   6   0   0 1730.83   61.49
  -6   0   0 1838.92   61.99
  -8   0   0 2284.07   84.39
  -8   0   0 2358.96   83.69
  -8   0   0 2429.86   84.79
   8   0   0 2486.25   83.29
 -10   0   0 9999.00  323.87
  10   0   0 8966.50  326.37
 -10   0   0 9110.19  323.47
 -10   0   0 9230.28  322.37
 -12   0   0 5186.58  182.48
  12   0   0 5045.00  180.48
 -12   0   0 5362.86  181.18
 -12   0   0 5237.68  182.38
 -14   0   0  345.27   15.30
 -14   0   0  308.07   14.90
 -14   0   0  354.96   14.10
  14   0   0  334.27   13.30
 -16   0   0  300.27   14.10
 -16   0   0  282.57   14.20
 -18   0   0 1776.02   64.99
 -18   0   0 1755.02   65.29
 -20   0   0  512.95   22.20
 -20   0   0  507.65   22.20
 -22   0   0 1652.83   62.29
 -22   0   0 1697.13   62.79
  -1  -1   0 3975.80  137.59
  -1  -1   0 3925.41  136.99
   3   1   0 2109.49   75.99
  -3  -1   0 2152.38   75.69
  -3   1   0 2305.57   75.89
  -3   1   0 2075.29   75.99
  -3  -1   0 2179.78   75.59
  -3   1   0 2183.78   75.79
  -3   1   0 2184.88   75.49
  -3  -1   0 2211.88   75.59
   5   1   0    2.50    0.70
  -5   1   0    2.40    1.10
  -5  -1   0    2.90    0.70
  -5   1   0    2.50    0.70
  -5   1   0    1.90    1.00
  -5   1   0    1.50    1.20
  -5  -1   0    3.40    1.10
  -5  -1   0    4.10    1.20
  -7   1   0  740.83   28.10
  -7  -1   0  784.82   27.70
   7   1   0  754.02   26.50
  -7   1   0  721.73   27.30
  -7  -1   0  796.82   27.80
  -7   1   0  658.23   27.60
   7  -1   0  768.32   26.80
  -7  -1   0  742.13   26.80
   9   1   0   27.10    2.10
  -9   1   0   31.80    2.80
  -9   1   0   28.40    3.10
  -9   1   0   44.10    3.80
   9  -1   0   26.40    2.20
  -9  -1   0   41.10    3.50
  -9  -1   0   26.10    2.30
  -9  -1   0   38.30    3.30
 -11   1   0 4227.88  140.09
 -11  -1   0 3990.70  140.69
  11  -1   0 3894.01  139.19
 -11   1   0 3800.52  140.89
 -11  -1   0 4035.00  139.39
  11   1   0 4129.89  139.09
 -11  -1   0 3903.71  140.59
 -11   1   0 4050.69  140.89
  13  -1   0  100.39    5.20
 -13   1   0   84.19    6.30
 -13   1   0   98.89    6.90
 -13   1   0  104.39    6.00
 -13  -1   0  114.09    5.60
 -13  -1   0   99.89    6.70
  13   1   0   93.79    4.90
 -13  -1   0   94.19    6.50
 -15   1   0    6.20    2.70
 -15  -1   0    0.30    1.80
  15  -1   0    0.30    1.30
 -15   1   0   -0.10    2.10
 -15  -1   0    0.80    2.00
 -15   1   0    3.40    1.80
  15   1   0    0.20    1.30
 -17   1   0   50.99    5.60
 -17  -1   0   44.00    5.20
 -17  -1   0   49.30    5.60
 -17   1   0   36.00    5.30
 -19   1   0  237.18   13.30
 -19   1   0  266.87   13.20
 -19  -1   0  266.97   13.10
 -19  -1   0  247.88   12.80
 -21   1   0  690.73   29.90
 -21  -1   0  723.43   29.80
 -21  -1   0  741.53   29.60
 -21   1   0  737.43   29.80
   2   2   0  347.17   12.10
  -2  -2   0  345.57   12.20
  -2   2   0  320.67   12.50
  -2   2   0  350.26   13.00
  -2  -2   0  345.67   12.10
  -2   2   0  345.17   12.70
  -4  -2   0  501.75   17.90
  -4  -2   0  503.55   18.00
  -4   2   0  476.15   18.50
  -4   2   0  448.76   18.20
   4   2   0  511.55   17.50
  -4  -2   0  507.75   17.50
  -4   2   0  498.15   18.70
  -4   2   0  486.85   17.30
  -6  -2   0 2182.28   75.29
  -6   2   0 2197.88   76.49
  -6   2   0 2138.79   75.19
   6   2   0 2128.69   75.29
  -6  -2   0 2329.47   76.29
  -6   2   0 2084.29   76.39
  -6   2   0 2008.60   76.79
  -6  -2   0 2273.67   76.09
   8   2   0  354.86   13.30
  -8  -2   0  379.26   14.50
  -8   2   0  357.16   13.40
  -8  -2   0  365.56   13.50
  -8  -2   0  353.96   14.30
  -8   2   0  371.36   14.80
  -8   2   0  349.67   14.50
  -8   2   0  330.27   14.90
 -10   2   0  106.49    6.50
 -10   2   0   98.69    5.80
 -10  -2   0  102.19    5.80
  10  -2   0   92.59    5.00
 -10  -2   0   96.79    5.70
  10   2   0   88.89    4.60
 -10  -2   0  107.79    4.90
 -10   2   0   98.29    6.00
 -12  -2   0  713.63   26.80
 -12   2   0  721.13   27.30
  12  -2   0  719.63   25.70
 -12  -2   0  685.23   25.50
 -12  -2   0  688.23   26.80
 -12   2   0  681.33   26.50
  12   2   0  663.03   25.10
 -12   2   0  655.63   27.30
 -14   2   0    2.50    2.10
  14   2   0    4.70    1.40
 -14  -2   0    2.80    1.80
  14  -2   0    3.00    1.40
 -14  -2   0    1.90    1.90
 -14   2   0    4.90    2.00
 -14   2   0    1.70    2.10
 -16  -2   0  666.43   26.50
 -16   2   0  648.84   27.30
 -16  -2   0  674.93   26.60
 -16   2   0  654.33   26.80
 -18   2   0   28.40    4.40
 -18   2   0   32.90    5.00
 -18  -2   0   27.30    4.30
 -18  -2   0   24.60    4.20
 -20   2   0   38.10    5.40
 -20  -2   0   56.59    5.90
 -20   2   0   58.89    6.10
 -20  -2   0   54.79    6.00
 -22   2   0   22.30    4.60
 -22  -2   0   20.80    4.50
 -22   2   0   22.50    4.80
   1   3   0  410.76   14.90
  -1   3   0  406.66   15.20
  -1   3   0  418.46   14.80
  -1   3   0  436.66   15.60
  -3  -3   0   49.40    2.20
  -3  -3   0   50.89    2.40
  -3   3   0   52.49    3.20
  -3   3   0   48.10    3.40
   3   3   0   51.59    2.30
  -3   3   0   53.69    2.90
  -3   3   0   51.19    3.10
  -5   3   0   31.20    2.80
  -5   3   0   31.80    1.60
  -5  -3   0   28.60    2.00
   5   3   0   32.10    1.80
  -5   3   0   29.30    2.80
  -5  -3   0   27.40    2.20
  -5   3   0   31.20    3.10
  -7  -3   0   15.30    1.80
  -7   3   0   13.50    2.30
  -7   3   0   16.70    2.30
  -7   3   0   21.00    2.60
  -7  -3   0   15.70    1.40
  -7  -3   0   15.00    2.00
   7   3   0   18.10    1.50
  -7   3   0   15.90    1.30
  -9   3   0    2.50    0.80
  -9   3   0    1.90    1.80
  -9   3   0    2.00    1.50
   9   3   0    2.00    0.90
  -9  -3   0    1.70    0.80
  -9  -3   0    7.10    1.70
  -9   3   0    0.40    1.30
  -9  -3   0    0.50    1.00
 -11   3   0  232.78   11.60
 -11   3   0  260.57   11.20
  11   3   0  229.28    9.30
 -11  -3   0  254.97   10.80
 -11  -3   0  214.28   10.30
 -11   3   0  211.68   10.90
 -11  -3   0  222.68    9.30
 -13  -3   0   -0.10    1.00
 -13  -3   0   -1.10    1.50
 -13   3   0   -3.70    1.90
 -13   3   0   -3.00    1.60
 -13  -3   0    0.30    1.60
 -13   3   0   -0.80    1.60
  13   3   0    0.70    1.00
  13  -3   0   -0.90    1.20
 -15   3   0   -1.10    1.60
 -15  -3   0   -0.30    1.80
 -15  -3   0   -2.60    1.80
  15  -3   0   -0.80    1.30
 -15   3   0   -2.30    2.20
 -15   3   0   -1.60    2.50
 -17   3   0   -1.60    2.70
 -17  -3   0   -2.90    2.10
 -17   3   0   -5.60    2.20
 -17  -3   0   -5.90    2.30
 -19  -3   0    1.90    2.60
 -19   3   0    4.20    2.90
 -19   3   0    6.40    3.00
 -19  -3   0    2.80    2.90
 -21   3   0   30.50    5.20
 -21   3   0   22.10    4.40
 -21  -3   0   25.30    4.30
   0   4   0  379.46   13.20
   0   4   0  370.86   13.90
   0   4   0  382.66   14.20
  -2   4   0  458.45   16.90
  -2   4   0  424.66   17.20
   2   4   0  448.06   16.20
  -2  -4   0  448.66   15.80
  -2   4   0  452.65   16.40
  -2  -4   0  470.15   15.70
  -4   4   0  745.13   27.50
  -4  -4   0  769.82   26.80
   4   4   0  761.12   26.70
  -4   4   0  770.42   28.40
  -4  -4   0  772.32   26.50
  -4   4   0  712.43   28.00
  -6   4   0 2851.81   92.79
  -6   4   0 2472.25   90.99
   6   4   0 2663.33   91.39
  -6   4   0 2604.04   93.09
  -6  -4   0 2613.24   91.49
  -6   4   0 2567.94   93.29
  -6  -4   0 2664.63   91.89
   8   4   0  305.57   11.40
  -8  -4   0  303.27   11.90
  -8  -4   0  298.27   11.30
  -8   4   0  293.57   13.30
  -8   4   0  307.47   12.90
  -8  -4   0  311.37   12.20
  -8   4   0  281.87   11.10
  -8   4   0  302.67   13.20
 -10  -4   0   10.40    1.80
 -10  -4   0   17.10    2.50
  10   4   0   14.10    1.60
 -10   4   0   14.70    2.60
 -10   4   0   12.50    1.50
 -10   4   0   10.20    2.70
 -10   4   0   17.00    2.90
 -10  -4   0   11.70    1.50
 -12  -4   0  462.05   19.20
 -12   4   0  461.65   19.90
  12   4   0  469.45   17.90
 -12  -4   0  503.65   19.10
 -12   4   0  490.55   20.00
 -12  -4   0  489.95   17.90
 -12   4   0  478.75   20.60
 -14  -4   0    1.20    1.70
 -14   4   0   -0.20    1.90
 -14  -4   0    0.30    1.60
 -14   4   0    3.90    2.10
  14   4   0    1.00    1.00
  14  -4   0    0.50    1.30
 -14   4   0    1.30    2.30
 -16   4   0  625.84   26.60
  16  -4   0  618.54   24.30
 -16   4   0  625.44   25.90
 -16   4   0  616.44   25.60
 -16  -4   0  646.04   25.20
 -16  -4   0  660.53   25.50
 -18  -4   0   20.50    3.50
 -18   4   0   12.70    3.80
 -18   4   0   12.30    3.40
 -18  -4   0   14.50    3.60
 -20   4   0   41.90    5.80
 -20  -4   0   27.20    4.40
 -20   4   0   47.00    5.90
 -22  -4   0   -0.40    2.70
 -22   4   0    1.30    3.30
 -22   4   0    0.20    3.60
  -1   5   0   18.50    1.90
  -1   5   0   20.30    1.30
   1   5   0   19.50    1.60
  -1   5   0   18.40    2.10
   1   5   0   18.80    0.90
  -3  -5   0  300.57   10.90
  -3   5   0  306.77   12.30
  -3   5   0  287.67   12.70
   3   5   0  308.67   11.40
  -3   5   0  287.27   12.30
  -3  -5   0  319.97   10.70
  -3   5   0  308.57   11.70
  -5  -5   0  726.23   26.90
  -5   5   0  744.03   28.50
   5   5   0  806.22   27.00
  -5   5   0  781.22   28.90
  -5  -5   0  750.62   26.60
  -5   5   0  727.33   27.80
   7   5   0   91.79    4.40
  -7  -5   0  102.79    4.80
  -7   5   0  102.29    6.20
  -7   5   0  104.89    5.70
  -7   5   0   98.09    4.00
  -7   5   0   97.99    6.10
  -7  -5   0   92.59    4.40
  -9   5   0   77.89    3.70
  -9   5   0   72.49    5.60
   9   5   0   86.89    4.10
  -9  -5   0   83.39    4.60
  -9  -5   0   82.19    4.30
  -9   5   0   79.09    5.50
  -9   5   0   83.59    5.70
 -11  -5   0   15.90    2.30
 -11   5   0   15.90    3.10
 -11   5   0   15.60    3.30
 -11   5   0   12.60    3.30
 -11  -5   0   15.50    2.50
  11   5   0   16.70    1.90
  13   5   0  309.87   12.30
 -13   5   0  317.97   15.00
 -13   5   0  313.77   14.40
 -13  -5   0  297.67   13.10
 -13   5   0  342.97   14.90
 -13  -5   0  303.77   13.50
 -15  -5   0  129.39    7.70
 -15   5   0  129.99    8.70
  15  -5   0  128.99    6.90
 -15   5   0  117.19    8.10
 -15   5   0  130.69    8.20
 -15  -5   0  117.79    7.00
 -17  -5   0   83.09    6.10
 -17   5   0   79.19    6.90
 -17   5   0   82.99    9.90
 -17  -5   0   80.59    6.70
 -17   5   0   79.49    7.60
 -19   5   0   45.40    6.10
 -19  -5   0   41.50    5.10
 -19   5   0   53.59    5.90
 -21   5   0    1.50    3.20
 -21  -5   0    0.70    2.80
 -21   5   0   -0.10    3.70
   0   6   0  854.21   32.60
   0   6   0  907.61   31.60
   0   6   0  970.40   33.20
   2   6   0  460.65   16.90
  -2   6   0  453.65   16.70
  -2   6   0  452.05   17.50
  -2   6   0  465.25   18.10
   4   6   0  328.47   12.20
  -4  -6   0  315.07   11.40
  -4   6   0  338.37   13.50
  -4   6   0  323.07   13.50
  -4   6   0  331.77   14.00
  -4  -6   0  313.57   11.70
  -4   6   0  314.27   12.70
   6   6   0   33.00    2.30
  -6  -6   0   34.80    2.30
  -6  -6   0   32.70    2.00
  -6   6   0   35.10    4.20
  -6   6   0   33.40    3.20
  -6   6   0   30.70    3.70
  -8   6   0   32.40    4.20
   8   6   0   43.10    2.70
  -8   6   0   44.90    2.20
  -8  -6   0   35.70    2.90
  -8   6   0   36.30    3.80
  -8   6   0   31.70    4.10
  -8  -6   0   35.70    2.50
 -10   6   0  154.98    8.70
 -10   6   0  144.69    9.30
 -10   6   0  155.08    6.30
 -10  -6   0  151.68    7.00
 -10  -6   0  154.08    7.50
  10   6   0  162.18    6.80
 -10   6   0  155.98    9.00
 -12  -6   0  110.09    6.30
 -12   6   0  103.49    7.90
  12   6   0  108.59    5.30
 -12   6   0  102.79    7.20
 -12   6   0  112.09    7.60
 -12  -6   0  109.99    5.90
  14   6   0   65.99    4.00
 -14   6   0   62.69    6.50
 -14  -6   0   69.69    4.90
 -14   6   0   74.39    6.30
 -14   6   0   54.89    5.60
 -14  -6   0   62.79    4.90
  16  -6   0  275.47   12.10
 -16  -6   0  260.07   12.70
 -16   6   0  250.87   14.30
 -16  -6   0  282.57   12.40
 -16   6   0  273.57   13.90
 -16   6   0  252.47   13.70
 -18  -6   0    1.30    2.70
 -18   6   0    2.00    2.80
 -18   6   0    1.10    3.00
 -20   6   0   11.20    3.80
 -20   6   0   16.30    4.20
 -20  -6   0   13.70    3.60
 -22   6   0   28.20    5.50
 -22  -6   0   35.10    5.10
 -22   6   0   45.10    6.10
  -1   7   0 3099.89  112.49
  -1   7   0 3165.28  111.39
  -1   7   0 3328.37  113.29
   1   7   0 3156.58  112.19
   1   7   0 3189.68  111.49
   1   7   0 3393.56  112.69
  -3   7   0  163.28    7.60
  -3   7   0  145.59    6.70
  -3   7   0  175.58    8.40
  -3   7   0  150.18    7.50
   3   7   0  151.88    6.70
  -5   7   0 2010.90   70.19
  -5   7   0 1900.51   68.49
  -5   7   0 2052.49   69.49
  -5   7   0 1914.81   69.49
  -5  -7   0 1874.71   67.29
   5   7   0 1949.80   67.89
  -5  -7   0 1864.41   66.89
   7   7   0  988.80   35.90
  -7   7   0 1055.99   38.60
  -7   7   0 1071.89   37.30
  -7   7   0 1057.89   38.30
  -7  -7   0  955.70   35.80
  -7  -7   0  937.01   35.30
  -9   7   0  499.65   21.00
  -9   7   0  486.15   17.90
  -9   7   0  512.95   20.20
   9   7   0  498.35   18.60
  -9  -7   0  496.55   18.40
  -9  -7   0  511.85   18.90
  -9   7   0  483.45   21.10
 -11  -7   0 1969.30   68.29
 -11   7   0 1913.41   70.39
 -11  -7   0 1850.41   67.59
 -11   7   0 1974.90   70.59
 -11   7   0 1950.60   69.59
 -11   7   0 1816.92   66.89
  11   7   0 1977.10   67.59
 -13   7   0  154.88    9.60
 -13  -7   0  145.29    7.80
 -13   7   0  170.48    9.90
 -13  -7   0  143.29    7.30
 -13   7   0  158.18    9.00
  13   7   0  154.68    7.00
 -15   7   0  403.16   18.60
 -15  -7   0  408.26   17.00
 -15  -7   0  402.06   17.70
 -15   7   0  415.56   18.10
 -15   7   0  385.96   18.50
 -17   7   0  557.24   24.20
 -17  -7   0  561.04   23.20
 -17   7   0  577.24   24.60
 -17   7   0  605.74   25.20
 -19   7   0    8.50    3.90
 -19  -7   0    6.40    2.90
 -19   7   0   10.70    3.50
 -21   7   0  336.37   16.80
 -21  -7   0  336.17   16.00
 -21   7   0  357.96   17.70
   0   8   0  943.71   34.60
   0   8   0  938.81   35.20
   0   8   0  966.50   33.10
  -2   8   0   58.39    3.10
   2   8   0   59.69    3.60
   2   8   0   61.79    2.30
  -2   8   0   53.89    4.00
  -2   8   0   60.09    4.70
  -4   8   0  291.57   13.00
  -4   8   0  291.77   12.30
  -4   8   0  279.37   11.30
  -4   8   0  280.47   12.30
   4   8   0  258.97   11.10
  -6   8   0  864.61   34.40
  -6   8   0  861.81   34.90
  -6  -8   0  909.71   32.10
  -6   8   0  877.31   34.30
  -6   8   0  947.21   33.50
   6   8   0  944.71   32.70
  -6  -8   0  916.71   31.60
  -8   8   0   19.90    3.50
  -8  -8   0   26.00    2.30
  -8   8   0   17.60    3.50
  -8  -8   0   23.70    1.90
   8   8   0   27.20    2.50
  -8   8   0   16.00    2.80
 -10  -8   0  209.88    8.60
 -10   8   0  206.58   11.30
 -10   8   0  205.58   11.60
 -10   8   0  222.58   10.60
  10   8   0  219.08    9.10
 -10   8   0  211.58    8.10
 -10  -8   0  206.58    9.10
 -12  -8   0  290.77   12.40
  12   8   0  293.87   11.90
 -12  -8   0  284.97   11.80
 -12   8   0  306.87   14.90
 -12   8   0  302.97   14.70
 -12   8   0  294.27   13.60
 -14   8   0  134.19    8.90
  14   8   0  100.89    5.90
 -14   8   0  128.29    8.60
 -14  -8   0  114.89    6.60
 -14   8   0  110.89    7.90
 -16   8   0  108.49    7.80
 -16  -8   0   99.39    6.80
 -16   8   0  113.39    8.70
 -16   8   0  110.09    8.50
 -18   8   0   64.69    7.50
 -18   8   0   65.89    7.20
 -18  -8   0   84.99    6.10
 -18   8   0   64.09    6.90
 -20  -8   0   33.70    4.50
 -20   8   0   41.80    5.50
 -20   8   0   37.00    5.70
  -1   9   0  753.62   26.20
   1   9   0  719.73   27.30
   1   9   0  736.03   27.90
   1   9   0  741.93   25.60
  -1   9   0  758.22   28.50
  -1   9   0  712.43   27.60
  -3   9   0    7.30    1.40
   3   9   0    9.30    1.70
  -3   9   0    9.00    2.00
  -3   9   0    4.10    2.00
  -3   9   0    7.90    1.90
  -5   9   0 1350.86   48.30
  -5   9   0 1325.27   49.40
  -5   9   0 1348.67   50.39
  -5   9   0 1379.66   49.60
   5   9   0 1319.77   48.00
   7   9   0  760.22   29.00
  -7   9   0  855.61   32.00
  -7  -9   0  762.62   28.40
  -7   9   0  836.72   30.00
  -7   9   0  819.02   31.20
  -7  -9   0  758.82   27.80
  -9   9   0  192.38   10.50
   9   9   0  192.78    8.50
  -9   9   0  191.18   11.00
  -9   9   0  217.28   10.00
  -9  -9   0  193.28    7.70
  -9  -9   0  194.68    8.20
 -11   9   0 1084.29   39.50
  11   9   0 1004.10   37.70
 -11  -9   0 1012.60   37.80
 -11   9   0 1059.79   40.90
 -11   9   0 1118.89   40.70
 -11  -9   0 1003.00   37.10
 -13  -9   0   21.80    2.70
 -13   9   0   20.70    3.60
 -13   9   0   21.60    4.00
 -13   9   0   19.40    4.10
  13   9   0   20.00    2.60
 -15   9   0  144.49    9.00
 -15  -9   0  141.59    7.80
 -15   9   0  163.58   10.30
 -15   9   0  150.98   10.20
 -17  -9   0  212.68   10.60
 -17   9   0  214.58   12.60
 -17   9   0  233.68   12.90
 -17   9   0  207.48   11.60
 -19  -9   0   25.60    3.80
 -19   9   0   26.30    4.70
 -19   9   0   29.10    5.20
 -21  -9   0  143.89    8.80
 -21   9   0  129.69    9.30
 -21   9   0  146.89   10.50
   0  10   0  620.44   23.50
   0  10   0  609.64   21.60
   0  10   0  608.14   24.20
   2  10   0   32.30    1.40
  -2  10   0   31.70    3.80
   2  10   0   23.40    2.80
   2  10   0   28.70    3.00
  -2  10   0   29.10    3.20
  -4  10   0   45.50    3.20
  -4  10   0   40.10    4.30
   4  10   0   41.70    3.30
  -4  10   0   42.90    4.20
  -4  10   0   43.10    4.80
  -6  10   0  454.45   18.90
  -6  10   0  415.06   19.40
  -6  10   0  468.05   17.70
  -6  10   0  433.56   18.80
   6  10   0  429.76   17.10
   8  10   0   61.89    4.10
  -8 -10   0   62.49    2.80
  -8  10   0   62.79    4.90
  -8  10   0   71.89    6.50
  -8  10   0   50.59    5.40
  -8 -10   0   63.39    3.40
 -10  10   0  368.26   17.20
 -10  10   0  374.56   17.70
  10  10   0  400.86   15.10
 -10  10   0  368.86   16.20
 -10 -10   0  358.56   14.50
 -12  10   0  116.59    7.10
 -12  10   0  113.39    8.00
 -12  10   0  101.09    8.10
 -12 -10   0   96.09    5.50
  12  10   0  100.79    5.70
 -14 -10   0  173.78    8.70
 -14  10   0  187.98   10.40
 -14  10   0  198.48   11.30
 -14  10   0  182.48   11.50
 -16  10   0    9.70    4.00
 -16  10   0    5.50    3.20
 -16  10   0    6.50    3.10
 -16 -10   0    2.10    2.20
 -18  10   0  100.69    8.00
 -18 -10   0   90.59    6.50
 -18  10   0  105.29    8.70
 -18  10   0   76.89    8.10
 -20  10   0   19.00    4.60
 -20 -10   0   12.80    4.50
 -20  10   0   12.60    3.70
  -1  11   0  875.91   31.70
   1  11   0  856.11   33.20
   1  11   0  902.51   34.00
  -1  11   0  876.21   33.00
  -1  11   0  960.70   33.80
   1  11   0  891.61   31.10
  -1  11   0  902.61   34.50
  -3  11   0  108.19    6.60
  -3  11   0  100.89    7.40
  -3  11   0   92.09    5.10
  -3  11   0  110.39    6.50
   3  11   0  101.29    3.80
   3  11   0  104.29    5.70
   3  11   0   96.99    6.20
  -5  11   0 3356.36  119.29
  -5  11   0 3571.54  119.39
  -5  11   0 3369.16  117.79
  -5  11   0 3361.56  120.39
   5  11   0 3158.28  117.79
   7  11   0  540.55   21.10
  -7  11   0  529.25   22.90
  -7  11   0  550.64   21.60
  -7  11   0  576.44   24.00
  -7  11   0  555.94   23.00
   9  11   0  392.16   16.40
  -9  11   0  450.25   18.90
  -9  11   0  448.66   17.70
  -9 -11   0  395.66   15.60
  -9  11   0  411.76   19.40
 -11  11   0  364.66   17.40
  11  11   0  379.56   15.20
 -11 -11   0  344.57   14.50
 -11  11   0  401.66   16.70
 -11  11   0  393.06   18.30
 -13 -11   0  502.55   20.50
 -13  11   0  580.34   23.90
 -13  11   0  574.94   22.60
  13  11   0  511.05   20.80
 -13  11   0  531.35   24.30
 -15  11   0  460.05   21.60
 -15  11   0  456.25   21.00
 -15  11   0  482.15   20.20
 -15 -11   0  443.96   18.40
 -17  11   0  645.84   27.90
 -17 -11   0  577.14   24.80
 -17  11   0  664.03   27.70
 -17  11   0  672.73   26.70
 -19  11   0   11.00    4.70
 -19  11   0   14.30    5.30
 -19  11   0   14.50    4.00
   0  12   0  586.34   22.80
   0  12   0  610.54   21.40
   0  12   0  610.64   23.70
   0  12   0  594.54   24.50
  -2  12   0  780.12   28.20
  -2  12   0  750.22   29.60
  -2  12   0  811.72   30.30
   2  12   0  786.22   27.10
   2  12   0  769.92   30.30
   2  12   0  784.32   29.60
  -2  12   0  781.62   31.20
  -4  12   0  654.33   25.60
  -4  12   0  624.64   26.50
  -4  12   0  646.44   23.80
   4  12   0  613.14   22.20
  -4  12   0  625.64   25.20
   4  12   0  659.33   25.00
   4  12   0  623.84   24.40
  -6  12   0 3187.08  116.09
  -6  12   0 3294.17  114.89
  -6  12   0 3252.07  113.19
  -6  12   0 3285.77  115.09
   6  12   0 3091.49  113.19
  -8  12   0  173.28   11.30
  -8  12   0  164.98   10.40
  -8  12   0  170.48    9.00
   8  12   0  170.68    8.50
 -10  12   0  237.28   11.50
 -10  12   0  227.68   13.10
 -10 -12   0  235.28    9.50
 -10  12   0  205.28   12.20
  10  12   0  243.68   10.50
  12  12   0  613.44   23.30
 -12 -12   0  560.74   22.50
 -12  12   0  589.24   26.50
 -12  12   0  635.84   26.10
 -12  12   0  619.44   24.60
 -14  12   0   -1.30    3.00
 -14 -12   0    2.50    1.90
 -14  12   0   -0.60    2.80
 -14  12   0    1.80    3.00
 -16  12   0  937.81   39.20
 -16  12   0  944.11   38.70
 -16  12   0 1001.00   37.70
 -18  12   0   66.59    6.80
 -18  12   0   65.79    7.60
 -18  12   0   63.39    7.80
 -20  12   0   50.29    6.80
 -20  12   0   56.49    6.50
   1  13   0   37.70    4.80
   1  13   0   51.29    3.60
  -1  13   0   45.70    2.90
   1  13   0   60.19    4.70
  -1  13   0   39.10    4.50
  -1  13   0   53.89    4.40
   1  13   0   47.00    2.20
  -1  13   0   44.10    5.40
   3  13   0  139.99    5.10
  -3  13   0  139.19    8.40
  -3  13   0  161.78    9.60
  -3  13   0  143.69    6.60
  -3  13   0  147.89    8.10
   3  13   0  129.89    7.50
   3  13   0  135.29    6.00
   3  13   0  144.39    8.30
   5  13   0  237.28   10.80
  -5  13   0  202.18   11.40
   5  13   0  211.08   10.30
  -5  13   0  209.98   11.20
  -5  13   0  215.98   12.60
  -5  13   0  221.48    9.80
   7  13   0    0.90    1.60
  -7  13   0    1.10    2.60
  -7  13   0    1.20    2.60
  -7  13   0    2.00    2.40
  -7  13   0    2.90    1.90
  -9  13   0   37.00    5.60
  -9  13   0   45.20    4.70
  -9  13   0   38.00    5.30
   9  13   0   41.10    4.20
 -11  13   0  131.99    7.80
 -11  13   0   98.19    9.00
 -11  13   0  115.29    9.40
  11  13   0  125.19    7.10
 -13  13   0   71.29    6.20
  13  13   0   72.39    5.20
 -13  13   0   67.49    7.90
 -13  13   0   66.19    7.30
 -15  13   0   13.40    4.10
 -15  13   0   20.40    4.30
 -15  13   0   24.30    5.50
 -17  13   0   20.10    4.90
 -17  13   0   16.70    4.60
 -17  13   0   16.80    5.40
 -19  13   0   31.10    4.90
 -19  13   0   35.70    6.40
 -19  13   0   35.80    6.40
   0  14   0  247.38    9.50
   0  14   0  259.87   13.10
   0  14   0  245.18   12.00
   0  14   0  255.07   11.00
  -2  14   0  117.89    8.70
  -2  14   0  135.89    7.40
   2  14   0  126.19    6.00
  -2  14   0  124.49    5.80
   2  14   0  128.39    7.50
  -2  14   0  121.99    7.90
   2  14   0  137.09    8.40
   4  14   0   14.90    3.00
  -4  14   0   19.40    2.40
  -4  14   0   17.60    3.20
  -4  14   0   13.00    3.10
  -4  14   0   15.80    3.80
   4  14   0   11.80    2.70
  -6  14   0   11.30    3.60
   6  14   0   15.30    2.90
   6  14   0   10.90    2.60
  -6  14   0   10.30    3.20
  -6  14   0   13.00    2.30
  -6  14   0    9.20    2.70
   8  14   0   61.09    5.00
  -8  14   0   67.19    5.20
  -8  14   0   63.99    6.40
  -8  14   0   51.59    6.40
  -8  14   0   61.99    7.10
 -10  14   0   46.00    4.80
 -10  14   0   49.70    5.80
  10  14   0   56.69    5.10
 -10  14   0   51.19    6.70
 -12  14   0    0.70    3.10
  12  14   0    1.00    2.10
 -12  14   0    2.70    3.40
 -12  14   0    1.90    2.40
 -14  14   0   34.50    4.70
 -14  14   0   43.70    5.90
 -14  14   0   43.30    6.80
 -16  14   0   70.59    8.10
 -16  14   0   61.49    7.30
 -16  14   0   80.79    6.80
 -18  14   0   29.00    5.00
 -18  14   0   35.90    6.30
 -18  14   0   30.30    5.60
  -1  15   0   74.19    7.50
   1  15   0   68.09    6.80
   1  15   0   71.59    4.60
  -1  15   0   71.19    5.20
  -1  15   0   63.39    5.70
   1  15   0   66.49    5.90
  -1  15   0   75.29    4.70
   3  15   0    8.30    2.70
  -3  15   0    4.50    2.20
  -3  15   0   12.60    3.50
  -3  15   0    6.20    1.60
  -3  15   0    8.40    3.00
   3  15   0    4.70    2.50
  -5  15   0  189.78   10.00
  -5  15   0  188.98    8.50
  -5  15   0  162.48   11.20
   5  15   0  173.08    9.80
  -5  15   0  170.48   10.20
   5  15   0  165.18    9.10
   7  15   0   30.70    3.90
   7  15   0   35.00    4.20
  -7  15   0   26.50    5.20
  -7  15   0   39.40    5.60
  -7  15   0   30.20    4.40
  -7  15   0   26.40    3.50
  -9  15   0   21.30    4.80
  -9  15   0   17.60    4.10
  -9  15   0   17.20    3.20
   9  15   0   11.60    2.90
 -11  15   0   -0.60    2.50
 -11  15   0    9.10    3.80
 -11  15   0    1.80    4.00
  11  15   0   10.00    2.50
 -13  15   0   69.49    8.20
 -13  15   0   66.19    6.20
 -13  15   0   62.19    7.00
 -15  15   0   51.69    6.60
 -15  15   0   53.69    7.50
 -15  15   0   61.29    6.10
 -17  15   0   19.20    5.50
 -17  15   0   22.70    4.40
 -17  15   0   20.20    5.00
   0  16   0   25.00    4.40
   0  16   0   36.10    3.60
   0  16   0   22.30    3.90
   2  16   0   26.80    4.20
  -2  16   0   26.10    3.60
  -2  16   0   31.80    5.10
  -2  16   0   25.30    4.30
   2  16   0   25.70    4.30
  -4  16   0   68.99    5.70
  -4  16   0   56.89    6.80
  -4  16   0   70.99    4.30
   4  16   0   53.39    6.00
   4  16   0   53.09    5.50
  -4  16   0   49.00    5.80
  -6  16   0   96.19    7.90
  -6  16   0   97.69    6.00
   6  16   0   89.89    6.50
   6  16   0  109.29    7.40
  -6  16   0   99.09    7.20
  -6  16   0  112.99    9.30
  -8  16   0   40.50    5.20
   8  16   0   49.10    5.10
  -8  16   0   35.00    4.10
   8  16   0   40.10    4.80
  -8  16   0   42.50    6.00
  -8  16   0   38.60    6.20
  10  16   0   13.70    3.20
 -10  16   0   20.20    3.40
 -10  16   0   19.40    4.10
 -10  16   0   24.70    5.10
 -12  16   0    1.30    2.40
  12  16   0   -0.30    2.00
 -12  16   0    1.80    3.00
 -12  16   0   -1.80    2.80
 -14  16   0   -1.00    3.70
 -14  16   0   -0.60    2.70
 -14  16   0   -3.70    3.30
 -16  16   0   17.40    5.20
 -16  16   0   13.00    4.60
 -16  16   0   16.10    3.80
 -18  16   0   17.80    5.80
 -18  16   0   19.10    4.10
 -18  16   0   20.60    5.50
  -1  17   0   10.20    4.00
  -1  17   0   12.10    2.70
   1  17   0    7.10    3.20
  -1  17   0   11.10    3.50
   1  17   0   14.20    4.00
  -3  17   0    1.60    2.20
   3  17   0    2.30    2.30
   3  17   0    1.80    2.40
  -3  17   0    0.50    2.60
  -3  17   0    1.10    2.60
   5  17   0  283.37   13.90
  -5  17   0  264.97   15.10
  -5  17   0  249.28   13.10
  -5  17   0  271.37   14.10
   5  17   0  248.18   12.80
  -7  17   0   17.70    4.60
  -7  17   0   26.90    4.30
   7  17   0   19.60    3.80
  -7  17   0   24.10    3.30
  -7  17   0   22.20    5.10
   7  17   0   20.50    3.90
   9  17   0   37.20    4.80
  -9  17   0   36.50    5.20
  -9  17   0   41.70    6.60
  -9  17   0   45.90    4.50
  11  17   0   19.20    3.70
 -11  17   0   10.60    3.90
 -11  17   0   10.00    3.20
 -11  17   0   12.10    4.50
 -13  17   0   24.30    5.10
 -13  17   0   30.20    4.50
 -13  17   0   28.40    6.00
 -15  17   0   38.80    6.80
 -15  17   0   45.60    5.40
 -15  17   0   36.40    6.10
 -17  17   0   59.19    6.20
 -17  17   0   49.20    7.60
 -17  17   0   58.09    7.30
   0  18   0 1129.19   45.30
   0  18   0 1141.89   43.80
  -2  18   0   12.30    3.90
  -2  18   0   11.30    4.50
   2  18   0    9.40    3.50
   2  18   0    8.50    4.10
  -2  18   0    8.50    2.90
  -4  18   0  154.28    9.60
   4  18   0  164.78   10.20
   4  18   0  160.08   10.90
  -4  18   0  149.29   10.50
  -4  18   0  153.18   11.60
   6  18   0   32.80    4.80
  -6  18   0   41.30    5.20
  -6  18   0   30.70    5.80
  -6  18   0   37.90    6.10
   6  18   0   31.80    5.30
   8  18   0  345.47   16.20
  -8  18   0  318.67   17.70
  -8  18   0  354.36   16.90
  -8  18   0  347.37   18.70
 -10  18   0  526.65   24.60
  10  18   0  493.15   21.70
 -10  18   0  508.95   22.90
 -12  18   0  168.78   12.80
  12  18   0  149.79    9.50
 -12  18   0  159.38    9.30
 -12  18   0  140.29   10.40
 -14  18   0   24.70    6.30
 -14  18   0   28.20    4.50
 -14  18   0   22.60    5.50
 -16  18   0   22.90    5.10
 -16  18   0   23.10    6.00
   1  19   0  752.52   32.30
  -1  19   0  743.63   32.20
   1  19   0  711.63   30.40
  -1  19   0  778.02   31.00
   3  19   0  335.57   17.80
  -3  19   0  365.26   16.00
  -3  19   0  349.77   19.10
   3  19   0  321.67   16.50
  -3  19   0  364.76   17.50
   5  19   0   96.09    7.80
  -5  19   0   69.69    7.00
   5  19   0  101.19    8.90
  -5  19   0   65.09    8.40
  -5  19   0   73.49    7.90
  -7  19   0  315.07   18.20
   7  19   0  319.27   17.70
   7  19   0  307.17   15.70
  -7  19   0  341.07   16.10
  -7  19   0  307.27   16.80
   9  19   0   13.40    4.10
  -9  19   0   21.80    4.60
  -9  19   0   23.00    5.60
 -11  19   0  895.11   38.10
 -11  19   0  897.51   35.90
  11  19   0  857.01   34.90
 -13  19   0   28.90    5.60
 -13  19   0   39.70    7.20
 -15  19   0   42.20    7.50
 -15  19   0   34.40    6.00
   0  20   0   80.19    9.00
   0  20   0   85.79    8.10
   2  20   0  147.49    9.70
  -2  20   0  140.29   10.00
  -2  20   0  132.49   11.30
   2  20   0  157.68   11.30
   4  20   0   19.00    4.30
  -4  20   0   10.00    4.40
  -4  20   0    8.40    4.00
   4  20   0    8.30    3.40
  -4  20   0   15.90    4.90
  -6  20   0  119.29   10.10
   6  20   0  118.09    9.40
  -6  20   0  131.49   11.10
   6  20   0  101.29    8.80
  -6  20   0  116.29    8.30
  -8  20   0   71.99    8.60
   8  20   0   70.79    7.10
  -8  20   0   78.19    9.00
  -8  20   0   75.19    7.40
  10  20   0   19.00    4.10
 -10  20   0   19.40    4.30
 -10  20   0   22.50    5.80
 -12  20   0   11.20    5.00
 -12  20   0   15.30    4.70
 -14  20   0   54.69    6.80
 -14  20   0   55.59    8.40
  -1  21   0  133.39    9.80
   1  21   0  132.49   10.80
  -1  21   0  148.39   11.20
   1  21   0  109.69    9.10
  -3  21   0    0.90    4.30
   3  21   0    3.60    3.90
  -3  21   0    2.10    3.40
   3  21   0    4.60    3.30
   5  21   0  297.17   16.30
   5  21   0  294.77   15.10
  -5  21   0  259.07   15.60
  -5  21   0  285.27   17.00
   7  21   0   27.30    4.90
  -7  21   0   27.10    6.30
  -7  21   0   28.80    5.90
  -7  21   0   28.30    4.80
   9  21   0   47.60    6.20
  -9  21   0   38.10    5.70
  -9  21   0   38.60    7.30
  11  21   0  113.29    8.60
 -11  21   0   79.89    8.20
 -11  21   0   87.69    9.90
 -13  21   0   40.70    7.40
 -13  21   0   38.80    6.30
   0  22   0   -0.10    3.60
   0  22   0   -0.50    3.50
   2  22   0   17.40    4.90
  -2  22   0   24.90    5.70
  -2  22   0   19.40    4.80
   2  22   0   26.30    5.00
   4  22   0    8.00    3.80
  -4  22   0    2.90    4.00
   4  22   0    7.30    3.60
  -4  22   0   10.00    4.80
  -6  22   0   24.40    5.50
  -6  22   0   14.50    5.70
   6  22   0   22.90    5.10
  -8  22   0    4.80    3.00
  -8  22   0    1.20    4.40
   8  22   0    4.40    3.50
  -8  22   0   -2.10    4.20
 -10  22   0    4.60    3.40
 -10  22   0    1.00    4.10
  10  22   0    6.60    3.10
 -12  22   0   -1.60    4.60
 -12  22   0   -2.90    3.20
  -1  23   0   64.89    9.20
   1  23   0   79.09    8.50
   1  23   0   60.29    8.50
  -1  23   0   59.09    7.70
   3  23   0   26.00    5.90
  -3  23   0   18.00    5.50
   3  23   0   19.20    5.30
  -3  23   0   18.50    5.50
   5  23   0  204.58   13.70
   5  23   0  211.38   12.80
  -5  23   0  201.18   13.60
  -5  23   0  203.68   15.00
  -7  23   0   21.30    5.60
  -7  23   0   18.90    5.70
   7  23   0   17.30    4.60
   9  23   0   21.80    4.80
  -9  23   0    9.70    5.20
 -11  23   0   32.30    5.50
 -11  23   0   28.20    7.00
   0  24   0    3.20    4.00
   0  24   0    0.10    4.70
  -2  24   0    6.10    4.50
  -2  24   0   10.40    5.00
   2  24   0    1.70    4.00
   2  24   0    5.20    4.50
  -4  24   0    0.90    4.40
   4  24   0    0.50    4.00
   4  24   0    0.50    3.70
  -4  24   0   -7.50    3.50
  -6  24   0    4.80    5.00
   6  24   0    1.70    4.40
  -6  24   0    7.00    5.30
  -8  24   0    8.40    6.10
  -8  24   0    2.90    5.40
   8  24   0   13.60    4.40
 -10  24   0    2.10    5.40
  10  24   0   10.50    4.50
   1  25   0   -5.00    4.20
   1  25   0   -3.80    3.80
  -1  25   0    1.20    4.30
  -1  25   0   -4.40    4.30
  -3  25   0   10.30    5.80
   3  25   0    4.60    4.70
  -3  25   0    5.70    4.60
   3  25   0    4.40    4.90
  -5  25   0   13.40    6.10
  -5  25   0   14.30    5.50
   5  25   0   18.10    5.80
  -7  25   0    5.70    4.80
   7  25   0   -1.70    3.60
  -7  25   0    3.50    5.30
   9  25   0    6.80    4.40
  -9  25   0    7.60    5.30
   0  26   0   92.59    9.90
   0  26   0   82.19   10.30
   2  26   0   -6.10    3.70
  -2  26   0    4.60    4.80
   2  26   0   -7.40    4.10
  -2  26   0    0.80    4.70
  -4  26   0    5.00    5.00
  -4  26   0   12.60    5.40
   4  26   0    8.40    4.80
   6  26   0   -1.40    3.40
  -6  26   0    2.20    4.70
  -6  26   0   -0.80    4.70
   1  27   0    0.30    4.00
   1  27   0   -0.20    4.10
  -1  27   0   -3.00    4.30
  -1  27   0    1.60    4.60
  -3  27   0   13.80    6.10
   3  27   0   14.50    6.10
   3  27   0   25.00    6.10
  -3  27   0   14.60    5.40
  -1   0  -1    0.00    0.10
   3   0   1 2711.43   94.39
  -3   0   1 2793.82   93.79
  -3   0  -1 2635.44   93.19
  -3   0  -1 2708.03   93.39
  -3   0   1 2514.85   93.29
  -3   0   1 2732.13   94.49
  -3   0  -1 2733.33   93.29
  -5   0  -1   14.90    1.80
   5   0   1   11.90    1.20
  -5   0   1   11.80    1.30
  -5   0   1   11.40    1.70
  -5   0  -1   11.90    1.70
  -5   0   1   12.20    1.30
  -5   0   1   15.90    1.80
  -5   0  -1   16.80    1.70
   5   0  -1   15.70    1.10
  -7   0  -1 1408.86   50.19
  -7   0   1 1450.55   50.69
  -7   0   1 1347.97   49.80
   7   0  -1 1417.86   49.40
   7   0   1 1378.36   49.70
  -7   0  -1 1458.75   50.79
  -7   0   1 1455.55   49.99
  -7   0   1 1347.97   50.79
  -7   0  -1 1461.55   50.79
  -9   0   1    2.40    1.40
  -9   0   1    1.90    1.10
   9   0   1    1.20    0.90
   9   0  -1    2.90    0.90
  -9   0  -1    2.90    1.40
  -9   0  -1    1.30    1.30
  -9   0  -1    2.70    1.20
  -9   0   1    3.30    1.50
 -11   0   1 4978.20  178.98
 -11   0   1 4992.10  179.18
  11   0  -1 5208.88  177.38
 -11   0  -1 5174.98  178.18
 -11   0   1 5059.79  177.88
  11   0   1 5208.48  177.58
 -11   0  -1 4918.71  178.98
 -11   0  -1 5421.86  179.48
 -13   0   1   49.40    4.90
 -13   0  -1   58.29    4.30
 -13   0  -1   55.09    4.90
 -13   0   1   58.69    4.90
 -13   0  -1   66.89    5.40
 -13   0   1   60.49    4.10
  13   0  -1   57.49    3.50
  13   0   1   57.99    3.80
  15   0   1    4.50    1.70
 -15   0  -1    3.00    2.10
 -15   0  -1    4.50    2.30
 -15   0   1    1.90    2.20
 -15   0  -1    4.10    2.00
 -15   0   1    1.80    2.10
 -17   0   1  140.49    9.30
 -17   0   1  145.39    9.20
 -17   0  -1  151.18    9.40
 -17   0  -1  151.08    9.30
 -19   0   1  292.07   14.50
 -19   0   1  295.67   14.10
 -19   0  -1  279.97   14.00
 -19   0  -1  269.77   14.30
 -21   0  -1  947.21   37.00
 -21   0  -1  943.81   36.60
 -21   0   1  896.71   36.50
 -21   0   1  906.91   36.40
   0   1   1    0.00    0.10
  -2   1   1  559.04   20.00
  -2  -1  -1  547.35   19.70
  -2  -1  -1  596.44   19.80
  -2   1   1  542.55   19.80
  -2   1   1  556.84   19.80
  -2  -1  -1  529.25   19.70
  -2  -1   1  572.34   19.80
   2   1   1  599.14   19.70
  -2   1  -1  557.24   20.10
  -2  -1   1  570.84   19.80
  -2   1  -1  552.54   20.10
  -2   1  -1  544.35   19.90
  -4   1   1    2.40    0.60
  -4   1   1    1.60    0.80
  -4  -1  -1    1.70    0.80
  -4  -1  -1    3.10    0.80
  -4  -1  -1    1.40    0.70
   4   1  -1    2.60    0.50
  -4   1   1    2.50    0.90
  -4   1  -1    1.10    0.80
  -4  -1   1    1.30    0.80
  -4   1  -1    1.90    0.90
  -4   1  -1    1.50    0.90
  -4  -1   1    2.40    0.50
  -4  -1   1    5.20    1.10
  -4  -1   1    2.20    0.70
   4   1   1    1.80    0.60
  -6  -1  -1  374.56   13.80
   6  -1   1  363.96   13.20
  -6   1   1  332.57   12.90
  -6   1   1  333.77   13.50
   6   1  -1  354.26   12.70
  -6  -1  -1  339.07   13.10
  -6   1   1  333.17   13.80
  -6  -1  -1  347.67   13.70
  -6   1   1  348.87   14.20
  -6   1  -1  350.56   13.90
  -6  -1   1  357.36   13.80
  -6   1  -1  363.76   14.10
  -6  -1   1  325.37   12.80
  -6   1  -1  355.96   13.70
  -6  -1   1  352.76   13.80
   6   1   1  364.16   12.90
  -8  -1  -1 1165.58   43.20
  -8   1   1 1170.78   43.00
   8  -1   1 1232.88   43.10
  -8   1   1 1241.98   43.70
   8   1  -1 1211.18   42.60
  -8  -1  -1 1260.27   44.10
  -8   1   1 1168.28   44.10
  -8   1   1 1236.68   44.50
  -8  -1  -1 1232.78   44.00
   8  -1  -1 1215.48   42.90
  -8  -1   1 1204.78   42.90
  -8  -1   1 1255.77   44.10
  -8  -1   1 1228.88   44.10
   8   1   1 1185.38   42.90
  -8   1  -1 1211.08   44.20
  -8   1  -1 1190.18   44.40
  -8   1  -1 1241.18   43.80
 -10  -1  -1  577.14   22.20
 -10  -1  -1  576.84   23.10
  10  -1   1  579.24   22.00
 -10   1   1  612.14   23.60
  10   1  -1  601.64   21.60
 -10   1   1  548.75   23.10
 -10  -1  -1  557.84   23.00
 -10   1   1  599.24   22.50
 -10  -1   1  592.14   21.90
 -10  -1   1  631.24   23.30
 -10   1  -1  608.84   22.80
  10   1   1  614.44   21.90
 -10   1  -1  588.94   23.60
  10  -1  -1  608.24   21.80
 -10   1  -1  604.34   23.40
 -10  -1   1  587.04   23.20
  12  -1   1   12.70    2.00
 -12  -1  -1   10.40    2.50
 -12   1   1   20.60    2.60
 -12  -1  -1    6.70    2.40
 -12   1   1    8.70    2.70
 -12   1   1   10.80    2.70
  12   1  -1   14.70    1.80
 -12  -1  -1    9.30    2.10
  12  -1  -1   12.40    1.80
 -12  -1   1   10.20    1.70
  12   1   1   11.20    1.90
 -12   1  -1   13.20    2.90
 -12   1  -1    9.20    2.60
 -12   1  -1   13.70    2.40
 -12  -1   1   11.50    2.70
 -12  -1   1   11.20    2.70
 -14   1   1  125.19    6.70
  14  -1   1  116.99    6.10
 -14  -1  -1  124.99    7.40
 -14  -1  -1  118.09    6.40
 -14   1   1  120.99    7.80
 -14   1   1  112.59    7.30
  14   1  -1  111.69    5.60
 -14  -1  -1  117.29    7.30
 -14  -1   1  116.59    7.40
 -14   1  -1  144.59    7.20
 -14  -1   1  133.19    8.50
  14   1   1  112.39    5.90
 -14   1  -1  136.29    7.90
 -14  -1   1  116.29    7.40
 -14   1  -1  105.59    7.40
  14  -1  -1  113.49    5.80
 -16   1   1  324.07   15.60
 -16  -1  -1  334.37   15.40
  16  -1   1  340.07   13.70
 -16  -1  -1  323.37   15.20
 -16   1   1  335.17   15.40
 -16  -1   1  322.67   15.40
 -16  -1   1  337.87   15.30
 -16   1  -1  336.57   15.50
 -16   1  -1  340.47   15.80
 -18  -1  -1  128.29    8.60
 -18   1   1  129.39    9.00
 -18   1   1  130.39    8.90
 -18  -1  -1  137.89    9.00
 -18   1  -1  143.89    9.10
 -18  -1   1  115.39    8.20
 -18   1  -1  132.59    8.80
 -18  -1   1  139.59    9.00
 -20  -1  -1    4.50    3.00
 -20   1   1    1.00    3.00
 -20  -1  -1    0.20    3.10
 -20   1   1    0.70    2.70
 -20  -1   1    2.50    3.10
 -20  -1   1    2.90    2.80
 -20   1  -1    1.30    2.80
 -20   1  -1    1.20    3.10
 -22  -1  -1   71.39    7.40
 -22   1   1   80.19    8.00
 -22  -1  -1  100.19    8.00
 -22   1   1   79.49    7.90
 -22   1  -1   93.99    8.20
 -22   1  -1   87.79    8.10
 -22  -1   1   71.29    7.10
 -22  -1   1   68.99    7.20
  -1   2   1  980.40   35.60
  -1  -2  -1 1042.50   35.60
  -1  -2   1 1094.19   35.30
   1   2   1 1043.90   35.50
  -1   2  -1  936.31   35.90
  -1   2  -1 1019.70   36.10
  -3  -2  -1   46.80    2.20
  -3   2   1   43.60    2.60
   3   2  -1   43.90    1.90
  -3   2   1   42.70    2.40
  -3  -2  -1   45.80    2.20
  -3  -2  -1   44.60    2.10
  -3   2   1   39.20    2.70
  -3  -2   1   47.60    2.30
  -3   2  -1   41.60    2.90
  -3   2  -1   46.90    1.70
  -3   2  -1   41.20    2.70
  -3   2  -1   49.70    2.60
   3   2   1   45.70    2.10
  -3  -2   1   44.50    2.30
  -5   2   1 3233.88  106.69
  -5  -2  -1 3225.98  105.99
  -5  -2  -1 2982.10  106.09
  -5   2   1 2909.31  106.39
  -5   2   1 2806.52  106.69
  -5  -2  -1 3050.19  105.69
   5   2  -1 3142.79  106.49
  -5   2   1 3077.29  106.29
  -5  -2   1 3265.87  106.29
  -5   2  -1 3038.00  106.59
  -5   2  -1 3022.40  106.49
  -5  -2   1 2896.91  105.69
  -5   2  -1 2941.21  106.79
  -5  -2   1 3009.60  106.19
   5   2   1 3144.99  105.59
   7   2  -1  177.48    7.00
  -7  -2  -1  170.08    7.30
  -7   2   1  174.98    7.20
  -7  -2  -1  181.78    7.90
  -7   2   1  183.68    8.30
  -7   2   1  193.98    8.90
  -7   2   1  175.28    8.20
  -7  -2  -1  184.68    8.00
   7   2   1  179.48    7.20
  -7   2  -1  188.98    8.40
  -7   2  -1  181.38    8.70
  -7  -2   1  179.18    8.00
  -7   2  -1  180.78    8.30
  -7  -2   1  173.78    7.00
  -7  -2   1  206.88    8.20
  -9  -2  -1  357.86   13.70
  -9   2   1  329.97   14.40
  -9   2   1  345.07   13.50
  -9  -2  -1  363.06   14.50
   9   2  -1  363.96   13.20
  -9   2   1  339.57   15.10
  -9   2   1  359.96   14.80
   9  -2   1  361.46   13.90
  -9  -2  -1  365.86   14.50
  -9   2  -1  338.87   14.50
  -9   2  -1  343.37   14.90
  -9  -2   1  338.77   13.30
  -9  -2   1  384.36   14.70
  -9   2  -1  406.76   15.60
  -9  -2   1  358.26   14.60
   9   2   1  339.97   13.40
 -11  -2  -1  403.96   15.90
 -11   2   1  424.86   17.30
 -11  -2  -1  401.46   16.80
 -11   2   1  418.26   16.80
  11  -2   1  425.96   16.10
 -11   2   1  440.66   17.80
 -11  -2  -1  420.16   17.00
  11   2  -1  382.46   15.30
 -11   2  -1  418.46   17.70
 -11  -2   1  413.66   16.90
  11   2   1  395.96   15.60
  11  -2  -1  388.76   15.70
 -11   2  -1  403.46   16.80
 -11  -2   1  426.96   17.10
 -11   2  -1  418.06   17.40
 -11  -2   1  419.46   15.60
  13   2  -1  401.26   15.50
  13  -2   1  410.66   16.20
 -13  -2  -1  407.36   17.20
 -13  -2  -1  411.76   17.30
 -13   2   1  423.76   18.00
 -13   2   1  412.26   17.50
 -13  -2  -1  418.86   16.20
 -13   2   1  423.06   17.00
 -13   2  -1  426.56   17.20
 -13  -2   1  395.36   15.70
 -13  -2   1  420.36   17.30
 -13   2  -1  391.36   17.90
 -13  -2   1  405.76   17.30
 -13   2  -1  392.26   17.60
  13  -2  -1  414.66   15.90
  13   2   1  404.06   15.80
 -15  -2  -1  320.77   15.40
 -15   2   1  346.07   16.10
 -15   2   1  336.77   14.90
  15  -2   1  368.66   14.30
 -15   2   1  360.86   15.80
 -15  -2  -1  342.07   15.30
 -15   2  -1  340.07   16.10
  15   2   1  343.77   13.80
 -15   2  -1  365.76   15.30
  15  -2  -1  337.37   13.90
 -15   2  -1  353.36   15.80
 -15  -2   1  346.57   15.60
 -15  -2   1  342.27   15.40
 -17  -2  -1  363.16   17.20
 -17  -2  -1  408.96   17.70
 -17   2   1  416.46   17.90
 -17   2   1  397.76   18.30
 -17  -2   1  385.06   17.30
 -17   2  -1  392.86   18.20
 -17   2  -1  396.06   17.80
 -17  -2   1  385.86   17.50
 -19  -2  -1   23.20    4.10
 -19   2   1   16.30    3.90
 -19  -2  -1   21.00    3.90
 -19   2   1   16.70    3.90
 -19   2  -1   16.30    4.20
 -19   2  -1   17.70    4.10
 -19  -2   1   19.30    3.90
 -19  -2   1   19.30    3.80
 -21   2   1   39.00    5.80
 -21   2   1   22.20    4.80
 -21  -2  -1   41.80    5.40
 -21  -2  -1   38.80    5.50
 -21   2  -1   39.70    5.50
 -21  -2   1   45.40    5.70
 -21   2  -1   38.20    5.30
 -21  -2   1   31.10    4.80
   0   3   1  137.19    5.00
   0   3  -1  144.19    4.90
   0   3  -1  137.59    5.20
   0   3  -1  130.19    5.80
   0   3  -1  144.69    5.60
   0   3   1  133.29    5.30
  -2   3   1   67.79    2.80
  -2  -3  -1   64.89    2.60
  -2   3   1   60.39    3.10
  -2   3   1   65.19    3.30
  -2  -3  -1   59.39    2.50
   2   3  -1   62.29    2.70
  -2   3  -1   61.49    3.70
  -2  -3   1   65.59    2.60
  -2   3  -1   62.39    3.00
  -2   3  -1   59.89    3.40
  -2   3  -1   66.39    3.40
   2   3   1   63.29    2.70
  -4   3   1   12.40    1.60
  -4  -3  -1   10.30    1.10
  -4  -3  -1    9.30    1.10
   4   3  -1    9.20    0.90
  -4   3   1   13.70    1.70
  -4   3   1   10.40    1.80
  -4  -3   1   11.20    1.10
  -4   3  -1   10.20    1.80
  -4   3  -1   10.50    1.50
  -4   3  -1   10.50    1.80
  -4   3  -1   11.60    0.70
  -4  -3   1    9.00    1.20
   4   3   1    9.00    1.00
  -6   3   1   43.70    3.60
  -6  -3  -1   41.60    2.40
  -6   3   1   42.70    2.20
   6   3  -1   39.20    2.20
  -6  -3  -1   43.30    2.60
  -6   3   1   41.60    3.40
  -6   3   1   38.80    3.10
  -6  -3  -1   47.00    2.80
  -6   3  -1   45.70    3.80
  -6   3  -1   40.10    2.00
  -6  -3   1   52.49    3.10
   6   3   1   53.29    2.50
  -6   3  -1   41.30    3.40
  -6  -3   1   42.40    2.80
  -6   3  -1   44.40    3.40
  -6  -3   1   39.90    2.10
  -8  -3  -1   70.69    4.20
  -8   3   1   64.59    3.40
  -8   3   1   76.29    5.20
  -8   3   1   65.99    4.60
  -8   3   1   77.49    4.80
  -8  -3  -1   65.79    3.60
   8   3  -1   67.09    3.30
  -8  -3  -1   73.89    4.00
  -8  -3   1   68.69    3.20
  -8  -3   1   72.09    4.10
  -8   3  -1   65.19    4.70
  -8   3  -1   80.99    5.30
   8   3   1   69.79    3.50
  -8   3  -1   70.39    4.80
  -8  -3   1   82.49    4.40
 -10  -3  -1   36.40    2.70
 -10   3   1   35.30    3.70
 -10   3   1   29.90    3.80
  10   3  -1   31.80    2.20
 -10  -3  -1   36.90    3.50
 -10  -3  -1   37.80    3.20
 -10   3   1   35.30    3.80
 -10   3   1   32.70    2.40
 -10   3  -1   27.70    3.40
 -10  -3   1   32.60    3.40
  10   3   1   30.80    2.50
 -10  -3   1   33.20    2.30
 -10   3  -1   27.20    3.70
 -10   3  -1   26.20    3.50
 -10  -3   1   39.20    3.30
 -12   3   1    3.50    1.90
 -12   3   1   -2.70    2.00
 -12  -3  -1   -0.40    1.60
 -12  -3  -1    0.80    1.10
  12   3  -1    0.90    0.90
  12  -3   1    0.00    1.20
 -12   3   1    0.90    1.90
 -12  -3  -1    0.40    1.40
 -12   3  -1    1.60    1.90
  12  -3  -1    0.20    1.30
 -12   3  -1    2.70    1.80
 -12  -3   1   -0.90    1.50
 -12  -3   1    1.40    1.00
  12   3   1   -0.30    1.10
 -12   3  -1    7.00    2.50
 -12  -3   1    2.00    1.70
 -14  -3  -1    7.00    2.40
 -14   3   1    9.70    2.40
 -14  -3  -1    6.40    2.10
  14  -3   1    7.90    1.90
  14   3  -1    8.20    1.50
 -14   3   1    9.30    2.90
 -14   3   1   11.60    2.90
  14   3   1    9.50    1.70
 -14   3  -1    6.20    2.60
  14  -3  -1    7.00    1.70
 -14   3  -1    6.50    2.40
 -14  -3   1    7.20    2.40
 -14  -3   1    8.00    2.20
 -14   3  -1    5.10    2.30
 -16   3   1   17.40    4.20
 -16   3   1   13.60    3.90
  16  -3   1   16.20    2.70
 -16  -3  -1   10.70    3.20
 -16  -3  -1   16.50    3.40
 -16   3  -1   17.40    3.80
 -16   3  -1   12.00    3.80
 -16  -3   1   15.90    3.60
 -16  -3   1   11.50    3.30
 -16   3  -1   20.00    3.50
 -18  -3  -1    8.60    3.00
 -18  -3  -1    6.50    2.90
 -18   3   1    8.20    3.40
 -18   3   1    8.60    3.40
 -18  -3   1    2.70    2.30
 -18  -3   1    1.80    2.40
 -18   3  -1    4.50    2.90
 -18   3  -1    7.10    3.40
 -20   3   1    2.20    2.60
 -20   3   1   -0.20    2.50
 -20  -3  -1   -2.10    2.50
 -20  -3  -1   -0.80    2.80
 -20  -3   1    0.30    2.70
 -20   3  -1    1.30    2.80
 -20   3  -1    1.00    2.80
 -20  -3   1   -3.60    2.20
 -22   3   1    4.00    3.80
 -22   3   1    8.80    3.70
 -22  -3  -1   -3.50    2.70
 -22  -3   1    2.10    3.10
 -22   3  -1    3.40    3.80
 -22   3  -1   -1.40    2.90
   1   4  -1  337.47   11.70
  -1   4   1  352.06   12.40
   1   4  -1  357.36   12.60
   1   4  -1  323.67   12.30
  -1   4   1  332.17   11.80
  -1   4  -1  313.77   13.10
  -1   4  -1  315.67   12.70
   1   4   1  332.17   12.20
  -1   4  -1  325.77   12.50
  -1   4  -1  327.97   12.00
   3   4  -1  251.27    9.60
  -3   4   1  259.17   10.80
  -3  -4  -1  262.17    9.40
  -3   4   1  248.98   10.30
  -3   4   1  280.87   10.00
  -3  -4  -1  264.17    9.50
  -3  -4   1  253.47    9.20
  -3  -4   1  270.17    9.60
   3   4   1  259.37    9.70
  -3   4  -1  247.48   10.10
  -3   4  -1  264.77   11.10
  -3   4  -1  263.17   10.70
  -5   4   1 2185.68   75.09
   5   4  -1 2214.88   73.29
  -5  -4  -1 2158.08   73.39
  -5  -4  -1 2088.29   73.59
  -5   4   1 2182.48   74.29
  -5   4  -1 2091.39   74.39
   5   4   1 2161.58   73.49
  -5   4  -1 1942.41   74.79
  -5  -4   1 2175.88   73.79
  -5   4  -1 2037.20   75.09
  -5  -4   1 2081.39   73.39
  -5   4  -1 2002.50   72.99
  -7   4   1  120.69    5.20
  -7   4   1  135.89    7.10
  -7  -4  -1  121.39    5.60
   7   4  -1  131.59    5.30
  -7  -4  -1  130.29    5.90
  -7   4   1  121.09    6.50
  -7   4   1  127.59    6.90
  -7   4  -1  117.09    6.90
   7   4   1  138.09    5.50
  -7  -4   1  141.79    6.20
  -7   4  -1  121.29    6.50
  -7   4  -1  126.69    5.00
  -7  -4   1  131.99    5.80
  -7   4  -1  126.89    7.00
  -9   4   1  313.37   13.00
   9   4  -1  270.17   10.40
  -9  -4  -1  271.87   11.40
  -9  -4  -1  275.27   10.70
  -9  -4  -1  272.67   11.20
  -9   4   1  272.57   10.50
  -9   4   1  264.97   12.30
  -9   4   1  270.77   12.10
  -9   4  -1  301.77   13.00
  -9   4  -1  270.47   12.40
  -9  -4   1  287.27   11.40
   9   4   1  252.47   10.60
  -9   4  -1  262.57   12.10
  -9  -4   1  262.17   11.50
 -11  -4  -1   18.00    2.50
 -11  -4  -1   18.90    2.80
 -11   4   1   17.70    3.10
  11   4  -1   18.90    1.90
 -11   4   1   14.70    3.10
 -11  -4  -1   16.10    1.90
 -11   4   1   13.60    1.80
 -11   4   1   18.10    3.20
  11   4   1   19.60    2.10
 -11  -4   1   16.30    2.40
 -11  -4   1   21.40    2.80
 -11   4  -1   16.90    3.30
 -11   4  -1   13.60    3.00
 -11  -4   1   20.80    1.90
 -11   4  -1   13.60    2.90
 -13  -4  -1  298.67   12.00
 -13  -4  -1  318.57   13.40
 -13  -4  -1  299.57   13.00
  13  -4   1  307.27   12.80
 -13   4   1  321.57   14.60
 -13   4   1  311.37   13.90
 -13   4   1  287.27   13.60
  13   4  -1  290.87   11.70
 -13  -4   1  283.57   13.30
 -13   4  -1  293.87   13.80
 -13   4  -1  301.47   14.40
 -13   4  -1  308.37   14.00
 -13  -4   1  305.67   13.10
  13   4   1  292.27   12.00
 -15  -4  -1  252.07   11.90
 -15   4   1  264.87   12.70
 -15   4   1  257.17   12.30
 -15  -4  -1  245.98   12.10
  15  -4   1  246.98   11.20
 -15   4   1  248.88   13.10
 -15  -4   1  264.97   12.00
 -15  -4   1  282.97   12.30
 -15   4  -1  246.38   13.30
  15   4   1  251.17   10.60
 -15   4  -1  252.37   12.70
  15  -4  -1  248.18   11.00
 -15   4  -1  263.67   12.60
 -17   4   1  226.88   12.20
 -17   4   1  213.58   11.50
 -17  -4  -1  199.38   10.90
 -17  -4  -1  206.38   10.80
 -17   4  -1  210.68   12.10
 -17  -4   1  216.18   11.00
 -17   4  -1  213.88   11.50
 -17  -4   1  216.08   10.80
 -19  -4  -1   46.50    5.30
 -19  -4  -1   36.20    4.50
 -19   4   1   40.20    5.30
 -19   4   1   37.70    5.40
 -19   4  -1   40.40    5.30
 -19   4  -1   45.10    6.10
 -19  -4   1   43.20    5.10
 -21   4   1    0.20    3.30
 -21   4   1   -3.50    3.20
 -21  -4  -1   -3.60    2.50
 -21   4  -1   -2.50    2.80
 -21  -4   1    0.90    2.70
 -21   4  -1    1.60    3.20
   0   5   1 1076.49   35.80
   0   5  -1 1036.10   36.00
   0   5  -1 1010.90   36.50
   0   5  -1  979.30   35.00
   0   5  -1  937.21   35.50
   0   5   1 1016.90   35.00
  -2   5   1   61.39    3.70
  -2   5   1   56.39    3.40
   2   5  -1   63.59    3.20
   2   5  -1   54.79    3.00
  -2   5   1   54.79    2.70
   2   5   1   57.49    2.90
  -2  -5   1   66.09    2.20
  -2   5  -1   50.49    3.50
  -2   5  -1   56.49    4.00
  -2   5  -1   54.09    3.60
  -2   5  -1   46.80    2.90
  -4   5   1   35.40    3.20
   4   5  -1   31.00    2.00
  -4  -5  -1   30.50    1.70
  -4   5   1   34.80    3.20
  -4  -5  -1   34.60    1.90
  -4   5   1   39.20    2.60
  -4  -5   1   35.10    2.00
  -4  -5   1   32.30    1.60
  -4   5  -1   41.50    3.60
  -4   5  -1   43.50    3.40
  -4   5  -1   42.40    2.90
   4   5   1   36.10    2.20
  -6   5   1    9.70    1.80
   6   5  -1    8.40    1.10
  -6  -5  -1   10.40    1.20
  -6  -5  -1   10.00    1.30
  -6   5   1   10.00    2.10
  -6   5   1   10.90    2.20
  -6   5  -1    5.60    2.00
   6   5   1   11.50    1.40
  -6  -5   1    7.80    1.30
  -6   5  -1    9.10    0.80
  -6   5  -1    8.80    1.90
  -6   5  -1    7.10    2.10
  -6  -5   1    7.80    1.00
  -8   5   1  224.48   10.70
  -8  -5  -1  204.98    8.90
  -8   5   1  219.38   10.70
  -8  -5  -1  232.78    9.30
  -8   5   1  226.88    8.50
   8   5  -1  222.38    8.70
  -8   5   1  232.78   10.20
  -8   5  -1  219.48   10.80
  -8  -5   1  230.98    9.50
  -8   5  -1  206.58    8.20
  -8   5  -1  205.88   10.70
  -8  -5   1  230.48    9.10
  -8   5  -1  221.08   10.20
   8   5   1  233.98    8.90
 -10  -5  -1  282.47   11.60
 -10   5   1  273.07   10.90
 -10   5   1  291.77   13.30
 -10   5   1  290.87   12.80
 -10  -5  -1  301.87   12.10
 -10   5   1  322.87   13.80
  10   5  -1  278.97   11.00
  10   5   1  285.67   11.30
 -10   5  -1  268.87   13.20
 -10  -5   1  289.37   12.10
 -10   5  -1  289.47   13.00
 -10  -5   1  277.97   11.70
 -10   5  -1  280.17   13.50
 -12   5   1   36.90    4.30
 -12  -5  -1   38.60    3.30
 -12   5   1   30.20    4.30
 -12   5   1   34.00    2.50
 -12   5   1   34.20    4.50
 -12  -5  -1   35.10    3.70
  12   5  -1   33.30    2.50
 -12  -5   1   28.80    3.10
  12   5   1   37.20    2.80
 -12   5  -1   32.40    4.30
 -12   5  -1   29.90    4.10
 -12   5  -1   30.30    4.30
 -12  -5   1   34.80    3.60
 -14   5   1   38.50    4.60
 -14  -5  -1   33.60    3.80
 -14   5   1   36.60    4.40
 -14  -5  -1   29.70    3.30
  14  -5   1   33.70    3.50
 -14   5   1   27.80    4.30
 -14   5  -1   29.20    4.10
 -14   5  -1   31.10    4.50
 -14  -5   1   24.30    3.40
  14   5   1   33.20    2.80
 -14   5  -1   34.80    4.40
 -14  -5   1   33.50    3.60
 -16   5   1   25.30    4.60
 -16  -5  -1   25.50    3.90
 -16  -5  -1   21.50    3.40
 -16   5   1   21.90    4.10
 -16   5   1   19.10    3.90
  16  -5   1   22.80    3.40
 -16  -5   1   25.00    4.00
 -16   5  -1   18.70    4.60
 -16  -5   1   15.50    3.10
 -16   5  -1   21.60    4.10
 -16   5  -1   22.40    4.10
 -18  -5  -1   56.09    5.70
 -18   5   1   51.79    6.40
 -18  -5  -1   58.59    6.00
 -18   5   1   59.69    6.10
 -18   5  -1   52.49    5.80
 -18  -5   1   49.00    5.20
 -18   5  -1   51.69    6.20
 -20   5   1    4.50    3.10
 -20   5   1    3.90    2.90
 -20  -5  -1    2.80    2.80
 -20  -5   1    4.00    2.70
 -20   5  -1    1.30    3.40
 -20   5  -1    1.40    2.80
 -22   5   1   42.00    6.00
 -22   5   1   32.00    5.60
 -22  -5  -1   30.40    4.90
 -22  -5   1   27.20    4.80
 -22   5  -1   43.50    6.20
 -22   5  -1   33.60    5.50
  -1   6   1  377.56   14.40
  -1   6   1  357.66   13.90
   1   6  -1  385.16   14.00
  -1   6   1  384.76   13.10
   1   6  -1  339.57   13.20
   1   6  -1  366.86   14.30
   1   6   1  387.36   13.80
  -1   6  -1  329.47   13.20
  -1   6  -1  355.96   14.90
  -1   6  -1  333.27   13.90
   1   6   1  390.66   12.80
  -1   6  -1  357.76   14.30
  -3  -6  -1   24.60    1.30
  -3   6   1   27.20    2.00
  -3   6   1   28.40    2.70
   3   6  -1   27.20    2.10
  -3   6   1   22.00    2.90
  -3  -6   1   24.90    1.30
  -3   6  -1   20.20    3.00
  -3   6  -1   21.70    2.20
  -3   6  -1   24.90    2.90
   3   6   1   25.20    2.00
  -3   6  -1   33.90    3.30
  -5   6   1  163.98    7.70
  -5   6   1  151.18    7.10
  -5   6   1  150.58    8.20
  -5  -6  -1  148.19    6.00
  -5  -6  -1  153.08    6.20
   5   6  -1  146.29    6.40
  -5   6  -1  152.58    8.00
  -5   6  -1  147.19    7.30
   5   6   1  162.08    6.50
  -5   6  -1  154.18    8.40
  -5  -6   1  156.88    6.30
  -5  -6   1  166.78    5.80
  -7  -6  -1  185.08    7.70
  -7  -6  -1  190.88    8.00
  -7   6   1  199.18    9.00
  -7   6   1  185.68    9.50
   7   6  -1  201.78    7.90
  -7   6   1  195.58   10.00
  -7  -6   1  200.08    7.70
  -7   6  -1  189.98    9.90
  -7  -6   1  197.48    8.10
   7   6   1  208.48    8.00
  -7   6  -1  187.98    7.10
  -7   6  -1  203.38    9.20
  -7   6  -1  185.18    9.80
  -9   6   1   34.00    4.10
  -9   6   1   35.20    2.20
  -9  -6  -1   38.30    3.00
  -9   6   1   37.70    3.90
  -9  -6  -1   39.00    2.70
   9   6  -1   36.70    2.40
  -9   6   1   39.00    4.50
  -9   6  -1   35.70    4.40
  -9   6  -1   33.10    1.90
  -9  -6   1   35.30    2.60
   9   6   1   37.90    2.70
  -9  -6   1   37.30    3.00
  -9   6  -1   41.90    4.60
  -9   6  -1   39.30    4.00
 -11  -6  -1  233.08    9.90
 -11   6   1  211.78   11.50
 -11  -6  -1  223.28    9.40
 -11   6   1  211.18   10.60
 -11   6   1  206.38    8.60
  11   6  -1  226.98    8.90
 -11   6   1  221.48   11.40
 -11   6  -1  211.38   11.50
 -11  -6   1  203.28    9.80
 -11   6  -1  206.38   11.50
  11   6   1  224.48    9.10
 -11   6  -1  209.38   10.80
 -11  -6   1  214.08    9.30
 -13   6   1    9.50    2.70
  13   6  -1   11.70    1.70
 -13  -6  -1    6.10    2.10
 -13   6   1    5.70    2.80
 -13  -6  -1    8.70    2.00
 -13   6   1    2.90    2.50
 -13   6  -1    4.70    2.60
 -13   6  -1    7.80    2.80
 -13   6  -1    8.00    3.20
 -13  -6   1    7.70    2.00
  13   6   1    9.10    1.70
 -13  -6   1    4.10    2.20
 -15  -6  -1   16.40    2.70
  15  -6   1   16.50    2.90
 -15  -6  -1   17.70    3.10
 -15   6   1   20.00    3.70
 -15   6   1   16.80    3.60
 -15   6   1   13.30    3.60
  15   6   1   14.80    2.60
 -15  -6   1   17.90    2.80
 -15  -6   1   23.20    3.50
 -15   6  -1   20.00    3.70
 -15   6  -1   15.80    3.80
 -15   6  -1   19.70    4.00
 -17   6   1   23.60    4.30
 -17   6   1   18.70    4.40
 -17  -6  -1   25.50    3.80
 -17   6   1   25.90    4.80
 -17  -6   1   21.30    3.70
 -17   6  -1   22.00    4.40
 -17   6  -1   20.60    4.20
 -17   6  -1   23.40    4.60
 -19   6   1   12.20    3.90
 -19  -6  -1    6.00    3.10
 -19   6   1    9.40    3.40
 -19  -6   1    8.70    3.20
 -19   6  -1   10.10    3.70
 -19   6  -1   11.40    3.90
 -21   6   1   27.40    5.40
 -21  -6  -1   24.00    4.50
 -21   6   1   30.50    5.20
 -21  -6   1   22.50    4.20
 -21   6  -1   26.60    5.30
 -21   6  -1   22.60    4.80
   0   7   1  898.01   30.80
   0   7  -1  897.51   32.30
   0   7  -1  811.92   31.70
   0   7   1  917.41   32.00
   0   7  -1  999.00   33.20
   0   7  -1  810.12   30.80
  -2   7   1   95.59    4.10
  -2   7   1   89.39    5.00
   2   7  -1   95.89    5.00
   2   7  -1   95.29    4.70
   2   7  -1   93.69    3.70
  -2   7   1   96.39    5.50
  -2   7  -1   86.09    5.20
  -2   7  -1   82.89    4.20
  -2   7  -1   77.99    5.00
  -2   7  -1   90.89    5.80
   2   7   1  101.59    4.70
  -4   7   1  257.57   10.80
  -4   7   1  245.48   11.20
  -4   7   1  255.07   10.00
  -4  -7  -1  245.08    8.90
   4   7  -1  250.87    9.80
  -4   7  -1  262.57   11.90
  -4   7  -1  241.28   11.00
  -4   7  -1  241.48   10.10
   4   7   1  225.38    9.70
  -4   7  -1  247.68   11.10
  -4  -7   1  237.88    9.00
  -6  -7  -1  458.75   16.80
  -6   7   1  490.35   19.00
  -6  -7  -1  455.55   17.10
  -6   7   1  501.95   19.30
  -6   7   1  466.05   18.20
   6   7  -1  465.35   17.40
  -6   7   1  488.25   19.70
  -6  -7   1  456.45   17.10
   6   7   1  469.75   17.50
  -6   7  -1  461.15   19.70
  -6  -7   1  448.46   16.60
  -6   7  -1  503.25   19.50
  -6   7  -1  454.85   18.40
  -8  -7  -1   67.09    3.80
  -8   7   1   72.29    5.10
  -8  -7  -1   64.49    3.50
   8   7  -1   69.09    3.70
  -8   7   1   75.19    5.80
  -8   7   1   65.89    5.50
  -8   7  -1   60.29    2.80
  -8   7  -1   53.89    5.60
  -8  -7   1   66.99    3.90
  -8   7  -1   63.39    5.80
   8   7   1   64.39    3.80
  -8   7  -1   60.99    5.20
  -8  -7   1   64.89    3.30
 -10   7   1  513.35   18.60
 -10   7   1  463.55   19.30
 -10   7   1  425.06   16.00
 -10  -7  -1  416.26   16.90
 -10  -7  -1  416.86   16.50
 -10   7   1  466.35   19.30
  10   7  -1  426.76   16.40
 -10   7  -1  461.15   19.40
 -10  -7   1  455.75   17.10
 -10  -7   1  406.26   16.40
 -10   7  -1  433.76   18.40
 -10   7  -1  462.55   19.40
  10   7   1  408.16   16.50
 -10   7  -1  415.76   15.60
 -12  -7  -1  219.38    9.70
  12   7  -1  200.78    8.80
 -12   7   1  229.88   11.60
 -12  -7  -1  217.88    9.30
 -12   7   1  221.38   11.50
 -12   7   1  210.58   10.70
  12   7   1  202.28    9.00
 -12   7  -1  218.08   11.80
 -12  -7   1  206.38    9.10
 -12   7  -1  206.48   10.80
 -12   7  -1  229.08   11.80
 -12  -7   1  209.98    9.70
 -14   7   1   20.50    4.00
 -14   7   1   27.20    4.30
 -14   7   1   24.10    3.80
 -14  -7  -1   23.90    2.80
 -14  -7  -1   27.90    3.40
  14   7   1   28.60    2.80
 -14  -7   1   22.90    3.30
 -14   7  -1   25.90    4.00
 -14   7  -1   25.80    4.40
 -14   7  -1   20.70    4.00
 -14  -7   1   26.70    2.90
 -16   7   1  112.59    8.30
 -16  -7  -1   98.89    7.00
 -16   7   1  115.69    8.50
  16  -7   1   98.69    6.70
 -16   7   1  110.89    7.80
 -16   7  -1  119.19    8.10
 -16   7  -1   99.99    8.50
 -16  -7   1  104.19    7.10
 -16   7  -1  102.29    8.30
 -18   7   1   65.19    7.10
 -18  -7  -1   85.49    6.60
 -18   7   1   77.89    6.90
 -18   7  -1   88.39    7.70
 -18   7  -1   64.39    7.60
 -18   7  -1   91.89    8.10
 -18  -7   1   75.29    6.40
 -20   7   1   15.50    3.90
 -20   7   1   20.10    4.50
 -20  -7  -1   13.00    3.40
 -20  -7   1   22.00    3.80
 -20   7  -1   14.00    4.50
 -20   7  -1   21.20    4.50
  -1   8   1  236.58    7.90
   1   8  -1  186.38    8.20
   1   8  -1  220.28    9.10
   1   8  -1  215.88    9.70
  -1   8   1  210.18    9.10
  -1   8   1  222.38    9.70
   1   8   1  225.08    7.60
  -1   8  -1  174.88    8.80
  -1   8  -1  212.38   10.20
   1   8   1  209.98    8.90
  -1   8  -1  209.48    9.40
  -1   8  -1  194.68    8.00
   3   8  -1   56.69    3.60
  -3   8   1   63.69    4.30
  -3   8   1   65.29    3.40
   3   8  -1   60.69    3.90
  -3   8   1   61.09    4.70
  -3   8  -1   59.99    3.60
  -3   8  -1   50.49    4.30
  -3   8  -1   63.89    5.20
   3   8   1   64.29    3.60
  -3   8  -1   60.19    4.60
  -5   8   1  193.78    9.50
   5   8  -1  177.78    7.70
  -5   8   1  190.18    8.10
  -5  -8  -1  182.48    6.60
  -5   8   1  182.58    8.80
   5   8   1  165.68    7.60
  -5   8  -1  163.28    8.90
  -5   8  -1  193.48    9.90
  -5  -8   1  177.08    6.80
  -5   8  -1  181.18    9.10
  -5   8  -1  157.88    8.00
   7   8  -1  197.18    8.80
  -7   8   1  225.48   10.70
  -7  -8  -1  210.68    8.50
  -7   8   1  201.78   10.30
  -7  -8  -1  216.98    8.10
  -7   8   1  216.18    9.70
  -7   8   1  201.88   10.90
  -7  -8   1  215.08    7.90
  -7  -8   1  217.58    8.50
  -7   8  -1  215.88    9.90
   7   8   1  213.28    8.90
  -7   8  -1  200.78   11.10
  -7   8  -1  215.78   10.90
  -9   8   1   23.50    3.70
  -9  -8  -1   29.00    2.60
  -9  -8  -1   31.80    2.30
   9   8  -1   28.50    2.70
  -9   8   1   31.20    4.20
  -9   8   1   28.80    3.60
   9   8   1   30.20    2.80
  -9   8  -1   32.30    3.70
  -9   8  -1   33.80    4.70
  -9   8  -1   33.70    1.70
  -9   8  -1   27.10    4.00
  -9  -8   1   34.40    2.20
  -9  -8   1   28.40    2.50
 -11   8   1  252.17   13.00
 -11  -8  -1  242.48   10.70
  11   8  -1  256.77   10.40
 -11   8   1  254.87   12.00
 -11   8   1  248.48   12.90
 -11   8   1  251.07   10.50
 -11  -8  -1  241.68   10.10
 -11  -8   1  247.58   10.70
  11   8   1  254.07   10.40
 -11   8  -1  253.07   13.30
 -11  -8   1  239.78   10.00
 -11   8  -1  260.37   12.20
 -11   8  -1  255.17   13.10
 -13  -8  -1    8.60    2.10
 -13   8   1   10.00    3.10
 -13  -8  -1    7.80    1.80
  13   8  -1   12.50    1.90
 -13   8   1    9.50    3.00
 -13   8   1    8.70    2.90
 -13  -8   1   10.50    2.20
  13   8   1    9.10    2.00
 -13   8  -1   10.50    3.20
 -13   8  -1   11.90    3.00
 -13   8  -1    9.40    3.40
 -13  -8   1   12.20    2.20
 -15  -8  -1   27.20    3.50
 -15   8   1   33.30    4.70
 -15   8   1   32.20    4.90
 -15   8   1   22.30    4.50
 -15   8  -1   26.10    4.20
 -15   8  -1   25.80    4.40
 -15   8  -1   26.30    4.60
 -15  -8   1   28.70    3.50
 -17   8   1   27.10    4.90
 -17   8   1   35.40    5.40
 -17   8   1   32.70    5.10
  17  -8   1   31.30    3.90
 -17  -8  -1   32.30    4.20
 -17  -8   1   33.50    4.20
 -17   8  -1   24.80    4.80
 -17   8  -1   28.10    4.60
 -17   8  -1   26.60    5.20
 -19   8   1    7.90    3.80
 -19   8   1    5.80    3.40
 -19  -8  -1    5.70    2.80
 -19   8  -1    3.60    3.50
 -19   8  -1    7.80    3.40
 -19  -8   1    5.40    2.80
 -21   8   1   59.99    6.40
 -21  -8  -1   47.30    5.50
 -21   8   1   38.90    6.00
 -21  -8   1   42.20    5.10
 -21   8  -1   56.99    6.60
 -21   8  -1   50.09    6.90
   0   9  -1  548.85   21.60
   0   9   1  550.74   21.10
   0   9  -1  497.55   19.00
   0   9  -1  524.35   20.10
   0   9   1  572.14   20.60
   0   9   1  546.85   19.00
   0   9  -1  539.55   20.80
  -2   9   1  138.49    6.90
  -2   9   1  130.59    7.30
  -2   9   1  140.49    5.70
   2   9  -1  132.09    6.50
   2   9  -1  143.59    7.10
   2   9  -1  133.89    5.50
   2   9   1  134.49    6.40
  -2   9  -1  148.59    8.20
  -2   9  -1  132.29    7.10
  -2   9  -1  129.59    5.80
  -2   9  -1  126.49    6.80
   2   9   1  132.99    5.00
  -4   9   1  348.77   14.40
   4   9  -1  298.17   12.50
  -4   9   1  308.47   12.40
  -4   9   1  317.07   13.50
   4   9  -1  313.27   12.90
  -4   9  -1  337.77   14.90
   4   9   1  300.27   12.40
  -4   9  -1  323.77   13.90
  -4   9  -1  302.97   13.60
  -4   9  -1  295.97   12.50
  -6   9   1  989.60   35.70
  -6  -9  -1  957.90   33.90
  -6   9   1  958.70   36.60
  -6   9   1  980.40   37.50
  -6   9   1  973.20   36.70
   6   9  -1  924.71   35.10
  -6   9  -1 1051.89   38.10
  -6  -9   1  929.61   34.20
   6   9   1  987.80   35.20
  -6   9  -1 1026.80   37.20
  -6   9  -1  945.81   35.80
  -6   9  -1  949.31   36.90
  -8   9   1   19.20    2.90
  -8   9   1   26.60    4.00
  -8  -9  -1   22.20    1.70
  -8   9   1   23.70    3.80
  -8  -9  -1   21.40    2.10
   8   9  -1   27.40    2.70
  -8   9  -1   26.20    4.20
  -8   9  -1   21.60    3.50
   8   9   1   19.90    2.40
  -8  -9   1   24.20    2.10
  -8  -9   1   23.40    1.50
  -8   9  -1   24.80    3.40
 -10  -9  -1  442.26   16.90
 -10   9   1  488.65   19.10
 -10  -9  -1  462.25   17.50
  10   9  -1  429.26   17.50
 -10   9   1  494.25   20.50
 -10   9   1  470.25   20.00
 -10   9   1  431.96   16.60
 -10   9  -1  451.25   20.40
 -10   9  -1  457.45   20.20
 -10  -9   1  445.56   16.80
  10   9   1  465.55   17.70
 -10   9  -1  490.15   19.20
 -10  -9   1  457.35   17.50
 -12   9   1  253.07   12.90
 -12  -9  -1  212.48   10.10
  12   9  -1  232.48   10.10
 -12   9   1  244.08   11.80
 -12   9   1  249.28   13.10
 -12  -9  -1  231.28   10.40
 -12   9  -1  261.57   12.20
  12   9   1  239.48   10.30
 -12  -9   1  241.58   10.40
 -12   9  -1  261.97   13.10
 -12   9  -1  256.77   13.40
 -14   9   1   20.30    3.70
 -14  -9  -1   21.40    2.90
 -14   9   1   21.80    4.10
 -14   9   1   22.20    4.20
 -14   9  -1   22.90    4.30
  14   9   1   18.30    2.60
 -14   9  -1   21.90    4.00
 -14  -9   1   19.30    2.80
 -14   9  -1   21.60    3.80
 -16   9   1  167.28   10.20
 -16  -9  -1  174.48    9.20
 -16   9   1  179.98   11.30
 -16   9   1  181.48   11.20
 -16   9  -1  181.98   11.40
 -16   9  -1  187.38   11.60
 -16  -9   1  184.68    9.20
 -16   9  -1  204.48   10.80
 -18   9   1   58.89    6.90
 -18   9   1   63.39    6.50
 -18  -9  -1   72.69    5.90
 -18   9   1   64.29    7.70
 -18  -9   1   74.99    5.80
 -18   9  -1   63.69    7.30
 -18   9  -1   74.29    7.50
 -18   9  -1   67.99    6.70
 -20   9   1   14.10    4.10
 -20   9   1   10.00    4.10
 -20  -9  -1   14.50    3.40
 -20   9  -1   10.20    3.60
 -20  -9   1    6.20    2.60
 -20   9  -1    5.10    4.00
   1  10  -1  227.58   10.30
  -1  10   1  206.88    9.50
  -1  10   1  210.78    7.90
  -1  10   1  215.88   10.10
   1  10  -1  183.18    8.40
   1  10  -1  212.48    9.50
   1  10   1  209.38    7.50
  -1  10  -1  210.78    9.70
  -1  10  -1  193.18    8.00
  -1  10  -1  222.78   10.70
  -1  10  -1  199.48    9.20
   1  10   1  204.18    9.20
   3  10  -1  105.59    3.90
   3  10  -1  112.89    6.20
  -3  10   1  102.79    4.90
  -3  10   1  103.19    6.00
   3  10  -1   98.79    5.50
  -3  10   1  108.19    6.80
   3  10  -1  100.59    3.70
  -3  10  -1   90.79    6.90
  -3  10  -1   95.19    6.10
  -3  10  -1   98.89    6.40
   3  10   1  100.79    4.00
  -3  10  -1   96.59    5.00
   3  10   1  101.49    5.40
  -5  10   1  158.58    8.50
  -5  10   1  155.88    8.40
  -5  10   1  161.78    7.50
  -5  10   1  159.18    9.10
   5  10  -1  163.28    7.50
  -5  10  -1  157.18    9.50
  -5  10  -1  142.69    7.40
   5  10   1  168.08    7.50
  -5  10  -1  171.68    9.00
  -5  10  -1  148.39    8.60
  -7  10   1  225.68   11.00
  -7  10   1  239.18   11.10
  -7  10   1  213.98    9.70
  -7 -10  -1  209.88    7.90
   7  10  -1  204.78    9.20
  -7  10   1  217.18   11.50
  -7  10  -1  219.28   11.70
  -7 -10   1  200.68    8.20
  -7  10  -1  218.28    9.90
  -7  10  -1  189.98   10.80
   7  10   1  208.48    9.20
  -9  10   1   24.20    3.30
  -9 -10  -1   19.60    2.10
  -9 -10  -1   18.70    1.70
  -9  10   1   16.60    3.50
  -9  10   1   20.90    3.60
   9  10  -1   20.50    2.60
  -9  10  -1   23.10    4.20
  -9  10  -1   21.20    3.40
  -9  10  -1   18.30    3.70
   9  10   1   19.70    2.40
  -9 -10   1   21.50    2.10
  -9 -10   1   20.20    1.50
 -11  10   1  426.36   18.50
 -11  10   1  399.36   17.80
 -11  10   1  391.76   16.80
  11  10  -1  389.56   15.30
 -11 -10  -1  352.76   15.00
 -11 -10   1  381.16   15.10
 -11  10  -1  376.76   18.30
 -11  10  -1  401.96   18.10
 -11  10  -1  378.06   16.90
  11  10   1  379.26   15.30
 -13  10   1   18.50    3.50
 -13  10   1   20.40    3.90
 -13  10   1   17.70    4.00
 -13 -10  -1   18.50    2.60
  13  10  -1   16.60    2.50
 -13  10  -1   15.00    3.70
  13  10   1   15.60    2.50
 -13 -10   1   16.50    2.50
 -13  10  -1   17.80    4.20
 -13  10  -1   20.40    3.60
 -15  10   1   21.50    4.40
 -15  10   1   27.30    4.80
 -15  10   1   17.90    3.70
 -15 -10  -1   21.40    3.00
 -15  10  -1   22.50    4.50
 -15  10  -1   19.20    4.60
 -15  10  -1   32.00    4.50
 -15 -10   1   21.00    3.00
 -17 -10  -1   30.80    3.90
 -17  10   1   47.00    5.80
 -17  10   1   39.50    5.70
 -17  10   1   29.20    5.60
 -17  10  -1   26.40    5.50
 -17 -10   1   34.40    4.10
 -17  10  -1   33.20    5.10
 -17  10  -1   27.80    5.40
 -19  10   1   23.50    4.60
 -19 -10  -1   16.00    3.30
 -19  10   1   24.10    5.20
 -19  10  -1   14.50    3.90
 -19 -10   1   19.80    3.50
 -19  10  -1    9.60    4.10
 -19  10  -1   14.70    5.20
 -21  10   1   85.69    7.40
 -21  10   1   74.99    8.20
 -21  10  -1   85.89    8.60
 -21  10  -1   70.59    7.40
   0  11  -1   72.79    4.90
   0  11   1   67.19    5.10
   0  11  -1   58.69    2.80
   0  11   1   65.69    2.90
   0  11   1   67.49    4.70
   0  11  -1   67.29    5.70
   0  11  -1   59.29    4.00
   2  11  -1  365.16   14.00
  -2  11   1  384.16   14.10
  -2  11   1  368.26   16.50
   2  11  -1  388.76   16.40
  -2  11   1  386.96   15.80
   2  11  -1  392.66   15.60
   2  11   1  375.76   13.30
  -2  11  -1  367.16   16.20
  -2  11  -1  346.57   15.50
  -2  11  -1  390.26   17.40
   2  11   1  382.86   15.40
  -2  11  -1  360.76   14.20
  -4  11   1  312.97   12.70
   4  11  -1  313.07   13.80
  -4  11   1  316.47   14.00
   4  11  -1  309.77   13.20
  -4  11   1  323.17   14.90
  -4  11  -1  310.07   14.10
  -4  11  -1  330.77   15.60
   4  11   1  298.87   13.00
  -4  11  -1  301.87   12.70
  -4  11  -1  359.76   14.80
   6  11  -1 1133.69   43.60
  -6  11   1 1197.28   45.00
  -6  11   1 1241.28   45.30
  -6  11   1 1207.28   43.70
  -6  11   1 1306.17   46.40
  -6  11  -1 1196.58   45.40
  -6  11  -1 1207.28   45.60
   6  11   1 1173.08   43.50
  -6  11  -1 1213.88   43.90
  -6  11  -1 1153.08   46.40
  -8 -11  -1   50.69    2.60
  -8  11   1   49.30    5.50
  -8  11   1   48.10    5.70
   8  11  -1   52.49    4.10
  -8  11   1   64.49    5.00
  -8  11   1   44.80    5.30
  -8  11  -1   53.29    5.70
  -8  11  -1   49.80    4.90
   8  11   1   66.69    4.10
  -8 -11   1   52.29    3.10
  -8  11  -1   68.49    7.10
 -10  11   1   85.19    5.80
 -10  11   1   84.99    6.80
 -10  11   1   81.19    7.10
  10  11  -1   75.69    4.90
 -10 -11  -1   68.19    4.10
 -10  11  -1   85.89    6.00
 -10  11  -1   70.99    7.50
  10  11   1   77.59    4.90
 -10 -11   1   73.59    4.20
 -10  11  -1   74.29    6.70
 -12  11   1  174.28   10.20
 -12 -11  -1  153.18    7.40
  12  11  -1  147.19    7.60
 -12  11   1  160.68    9.20
 -12  11   1  177.28   10.70
 -12  11  -1  152.68   10.00
  12  11   1  158.08    7.90
 -12  11  -1  162.58    9.40
 -12  11  -1  155.88   10.90
 -12 -11   1  164.78    7.50
 -14  11   1   12.20    3.30
 -14 -11  -1    4.20    1.90
 -14  11   1    7.50    3.30
 -14  11   1    4.60    3.20
 -14  11  -1    7.60    3.40
  14  11   1    7.70    2.10
 -14 -11   1    5.80    1.90
 -14  11  -1    3.30    3.10
 -14  11  -1    4.50    3.70
 -16  11   1  435.36   20.80
 -16  11   1  451.15   20.30
 -16  11   1  435.06   19.40
 -16 -11  -1  403.86   17.50
 -16  11  -1  429.26   20.40
 -16 -11   1  408.66   17.50
 -16  11  -1  420.06   20.90
 -16  11  -1  447.96   19.60
 -18  11   1   12.20    3.70
 -18  11   1   11.50    4.00
 -18  11   1   10.10    4.00
 -18  11  -1   15.00    4.70
 -18  11  -1   13.00    4.00
 -18  11  -1   11.10    4.60
 -20  11   1   11.80    3.60
 -20  11   1   20.30    4.70
 -20  11  -1    9.00    4.00
 -20  11  -1   10.90    3.90
  -1  12   1   32.90    4.00
   1  12  -1   29.10    2.70
   1  12  -1   32.80    4.00
  -1  12   1   34.60    4.50
   1  12  -1   32.70    4.20
  -1  12   1   29.00    2.30
  -1  12  -1   35.60    4.70
   1  12   1   28.60    3.70
   1  12   1   29.60    1.80
  -1  12  -1   35.20    3.50
  -1  12  -1   34.60    2.30
   1  12   1   44.60    3.80
  -1  12  -1   31.70    3.90
   3  12  -1   78.59    3.30
  -3  12   1   97.69    6.80
   3  12  -1   73.99    5.10
   3  12  -1   82.29    6.00
  -3  12   1   84.59    5.80
  -3  12   1   71.99    4.20
   3  12   1   70.19    3.10
  -3  12  -1   64.99    4.30
   3  12   1   78.69    5.40
  -3  12  -1   69.29    7.20
  -3  12  -1   78.99    6.20
  -3  12  -1   71.59    5.90
  -5  12   1  810.72   31.40
   5  12  -1  801.32   30.90
  -5  12   1  793.02   29.90
   5  12  -1  776.42   30.40
  -5  12   1  791.22   32.40
  -5  12   1  798.02   31.60
  -5  12  -1  864.11   33.30
  -5  12  -1  781.72   31.40
   5  12   1  826.82   30.30
  -5  12  -1  858.01   32.10
  -5  12  -1  784.62   30.00
   7  12  -1   66.99    5.00
  -7  12   1   65.29    7.00
  -7  12   1   79.99    6.30
   7  12  -1   65.59    4.90
  -7  12   1   70.09    6.10
  -7  12   1   78.69    5.20
   7  12   1   71.19    4.90
  -7  12  -1   75.19    6.30
  -7  12  -1   74.79    5.20
  -7  12  -1   77.99    6.80
  -7  12  -1   80.69    7.20
  -9  12   1  119.19    8.90
  -9  12   1  119.19    8.20
  -9  12   1  131.29    7.40
   9  12  -1  116.79    6.60
  -9  12  -1  104.49    8.10
  -9  12  -1  115.89    7.00
  -9 -12   1  109.79    5.20
  -9  12  -1  108.89    8.70
   9  12   1  113.49    6.40
 -11  12   1   17.60    4.20
 -11  12   1    8.50    3.30
 -11  12   1   12.70    3.10
 -11 -12  -1    8.70    1.70
  11  12  -1   14.00    2.50
 -11  12  -1   10.70    4.00
 -11  12  -1   11.10    3.90
 -11 -12   1   10.20    1.90
  11  12   1   14.40    2.40
 -11  12  -1   10.60    3.30
 -13  12   1   95.69    8.10
 -13  12   1   93.09    8.50
 -13 -12  -1   89.39    5.50
 -13  12   1   93.09    7.30
 -13  12  -1  105.99    9.40
  13  12   1   89.49    5.80
 -13  12  -1  105.19    7.40
 -13 -12   1   94.89    6.00
 -13  12  -1   91.29    8.10
 -15  12   1  114.89    9.20
 -15  12   1  112.29   10.00
 -15  12   1  111.19    8.50
 -15  12  -1  110.59    9.20
 -15  12  -1  129.59   10.40
 -15  12  -1  134.89    8.60
 -17  12   1  115.99    8.80
 -17  12   1  116.29    9.50
 -17  12   1  128.09   10.00
 -17  12  -1  125.59   10.40
 -17  12  -1  106.69    8.60
 -17  12  -1  113.09   10.00
 -19  12   1   18.50    5.20
 -19  12   1   24.70    4.60
 -19  12   1   33.60    8.80
 -19  12  -1   30.60    5.10
 -19  12  -1   28.50    5.70
 -19  12  -1   31.60    5.70
   0  13  -1 1029.70   38.40
   0  13   1  924.71   36.60
   0  13  -1  980.10   37.00
   0  13   1  985.70   34.30
   0  13   1 1009.10   37.80
   0  13  -1  951.90   35.80
   0  13  -1  963.80   34.10
  -2  13   1    3.50    2.40
  -2  13   1    3.20    2.20
   2  13  -1    0.00    1.70
   2  13  -1    4.70    2.40
   2  13  -1    3.20    1.10
  -2  13   1    0.70    1.10
   2  13   1    2.00    1.90
  -2  13  -1    4.70    2.40
  -2  13  -1    3.70    1.90
   2  13   1    1.80    0.60
  -2  13  -1    2.90    1.20
  -2  13  -1    6.50    3.10
   4  13  -1   90.89    6.50
   4  13  -1   88.59    5.80
  -4  13   1  102.59    7.50
  -4  13   1   97.69    6.40
  -4  13   1   84.29    5.00
  -4  13   1   79.39    6.30
   4  13   1   83.09    3.60
  -4  13  -1   96.19    5.10
  -4  13  -1   86.49    6.70
  -4  13  -1  105.59    6.50
   4  13   1   80.39    5.50
  -4  13  -1   96.59    7.70
   6  13  -1   10.30    2.40
  -6  13   1   13.70    3.30
  -6  13   1   16.40    3.70
  -6  13   1   16.90    2.60
  -6  13   1   16.70    3.20
   6  13  -1   11.90    2.60
  -6  13  -1   15.50    3.70
  -6  13  -1   17.30    3.20
  -6  13  -1   17.90    4.20
  -6  13  -1   15.70    2.60
   6  13   1   13.40    2.60
  -8  13   1  115.49    8.60
  -8  13   1  127.69    7.20
   8  13  -1  108.99    6.80
   8  13  -1  105.79    6.90
  -8  13   1  117.69    8.20
  -8  13   1  109.09    9.00
   8  13   1  116.69    6.60
  -8  13  -1  141.29    8.60
  -8  13  -1  122.69    9.00
  -8  13  -1  115.99    7.00
 -10  13   1  282.97   14.60
 -10  13   1  286.87   15.40
  10  13  -1  283.07   12.80
 -10  13   1  300.17   13.30
  10  13   1  302.37   12.80
 -10  13  -1  292.87   13.60
 -10  13  -1  284.17   14.70
 -10  13  -1  289.87   15.60
 -12  13   1  101.49    8.70
 -12  13   1  104.39    8.20
  12  13  -1   99.39    6.30
 -12  13   1   98.09    6.90
  12  13   1  100.39    6.20
 -12  13  -1  103.89    7.20
 -12  13  -1   90.09    9.20
 -12  13  -1  112.09    8.60
 -14  13   1   30.70    5.50
 -14  13   1   28.40    4.30
 -14  13   1   28.50    5.00
 -14  13  -1   34.20    4.80
 -14  13  -1   36.70    5.70
 -14  13  -1   29.90    5.50
 -16  13   1   -6.00    3.20
 -16  13   1   -1.20    3.30
 -16  13   1   -1.30    3.00
 -16  13  -1    2.00    3.20
 -16  13  -1    2.70    4.10
 -16  13  -1    1.20    3.50
 -18  13   1   40.80    6.00
 -18  13   1   44.30    6.90
 -18  13   1   49.60    5.80
 -18  13  -1   53.09    7.30
 -18  13  -1   68.79    7.80
 -18  13  -1   55.79    6.00
   1  14  -1   61.59    5.30
  -1  14   1   54.29    5.90
  -1  14   1   67.29    3.50
  -1  14   1   64.19    5.30
   1  14  -1   66.69    6.00
   1  14  -1   58.69    4.00
  -1  14  -1   78.19    6.60
  -1  14  -1   63.39    3.30
   1  14   1   65.89    5.20
  -1  14  -1   63.09    5.40
   1  14   1   75.89    6.10
   1  14   1   71.89    3.00
  -1  14  -1   72.39    4.90
  -3  14   1  110.89    6.90
  -3  14   1  110.99    7.30
   3  14  -1  112.29    5.40
   3  14  -1  111.49    6.90
   3  14  -1  105.09    7.50
  -3  14   1  114.79    8.30
  -3  14   1  116.79    5.60
  -3  14  -1  102.49    6.80
   3  14   1  112.39    4.70
   3  14   1  115.09    7.10
  -3  14  -1  123.39    8.60
  -3  14  -1  104.79    5.40
  -3  14  -1  116.29    7.70
   3  14   1  109.09    6.70
   5  14  -1   13.70    2.70
  -5  14   1   14.80    3.10
   5  14  -1   14.50    3.00
  -5  14   1   17.30    2.40
  -5  14   1   16.20    3.40
  -5  14   1   17.00    3.80
  -5  14  -1   15.30    3.80
  -5  14  -1   15.10    3.10
  -5  14  -1   15.60    3.90
  -5  14  -1   20.40    2.60
   5  14   1   17.20    2.90
   7  14  -1   30.00    3.80
  -7  14   1   29.20    5.40
  -7  14   1   36.70    3.90
  -7  14   1   30.70    4.30
   7  14  -1   34.60    4.20
  -7  14   1   31.00    4.60
  -7  14  -1   34.10    4.70
  -7  14  -1   31.60    3.70
  -7  14  -1   36.10    5.20
   7  14   1   36.20    4.00
  -7  14  -1   28.10    5.00
  -9  14   1   -0.10    2.90
  -9  14   1   -2.40    1.60
  -9  14   1    5.50    2.70
   9  14  -1   -0.90    1.60
  -9  14  -1    1.20    2.00
   9  14   1   -1.50    1.70
  -9  14  -1    2.80    2.80
  -9  14  -1    1.40    3.00
 -11  14   1   76.29    7.70
 -11  14   1   75.09    8.10
  11  14  -1   86.39    6.00
 -11  14   1   78.29    6.50
  11  14   1   92.59    6.10
 -11  14  -1   92.89    7.90
 -11  14  -1   84.79    8.70
 -11  14  -1   81.99    6.60
 -13  14   1   19.70    3.80
 -13  14   1   18.10    4.60
 -13  14   1   21.10    4.40
 -13  14  -1   15.70    4.00
 -13  14  -1   12.80    4.40
  13  14   1   19.90    3.10
 -13  14  -1   15.10    3.60
 -15  14   1   -4.80    2.80
 -15  14   1   -3.20    3.00
 -15  14   1   -1.80    2.30
 -15  14  -1    0.80    2.80
 -15  14  -1   -3.30    2.80
 -15  14  -1   -2.10    3.70
 -17  14   1   -2.70    3.10
 -17  14   1   -1.70    3.20
 -17  14   1   -3.20    3.30
 -17  14  -1   -3.30    2.50
 -17  14  -1   -1.00    3.40
 -17  14  -1   -1.60    3.20
 -19  14   1   10.90    4.60
 -19  14   1    6.40    3.30
 -19  14   1    6.20    4.00
 -19  14  -1   11.90    3.90
 -19  14  -1    8.80    4.30
 -19  14  -1    4.30    4.40
   0  15   1  112.69    8.10
   0  15  -1  105.49    6.10
   0  15  -1  117.49    7.50
   0  15   1  122.69    6.60
   0  15   1   95.49    7.20
   0  15  -1  118.29    8.90
  -2  15   1   61.89    6.70
  -2  15   1   59.29    5.80
  -2  15   1   75.49    5.30
   2  15  -1   58.19    6.10
   2  15  -1   70.69    5.60
  -2  15   1   62.39    3.80
  -2  15  -1   62.19    6.90
  -2  15  -1   60.59    6.10
  -2  15  -1   65.39    5.20
  -2  15  -1   65.49    3.60
   2  15   1   65.29    5.90
   2  15   1   65.29    5.30
  -4  15   1   61.69    6.20
  -4  15   1   62.69    6.80
   4  15  -1   72.89    6.30
  -4  15   1   73.59    4.50
   4  15  -1   66.89    5.70
  -4  15   1   63.29    5.60
  -4  15  -1   78.69    6.00
  -4  15  -1   72.29    4.40
  -4  15  -1   60.59    7.00
   4  15   1   66.29    5.80
   4  15   1   63.19    5.20
  -4  15  -1   77.89    7.20
  -6  15   1  125.69    7.00
   6  15  -1  120.59    7.50
   6  15  -1  138.39    8.40
  -6  15   1  118.89    8.80
  -6  15   1  122.89    9.30
  -6  15   1  132.59    8.50
  -6  15  -1  133.89   10.00
  -6  15  -1  124.29    8.80
  -6  15  -1  134.89    6.90
  -6  15  -1  118.89    8.20
   6  15   1  119.49    7.30
  -8  15   1   38.00    4.10
  -8  15   1   30.60    5.40
   8  15  -1   37.30    4.30
  -8  15   1   39.70    5.50
   8  15  -1   37.10    4.50
  -8  15   1   33.30    4.90
  -8  15  -1   35.20    5.70
  -8  15  -1   35.60    4.10
  -8  15  -1   30.80    4.70
   8  15   1   38.60    4.40
 -10  15   1   16.00    4.30
 -10  15   1   20.20    4.60
  10  15  -1   16.00    3.10
 -10  15   1   13.00    3.10
 -10  15  -1   18.40    4.70
 -10  15  -1   20.60    3.50
  10  15   1   15.80    3.00
 -10  15  -1   21.80    4.40
 -12  15   1   69.49    6.10
  12  15  -1   68.69    5.40
 -12  15   1   59.59    7.80
 -12  15   1   69.39    7.20
 -12  15  -1   60.29    7.60
  12  15   1   71.09    5.70
 -12  15  -1   72.39    6.20
 -12  15  -1   59.49    6.80
 -14  15   1   -0.20    3.00
 -14  15   1    1.40    4.00
 -14  15   1    0.90    2.70
 -14  15  -1    2.70    3.80
 -14  15  -1   -0.90    3.60
 -14  15  -1    3.70    2.90
 -16  15   1  110.99    9.80
 -16  15   1  104.09    9.60
 -16  15   1  113.39    8.40
 -16  15  -1  112.89    8.00
 -16  15  -1  112.59   10.00
 -16  15  -1  116.69   10.20
 -18  15   1   -4.50    3.10
 -18  15   1   -4.70    3.50
 -18  15   1   -3.10    2.90
 -18  15  -1   -3.40    3.00
 -18  15  -1    6.20    4.70
 -18  15  -1   -4.50    3.20
  -1  16   1   -2.30    2.00
   1  16  -1   -1.90    2.30
  -1  16   1   -1.80    2.00
  -1  16   1    0.80    1.50
   1  16  -1    1.10    2.10
  -1  16  -1   -1.50    2.00
  -1  16  -1    0.60    1.50
   1  16   1    1.20    2.10
   1  16   1    1.60    1.30
  -1  16  -1   -0.90    2.30
   1  16   1   -3.00    1.70
   3  16  -1    7.70    3.00
  -3  16   1    3.90    1.60
  -3  16   1    3.00    2.70
   3  16  -1    4.60    2.70
  -3  16   1    2.60    2.90
  -3  16   1    5.80    2.20
  -3  16  -1    2.60    2.80
   3  16   1   -1.80    1.90
  -3  16  -1    3.40    2.70
  -3  16  -1    4.40    2.20
   3  16   1    3.40    2.50
   5  16  -1   17.40    3.50
  -5  16   1   20.20    2.70
  -5  16   1   17.50    3.50
  -5  16   1   21.00    4.00
  -5  16   1   18.00    4.20
   5  16  -1   19.00    3.70
   5  16   1   21.10    3.50
  -5  16  -1   18.70    3.50
  -5  16  -1   22.40    4.70
   5  16   1   20.70    3.70
  -5  16  -1   22.90    4.30
  -5  16  -1   23.30    2.70
   7  16  -1   49.00    5.10
   7  16  -1   43.10    5.10
  -7  16   1   44.30    4.30
  -7  16   1   45.50    5.20
  -7  16   1   44.20    6.10
  -7  16   1   35.40    6.20
  -7  16  -1   49.60    4.40
  -7  16  -1   41.50    6.10
  -7  16  -1   39.40    6.20
  -7  16  -1   49.80    5.60
   7  16   1   43.90    4.90
   7  16   1   46.40    5.10
  -9  16   1   -3.60    2.90
  -9  16   1   -3.40    2.10
   9  16  -1   -0.20    1.80
  -9  16   1   -1.80    1.90
  -9  16   1    0.90    3.40
   9  16   1   -1.30    2.00
  -9  16  -1   -0.10    2.80
  -9  16  -1   -1.90    1.90
  -9  16  -1    0.60    3.20
  11  16  -1    1.70    2.20
 -11  16   1   -2.00    2.50
 -11  16   1   -1.40    2.00
 -11  16   1   -1.50    2.90
 -11  16  -1    0.90    2.20
 -11  16  -1   -0.10    3.40
  11  16   1    3.80    2.30
 -11  16  -1   -1.00    3.00
 -13  16   1    4.70    2.70
 -13  16   1    0.70    3.50
 -13  16   1   -0.40    3.10
 -13  16  -1   -0.20    4.10
 -13  16  -1    1.40    3.50
  13  16   1    0.50    2.10
 -13  16  -1   -0.10    2.00
 -15  16   1   -3.00    3.80
 -15  16   1   -5.60    2.70
 -15  16   1   -3.00    2.40
 -15  16  -1    0.40    3.80
 -15  16  -1    1.00    2.90
 -15  16  -1   -1.80    3.00
 -17  16   1   11.00    4.60
 -17  16   1    8.80    4.60
 -17  16   1   12.30    4.00
 -17  16  -1   17.20    4.20
 -17  16  -1   11.00    5.40
 -17  16  -1    7.70    4.20
   0  17   1   70.19    6.10
   0  17  -1   64.59    6.70
   0  17   1   67.09    7.00
   0  17   1   57.69    4.90
   0  17  -1   62.49    7.20
  -2  17   1   58.79    7.00
   2  17  -1   60.69    6.10
   2  17  -1   58.09    6.80
  -2  17   1   61.09    6.20
  -2  17   1   72.59    5.50
  -2  17  -1   63.39    6.70
  -2  17  -1   54.89    7.00
   2  17   1   59.69    6.00
   2  17   1   57.09    6.20
  -2  17  -1   50.69    4.90
   4  17  -1  117.09    8.70
  -4  17   1  105.29    8.50
  -4  17   1  116.39    7.70
  -4  17   1  114.59    9.50
   4  17  -1  108.29    7.90
   4  17   1  101.69    7.30
   4  17   1  108.49    8.20
  -4  17  -1  109.29    8.50
  -4  17  -1  116.39   10.00
  -4  17  -1  124.59    7.80
  -6  17   1  242.58   13.60
   6  17  -1  266.17   13.70
  -6  17   1  273.07   12.20
  -6  17   1  253.17   14.70
  -6  17   1  263.37   13.20
   6  17  -1  241.28   12.70
  -6  17  -1  257.07   15.00
  -6  17  -1  236.18   13.00
   6  17   1  255.47   13.00
   6  17   1  255.67   12.60
  -6  17  -1  241.68   13.80
  -8  17   1   11.80    3.70
  -8  17   1    6.70    3.90
  -8  17   1    9.90    4.40
  -8  17   1    6.80    2.40
   8  17  -1   10.40    3.10
  -8  17  -1    9.30    3.80
  -8  17  -1    7.10    3.50
  -8  17  -1   14.50    2.80
  -8  17  -1    7.80    4.00
   8  17   1   11.30    3.20
   8  17   1   11.80    3.20
 -10  17   1   20.90    5.10
 -10  17   1   21.50    3.50
 -10  17   1   23.70    4.50
  10  17  -1   22.30    3.80
 -10  17  -1   14.60    5.30
 -10  17  -1   17.70    4.20
  10  17   1   22.60    3.70
 -10  17  -1   25.50    3.80
 -12  17   1   31.00    4.20
 -12  17   1   35.50    5.50
 -12  17   1   27.60    5.80
 -12  17  -1   30.50    5.20
 -12  17  -1   22.90    5.70
  12  17   1   33.80    4.50
 -12  17  -1   34.30    4.60
 -14  17   1    2.00    2.70
 -14  17   1    2.40    4.10
 -14  17   1   -4.70    2.80
 -14  17  -1    4.30    4.60
 -14  17  -1    0.60    2.60
 -14  17  -1   -0.40    3.20
 -16  17   1  125.89    8.90
 -16  17   1  142.79   12.00
 -16  17   1  114.09    9.80
 -16  17  -1  132.39   10.90
 -16  17  -1  140.19   12.10
 -16  17  -1  133.59    9.10
  -1  18   1  101.99    7.90
   1  18  -1  130.89   10.00
  -1  18   1  115.09    8.20
  -1  18   1  125.79    9.70
   1  18  -1  119.89    8.80
   1  18   1  116.69    8.70
  -1  18  -1  101.19    8.80
   1  18   1   99.19    9.00
  -1  18  -1  115.59    9.80
  -3  18   1  193.18   11.90
   3  18  -1  142.89   10.10
  -3  18   1  166.28   10.40
  -3  18   1  153.58    9.30
   3  18  -1  154.28   11.10
  -3  18  -1  148.69    9.50
   3  18   1  151.88   10.00
  -3  18  -1  165.38   11.90
  -3  18  -1  165.28   11.10
   3  18   1  162.18   10.90
   5  18  -1   29.60    4.80
  -5  18   1   28.00    4.60
  -5  18   1   33.30    5.40
  -5  18   1   28.20    5.80
   5  18  -1   25.90    5.10
   5  18   1   28.20    5.00
   5  18   1   39.00    5.20
  -5  18  -1   37.70    6.30
  -5  18  -1   27.20    4.70
  -5  18  -1   26.50    5.40
   7  18  -1   88.49    8.00
   7  18  -1   64.49    6.70
  -7  18   1  100.29    8.40
  -7  18   1  105.19    7.80
  -7  18   1   62.79    7.80
  -7  18  -1   68.69    8.50
  -7  18  -1   67.29    7.90
  -7  18  -1   85.59    7.60
   7  18   1   68.69    7.10
   7  18   1   69.09    6.80
  -9  18   1   11.10    4.50
  -9  18   1   10.10    3.60
  -9  18   1   20.70    4.80
   9  18  -1   17.10    4.00
   9  18   1    8.40    3.40
  -9  18  -1   20.20    5.60
  -9  18  -1   11.10    3.50
 -11  18   1  232.28   11.50
 -11  18   1  224.08   13.30
 -11  18   1  229.38   14.40
  11  18  -1  227.48   12.00
 -11  18  -1  195.78   14.60
 -11  18  -1  228.48   13.50
  11  18   1  219.78   11.90
 -13  18   1   33.90    5.60
 -13  18   1   39.40    6.60
 -13  18   1   36.20    4.60
 -13  18  -1   39.90    7.00
 -13  18  -1   44.90    6.50
 -13  18  -1   42.10    5.20
 -15  18   1    5.90    3.20
 -15  18   1    4.10    4.80
 -15  18   1   10.20    4.00
 -15  18  -1    6.00    4.90
 -15  18  -1    6.30    4.00
 -15  18  -1    8.10    3.40
 -17  18   1    4.60    3.80
 -17  18   1    5.30    3.20
 -17  18  -1    8.10    4.30
 -17  18  -1    7.30    3.50
   0  19   1  821.82   32.90
   0  19   1  809.12   34.10
   0  19  -1  831.02   33.50
   0  19  -1  792.62   34.60
  -2  19   1   34.90    5.50
  -2  19   1   26.80    5.40
   2  19  -1   27.90    5.00
   2  19  -1   19.90    5.30
  -2  19  -1   27.50    5.90
  -2  19  -1   30.10    5.60
   2  19   1   27.90    4.80
   2  19   1   29.60    5.40
  -4  19   1   89.49    7.30
  -4  19   1   61.49    8.10
   4  19  -1   63.29    8.10
  -4  19   1   77.49    8.40
   4  19  -1   72.99    7.50
   4  19   1   88.49    7.30
  -4  19  -1   71.79    8.40
   4  19   1   96.89    8.30
  -4  19  -1   88.29    8.50
  -4  19  -1   99.69    7.40
  -6  19   1   18.60    5.00
   6  19  -1   18.20    4.60
   6  19  -1   17.40    4.30
  -6  19   1   26.80    5.10
  -6  19   1   18.80    4.20
   6  19   1   14.90    3.90
   6  19   1   15.30    4.50
  -6  19  -1   13.60    3.90
  -6  19  -1   21.00    5.00
  -6  19  -1   17.80    5.70
  -8  19   1  183.58   13.40
  -8  19   1  206.08   13.40
  -8  19   1  198.08   11.70
   8  19  -1  199.38   11.90
  -8  19  -1  215.68   12.30
  -8  19  -1  214.28   13.60
   8  19   1  197.98   11.50
  -8  19  -1  195.08   13.60
  10  19  -1  343.57   16.40
 -10  19   1  340.87   18.80
 -10  19   1  331.87   16.90
 -10  19  -1  333.07   18.80
 -10  19  -1  346.77   17.30
  10  19   1  340.77   16.00
 -12  19   1   75.59    9.30
 -12  19   1   59.59    7.10
 -12  19  -1   66.69    7.20
 -12  19  -1   64.79    8.70
  12  19   1   57.79    6.20
 -14  19   1   65.29    7.30
 -14  19   1   76.69    9.40
 -14  19  -1   72.39    7.80
 -14  19  -1   81.39    9.60
 -16  19   1   12.10    5.20
 -16  19   1   11.00    4.30
 -16  19  -1   17.50    5.10
 -16  19  -1   19.90    6.10
  -1  20   1   -1.40    2.80
  -1  20   1    0.20    2.90
   1  20  -1    6.50    3.50
   1  20  -1   -0.90    3.20
   1  20   1    0.40    3.20
   1  20   1    2.00    2.90
  -1  20  -1    4.00    3.70
  -1  20  -1   -0.80    2.80
  -3  20   1   58.59    7.20
   3  20  -1   64.79    7.70
   3  20  -1   78.29    7.50
  -3  20   1   63.59    7.90
   3  20   1   73.19    7.40
  -3  20  -1   62.79    7.40
   3  20   1   80.19    8.20
  -3  20  -1   54.49    7.70
   5  20  -1  195.18   12.80
  -5  20   1  208.88   13.60
  -5  20   1  227.48   13.20
  -5  20   1  203.68   11.10
   5  20  -1  200.58   12.00
   5  20   1  198.38   12.20
  -5  20  -1  201.38   13.60
  -5  20  -1  202.28   11.00
   5  20   1  178.18   11.20
  -5  20  -1  164.98   12.00
  -7  20   1    4.70    3.00
  -7  20   1    5.30    4.30
  -7  20   1    5.20    3.90
   7  20  -1    5.40    3.30
  -7  20  -1    5.20    4.20
   7  20   1   -1.10    3.00
  -7  20  -1    3.60    4.30
  -7  20  -1    7.40    3.30
   7  20   1    4.60    4.80
  -9  20   1    8.60    5.30
  -9  20   1   16.90    4.80
  -9  20   1   16.80    4.30
   9  20  -1   -0.30    3.30
  -9  20  -1    8.10    3.50
  -9  20  -1    8.90    4.40
   9  20   1    6.80    3.30
 -11  20   1    8.10    4.10
  11  20  -1   12.80    3.90
 -11  20   1   15.60    5.40
 -11  20  -1   17.80    4.50
 -11  20  -1   15.10    5.50
  11  20   1   11.80    3.80
 -13  20   1   73.19    9.30
 -13  20   1   75.69    8.00
 -13  20  -1   85.39    8.60
 -13  20  -1   93.59   10.40
 -15  20   1   22.60    5.00
 -15  20   1   20.90    6.70
 -15  20  -1   21.20    5.00
 -15  20  -1   19.90    5.80
   0  21  -1   83.89    9.60
   0  21   1   84.99    8.40
   0  21   1   84.19    9.00
   0  21  -1   78.89    8.40
  -2  21   1   44.70    6.40
  -2  21   1   47.50    6.90
   2  21  -1   42.70    6.80
   2  21  -1   43.80    6.30
  -2  21  -1   46.10    7.30
   2  21   1   37.80    6.10
   2  21   1   51.59    6.90
  -2  21  -1   54.59    6.90
  -4  21   1   33.40    6.60
  -4  21   1   46.60    7.10
   4  21  -1   45.60    6.10
   4  21  -1   44.90    6.80
  -4  21  -1   39.00    6.30
   4  21   1   50.99    6.70
   4  21   1   37.50    5.70
  -4  21  -1   32.10    6.80
  -6  21   1   94.19   10.20
   6  21  -1  107.99    8.90
  -6  21   1  110.19    8.40
  -6  21   1   80.09    8.90
   6  21   1   91.19    8.60
   6  21   1  109.09    9.10
  -6  21  -1  103.39   10.70
  -6  21  -1  110.89    8.80
  -6  21  -1   95.39    9.60
  -8  21   1    6.20    4.70
  -8  21   1    7.40    3.30
  -8  21   1    0.80    3.70
   8  21  -1    7.10    3.70
  -8  21  -1    5.00    3.20
  -8  21  -1    5.50    4.30
   8  21   1    5.50    3.40
  -8  21  -1    2.50    4.70
 -10  21   1   28.90    6.50
  10  21  -1   33.00    5.40
 -10  21   1   37.00    5.90
 -10  21  -1   31.40    6.90
 -10  21  -1   22.30    5.20
  10  21   1   46.20    6.00
 -12  21   1   37.10    6.10
 -12  21   1   45.00    7.60
 -12  21  -1   53.79    8.00
  12  21   1   49.70    8.60
 -12  21  -1   68.09    7.40
 -14  21   1   -3.30    4.50
 -14  21   1    0.40    3.10
 -14  21  -1   -2.00    3.60
 -14  21  -1   -1.70    4.10
  -1  22   1    9.10    4.00
  -1  22   1    6.10    4.10
   1  22  -1    6.20    4.30
   1  22  -1    5.80    3.70
  -1  22  -1    3.30    3.50
  -1  22  -1    5.10    4.10
   1  22   1    4.70    3.80
   1  22   1    0.40    3.50
   3  22  -1   15.20    4.40
   3  22  -1    8.60    3.90
  -3  22   1    4.90    4.40
  -3  22   1    0.80    3.40
  -3  22  -1    5.70    5.00
  -3  22  -1    2.80    3.70
   3  22   1    4.30    3.50
   3  22   1    2.10    3.30
   5  22  -1   44.10    6.10
  -5  22   1   53.99    8.10
  -5  22   1   40.70    7.00
   5  22  -1   43.30    6.70
   5  22   1   38.90    6.00
  -5  22  -1   46.50    7.70
   5  22   1   52.19    6.70
  -5  22  -1   40.90    6.70
  -7  22   1    5.90    4.30
  -7  22   1   -0.60    3.80
   7  22  -1    3.50    3.20
  -7  22   1    5.80    3.40
   7  22   1    4.00    3.40
  -7  22  -1    5.00    4.80
  -7  22  -1    3.50    4.60
  -9  22   1   -0.10    4.40
  -9  22   1    0.00    4.10
   9  22  -1    2.50    3.30
  -9  22   1   -2.50    3.10
   9  22   1   -3.40    2.70
  -9  22  -1    5.30    3.20
  -9  22  -1    1.50    4.40
 -11  22   1    0.10    3.40
 -11  22   1   -1.00    4.20
 -11  22  -1   -1.80    3.30
  11  22   1    4.10    3.90
 -11  22  -1    4.70    4.70
 -13  22   1   12.60    5.40
 -13  22   1   10.90    4.40
 -13  22  -1    3.80    4.60
 -13  22  -1   11.90    4.50
   0  23  -1   27.30    5.90
   0  23   1   17.70    5.40
   0  23  -1   15.60    5.70
   0  23   1   13.40    4.60
   2  23  -1   48.90    7.60
  -2  23   1   51.79    7.90
  -2  23   1   48.70    7.30
   2  23  -1   47.50    6.70
   2  23   1   52.59    7.60
  -2  23  -1   57.29    8.30
  -2  23  -1   43.80    6.80
   2  23   1   44.60    6.50
   4  23  -1   16.70    5.00
  -4  23   1   21.80    5.50
  -4  23   1   24.00    6.00
   4  23  -1   13.40    4.60
  -4  23  -1   21.60    5.80
   4  23   1   19.60    5.20
   4  23   1   16.60    4.60
  -4  23  -1   25.10    6.20
  -6  23   1  106.79   11.30
  -6  23   1  109.59   10.50
   6  23  -1   91.09    9.20
  -6  23  -1  102.79   10.70
   6  23   1  125.09   10.00
  -6  23  -1  125.49   11.40
   8  23  -1   27.00    5.50
  -8  23   1   26.50    6.60
  -8  23   1   25.60    6.30
   8  23   1   21.40    5.00
  -8  23  -1   16.30    5.50
 -10  23   1    7.70    4.00
  10  23  -1   19.70    4.90
 -10  23   1    2.50    4.80
  10  23   1    9.60    4.20
 -10  23  -1   13.00    5.60
 -10  23  -1    1.20    3.60
 -12  23   1   23.00    4.70
 -12  23   1   20.50    6.50
 -12  23  -1   19.10    4.70
 -12  23  -1   20.40    6.00
  -1  24   1    7.10    4.80
  -1  24   1    1.80    4.00
   1  24  -1    5.10    4.90
   1  24  -1    1.80    4.50
   1  24   1    9.00    4.70
  -1  24  -1    3.70    4.30
   1  24   1   10.50    5.00
  -1  24  -1   12.00    4.80
   3  24  -1   15.10    5.00
  -3  24   1   18.60    6.10
   3  24  -1   30.50    6.30
  -3  24   1   20.40    5.40
  -3  24  -1   27.30    6.10
   3  24   1   17.10    5.20
  -3  24  -1   18.30    6.30
   3  24   1   22.80    5.60
   5  24  -1    7.10    4.50
  -5  24   1    4.30    5.10
  -5  24   1    6.50    5.00
  -5  24  -1    6.30    4.90
   5  24   1    8.10    4.40
  -5  24  -1    9.20    5.10
   5  24   1    3.30    4.10
  -7  24   1   19.10    6.50
  -7  24   1   17.20    6.30
   7  24  -1   22.70    5.30
  -7  24  -1   27.10    6.90
   7  24   1   23.30    5.60
  -7  24  -1   21.30    6.00
   9  24  -1    9.40    4.30
  -9  24   1    6.60    5.00
  -9  24   1    6.80    5.10
  -9  24  -1    2.40    4.60
   9  24   1    6.60    3.80
   0  25   1    5.80    4.60
   0  25  -1   -1.00    4.70
   0  25  -1   -4.80    4.30
   0  25   1   -2.60    3.90
  -2  25   1    5.50    4.60
  -2  25   1   15.00    5.60
   2  25  -1    9.60    5.10
   2  25  -1   11.50    5.50
  -2  25  -1    9.30    5.00
   2  25   1   10.40    4.60
  -2  25  -1   12.80    5.00
   2  25   1    3.50    4.80
   4  25  -1    1.30    4.70
  -4  25   1    3.80    5.20
  -4  25   1    6.20    4.80
  -4  25  -1   16.60    6.20
  -4  25  -1    6.70    4.80
   4  25   1    8.70    5.00
   4  25   1    9.10    4.70
  -6  25   1   38.70    6.90
   6  25  -1   38.20    6.80
  -6  25   1   31.50    7.20
   6  25   1   37.10    6.90
  -6  25  -1   30.40    6.80
  -6  25  -1   42.00    7.90
  -8  25   1   11.40    5.30
  -8  25   1   11.30    5.20
   8  25  -1    9.10    4.50
  -8  25  -1    6.90    5.80
   8  25   1   10.70    4.70
   1  26  -1   32.10    6.30
  -1  26   1   28.80    6.80
  -1  26   1   33.40    6.90
   1  26  -1   22.80    5.90
   1  26   1   23.00    6.20
  -1  26  -1   24.10    6.80
   1  26   1   26.30    6.80
  -1  26  -1   20.70    6.30
  -3  26   1   32.50    6.50
   3  26  -1   24.60    6.30
   3  26  -1   13.30    5.50
  -3  26   1   23.20    6.20
  -3  26  -1   16.10    5.90
  -3  26  -1   29.60    6.20
   3  26   1   19.20    6.20
   3  26   1   28.50    6.00
  -5  26   1    1.40    4.10
  -5  26   1    0.70    4.70
   5  26  -1    1.00    4.40
   5  26   1   -2.70    3.20
  -5  26  -1   -3.50    4.20
  -5  26  -1    0.30    4.00
  -7  26   1   29.60    7.10
   7  26  -1   21.50    5.70
   7  26   1   31.80    6.00
  -7  26  -1   22.60    6.30
   0  27  -1   18.60    6.30
   0  27   1   17.60    5.80
   0  27  -1   24.30    6.30
   0  27   1   20.00    6.10
   2  27  -1    6.40    4.80
   2  27  -1   10.30    5.10
  -2  27   1    7.00    5.30
  -2  27   1    9.30    5.10
  -2  27  -1    0.70    4.10
   2  27   1    1.10    4.20
  -2  27  -1    6.30    5.30
   2  27   1    6.00    4.30
  -2   0  -2  327.67   11.90
  -2   0   2  327.27   11.90
  -2   0  -2  337.47   12.00
   2   0   2  326.77   11.90
  -2   0   2  333.07   11.80
  -2   0  -2  331.47   12.10
   4   0   2   96.59    4.10
  -4   0   2  104.69    4.40
  -4   0   2   99.19    4.10
  -4   0  -2  103.29    4.50
  -4   0  -2   86.89    4.30
  -4   0   2   90.59    4.10
  -4   0  -2   95.49    4.50
  -6   0   2 2384.96   81.99
   6   0  -2 2370.66   81.49
  -6   0  -2 2384.56   82.79
   6   0   2 2081.09   81.89
  -6   0  -2 2340.17   82.39
  -6   0  -2 2515.35   82.69
  -6   0   2 2399.66   82.69
  -6   0   2 2360.56   81.99
  -8   0   2  553.34   21.80
  -8   0  -2  607.14   22.30
  -8   0  -2  626.14   22.90
  -8   0   2  591.34   22.90
   8   0   2  602.74   21.80
  -8   0   2  594.84   22.70
  -8   0   2  602.14   21.90
   8   0  -2  584.54   21.20
  -8   0  -2  583.24   22.70
 -10   0   2    1.10    1.00
 -10   0   2    2.10    1.60
 -10   0  -2   -1.30    1.50
  10   0   2    1.50    1.10
 -10   0   2    2.10    1.10
  10   0  -2    0.50    0.80
 -10   0  -2   -1.80    1.40
 -10   0   2    1.40    1.50
 -10   0  -2   -0.10    1.10
 -12   0   2  373.16   14.90
  12   0   2  369.76   14.70
 -12   0  -2  341.97   15.90
 -12   0   2  399.96   16.40
  12   0  -2  386.36   14.30
 -12   0  -2  377.36   16.30
 -12   0   2  375.76   16.10
 -12   0  -2  381.86   15.40
 -14   0  -2   20.70    3.30
 -14   0   2   24.70    3.50
 -14   0  -2   20.60    2.90
 -14   0   2   18.60    2.70
 -14   0  -2   17.10    3.30
  14   0  -2   20.80    2.10
  14   0   2   18.10    2.40
 -14   0   2   20.50    3.40
 -16   0   2  731.23   28.60
  16   0   2  695.23   26.80
 -16   0   2  722.83   28.80
 -16   0  -2  723.83   28.90
 -16   0  -2  705.43   28.50
 -18   0  -2    2.40    3.10
 -18   0   2    5.00    3.10
 -18   0   2    5.00    2.90
 -18   0  -2    7.70    3.40
 -20   0   2   10.50    3.60
 -20   0  -2    9.80    3.70
 -20   0  -2   13.80    4.20
 -20   0   2   13.70    3.70
 -22   0   2   -4.90    3.00
 -22   0   2   -6.50    3.10
 -22   0  -2   -2.40    3.70
 -22   0  -2   -5.80    3.00
  -1  -1  -2  932.01   32.50
  -1   1   2  886.31   32.30
  -1   1   2  921.41   32.40
  -1  -1   2  910.51   32.50
   1   1   2  969.70   32.50
  -1  -1   2  958.00   32.30
  -1   1  -2  957.50   32.80
  -3  -1  -2  103.69    4.40
  -3  -1  -2  102.59    4.40
  -3   1   2  111.99    4.40
  -3  -1  -2  107.09    4.30
  -3   1   2  103.99    4.20
  -3   1   2  100.79    4.40
   3   1  -2  105.29    3.70
  -3   1  -2  102.19    4.40
  -3   1  -2  101.79    4.70
  -3  -1   2  105.49    4.30
   3   1   2  108.49    4.20
  -3  -1   2  109.39    4.40
  -3  -1   2  101.19    3.90
  -3   1  -2  101.79    4.60
   5   1  -2 3885.81  133.99
  -5   1   2 3733.13  133.59
  -5   1   2 3791.02  133.49
   5  -1   2 3457.35  133.09
  -5   1   2 3925.51  135.09
  -5  -1  -2 3801.02  133.39
  -5  -1  -2 3761.12  133.39
  -5  -1  -2 3829.12  133.29
   5   1   2 3964.50  134.19
  -5  -1   2 4090.39  133.29
  -5   1  -2 3940.61  133.89
  -5   1  -2 3831.02  133.69
  -5  -1   2 3772.32  133.69
  -5  -1   2 3745.73  133.59
  -5   1  -2 4154.88  133.79
  -7  -1  -2   89.09    4.70
   7  -1   2   83.39    4.20
  -7   1   2   80.79    4.50
  -7   1   2   81.79    5.10
  -7   1   2   85.39    4.00
  -7   1   2   94.49    4.90
  -7  -1  -2   79.29    4.30
  -7  -1  -2   87.19    4.70
   7   1  -2   79.29    3.50
  -7  -1   2   81.29    4.70
  -7   1  -2   83.99    4.80
  -7  -1   2   85.99    3.80
  -7   1  -2   97.49    5.20
   7   1   2   82.29    4.00
  -7  -1   2   83.09    4.80
  -7   1  -2   76.89    4.60
  -7  -1   2   86.39    4.30
   9   1  -2  290.07   10.70
   9  -1   2  269.17   11.40
  -9  -1  -2  269.47   11.60
  -9   1   2  291.77   11.80
  -9   1   2  282.57   11.30
  -9  -1  -2  290.67   12.30
  -9   1   2  274.57   12.30
  -9  -1  -2  277.97   12.20
  -9   1   2  313.47   12.90
  -9   1  -2  295.17   12.50
  -9  -1   2  285.37   11.10
  -9   1  -2  279.57   12.60
  -9  -1   2  292.67   12.30
   9   1   2  279.67   11.20
  -9   1  -2  284.77   12.10
   9  -1  -2  299.77   11.00
  -9  -1   2  304.17   12.50
 -11  -1  -2  258.67   12.20
 -11   1   2  286.37   11.70
  11   1  -2  278.57   10.50
 -11   1   2  276.37   12.50
 -11  -1  -2  281.47   11.70
 -11   1   2  263.77   12.70
 -11  -1  -2  285.67   12.40
 -11   1   2  255.47   11.00
  11  -1   2  266.17   11.20
 -11   1  -2  296.57   12.10
 -11   1  -2  250.67   12.50
 -11  -1   2  274.57   12.40
  11   1   2  280.57   11.10
 -11   1  -2  260.67   12.40
 -11  -1   2  269.97   12.30
 -11  -1   2  277.57   11.00
  11  -1  -2  280.07   10.80
 -13  -1  -2  599.54   22.80
 -13   1   2  560.14   21.60
 -13   1   2  551.44   22.90
  13  -1   2  558.54   21.30
  13   1  -2  554.94   20.50
 -13   1   2  531.45   22.50
 -13  -1  -2  597.64   21.80
 -13  -1  -2  559.14   22.50
 -13   1  -2  545.85   22.70
 -13   1  -2  570.44   22.20
 -13  -1   2  579.54   22.60
 -13  -1   2  556.34   21.00
  13  -1  -2  539.15   20.70
 -13  -1   2  556.74   22.60
 -13   1  -2  552.74   23.00
  13   1   2  536.05   21.00
 -15   1   2  399.16   17.30
 -15  -1  -2  405.66   17.30
 -15  -1  -2  396.06   16.30
 -15  -1  -2  409.16   17.40
 -15   1   2  389.46   17.60
  15  -1   2  397.56   15.90
  15   1   2  385.26   15.60
 -15  -1   2  403.16   17.30
 -15   1  -2  390.16   17.40
 -15   1  -2  386.36   17.70
 -15   1  -2  395.16   16.70
 -15  -1   2  394.46   17.20
 -17   1   2  394.36   18.40
 -17  -1  -2  427.96   18.10
 -17   1   2  389.56   17.90
 -17  -1  -2  422.96   18.20
 -17   1  -2  415.26   18.50
 -17   1  -2  385.76   18.00
 -17  -1   2  394.16   17.80
 -17  -1   2  401.86   18.10
 -19  -1  -2   24.00    4.30
 -19   1   2   19.00    3.90
 -19  -1  -2   18.50    3.90
 -19   1   2   14.80    3.90
 -19  -1   2   21.80    3.90
 -19   1  -2   18.50    4.40
 -19   1  -2   19.10    4.10
 -19  -1   2   21.50    3.90
 -21   1   2   14.90    4.30
 -21  -1  -2    9.10    4.00
 -21   1   2   18.10    4.20
 -21  -1  -2   14.30    4.50
 -21  -1   2   12.40    4.00
 -21   1  -2   15.60    4.70
 -21  -1   2    9.90    4.00
 -21   1  -2   16.10    4.30
   0   2   2  567.54   22.00
   0   2   2  610.64   22.10
   0  -2   2  721.43   22.20
   2   2  -2  516.85   18.10
  -2   2   2  497.85   18.40
  -2   2   2  504.35   18.40
  -2  -2  -2  527.95   18.40
   2   2  -2  515.25   18.20
  -2  -2   2  543.95   18.60
  -2  -2   2  523.25   18.30
  -2   2  -2  518.15   19.10
   2   2   2  537.45   18.40
  -2   2  -2  523.25   18.50
  -2   2  -2  506.75   18.70
   4   2  -2  791.82   27.40
  -4  -2  -2  819.92   28.10
  -4  -2  -2  750.82   28.00
  -4   2   2  751.02   28.20
  -4  -2  -2  756.82   28.00
  -4   2   2  804.82   28.50
  -4   2   2  818.82   28.20
  -4  -2   2  753.02   28.20
  -4   2  -2  816.02   28.90
   4   2   2  801.02   27.90
  -4  -2   2  824.72   28.20
  -4   2  -2  807.32   28.40
  -4   2  -2  763.82   28.80
  -6   2   2  186.68    8.10
  -6  -2  -2  168.18    7.40
   6   2  -2  187.68    6.80
  -6  -2  -2  187.28    7.70
  -6   2   2  183.48    8.10
  -6   2   2  203.88    7.30
  -6  -2  -2  189.28    7.70
  -6  -2   2  177.68    6.80
  -6   2  -2  169.38    8.00
  -6   2  -2  178.08    8.20
  -6  -2   2  177.58    7.90
   6   2   2  187.58    7.30
  -6   2  -2  188.58    8.50
  -6  -2   2  183.88    7.90
  -6  -2   2  176.38    7.60
  -8   2   2    5.60    1.10
  -8   2   2    4.40    1.60
   8   2  -2    4.80    0.80
  -8   2   2    6.30    1.60
  -8  -2  -2    4.80    1.40
   8  -2   2    3.30    1.10
  -8  -2  -2    3.50    1.30
  -8   2   2    2.40    1.30
  -8  -2  -2    4.50    1.20
   8   2   2    4.70    1.10
  -8   2  -2    5.00    1.70
  -8  -2   2    1.00    1.10
  -8  -2   2    4.40    1.50
  -8   2  -2    5.00    1.60
  -8   2  -2    7.00    1.80
  -8  -2   2    4.60    0.80
 -10  -2  -2  523.85   20.70
  10   2  -2  536.45   19.10
 -10   2   2  581.44   21.70
 -10  -2  -2  514.85   19.90
 -10  -2  -2  551.74   20.70
 -10   2   2  496.55   19.60
  10  -2   2  515.45   20.00
 -10   2   2  495.05   20.80
 -10   2   2  550.54   20.70
 -10   2  -2  537.15   21.20
 -10   2  -2  549.25   20.90
 -10  -2   2  509.15   20.70
  10   2   2  503.65   19.60
 -10   2  -2  526.45   21.50
 -10  -2   2  535.25   20.80
 -10  -2   2  544.55   19.30
  12   2  -2  226.08    9.00
  12  -2   2  228.88    9.90
 -12  -2  -2  229.98   10.80
 -12  -2  -2  232.18   10.00
 -12   2   2  234.98   10.50
 -12   2   2  252.87   11.60
 -12   2   2  212.48   10.80
 -12  -2  -2  238.58   10.70
 -12   2  -2  217.68   11.00
 -12  -2   2  210.18   10.60
 -12   2  -2  231.88   10.80
  12  -2  -2  230.98    9.40
 -12  -2   2  200.48   10.60
 -12  -2   2  227.08    9.20
 -12   2  -2  226.58   11.50
  12   2   2  242.68    9.60
 -14  -2  -2   -0.70    1.40
 -14   2   2   -3.50    1.70
 -14  -2  -2    0.60    1.70
 -14   2   2   -1.50    1.70
  14  -2   2    1.80    1.40
 -14   2   2   -0.70    1.40
 -14  -2  -2    3.50    2.10
 -14  -2   2   -2.10    1.70
 -14   2  -2    1.20    2.00
 -14  -2   2    0.20    1.70
 -14   2  -2   -0.40    1.60
  14  -2  -2    0.60    1.10
  14   2   2    0.80    1.20
 -14   2  -2    1.40    1.90
 -16  -2  -2  252.47   12.50
 -16   2   2  234.98   12.60
  16  -2   2  257.27   11.20
 -16   2   2  267.47   13.20
 -16  -2  -2  251.27   12.50
 -16   2  -2  245.38   12.00
  16   2   2  265.77   10.90
 -16  -2   2  235.48   12.40
 -16  -2   2  253.47   12.50
 -16   2  -2  243.48   12.60
 -16   2  -2  230.38   13.00
 -18   2   2    4.50    3.00
 -18  -2  -2    5.20    2.80
 -18  -2  -2    4.30    2.70
 -18   2   2    2.60    3.00
 -18  -2   2    5.60    2.60
 -18   2  -2    5.40    3.30
 -18   2  -2    6.60    3.20
 -18  -2   2    4.50    2.40
 -20  -2  -2    9.00    3.20
 -20   2   2    9.50    3.40
 -20   2   2   17.00    3.90
 -20  -2  -2   18.10    4.10
 -20  -2   2   15.10    3.60
 -20   2  -2   16.70    4.30
 -20   2  -2   13.90    3.80
 -20  -2   2   11.70    3.30
 -22   2   2   69.69    7.30
 -22  -2  -2   65.39    7.00
 -22   2   2   63.39    7.20
 -22   2  -2   76.19    7.80
 -22  -2   2   82.19    7.60
 -22   2  -2   75.69    7.30
   1   3  -2   19.40    1.00
   1   3  -2   26.30    1.60
  -1   3   2   22.50    1.40
  -1   3   2   22.40    1.20
   1   3  -2   23.30    1.70
  -1  -3  -2   23.50    1.20
   1   3   2   26.40    1.40
  -1   3  -2   19.10    1.90
  -1  -3   2   23.50    1.50
  -1   3  -2   24.30    1.20
  -1   3  -2   21.60    1.40
  -1  -3   2   21.10    0.90
  -1   3  -2   22.70    2.00
   3   3  -2  248.98    9.10
   3   3  -2  223.28    9.00
  -3  -3  -2  251.37    9.20
  -3   3   2  260.07    9.40
  -3   3   2  246.18    9.90
  -3   3   2  252.77    9.60
  -3  -3  -2  254.87    9.20
   3   3   2  259.07    9.30
  -3   3  -2  264.37    9.70
  -3   3  -2  259.27   10.10
  -3   3  -2  230.28   10.20
  -3  -3   2  237.88    9.30
  -3  -3   2  252.97    9.60
  -5  -3  -2 1796.52   60.79
  -5  -3  -2 1719.13   60.79
   5   3  -2 1725.53   60.29
  -5   3   2 1753.92   61.69
  -5  -3  -2 1754.42   60.89
  -5   3   2 1615.94   61.19
  -5  -3   2 1675.83   61.09
  -5   3  -2 1820.32   62.09
   5   3   2 1724.43   60.69
  -5   3  -2 1684.63   61.49
  -5  -3   2 1715.83   60.89
  -5   3  -2 1886.31   62.09
   7   3  -2   83.69    3.50
  -7   3   2   82.99    5.10
  -7  -3  -2   89.19    4.20
  -7   3   2   75.99    4.70
  -7  -3  -2   81.49    4.30
  -7  -3  -2   89.09    4.40
  -7   3   2   81.49    3.80
  -7   3  -2   86.69    5.40
  -7  -3   2   79.89    4.40
  -7   3  -2   81.29    4.90
   7   3   2   80.89    3.90
  -7   3  -2   85.49    5.20
  -7  -3   2   82.19    3.40
  -7  -3   2   88.09    4.60
  -9  -3  -2   72.29    4.20
  -9   3   2   61.59    4.50
  -9   3   2   60.19    4.50
  -9  -3  -2   73.99    4.30
  -9   3   2   60.19    4.80
  -9  -3  -2   69.49    3.80
   9   3  -2   61.99    3.10
  -9   3   2   61.59    3.40
   9   3   2   63.49    3.50
  -9   3  -2   68.29    4.80
  -9   3  -2   60.89    4.70
  -9  -3   2   68.49    4.30
  -9   3  -2   65.09    5.00
  -9  -3   2   73.79    4.40
  -9  -3   2   65.29    3.00
  11  -3   2    2.10    1.40
 -11   3   2    3.50    1.90
 -11   3   2    1.20    1.90
 -11  -3  -2    4.10    1.60
 -11   3   2    4.00    1.80
 -11  -3  -2    1.90    1.20
  11   3  -2    4.00    1.00
 -11   3   2    3.40    1.20
 -11  -3  -2    4.70    1.90
 -11  -3   2    3.80    1.90
 -11   3  -2    1.50    1.90
 -11  -3   2    3.10    0.90
 -11  -3   2    3.60    1.70
 -11   3  -2    2.90    1.90
 -11   3  -2    3.10    1.70
  11   3   2    1.00    1.10
 -13  -3  -2  200.78    9.90
 -13   3   2  207.38   10.70
 -13   3   2  204.48   10.20
 -13  -3  -2  207.98    9.80
  13  -3   2  189.98    9.10
  13   3  -2  207.08    8.20
 -13  -3  -2  210.78    9.00
 -13   3   2  191.08    9.70
  13  -3  -2  196.38    8.70
 -13   3  -2  210.18   10.90
 -13  -3   2  207.58    9.90
 -13   3  -2  207.08   10.20
 -13   3  -2  187.08   10.20
  13   3   2  178.68    8.50
 -13  -3   2  188.98    9.90
 -15   3   2  136.09    7.60
 -15  -3  -2  134.39    8.10
 -15   3   2  127.69    8.00
  15  -3   2  142.29    7.20
 -15  -3  -2  126.49    7.80
 -15   3   2  122.69    8.40
 -15   3  -2  124.19    8.80
 -15   3  -2  152.18    8.30
 -15   3  -2  133.19    8.50
 -15  -3   2  130.49    7.80
 -15  -3   2  131.49    7.90
  15   3   2  121.49    6.40
 -17  -3  -2  133.49    8.40
  17  -3   2  139.59    8.10
 -17  -3  -2  136.19    8.50
 -17   3   2  144.49    8.90
 -17   3   2  134.69    9.20
 -17  -3   2  138.09    8.40
 -17  -3   2  130.59    8.40
 -17   3  -2  139.49    8.90
 -17   3  -2  141.89    9.80
 -19  -3  -2    1.00    2.80
 -19   3   2    9.00    3.40
 -19  -3  -2    6.10    3.00
 -19   3   2    3.80    3.00
 -19  -3   2    2.70    2.80
 -19   3  -2    2.20    3.20
 -19   3  -2    3.50    2.90
 -19  -3   2    5.20    2.80
 -21   3   2    1.10    3.20
 -21  -3  -2   -0.40    3.00
 -21   3   2    1.80    3.20
 -21   3  -2    2.70    3.50
 -21   3  -2   -3.10    2.80
 -21  -3   2   -0.30    2.60
   0   4  -2   63.29    3.70
   0   4  -2   62.49    2.70
   0   4   2   57.99    2.50
   0   4   2   71.29    3.00
   0   4  -2   61.79    3.30
  -2  -4  -2 1048.80   34.30
  -2   4   2  947.51   34.40
   2   4  -2  922.71   34.90
  -2   4   2 1044.60   34.90
   2   4  -2  995.10   34.70
  -2   4  -2  974.20   35.80
  -2   4  -2  962.80   34.60
  -2  -4   2  993.90   34.20
  -2   4  -2  966.80   35.10
   2   4   2  979.80   34.60
  -4   4   2  474.75   18.30
  -4   4   2  468.95   17.90
   4   4  -2  475.25   17.10
  -4   4   2  467.35   17.60
  -4  -4  -2  497.25   17.20
  -4  -4  -2  474.55   17.30
  -4   4  -2  465.15   18.40
  -4  -4   2  477.75   17.10
  -4  -4   2  494.85   17.50
  -4   4  -2  484.45   18.90
  -4   4  -2  451.15   17.90
   4   4   2  501.55   17.40
  -6   4   2  843.52   32.30
  -6  -4  -2  905.31   31.70
   6   4  -2  889.61   31.20
  -6   4   2  905.01   33.10
  -6  -4  -2  856.01   31.80
  -6   4  -2  909.31   32.70
  -6   4  -2  901.91   33.20
  -6   4  -2  883.01   33.20
  -6  -4   2  862.91   32.00
  -6  -4   2  893.81   31.80
   6   4   2  915.91   31.60
  -8   4   2   60.79    3.20
  -8   4   2   56.29    4.30
  -8  -4  -2   54.29    3.50
  -8  -4  -2   62.29    3.80
  -8   4   2   60.69    4.60
  -8  -4  -2   66.99    3.50
   8   4  -2   60.19    3.00
  -8   4   2   57.89    4.50
  -8  -4   2   67.09    3.80
  -8  -4   2   62.59    4.00
   8   4   2   63.39    3.40
  -8   4  -2   69.09    4.80
  -8   4  -2   64.29    4.50
  -8   4  -2   67.39    4.90
 -10   4   2   30.30    3.70
 -10  -4  -2   29.00    3.00
 -10   4   2   31.30    3.70
 -10  -4  -2   28.00    2.80
 -10   4   2   33.70    4.00
 -10  -4  -2   30.30    2.60
  10   4  -2   33.40    2.10
 -10   4   2   28.40    2.30
  10   4   2   29.90    2.40
 -10   4  -2   36.80    4.00
 -10  -4   2   26.50    3.10
 -10   4  -2   30.40    3.70
 -10   4  -2   46.10    4.80
 -10  -4   2   34.50    3.20
 -12   4   2   42.30    4.50
 -12  -4  -2   49.60    3.90
 -12   4   2   41.90    4.80
 -12   4   2   44.50    3.10
 -12  -4  -2   51.99    3.40
  12  -4   2   48.90    3.90
 -12   4   2   45.80    4.60
  12   4  -2   50.39    2.90
 -12  -4  -2   47.80    4.00
 -12  -4   2   45.50    4.30
 -12  -4   2   46.70    4.20
 -12   4  -2   51.89    5.50
 -12   4  -2   38.70    4.70
 -12   4  -2   50.59    5.00
  12   4   2   49.70    3.30
 -14  -4  -2   52.59    4.50
  14  -4   2   35.10    3.70
 -14   4   2   43.50    5.00
 -14   4   2   38.30    4.40
 -14   4   2   35.30    4.30
 -14  -4  -2   50.49    4.30
 -14   4  -2   45.00    4.80
  14   4   2   48.00    3.40
 -14   4  -2   47.40    5.10
 -14  -4   2   41.70    4.50
 -14   4  -2   36.70    4.80
  14  -4  -2   45.70    3.50
 -14  -4   2   51.69    4.50
 -16   4   2  462.25   21.10
 -16   4   2  544.35   22.30
 -16  -4  -2  515.05   21.00
  16  -4   2  510.25   20.20
 -16  -4  -2  494.95   20.70
 -16   4  -2  502.55   21.50
 -16  -4   2  491.75   21.00
 -16   4  -2  533.55   22.50
 -16  -4   2  504.55   20.80
 -16   4  -2  501.25   21.60
 -18   4   2    0.70    2.60
 -18  -4  -2    3.20    2.40
 -18   4   2    5.90    3.00
 -18  -4  -2    7.20    2.50
 -18  -4   2    8.00    2.90
 -18   4  -2    2.70    3.10
 -18  -4   2    5.80    2.60
 -18   4  -2   11.00    3.60
 -20   4   2   -0.60    3.10
 -20   4   2   -3.60    2.30
 -20  -4  -2   -1.50    2.40
 -20   4  -2   -3.70    2.80
 -20   4  -2    2.20    2.90
 -20  -4   2   -2.70    2.50
 -22  -4  -2   -1.00    2.80
 -22   4   2   -2.00    2.90
 -22   4   2    4.70    3.50
 -22   4  -2   -2.00    3.20
 -22  -4   2   -4.40    2.60
 -22   4  -2    0.40    3.80
   1   5  -2 2037.60   72.49
   1   5  -2 1953.20   72.89
  -1   5   2 2025.00   72.29
  -1   5   2 2052.69   71.69
   1   5  -2 2050.29   71.89
   1   5   2 2128.69   72.19
   1   5   2 2142.89   72.09
  -1   5  -2 2154.58   73.09
  -1   5  -2 2125.49   71.69
  -1   5  -2 2047.70   72.29
  -1   5  -2 2068.29   73.49
  -3   5   2  261.67   11.20
   3   5  -2  254.27   10.30
  -3   5   2  278.77   10.90
   3   5  -2  268.57   10.60
  -3   5   2  284.77   10.40
  -3  -5  -2  288.77   10.00
  -3   5  -2  263.97   11.20
  -3   5  -2  263.17   11.80
   3   5   2  282.67   10.40
  -3  -5   2  276.87   10.00
  -3   5  -2  278.97   10.70
   5   5  -2  883.81   31.20
  -5   5   2  889.51   32.40
  -5   5   2  876.01   31.90
  -5  -5  -2  870.61   31.30
  -5  -5  -2  855.11   31.20
  -5   5   2  879.91   32.80
  -5  -5   2  898.01   31.00
  -5   5  -2  860.61   32.30
   5   5   2  863.11   31.40
  -5   5  -2  838.92   32.80
  -5   5  -2  915.81   33.40
  -5  -5   2  960.00   31.60
  -7  -5  -2  531.65   20.40
  -7  -5  -2  553.54   20.20
  -7   5   2  532.55   21.90
   7   5  -2  550.94   19.90
  -7   5   2  553.64   21.20
  -7  -5   2  553.64   20.20
  -7   5  -2  566.64   22.20
   7   5   2  569.64   20.30
  -7  -5   2  581.84   20.70
  -7   5  -2  552.04   21.50
  -7   5  -2  524.85   22.10
  -9  -5  -2   72.89    4.20
   9   5  -2   66.19    3.40
  -9  -5  -2   65.39    3.90
  -9   5   2   65.09    5.20
  -9   5   2   71.69    4.90
  -9   5   2   67.49    5.20
  -9   5   2   64.19    3.40
   9   5   2   68.09    3.70
  -9   5  -2   60.49    5.40
  -9   5  -2   72.49    5.40
  -9  -5   2   71.49    4.10
  -9  -5   2   93.19    4.70
  -9   5  -2   66.49    4.90
 -11   5   2 1301.57   46.50
 -11   5   2 1198.18   43.90
 -11  -5  -2 1224.28   45.10
 -11   5   2 1253.47   46.70
 -11   5   2 1269.77   45.90
 -11  -5  -2 1211.08   44.70
  11   5  -2 1245.68   43.80
 -11   5  -2 1237.68   46.60
 -11  -5   2 1264.77   44.90
 -11   5  -2 1203.18   46.10
  11   5   2 1239.88   44.20
 -11   5  -2 1212.98   46.80
 -11  -5   2 1270.17   45.30
  13   5  -2   40.60    2.70
 -13  -5  -2   37.20    4.00
 -13   5   2   43.10    4.70
 -13   5   2   40.80    4.60
 -13   5   2   39.80    4.90
 -13  -5  -2   46.80    3.30
 -13   5   2   43.80    3.00
 -13  -5  -2   37.60    3.70
 -13  -5   2   37.20    4.00
 -13   5  -2   40.10    5.10
 -13   5  -2   39.80    4.70
 -13   5  -2   40.40    4.70
 -13  -5   2   44.80    3.90
  13   5   2   44.30    3.20
 -15   5   2  101.59    7.00
 -15  -5  -2  102.29    6.40
 -15  -5  -2  108.19    6.90
 -15   5   2  106.09    7.40
  15  -5   2  104.29    6.30
 -15   5   2   94.39    7.60
 -15   5  -2   98.19    7.80
 -15   5  -2   96.29    7.20
 -15  -5   2  101.79    6.70
  15   5   2   95.69    5.30
 -15   5  -2  100.29    7.20
  15  -5  -2   95.29    5.80
 -15  -5   2  103.69    6.40
 -17  -5  -2  238.98   11.30
  17  -5   2  213.68   10.60
 -17   5   2  248.28   12.80
 -17   5   2  214.38   11.80
 -17   5  -2  219.88   12.10
 -17   5  -2  219.48   12.80
 -17  -5   2  212.18   10.90
 -17   5  -2  232.78   12.20
 -17  -5   2  230.38   11.60
 -19  -5  -2   32.70    4.80
 -19   5   2   34.70    5.10
 -19   5   2   31.30    5.30
 -19   5  -2   36.10    5.50
 -19   5  -2   31.10    5.00
 -19  -5   2   31.60    4.60
 -21   5   2  202.68   12.50
 -21  -5  -2  180.08   11.10
 -21   5   2  200.68   11.40
 -21   5  -2  188.18   11.80
 -21   5  -2  200.28   12.40
 -21  -5   2  206.18   11.30
   0   6  -2 3180.98  109.59
   0   6  -2 3101.79  109.49
   0   6   2 3112.79  109.89
   0   6  -2 3113.29  110.39
   0   6  -2 3116.09  111.09
   0   6   2 3348.76  110.09
   2   6  -2  998.90   34.60
  -2   6   2  994.70   35.90
  -2   6   2  993.60   35.20
   2   6  -2  991.30   36.30
   2   6  -2  991.90   35.80
  -2  -6   2  992.20   34.60
  -2   6  -2 1064.99   36.90
  -2   6  -2  935.61   36.10
  -2   6  -2  999.50   35.40
   2   6   2 1024.70   35.60
  -2   6  -2 1042.80   37.40
  -4   6   2 2034.10   72.99
   4   6  -2 2080.49   72.29
  -4   6   2 2060.99   72.39
  -4  -6  -2 2165.58   71.79
  -4   6   2 2115.79   73.69
   4   6  -2 2093.49   72.39
  -4   6  -2 1962.20   72.69
  -4   6  -2 1952.30   74.09
   4   6   2 2214.58   72.39
  -4   6  -2 1950.60   73.49
  -4  -6   2 2109.89   71.89
   6   6  -2 2069.09   72.59
  -6   6   2 2089.39   73.99
  -6  -6  -2 2237.78   72.49
  -6   6   2 2060.89   73.49
  -6   6   2 2063.39   74.59
  -6  -6  -2 2118.49   72.69
  -6   6  -2 1908.71   74.39
  -6  -6   2 2147.69   72.79
  -6  -6   2 2087.89   72.19
  -6   6  -2 2054.79   74.99
  -6   6  -2 1890.11   73.59
   6   6   2 2210.58   72.89
  -8  -6  -2  115.29    5.60
   8   6  -2  115.49    5.10
  -8   6   2  131.59    7.30
  -8   6   2  110.79    6.40
  -8  -6  -2  117.39    5.30
  -8   6   2  118.99    7.20
   8   6   2  119.79    5.40
  -8  -6   2  109.09    5.60
  -8   6  -2  106.19    6.50
  -8   6  -2  107.39    7.10
  -8   6  -2  111.09    7.30
  -8  -6   2  121.49    5.30
 -10  -6  -2 1628.34   58.89
 -10   6   2 1761.02   60.89
 -10   6   2 1656.93   59.89
 -10   6   2 1620.34   57.99
 -10   6   2 1660.03   60.79
 -10  -6  -2 1598.04   58.59
  10   6  -2 1670.93   58.09
 -10  -6   2 1693.83   58.59
 -10   6  -2 1683.93   61.09
 -10  -6   2 1659.83   59.09
  10   6   2 1631.64   58.49
 -10   6  -2 1619.04   60.19
 -10   6  -2 1632.04   60.99
  12   6  -2  783.62   29.30
 -12   6   2  793.22   29.30
 -12  -6  -2  819.32   30.10
 -12   6   2  806.52   32.00
 -12   6   2  861.31   31.60
 -12  -6  -2  813.02   30.50
 -12   6   2  786.02   32.00
 -12   6  -2  805.82   32.30
 -12   6  -2  881.41   32.80
 -12  -6   2  776.02   30.50
  12   6   2  792.42   29.70
 -12   6  -2  838.52   31.80
 -12  -6   2  832.02   30.10
 -14  -6  -2    6.60    2.10
 -14   6   2    2.60    2.40
 -14  -6  -2    3.40    1.70
 -14   6   2    0.30    2.60
 -14   6   2    3.50    2.40
 -14  -6   2    6.40    2.00
 -14   6  -2    6.00    3.10
 -14   6  -2    2.80    2.60
 -14  -6   2    3.30    2.10
 -14   6  -2    2.20    2.60
  14   6   2    5.60    1.50
 -16   6   2  960.60   38.30
 -16  -6  -2  974.20   36.70
 -16   6   2  972.60   37.70
  16  -6   2  956.40   36.40
 -16  -6  -2  997.00   36.40
 -16   6   2  977.10   37.50
 -16   6  -2  925.41   37.50
 -16   6  -2  987.60   38.80
 -16   6  -2  961.40   38.00
 -16  -6   2  968.10   36.70
 -18   6   2  182.28   11.20
 -18  -6  -2  186.98   10.10
 -18   6   2  194.88   10.80
 -18   6  -2  180.28   11.10
 -18   6  -2  187.58   12.30
 -18  -6   2  189.48   10.30
 -18   6  -2  180.18   11.90
 -20   6   2   68.79    6.70
 -20   6   2   68.09    7.30
 -20   6  -2   68.29    7.40
 -20   6  -2   67.79    6.80
 -20  -6   2   62.49    6.20
 -22   6   2  293.07   14.50
 -22   6   2  284.97   15.20
 -22  -6  -2  277.37   13.90
 -22   6  -2  260.87   14.40
 -22  -6   2  248.08   13.50
 -22   6  -2  288.07   16.00
   1   7  -2   71.39    4.90
  -1   7   2   77.29    3.20
   1   7  -2   74.59    4.30
   1   7  -2   77.09    3.30
  -1   7   2   77.29    4.10
  -1   7  -2   63.79    5.20
  -1   7  -2   59.99    4.70
   1   7   2   73.69    3.90
  -1   7  -2   80.39    3.30
   1   7   2   82.89    3.10
  -1   7  -2   71.29    4.10
  -3   7   2    1.60    1.20
  -3   7   2    3.60    0.90
  -3  -7  -2    3.70    0.70
   3   7  -2    3.20    1.20
   3   7  -2    5.30    1.40
  -3   7   2    2.90    1.40
   3   7   2    5.40    1.20
  -3  -7   2    3.70    0.50
  -3   7  -2    2.00    1.50
  -3   7  -2    2.50    1.60
  -3   7  -2   -0.30    1.80
  -3   7  -2    2.60    1.10
   5   7  -2  387.06   14.60
  -5   7   2  385.56   15.60
  -5   7   2  384.56   16.10
  -5  -7  -2  412.06   14.00
  -5   7   2  366.96   14.80
   5   7  -2  381.06   14.60
  -5   7  -2  369.76   16.70
   5   7   2  388.96   14.60
  -5  -7   2  397.76   13.40
  -5   7  -2  362.06   15.20
  -5  -7   2  395.86   14.10
  -5   7  -2  351.36   16.00
  -7  -7  -2   22.90    2.20
  -7   7   2   26.60    3.60
   7   7  -2   27.60    2.20
  -7   7   2   28.90    3.50
  -7   7   2   33.60    3.20
  -7  -7  -2   25.50    2.00
  -7  -7   2   27.70    1.70
  -7  -7   2   33.40    2.30
  -7   7  -2   26.50    3.20
   7   7   2   30.40    2.40
  -7   7  -2   27.20    1.20
  -7   7  -2   23.00    3.60
  -9   7   2   78.49    5.90
  -9  -7  -2   72.39    3.90
  -9  -7  -2   73.49    4.20
  -9   7   2   81.69    5.30
   9   7  -2   74.49    3.90
  -9   7   2   83.29    5.90
  -9   7  -2   59.99    6.10
   9   7   2   70.99    4.10
  -9   7  -2   65.79    5.30
  -9  -7   2   69.49    3.70
  -9   7  -2   71.19    5.90
  -9  -7   2   76.09    4.30
 -11   7   2   19.80    3.60
 -11  -7  -2    8.40    1.80
 -11   7   2   10.20    2.90
  11   7  -2   10.60    1.60
 -11   7   2    5.00    2.90
 -11  -7  -2    9.30    2.30
 -11   7   2   14.70    1.70
 -11   7  -2    5.50    2.90
 -11   7  -2    0.60    3.30
  11   7   2   14.00    2.00
 -11  -7   2   11.80    1.90
 -11   7  -2   31.90    4.90
 -11  -7   2   16.00    2.60
 -13  -7  -2  110.99    6.00
 -13   7   2  111.69    7.80
 -13  -7  -2  106.59    6.40
  13   7  -2  103.59    5.90
 -13   7   2  116.49    7.90
 -13   7   2  113.99    7.20
 -13   7  -2  126.39    8.40
 -13  -7   2  110.59    5.90
 -13   7  -2  103.09    7.30
  13   7   2  109.79    5.70
 -13   7  -2  112.29    8.20
 -13  -7   2  108.29    6.40
 -15   7   2  100.09    7.60
 -15   7   2   94.99    7.50
 -15   7   2   84.59    7.00
 -15  -7  -2   88.19    5.70
 -15  -7  -2   89.29    6.20
 -15   7  -2   89.59    7.70
  15   7   2   95.19    5.30
 -15   7  -2   98.09    7.50
 -15  -7   2   94.99    6.30
 -15   7  -2   84.39    7.50
 -17   7   2   81.39    8.40
 -17   7   2   93.29    8.40
  17  -7   2   91.39    6.30
 -17  -7  -2   92.99    6.80
 -17   7   2   96.99    7.40
 -17  -7   2   89.29    6.70
 -17   7  -2   89.89    7.70
 -17   7  -2   86.89    7.40
 -17   7  -2  102.29    8.40
 -19   7   2   18.40    4.10
 -19  -7  -2   21.00    3.90
 -19   7   2   15.50    4.20
 -19   7  -2   21.00    4.50
 -19  -7   2   14.70    3.60
 -19   7  -2   18.00    4.80
 -21   7   2   -7.40    2.80
 -21   7   2   -4.10    3.60
 -21  -7  -2   -3.60    2.80
 -21  -7   2   -7.30    2.70
 -21   7  -2   -1.90    3.30
 -21   7  -2   -3.90    3.30
   0   8  -2  162.38    8.10
   0   8   2  183.88    6.60
   0   8  -2  162.98    8.80
   0   8   2  189.28    7.80
   0   8  -2  173.48    7.30
   0   8  -2  173.78    6.30
   2   8  -2    9.60    0.80
   2   8  -2    8.10    2.00
   2   8  -2    9.50    1.80
  -2   8   2   10.20    1.10
  -2   8   2   10.30    1.80
  -2   8   2    7.80    1.90
  -2   8  -2   12.20    2.30
  -2   8  -2   10.20    1.30
   2   8   2   11.80    1.60
  -2   8  -2   10.40    2.60
   2   8   2    9.50    0.80
  -2   8  -2    8.10    1.80
  -4  -8  -2   70.89    3.00
   4   8  -2   68.29    4.20
   4   8  -2   65.59    3.90
  -4   8   2   68.69    4.90
  -4   8   2   65.89    3.60
  -4   8   2   66.69    4.50
  -4   8  -2   55.49    4.60
  -4   8  -2   61.79    4.90
   4   8   2   67.79    3.80
  -4   8  -2   77.99    5.70
  -4   8  -2   65.49    3.90
  -4  -8   2   66.49    2.80
  -6   8   2    5.60    1.40
  -6  -8  -2    2.70    0.70
  -6   8   2    3.70    1.80
  -6   8   2    2.90    1.80
   6   8  -2    3.00    1.20
  -6   8  -2    1.90    1.90
   6   8   2    3.40    1.20
  -6   8  -2    0.40    1.40
  -6  -8   2    4.40    0.40
  -6  -8   2    3.30    0.80
  -6   8  -2    0.40    1.90
  -8  -8  -2  314.77   12.20
  -8   8   2  323.17   13.80
  -8  -8  -2  303.17   12.50
   8   8  -2  328.47   12.70
  -8   8   2  338.47   14.80
  -8   8   2  305.87   14.90
  -8   8  -2  325.87   14.10
  -8   8  -2  346.57   15.60
  -8   8  -2  343.97   15.20
  -8   8  -2  310.17   11.40
   8   8   2  333.37   12.90
  -8  -8   2  331.57   12.60
  -8  -8   2  326.07   11.90
 -10  -8  -2  224.08   10.50
 -10  -8  -2  239.78   10.20
 -10   8   2  259.87    9.90
  10   8  -2  266.17   10.40
 -10   8   2  251.47   12.80
 -10   8   2  231.78   12.60
 -10   8   2  268.97   11.90
 -10  -8   2  271.77   10.80
  10   8   2  254.27   10.60
 -10   8  -2  267.07   13.20
 -10   8  -2  251.37   12.10
 -10   8  -2  252.67   12.90
 -10  -8   2  265.87   10.00
 -12   8   2    1.80    2.30
 -12   8   2    0.40    2.30
 -12   8   2    1.70    2.30
 -12  -8  -2    5.20    1.50
  12   8  -2    4.90    1.40
 -12  -8  -2    1.20    1.60
 -12  -8   2    4.40    1.30
 -12  -8   2    4.50    1.70
 -12   8  -2    3.40    2.60
 -12   8  -2    5.70    2.80
  12   8   2    2.50    1.40
 -12   8  -2    4.50    3.00
 -14   8   2    5.80    2.90
 -14   8   2    4.30    2.80
 -14  -8  -2    2.20    1.60
 -14  -8  -2    2.90    2.00
 -14   8   2    2.60    2.70
 -14   8  -2    3.60    2.80
 -14   8  -2    4.90    3.20
 -14  -8   2    5.10    2.00
  14   8   2    5.50    1.80
 -14   8  -2    7.00    2.80
 -16  -8  -2    2.80    2.30
 -16   8   2    2.20    3.20
 -16   8   2   -0.70    2.60
 -16   8   2    1.70    2.60
 -16  -8   2    1.90    2.20
 -16   8  -2    1.70    3.00
 -16   8  -2    1.60    2.80
 -16   8  -2   -1.90    2.80
 -18   8   2   20.50    4.60
 -18  -8  -2   23.10    3.90
 -18   8   2   18.80    4.50
 -18   8  -2   19.70    4.40
 -18   8  -2   16.30    4.60
 -18  -8   2   19.10    3.60
 -18   8  -2   12.90    3.80
 -20   8   2   -1.60    3.30
 -20  -8  -2   -1.40    2.50
 -20   8   2   -1.20    3.00
 -20   8  -2   -3.60    2.80
 -20   8  -2   -1.00    3.10
 -20  -8   2    2.20    2.20
   1   9  -2   50.89    3.70
   1   9  -2   51.19    4.50
  -1   9   2   51.19    4.00
   1   9  -2   57.09    2.90
  -1   9   2   51.29    3.60
  -1   9   2   50.99    2.50
   1   9   2   50.49    3.50
  -1   9  -2   48.10    4.20
   1   9   2   56.59    2.40
  -1   9  -2   53.79    4.80
  -1   9  -2   48.40    3.50
  -1   9  -2   53.19    2.50
   3   9  -2    6.90    1.50
  -3   9   2    9.60    2.00
  -3   9   2    6.10    1.90
   3   9  -2    5.50    1.80
  -3   9   2    5.50    1.10
  -3   9  -2    5.50    1.80
   3   9   2    6.20    1.50
  -3   9  -2    5.40    2.20
  -3   9  -2    7.90    2.30
  -3   9  -2    7.80    1.40
  -5   9   2   70.59    5.40
   5   9  -2   65.29    4.20
  -5   9   2   63.09    3.90
  -5  -9  -2   63.39    2.90
  -5   9   2   64.09    4.60
   5   9  -2   64.39    4.00
  -5  -9   2   63.29    2.80
  -5   9  -2   51.69    4.10
  -5   9  -2   56.09    5.30
  -5   9  -2   76.89    6.20
  -5   9  -2   66.09    5.20
   5   9   2   63.39    3.80
  -7   9   2    0.00    1.40
   7   9  -2   -0.40    1.20
  -7   9   2   -0.30    1.80
  -7  -9  -2    0.30    0.70
  -7   9   2   -0.60    1.60
  -7   9   2    1.00    1.80
  -7  -9   2    1.10    0.80
  -7  -9   2    1.30    0.40
  -7   9  -2    0.10    1.90
  -7   9  -2    0.30    2.30
   7   9   2    1.40    1.10
  -7   9  -2   -0.90    1.30
  -9   9   2   21.60    3.80
  -9   9   2   17.90    3.30
  -9  -9  -2   19.30    2.20
  -9   9   2   20.70    3.00
   9   9  -2   24.30    2.60
  -9  -9  -2   23.60    1.90
  -9  -9   2   20.60    2.10
  -9   9  -2   27.90    4.50
  -9   9  -2   20.40    3.10
  -9  -9   2   23.50    1.70
   9   9   2   21.00    2.50
  -9   9  -2   18.80    3.50
 -11   9   2    7.90    2.90
 -11  -9  -2    4.30    1.30
  11   9  -2    7.70    1.70
 -11   9   2    4.90    2.50
 -11   9   2    3.40    2.30
 -11  -9  -2    4.80    1.60
 -11   9  -2    8.40    3.10
 -11   9  -2    3.00    2.80
 -11  -9   2    7.40    1.70
 -11   9  -2    1.80    2.20
  11   9   2    5.60    1.70
 -13  -9  -2   23.10    2.90
 -13   9   2   20.60    3.60
 -13   9   2   28.10    4.50
 -13   9   2   21.60    3.90
 -13  -9   2   27.70    3.10
 -13   9  -2   26.00    4.40
  13   9   2   26.20    2.90
 -13   9  -2   27.80    4.60
 -13   9  -2   26.20    4.00
 -15   9   2    4.50    2.80
 -15   9   2    8.60    3.40
 -15  -9  -2    6.30    2.30
 -15   9   2    7.70    3.20
 -15   9  -2   10.60    3.70
  15   9   2    9.50    2.10
 -15  -9   2    9.90    2.40
 -15   9  -2    8.80    3.50
 -15   9  -2    4.90    2.90
 -17   9   2   11.40    3.50
 -17   9   2    9.30    3.80
 -17  -9  -2   12.20    2.80
 -17   9   2    7.70    3.70
 -17   9  -2    7.40    3.90
 -17  -9   2    9.60    2.60
 -17   9  -2    7.10    3.30
 -17   9  -2    3.40    3.90
 -19   9   2    6.10    4.00
 -19  -9  -2    9.70    2.90
 -19   9   2   10.30    3.50
 -19   9  -2   10.50    4.50
 -19  -9   2    8.00    2.80
 -19   9  -2    6.50    3.70
 -19   9  -2    9.00    4.20
 -21   9   2   -4.30    3.00
 -21   9   2   -4.70    2.60
 -21  -9  -2   -4.60    2.50
 -21  -9   2   -2.20    2.40
 -21   9  -2   -2.00    3.40
 -21   9  -2   -3.90    3.10
   0  10  -2   76.09    6.00
   0  10  -2   76.89    5.10
   0  10   2   82.59    4.80
   0  10  -2   75.19    4.20
   0  10  -2   78.09    3.00
   0  10   2   80.99    3.40
  -2  10   2   28.10    3.10
   2  10  -2   27.10    1.60
   2  10  -2   25.30    3.00
  -2  10   2   26.90    1.90
   2  10  -2   23.90    3.30
  -2  10   2   24.50    3.20
  -2  10  -2   22.50    2.90
   2  10   2   28.20    1.50
  -2  10  -2   24.80    3.30
  -2  10  -2   24.70    2.00
  -2  10  -2   27.40    4.00
   2  10   2   29.90    2.90
   4  10  -2   82.59    5.10
  -4  10   2   93.19    5.70
   4  10  -2   97.99    5.80
  -4  10   2   88.19    4.60
  -4  10   2   93.69    6.30
  -4  10  -2   83.59    4.80
  -4  10  -2  102.39    7.10
  -4  10  -2   87.79    5.90
  -4  10  -2   93.79    6.40
   4  10   2   89.39    4.90
  -6  10   2    5.80    2.40
   6  10  -2    3.90    1.50
   6  10  -2    4.70    1.60
  -6  10   2    2.60    1.90
  -6  10   2    4.60    1.50
  -6 -10  -2    4.60    0.80
  -6  10  -2   -3.50    2.20
  -6  10  -2    5.40    2.00
   6  10   2    6.50    1.70
  -6 -10   2    7.50    0.90
  -6  10  -2    1.70    2.30
  -8  10   2   10.30    3.20
   8  10  -2   11.90    2.10
   8  10  -2   11.30    1.90
  -8 -10  -2    9.80    1.20
  -8  10   2   13.20    2.50
  -8  10   2   10.00    2.60
  -8  10   2   14.60    3.20
  -8 -10   2   13.20    0.80
  -8 -10   2   12.70    1.50
   8  10   2   11.20    1.90
  -8  10  -2   10.60    3.20
  -8  10  -2   10.80    2.50
  -8  10  -2    8.70    2.90
 -10 -10  -2   81.89    4.60
 -10  10   2   80.29    5.70
  10  10  -2   82.99    4.80
 -10  10   2   81.59    7.20
 -10  10   2   69.39    6.20
 -10 -10  -2   78.89    4.00
 -10  10  -2   84.29    6.20
  10  10   2   82.19    4.80
 -10 -10   2   78.39    4.30
 -10  10  -2   88.09    7.40
 -10  10  -2   68.09    6.80
  12  10  -2    1.40    1.40
 -12  10   2    0.90    2.20
 -12  10   2   -1.50    2.40
 -12 -10  -2    2.10    1.50
 -12  10   2    0.00    1.90
 -12  10  -2    3.50    2.70
 -12  10  -2   -3.30    2.50
 -12  10  -2    0.30    2.30
  12  10   2   -0.20    1.40
 -12 -10   2    0.50    1.30
 -14  10   2    1.60    2.80
 -14  10   2    5.50    2.80
 -14  10   2    2.70    2.30
 -14 -10  -2    0.30    1.60
  14  10   2   -0.20    1.60
 -14  10  -2   -0.70    2.20
 -14  10  -2    0.60    2.90
 -14 -10   2    0.80    1.50
 -14  10  -2    0.00    3.00
 -16  10   2   18.70    4.30
 -16 -10  -2   19.80    3.10
 -16  10   2   17.60    4.10
 -16  10   2   21.90    4.50
 -16  10  -2   12.60    4.70
 -16  10  -2   12.60    3.80
 -16  10  -2   14.20    4.20
 -16 -10   2   17.00    3.10
 -18 -10  -2   -1.50    2.10
 -18  10   2   -3.20    2.70
 -18  10   2   -1.10    3.00
 -18  10   2   -8.40    2.80
 -18  10  -2    0.90    3.30
 -18  10  -2   -5.70    3.00
 -18  10  -2   -4.20    2.60
 -18 -10   2   -1.80    1.90
 -20  10   2    2.10    3.20
 -20 -10  -2   -2.40    2.00
 -20  10   2    0.60    3.20
 -20  10  -2   -1.80    3.10
 -20  10  -2   -3.50    3.60
  -1  11   2   35.50    4.00
   1  11  -2   49.90    2.90
   1  11  -2   43.80    4.30
  -1  11   2   42.70    2.40
  -1  11   2   39.80    3.90
   1  11  -2   40.30    4.60
  -1  11  -2   49.70    2.40
  -1  11  -2   37.40    4.80
   1  11   2   46.30    2.20
  -1  11  -2   46.40    3.70
  -1  11  -2   38.40    4.40
   1  11   2   43.50    3.70
  -3  11   2   16.70    3.10
   3  11  -2   17.50    3.00
  -3  11   2   15.70    2.60
   3  11  -2   14.00    2.50
  -3  11   2   18.70    1.90
   3  11   2   13.60    2.30
  -3  11  -2   12.80    1.90
  -3  11  -2    7.50    3.10
  -3  11  -2   12.40    2.80
   3  11   2   18.60    1.30
  -3  11  -2    8.80    3.20
  -5  11   2   14.00    2.10
   5  11  -2   10.80    2.50
  -5  11   2   12.10    3.20
  -5  11   2   10.70    2.60
   5  11  -2   11.90    2.20
  -5  11  -2   12.30    3.30
  -5  11  -2    6.60    3.70
  -5  11  -2   -1.90    2.70
   5  11   2   10.00    1.90
  -5  11  -2    1.00    2.10
  -7 -11  -2    0.20    0.60
  -7  11   2    0.80    2.20
  -7  11   2   -2.90    1.90
  -7  11   2    0.00    1.60
   7  11  -2    2.30    1.40
   7  11  -2    1.10    1.40
  -7  11   2   -1.60    1.70
  -7  11  -2   -7.70    2.00
  -7  11  -2   -3.40    1.60
   7  11   2    1.30    1.40
  -7 -11   2    0.90    0.70
  -7  11  -2   -4.70    1.80
  -9  11   2    1.50    2.20
   9  11  -2   -0.20    1.50
  -9  11   2    3.40    2.50
   9  11  -2    2.80    1.40
  -9 -11  -2    0.90    1.00
  -9  11   2    2.10    1.90
  -9  11  -2   -0.60    2.40
  -9  11  -2   -2.50    1.80
  -9  11  -2   -6.10    2.60
   9  11   2   -0.50    1.40
  -9 -11   2    1.60    1.00
 -11  11   2   31.70    4.80
  11  11  -2   31.70    3.30
 -11  11   2   26.40    4.30
 -11  11   2   35.20    4.30
 -11 -11  -2   28.90    2.80
  11  11   2   30.20    3.20
 -11  11  -2   28.70    4.80
 -11  11  -2   36.10    5.60
 -11 -11   2   29.40    2.80
 -11  11  -2   31.90    4.50
 -13  11   2    0.50    2.70
 -13  11   2    3.40    3.20
 -13 -11  -2    6.70    2.00
 -13  11   2    3.10    2.90
 -13  11  -2   -0.50    3.50
  13  11   2    6.60    2.10
 -13  11  -2   -1.10    3.00
 -13  11  -2    2.40    3.50
 -13 -11   2    3.60    1.80
 -15  11   2   -1.70    2.60
 -15  11   2   -2.80    3.00
 -15 -11  -2   -3.20    1.60
 -15  11   2   -2.00    2.30
 -15 -11   2   -2.90    1.60
 -15  11  -2   -3.70    3.20
 -15  11  -2   -2.00    2.80
 -15  11  -2   -2.90    2.90
 -17  11   2   -0.40    3.20
 -17  11   2   -2.90    3.00
 -17  11   2   -0.70    3.10
 -17 -11  -2   -0.40    2.10
 -17  11  -2   -5.80    2.80
 -17  11  -2   -3.80    3.30
 -17  11  -2   -9.70    3.30
 -19  11   2    7.70    3.60
 -19  11   2    6.70    3.70
 -19  11  -2    7.30    3.60
 -19  11  -2    8.10    4.30
 -19  11  -2    3.00    3.90
   0  12  -2 1002.30   36.50
   0  12   2  973.30   33.80
   0  12  -2  996.60   37.80
   0  12   2  935.11   36.40
   0  12   2  929.01   35.80
   0  12  -2  938.01   34.90
  -2  12   2   40.00    4.30
  -2  12   2   41.00    4.70
   2  12  -2   40.20    2.40
   2  12  -2   33.60    4.80
  -2  12   2   42.60    2.70
   2  12  -2   40.30    4.40
  -2  12  -2   45.20    4.80
  -2  12  -2   44.60    5.70
  -2  12  -2   37.40    3.90
  -2  12  -2   41.80    2.70
   2  12   2   42.60    2.10
   2  12   2   47.40    3.90
  -4  12   2  146.09    6.60
  -4  12   2  142.69    8.00
  -4  12   2  143.09    8.80
   4  12  -2  141.99    8.60
   4  12  -2  118.59    7.50
   4  12   2  141.29    5.50
  -4  12  -2  150.28    9.70
  -4  12  -2  139.49    8.60
   4  12   2  144.09    7.40
  -4  12  -2  139.29    8.20
  -4  12  -2  133.19    6.70
  -6  12   2  558.24   21.40
  -6  12   2  604.54   24.00
  -6  12   2  556.04   22.80
  -6  12   2  549.15   22.70
   6  12  -2  537.85   22.20
   6  12  -2  558.34   21.70
  -6  12  -2  561.34   24.60
  -6  12  -2  543.75   23.20
   6  12   2  584.54   21.60
  -6  12  -2  520.45   21.50
  -6  12  -2  517.75   23.20
  -8  12   2    5.40    3.00
  -8  12   2   12.20    2.70
  -8  12   2    7.80    3.10
   8  12  -2   11.50    2.60
  -8  12   2   13.90    3.50
   8  12  -2   12.40    2.60
  -8  12  -2   12.20    2.90
  -8  12  -2   18.40    4.60
   8  12   2   19.00    2.70
  -8  12  -2    9.70    3.50
  -8 -12   2   16.30    1.60
 -10  12   2  201.78   11.90
 -10  12   2  190.68   11.00
  10  12  -2  193.58    9.40
 -10  12   2  202.48   10.20
 -10 -12   2  190.18    8.20
 -10  12  -2  197.78   12.50
 -10  12  -2  216.88   10.70
  10  12   2  182.28    9.20
 -10  12  -2  208.28   11.60
  12  12  -2  342.47   13.90
 -12  12   2  321.07   14.90
 -12 -12  -2  308.47   13.10
 -12  12   2  336.27   16.20
 -12  12   2  315.77   16.40
 -12  12  -2  352.16   16.70
 -12 -12   2  282.77   13.30
 -12  12  -2  315.87   15.20
  12  12   2  328.87   13.70
 -12  12  -2  336.97   17.00
 -14  12   2   19.80    3.70
 -14  12   2   15.80    4.10
 -14  12   2   13.50    4.40
 -14 -12  -2   15.50    2.50
 -14  12  -2   19.10    4.60
 -14  12  -2   13.90    3.70
 -14  12  -2   14.20    4.40
  14  12   2   21.10    3.00
 -16  12   2   61.09    6.40
 -16  12   2   57.69    7.00
 -16  12   2   62.39    7.40
 -16  12  -2   72.29    7.90
 -16  12  -2   54.79    6.30
 -16  12  -2   57.09    7.70
 -18  12   2  115.59    9.30
 -18  12   2  115.49   10.00
 -18  12   2  123.89    8.50
 -18  12  -2   86.39    8.90
 -18  12  -2  121.39   10.00
 -18  12  -2  108.09    8.90
 -20  12   2   16.40    4.00
 -20  12   2   14.40    4.40
 -20  12  -2   10.80    4.50
 -20  12  -2    7.30    3.60
  -1  13   2  952.90   36.90
  -1  13   2  965.20   33.90
   1  13  -2  970.30   37.70
  -1  13   2  973.00   36.10
   1  13  -2  987.80   36.40
   1  13  -2  941.71   34.40
  -1  13  -2  951.20   33.50
   1  13   2  933.71   36.40
  -1  13  -2  933.11   35.30
  -1  13  -2  975.90   36.70
   1  13   2  968.30   33.50
  -1  13  -2  968.40   38.10
   1  13   2  910.51   35.70
  -3  13   2   73.89    5.60
   3  13  -2   70.09    2.90
   3  13  -2   64.09    6.00
  -3  13   2   66.79    6.10
   3  13  -2   68.09    5.50
  -3  13   2   68.29    4.00
  -3  13  -2   74.59    6.20
  -3  13  -2   76.59    7.00
  -3  13  -2   69.79    5.50
  -3  13  -2   67.69    3.90
   3  13   2   71.69    5.00
   3  13   2   72.39    3.10
   5  13  -2  890.21   34.80
  -5  13   2  859.61   34.50
  -5  13   2  881.21   33.00
   5  13  -2  860.31   33.80
  -5  13   2  906.11   35.70
  -5  13  -2  926.71   33.20
  -5  13  -2  974.70   37.10
  -5  13  -2  902.51   35.40
  -5  13  -2  868.41   34.70
   5  13   2  911.21   33.70
  -7  13   2  503.25   21.50
  -7  13   2  502.55   20.00
   7  13  -2  485.25   20.20
  -7  13   2  498.15   22.40
   7  13  -2  475.65   20.70
  -7  13   2  523.65   21.50
   7  13   2  507.65   20.10
  -7  13  -2  528.45   20.30
  -7  13  -2  513.05   21.80
  -7  13  -2  498.85   22.80
  -9  13   2  116.69    8.10
   9  13  -2  110.89    6.80
  -9  13   2  113.39    8.30
  -9  13   2  104.69    8.60
  -9  13   2  120.89    7.20
  -9  13  -2  120.89    7.40
  -9  13  -2  134.69    9.60
   9  13   2  125.09    6.80
  -9  13  -2  131.79    8.60
 -11  13   2  689.23   30.00
 -11  13   2  696.23   28.00
  11  13  -2  697.63   27.40
 -11  13   2  651.93   29.10
 -11  13  -2  705.23   29.70
 -11  13  -2  752.52   30.90
  11  13   2  731.23   27.30
 -11  13  -2  760.42   28.50
 -13  13   2   58.39    6.50
 -13  13   2   55.39    6.90
 -13  13   2   60.39    5.80
 -13  13  -2   69.79    7.20
  13  13   2   57.19    4.80
 -13  13  -2   65.29    6.30
 -13  13  -2   70.49    7.80
 -15  13   2  152.48    9.60
 -15  13   2  152.68   11.50
 -15  13   2  136.19   10.60
 -15  13  -2  155.28    9.80
 -15  13  -2  174.38   11.60
 -15  13  -2  171.28   11.70
 -17  13   2  261.27   13.60
 -17  13   2  251.57   14.60
 -17  13   2  238.18   14.90
 -17  13  -2  257.57   15.70
 -17  13  -2  282.37   15.20
 -17  13  -2  267.57   13.60
 -19  13   2   -0.30    3.50
 -19  13   2    3.10    4.10
 -19  13  -2    3.00    3.80
 -19  13  -2    2.60    3.60
 -19  13  -2    5.70    4.20
   0  14   2   33.90    4.30
   0  14  -2   31.90    3.10
   0  14  -2   34.70    4.40
   0  14   2   35.10    4.10
   0  14   2   36.60    2.20
   0  14  -2   36.70    5.20
  -2  14   2   18.80    3.90
   2  14  -2   18.30    3.50
   2  14  -2   14.50    1.50
  -2  14   2   14.70    1.80
  -2  14   2   15.10    3.40
   2  14  -2   16.40    3.70
  -2  14  -2   19.30    2.90
  -2  14  -2   13.50    3.70
  -2  14  -2   19.70    3.60
   2  14   2   18.00    1.30
   2  14   2   18.70    3.20
   2  14   2   12.70    3.00
  -2  14  -2   20.70    1.80
   4  14  -2   60.09    5.20
  -4  14   2   58.59    3.90
  -4  14   2   65.99    5.50
   4  14  -2   61.49    5.70
  -4  14   2   69.19    6.30
  -4  14  -2   59.29    5.30
   4  14   2   51.49    4.60
   4  14   2   60.69    2.70
  -4  14  -2   65.49    6.40
  -4  14  -2   56.09    6.60
  -4  14  -2   56.29    3.80
   6  14  -2    5.10    2.30
  -6  14   2    8.60    3.10
  -6  14   2    3.60    2.80
   6  14  -2    0.40    1.70
  -6  14   2    0.40    1.50
   6  14   2    1.40    1.80
  -6  14  -2    3.70    1.70
  -6  14  -2    5.00    2.90
  -6  14  -2    6.30    2.50
  -6  14  -2    2.50    2.60
  -8  14   2    6.40    2.60
   8  14  -2    8.00    2.40
  -8  14   2    6.80    2.40
   8  14  -2    5.30    2.30
  -8  14   2    8.70    3.40
  -8  14   2    3.50    2.80
   8  14   2    9.80    2.30
  -8  14  -2    3.50    3.20
  -8  14  -2    5.40    2.40
  -8  14  -2    7.00    3.10
 -10  14   2   57.19    5.20
  10  14  -2   45.90    4.70
 -10  14   2   43.70    6.20
 -10  14   2   49.10    5.80
 -10  14  -2   55.29    5.40
 -10  14  -2   59.19    7.50
 -10  14  -2   51.89    6.10
  10  14   2   49.10    4.80
  12  14  -2    1.00    3.00
 -12  14   2   -3.20    3.00
 -12  14   2    2.50    2.60
 -12  14   2    1.70    2.80
  12  14   2    1.50    2.10
 -12  14  -2    2.60    2.50
 -12  14  -2    4.60    3.80
 -12  14  -2   -0.50    2.90
 -14  14   2    2.80    3.80
 -14  14   2    0.90    2.90
 -14  14   2   -1.00    2.50
 -14  14  -2   -0.30    3.20
 -14  14  -2    1.70    3.20
  14  14   2   -1.00    1.90
 -14  14  -2    1.10    2.60
 -16  14   2    8.70    4.10
 -16  14   2   16.00    4.50
 -16  14   2    9.60    3.70
 -16  14  -2   16.80    4.80
 -16  14  -2   10.20    3.60
 -16  14  -2   13.40    5.10
 -18  14   2   -3.80    3.70
 -18  14   2    0.20    3.70
 -18  14   2    1.90    3.40
 -18  14  -2   -2.20    3.40
 -18  14  -2   -4.30    2.90
 -18  14  -2   -3.90    3.50
   1  15  -2  149.39    7.00
  -1  15   2  160.58    6.70
   1  15  -2  173.78   10.40
   1  15  -2  157.58    9.30
  -1  15   2  150.18    8.90
  -1  15   2  161.38    9.80
   1  15   2  151.48    9.20
  -1  15  -2  185.58   11.10
  -1  15  -2  151.78    7.90
   1  15   2  163.48    8.80
  -1  15  -2  161.38    9.50
  -3  15   2    7.60    1.60
   3  15  -2    8.10    3.20
  -3  15   2    2.50    2.70
  -3  15   2    9.60    2.90
   3  15  -2    7.70    2.80
  -3  15  -2    6.30    2.80
  -3  15  -2    7.90    3.60
   3  15   2    9.80    2.50
  -3  15  -2    6.90    1.30
   3  15   2    5.50    2.30
  -3  15  -2    8.20    2.50
  -5  15   2  479.35   20.10
   5  15  -2  466.15   20.80
  -5  15   2  461.75   20.60
  -5  15   2  481.85   21.60
  -5  15   2  468.55   18.50
   5  15  -2  508.85   20.10
  -5  15  -2  450.85   18.40
  -5  15  -2  454.65   21.10
  -5  15  -2  481.25   22.40
   5  15   2  473.35   19.50
  -5  15  -2  486.55   20.40
   7  15  -2  146.99    9.00
  -7  15   2  125.69    9.80
  -7  15   2  135.79    9.30
  -7  15   2  143.49    7.70
  -7  15   2  159.28    9.10
   7  15  -2  134.79    8.20
  -7  15  -2  144.49   10.40
  -7  15  -2  158.58    7.90
   7  15   2  132.09    7.90
  -7  15  -2  155.88    9.40
  -7  15  -2  149.79    9.80
   9  15  -2   33.80    4.30
  -9  15   2   45.50    6.60
  -9  15   2   40.60    5.40
  -9  15   2   35.20    5.40
  -9  15   2   42.30    4.50
  -9  15  -2   38.80    6.30
  -9  15  -2   41.20    4.40
   9  15   2   38.10    4.30
  -9  15  -2   38.20    5.40
 -11  15   2  118.89    9.40
 -11  15   2  124.89   10.00
  11  15  -2  126.09    7.80
 -11  15   2  128.29    7.80
 -11  15  -2  126.99    8.10
  11  15   2  124.09    7.50
 -11  15  -2  114.19   10.10
 -11  15  -2  128.99    9.50
 -13  15   2   37.80    4.80
 -13  15   2   40.20    5.70
 -13  15   2   40.40    6.30
 -13  15  -2   43.10    6.60
  13  15   2   45.10    4.60
 -13  15  -2   43.70    6.10
 -13  15  -2   49.30    5.40
 -15  15   2   77.99    6.50
 -15  15   2   63.09    7.90
 -15  15   2   66.79    7.40
 -15  15  -2   52.49    6.90
 -15  15  -2   71.89    8.80
 -15  15  -2   66.19    6.50
 -17  15   2   96.69    7.40
 -17  15   2   92.99    9.40
 -17  15   2   66.29    7.80
 -17  15  -2   73.19    8.40
 -17  15  -2   92.99    7.90
 -17  15  -2   82.59    9.30
   0  16  -2   26.70    4.90
   0  16  -2   19.60    3.90
   0  16   2   27.60    4.30
   0  16  -2   22.90    2.70
   0  16   2   25.30    4.00
  -2  16   2   39.30    5.10
   2  16  -2   43.60    5.80
  -2  16   2   55.29    4.70
   2  16  -2   58.09    5.70
  -2  16   2   41.30    5.60
  -2  16  -2   55.59    4.80
   2  16   2   62.59    5.70
  -2  16  -2   58.19    6.20
  -2  16  -2   52.49    6.70
   2  16   2   53.79    5.30
  -4  16   2   27.30    3.90
   4  16  -2   30.40    5.00
  -4  16   2   34.60    4.70
  -4  16   2   33.90    3.10
  -4  16   2   30.30    4.90
   4  16  -2   29.20    4.30
  -4  16  -2   31.20    4.20
  -4  16  -2   30.30    5.50
  -4  16  -2   29.00    4.80
   4  16   2   30.70    4.20
   4  16   2   27.40    4.00
  -6  16   2   15.50    2.60
   6  16  -2   19.80    3.80
  -6  16   2   18.70    3.60
   6  16  -2   17.10    3.50
  -6  16   2   13.90    4.10
  -6  16   2   13.30    3.70
  -6  16  -2   14.30    4.10
  -6  16  -2   13.90    4.10
  -6  16  -2   15.00    2.50
   6  16   2   15.90    3.40
  -6  16  -2   22.60    4.10
  -8  16   2    6.40    3.70
  -8  16   2    4.50    2.40
   8  16  -2    9.80    3.00
  -8  16   2    6.50    3.80
  -8  16   2   10.00    3.20
  -8  16  -2    9.60    3.50
  -8  16  -2    8.60    2.40
  -8  16  -2    1.10    3.30
   8  16   2    0.80    2.40
  10  16  -2    3.60    2.50
 -10  16   2    5.30    4.10
 -10  16   2    3.30    2.20
 -10  16   2    8.10    3.50
 -10  16  -2    4.20    3.50
 -10  16  -2    4.00    3.90
  10  16   2   -4.20    2.10
 -10  16  -2    5.60    2.70
 -12  16   2    1.70    2.10
 -12  16   2    0.20    2.70
 -12  16   2    1.00    3.10
 -12  16  -2   -3.40    3.40
 -12  16  -2    2.10    3.10
 -12  16  -2    2.90    2.40
  12  16   2    0.00    2.20
 -14  16   2   -2.30    3.30
 -14  16   2   -3.40    2.30
 -14  16   2   -0.10    4.00
 -14  16  -2    2.30    4.30
 -14  16  -2    0.80    2.20
 -14  16  -2   -7.80    2.80
 -16  16   2   19.40    4.30
 -16  16   2   18.30    5.60
 -16  16   2   18.80    4.80
 -16  16  -2   20.50    5.50
 -16  16  -2   19.30    4.10
 -16  16  -2   27.40    5.80
 -18  16   2   -2.70    3.70
 -18  16   2    2.70    3.90
 -18  16   2    7.30    3.60
 -18  16  -2    2.30    4.10
 -18  16  -2    2.70    4.00
 -18  16  -2    2.90    3.10
  -1  17   2  221.78   12.40
  -1  17   2  192.28   11.20
  -1  17   2  229.08   10.60
   1  17  -2  244.68   13.60
   1  17  -2  227.18   11.80
  -1  17  -2  234.58   13.60
  -1  17  -2  185.68    9.80
  -1  17  -2  196.88   12.00
   1  17   2  219.08   12.30
   1  17   2  206.78   11.40
   3  17  -2    1.10    2.50
  -3  17   2   11.80    3.80
  -3  17   2    8.10    2.60
   3  17  -2   14.50    4.00
  -3  17   2    5.90    3.30
   3  17   2    9.90    2.90
  -3  17  -2    3.90    2.40
  -3  17  -2    6.70    3.40
  -3  17  -2    2.00    3.40
   3  17   2    4.50    3.00
  -5  17   2  217.58   12.30
   5  17  -2  206.78   11.70
  -5  17   2  239.58   13.70
  -5  17   2  232.18   11.80
   5  17  -2  237.18   13.20
  -5  17  -2  226.08   13.90
  -5  17  -2  198.08   12.50
   5  17   2  224.38   11.50
   5  17   2  231.88   12.00
  -5  17  -2  213.98   11.70
   7  17  -2   75.19    7.00
  -7  17   2   88.99    7.20
  -7  17   2   68.49    7.90
  -7  17   2   65.29    5.50
   7  17  -2   77.99    6.90
  -7  17   2   68.99    7.70
   7  17   2   66.49    6.30
  -7  17  -2   78.69    8.50
  -7  17  -2   72.59    7.80
  -7  17  -2   85.29    6.90
  -9  17   2   17.60    4.80
  -9  17   2   19.10    4.30
   9  17  -2   14.10    3.50
  -9  17   2   23.20    3.50
  -9  17   2   16.70    4.70
  -9  17  -2   20.50    4.50
  -9  17  -2   24.50    3.50
  -9  17  -2   18.70    5.10
   9  17   2   19.90    3.50
  11  17  -2  137.09    8.70
 -11  17   2  150.58    8.60
 -11  17   2  139.99   11.30
 -11  17   2  154.98   10.10
 -11  17  -2  156.18    8.90
  11  17   2  132.19    8.70
 -11  17  -2  138.19   10.60
 -11  17  -2  132.19   11.30
 -13  17   2   31.50    5.20
 -13  17   2   24.80    5.80
 -13  17   2   28.00    4.00
  13  17   2   19.20    3.70
 -13  17  -2   26.00    6.40
 -13  17  -2   23.90    5.30
 -13  17  -2   28.60    4.30
 -15  17   2   34.10    4.90
 -15  17   2   24.60    5.90
 -15  17   2   28.00    5.50
 -15  17  -2   28.30    6.30
 -15  17  -2   28.60    4.70
 -15  17  -2   27.00    5.90
 -17  17   2   73.69    6.90
 -17  17   2   73.29    7.80
 -17  17   2   67.59    8.70
 -17  17  -2   77.49    7.20
 -17  17  -2   70.59    9.00
 -17  17  -2   59.89    7.80
   0  18  -2   16.20    5.30
   0  18  -2   16.90    4.30
   0  18   2   22.30    4.30
   0  18   2    7.80    3.90
  -2  18   2   80.49    7.50
  -2  18   2   67.89    6.00
   2  18  -2   70.79    8.10
   2  18  -2   71.99    7.10
  -2  18   2   75.39    7.80
   2  18   2   66.79    6.50
  -2  18  -2   63.69    5.70
  -2  18  -2   68.39    8.30
  -2  18  -2   73.29    7.80
   2  18   2   58.69    7.00
   4  18  -2   65.89    7.50
  -4  18   2   73.19    6.60
  -4  18   2   74.19    8.00
   4  18  -2   71.19    7.00
  -4  18   2   75.79    7.40
  -4  18  -2   78.29    8.10
   4  18   2   66.49    7.10
  -4  18  -2   79.19    8.80
  -4  18  -2   63.59    6.30
   4  18   2   73.19    6.90
   6  18  -2  124.59    9.20
   6  18  -2  101.79    8.10
  -6  18   2  115.19    8.20
  -6  18   2  121.49    9.80
  -6  18   2  119.89    8.90
  -6  18  -2  100.69   10.30
  -6  18  -2   99.79    8.50
   6  18   2   94.29    7.40
   6  18   2   98.09    8.20
  -6  18  -2  104.59   10.10
  -8  18   2    1.70    4.10
  -8  18   2   -2.80    3.20
   8  18  -2    0.30    2.70
  -8  18   2    2.50    3.60
  -8  18  -2   -0.30    3.70
   8  18   2   -0.40    3.00
   8  18   2   -2.60    2.50
  -8  18  -2   -5.40    2.70
 -10  18   2   33.20    5.50
 -10  18   2   31.10    5.70
 -10  18   2   30.50    4.10
  10  18  -2   35.10    5.10
 -10  18   2   25.20    5.80
 -10  18  -2   28.20    5.70
  10  18   2   33.40    4.70
 -10  18  -2   38.50    7.00
 -12  18   2   22.20    3.80
 -12  18   2   20.00    4.90
 -12  18   2   19.50    5.30
 -12  18  -2   12.60    5.60
 -12  18  -2   18.00    4.80
  12  18   2   16.90    3.90
 -14  18   2   12.80    5.10
 -14  18   2    8.50    3.40
 -14  18   2   12.30    4.70
 -14  18  -2    4.90    3.30
 -14  18  -2   11.20    4.80
 -14  18  -2   11.70    5.00
 -16  18   2   83.59    9.80
 -16  18   2   73.59    8.00
 -16  18   2   75.59    7.00
 -16  18  -2   75.79    8.50
 -16  18  -2   76.99    9.90
 -16  18  -2   78.99    7.40
   1  19  -2   -1.20    3.90
  -1  19   2    5.10    3.10
   1  19  -2   -0.90    3.40
  -1  19   2    1.00    3.20
  -1  19  -2   -0.10    3.70
  -1  19  -2    6.30    4.10
   1  19   2    2.90    3.50
   1  19   2    1.70    3.00
  -3  19   2   43.50    6.80
  -3  19   2   32.40    4.50
  -3  19   2   31.10    5.30
   3  19  -2   34.20    5.60
   3  19  -2   41.60    6.60
  -3  19  -2   38.60    6.00
  -3  19  -2   25.90    5.80
   3  19   2   29.80    5.10
   3  19   2   27.90    5.10
  -5  19   2   50.09    6.90
  -5  19   2   54.19    6.00
  -5  19   2   52.09    7.30
   5  19  -2   55.69    7.60
   5  19  -2   51.99    6.70
   5  19   2   59.79    6.70
  -5  19  -2   53.89    7.90
  -5  19  -2   50.69    5.80
  -5  19  -2   60.29    7.60
   5  19   2   56.69    6.00
  -7  19   2    0.70    2.90
  -7  19   2   -0.10    3.70
   7  19  -2    1.70    3.40
  -7  19   2    0.40    3.50
  -7  19  -2    3.20    4.10
  -7  19  -2    1.90    2.70
  -7  19  -2    2.60    3.90
   7  19   2    1.30    2.50
   7  19   2    1.10    2.60
  -9  19   2    5.10    4.50
  -9  19   2   -0.20    3.10
   9  19  -2   -3.80    2.90
  -9  19   2    0.40    3.60
  -9  19  -2   -1.00    3.20
  -9  19  -2   -0.90    3.90
   9  19   2    3.70    2.70
 -11  19   2   10.50    4.80
 -11  19   2   15.70    4.40
 -11  19  -2   19.30    4.70
  11  19   2   14.00    3.70
 -11  19  -2   10.60    5.20
 -13  19   2   26.70    6.10
 -13  19   2   19.30    4.80
  13  19   2   29.00    5.40
 -13  19  -2   17.90    6.00
 -13  19  -2   20.70    5.50
 -15  19   2    5.60    4.60
 -15  19   2    2.40    4.90
 -15  19   2    3.60    3.80
 -15  19  -2    4.70    4.40
 -15  19  -2    2.30    3.70
   0  20   2   10.20    3.90
   0  20  -2   12.30    4.40
   0  20   2   10.40    4.10
   0  20  -2    9.30    4.40
  -2  20   2    6.90    4.30
  -2  20   2    9.20    3.60
   2  20  -2    5.50    4.30
   2  20  -2   13.40    4.40
   2  20   2   15.20    4.30
  -2  20  -2    8.00    3.70
  -2  20  -2   15.10    4.90
   2  20   2   10.60    3.60
   4  20  -2    2.20    3.50
  -4  20   2    5.70    3.70
  -4  20   2   -0.70    2.90
   4  20  -2   -2.80    2.60
  -4  20   2    0.00    2.50
   4  20   2    1.10    2.80
   4  20   2    0.70    2.70
  -4  20  -2   -2.40    3.50
  -4  20  -2   -1.00    3.20
   6  20  -2   38.40    5.70
  -6  20   2   53.69    7.60
  -6  20   2   53.19    7.00
  -6  20   2   50.09    5.70
  -6  20  -2   44.00    7.10
  -6  20  -2   51.29    7.30
   6  20   2   45.00    5.60
  -6  20  -2   36.70    5.10
   6  20   2   37.60    5.50
  -8  20   2   33.60    6.20
  -8  20   2   29.30    4.90
  -8  20   2   27.80    5.50
   8  20  -2   29.30    5.00
   8  20   2   35.80    4.90
  -8  20  -2   34.80    6.50
  -8  20  -2   34.50    5.10
 -10  20   2   -4.50    4.20
 -10  20   2    5.50    3.30
 -10  20   2    1.50    3.80
  10  20  -2   -0.70    3.30
  10  20   2    2.80    2.90
 -10  20  -2    2.50    3.60
 -10  20  -2    1.80    4.10
 -12  20   2    9.60    4.50
 -12  20   2    9.90    5.30
  12  20   2   11.70    3.60
 -12  20  -2    8.90    4.40
 -12  20  -2    9.00    5.30
 -14  20   2   -0.30    3.20
 -14  20   2    1.40    4.70
 -14  20  -2    2.40    3.30
 -14  20  -2    3.60    4.50
   1  21  -2    8.30    4.10
  -1  21   2   10.90    4.10
  -1  21   2    6.90    3.60
   1  21  -2    5.80    3.50
  -1  21  -2    1.90    3.40
   1  21   2    3.30    3.20
   1  21   2    1.00    3.40
  -1  21  -2   10.40    4.50
   3  21  -2   -2.00    3.10
  -3  21   2    3.40    3.70
  -3  21   2   -1.20    3.30
   3  21  -2   -4.20    2.80
  -3  21  -2    1.90    3.60
   3  21   2    2.40    3.20
  -3  21  -2    5.10    4.20
   3  21   2    2.20    3.40
   5  21  -2   -1.10    3.30
  -5  21   2   -2.80    3.50
   5  21  -2   -4.80    2.70
  -5  21   2   -1.70    2.60
  -5  21   2   -5.40    3.30
   5  21   2   -0.80    2.90
  -5  21  -2   -1.70    3.90
  -5  21  -2   -2.20    3.60
   5  21   2   -2.80    2.80
  -7  21   2   -4.40    3.80
  -7  21   2    4.00    2.80
  -7  21   2    0.10    4.10
   7  21  -2    2.00    3.40
  -7  21  -2   -0.70    2.70
  -7  21  -2   -3.70    3.50
  -7  21  -2    1.90    3.80
   7  21   2    1.40    2.80
   9  21  -2    3.00    3.40
  -9  21   2    5.80    4.70
  -9  21   2    4.30    3.10
  -9  21   2    5.30    4.10
  -9  21  -2    7.90    4.50
   9  21   2    3.50    3.20
  -9  21  -2    2.40    3.30
 -11  21   2    8.40    4.30
 -11  21   2    9.70    5.00
  11  21   2    8.30    3.20
 -11  21  -2    8.30    5.50
 -11  21  -2    7.80    4.10
 -13  21   2    0.90    4.70
 -13  21   2   -3.70    3.50
 -13  21  -2    3.50    3.40
 -13  21  -2    1.70    4.30
   0  22  -2    3.40    3.50
   0  22   2    3.50    3.70
   0  22   2   -1.40    3.50
   0  22  -2    1.50    3.90
   2  22  -2   26.80    6.10
   2  22  -2   15.40    4.50
  -2  22   2   16.90    5.50
  -2  22   2   17.20    4.70
   2  22   2   17.70    4.70
  -2  22  -2    7.70    4.30
  -2  22  -2   24.10    6.20
   2  22   2   16.80    4.90
  -4  22   2    8.80    4.80
  -4  22   2    3.30    3.70
   4  22  -2    0.70    3.00
   4  22  -2    7.40    4.60
  -4  22  -2    5.30    4.00
  -4  22  -2   -0.20    4.30
   4  22   2    5.00    3.80
   4  22   2    0.80    3.50
  -6  22   2   82.29    9.40
  -6  22   2   88.69   10.10
   6  22  -2  107.29    9.00
   6  22   2   86.99    8.40
   6  22   2   99.19    8.80
  -6  22  -2   97.59   10.80
  -6  22  -2   93.39   10.00
  -8  22   2    9.30    4.70
  -8  22   2   12.30    4.00
   8  22  -2   19.00    4.50
  -8  22   2   12.30    5.70
  -8  22  -2   18.00    4.60
   8  22   2    9.80    4.10
  -8  22  -2    8.00    4.80
  10  22  -2    0.10    3.40
 -10  22   2   -0.90    4.10
 -10  22   2   -3.10    3.20
 -10  22  -2   -4.50    3.80
 -10  22  -2   -0.30    3.20
  10  22   2    0.50    3.40
 -12  22   2    9.60    4.40
 -12  22   2   16.10    5.70
 -12  22  -2   -1.40    5.20
  12  22   2    6.60    3.80
 -12  22  -2    6.40    3.90
  -1  23   2   -6.20    3.50
  -1  23   2   -0.10    3.70
   1  23  -2    1.60    4.20
   1  23  -2    1.90    3.80
   1  23   2   -7.80    3.10
  -1  23  -2    5.00    4.50
  -1  23  -2   -7.30    3.30
   1  23   2   -1.70    3.70
   3  23  -2   31.90    5.90
  -3  23   2   30.40    5.90
   3  23  -2   32.50    6.50
  -3  23   2   27.90    6.50
  -3  23  -2   40.60    7.00
   3  23   2   37.90    6.60
   3  23   2   26.80    5.40
  -3  23  -2   30.40    7.30
  -5  23   2   52.79    8.10
   5  23  -2   41.70    6.60
  -5  23   2   51.99    7.60
   5  23   2   52.69    7.20
  -5  23  -2   40.20    7.70
  -5  23  -2   47.00    7.40
   5  23   2   47.40    6.80
   7  23  -2    6.90    3.50
  -7  23   2    6.30    4.50
  -7  23   2    8.00    4.80
  -7  23  -2    2.60    5.00
  -7  23  -2    4.30    4.70
   7  23   2    4.00    4.00
  -9  23   2   12.80    5.30
   9  23  -2    9.70    4.40
  -9  23   2    6.30    3.80
  -9  23   2    9.20    5.50
   9  23   2    9.60    4.50
  -9  23  -2   11.70    5.30
 -11  23   2    7.20    3.60
 -11  23   2    2.30    4.50
 -11  23  -2    0.60    5.10
 -11  23  -2   15.30    4.30
  11  23   2   13.70    4.10
   0  24  -2  114.89   11.60
   0  24   2  141.49   11.80
   0  24  -2   95.39   10.10
   0  24   2   87.99    9.40
   2  24  -2   -0.10    3.90
   2  24  -2   -1.70    4.20
  -2  24   2   -0.80    3.70
  -2  24   2   -3.10    3.50
   2  24   2   -6.40    3.70
   2  24   2    1.60    3.80
  -2  24  -2   -1.90    4.80
  -2  24  -2    4.40    4.80
   4  24  -2   20.20    5.70
   4  24  -2   18.50    7.00
  -4  24   2   14.50    5.50
  -4  24   2   11.30    5.80
   4  24   2   10.40    5.00
   4  24   2   19.70    5.30
  -4  24  -2   13.80    6.00
  -4  24  -2   24.10    6.30
   6  24  -2   30.30    5.80
  -6  24   2   43.90    7.60
  -6  24   2   23.30    6.50
  -6  24  -2   16.50    6.00
   6  24   2   30.20    6.30
  -6  24  -2   25.10    7.10
   8  24  -2   22.40    5.40
  -8  24   2   22.50    6.70
  -8  24   2   10.30    6.00
  -8  24  -2   13.60    6.20
   8  24   2   16.60    5.00
 -10  24   2   22.50    6.50
 -10  24  -2   27.80    7.30
  10  24   2   30.10    5.60
   1  25  -2    7.00    5.10
  -1  25   2   10.40    4.80
  -1  25   2   10.10    5.10
   1  25  -2   -1.30    4.50
   1  25   2    6.90    5.10
  -1  25  -2    0.50    5.20
  -1  25  -2    5.90    5.20
   1  25   2   13.00    5.00
   3  25  -2   -6.50    3.70
  -3  25   2    0.00    4.40
  -3  25   2    2.80    4.60
   3  25  -2    1.80    4.80
   3  25   2   -4.90    4.60
  -3  25  -2   -1.20    4.60
   3  25   2   -0.70    3.80
  -3  25  -2    0.40    4.30
  -5  25   2   31.40    7.10
   5  25  -2   29.40    6.60
  -5  25   2   34.40    6.60
   5  25   2   32.70    6.50
  -5  25  -2   28.30    7.40
  -5  25  -2   37.80    7.70
   7  25  -2   16.40    5.40
  -7  25   2    4.40    5.80
  -7  25   2   23.50    6.10
  -7  25  -2   10.60    6.30
   7  25   2    6.80    4.40
  -9  25   2    8.00    5.80
  -9  25   2    8.60    5.00
   9  25  -2    4.10    3.90
   9  25   2    2.70    4.50
  -9  25  -2    7.10    5.60
   0  26  -2   69.69    8.90
   0  26   2   68.99    8.40
   0  26   2   46.30    7.80
   0  26  -2   47.90    8.60
  -2  26   2    8.40    4.50
   2  26  -2    5.70    5.10
   2  26  -2    5.50    5.10
  -2  26   2    6.90    4.70
  -2  26  -2    1.20    4.60
   2  26   2    8.70    4.50
  -2  26  -2    6.60    4.80
   2  26   2    4.00    4.60
  -4  26   2    4.70    4.80
  -4  26   2    1.40    4.50
   4  26  -2   -2.30    4.00
   4  26   2   -4.90    3.50
  -4  26  -2   -4.50    3.70
   4  26   2    0.00    3.80
  -4  26  -2    7.30    5.20
  -6  26   2   -5.60    3.60
  -6  26   2    0.70    4.30
   6  26  -2   -0.70    3.90
  -6  26  -2   -3.80    4.40
  -6  26  -2    3.30    4.90
   6  26   2   -0.40    3.90
   1  27  -2    7.10    5.20
  -1  27   2   21.60    6.60
  -1  27   2   10.60    5.40
   1  27  -2   14.20    5.80
   1  27   2   15.90    5.70
   1  27   2   12.00    5.40
  -1  27  -2   22.70    6.20
  -1  27  -2   17.40    6.10
   3  27  -2   16.80    5.60
  -3  27   2   31.10    6.50
  -3  27   2   12.10    6.00
   3  27   2   18.40    5.40
  -3  27  -2   17.40    5.40
  -3  27  -2   23.00    6.40
   3  27   2   25.40    6.00
   1   0   3 1198.68   42.00
  -1   0  -3 1219.68   42.20
  -1   0   3 1250.07   42.00
  -1   0   3 1183.78   41.90
  -1   0  -3 1183.38   42.00
  -3   0  -3   34.80    2.20
  -3   0   3   31.80    1.80
  -3   0   3   34.20    1.80
  -3   0  -3   33.60    1.90
  -3   0  -3   30.30    2.00
  -5   0   3  593.84   21.60
  -5   0  -3  575.34   21.90
  -5   0  -3  590.94   22.10
  -5   0   3  614.24   21.70
  -5   0  -3  613.54   22.10
  -5   0   3  599.14   21.90
   5   0   3  606.54   21.70
  -7   0   3   78.49    4.60
  -7   0  -3   86.99    4.60
   7   0  -3   83.79    3.50
   7   0   3   72.19    4.10
  -7   0  -3   92.29    4.70
  -7   0  -3   87.59    4.80
  -7   0   3   81.89    4.10
  -7   0   3   88.29    4.20
  -9   0  -3  119.49    6.20
  -9   0   3  111.39    5.30
   9   0   3  107.79    5.40
  -9   0   3  103.99    6.10
  -9   0   3  116.79    6.30
   9   0  -3  114.29    4.70
  -9   0   3  103.19    5.30
  -9   0  -3  123.19    6.40
  -9   0  -3  109.09    5.80
 -11   0   3  512.45   20.80
  11   0  -3  502.65   18.90
 -11   0   3  487.25   19.70
  11   0   3  487.05   19.60
 -11   0   3  533.95   19.60
 -11   0  -3  529.65   20.40
 -11   0  -3  559.14   21.10
 -11   0  -3  532.55   21.00
 -11   0   3  549.25   21.20
 -13   0  -3  168.38    9.10
  13   0  -3  157.98    6.80
 -13   0   3  154.38    7.40
 -13   0   3  161.08    8.90
 -13   0   3  161.08    8.70
 -13   0  -3  172.78    8.40
  13   0   3  155.18    7.50
 -13   0  -3  168.68    8.90
 -15   0   3   93.39    6.60
  15   0   3  100.49    5.70
 -15   0  -3   98.19    7.00
 -15   0   3   94.89    7.00
 -15   0  -3  100.69    6.90
 -15   0  -3  100.59    6.40
  17   0   3  142.89    7.40
 -17   0  -3  119.89    8.70
 -17   0  -3  131.39    8.80
 -17   0   3  142.49    8.70
 -17   0   3  130.99    8.50
 -19   0   3    0.20    2.70
 -19   0   3   -3.10    2.20
 -19   0  -3   -2.00    2.30
 -19   0  -3    1.20    2.50
 -21   0   3   43.80    5.70
 -21   0   3   46.60    5.90
 -21   0  -3   45.90    6.10
 -21   0  -3   44.20    6.20
   0   1  -3 1105.39   38.80
   0  -1  -3 1121.09   38.60
   0   1  -3 1090.49   38.50
   0   1   3 1152.58   38.50
   0   1   3 1070.89   38.50
  -2  -1  -3   55.39    2.50
  -2   1   3   50.29    2.10
  -2   1   3   47.30    2.30
  -2  -1  -3   51.69    2.60
  -2   1  -3   49.70    2.50
  -2   1  -3   52.69    2.40
  -2  -1   3   48.30    2.20
  -2  -1   3   54.29    2.40
  -2   1  -3   50.39    2.70
   2   1   3   50.09    2.30
  -4  -1  -3  193.88    8.20
  -4   1   3  221.48    8.00
  -4  -1  -3  191.38    8.00
  -4   1   3  186.98    7.90
  -4   1   3  204.78    7.90
   4   1  -3  207.58    7.20
   4  -1   3  210.58    8.10
  -4  -1  -3  201.88    8.10
  -4   1  -3  219.08    8.60
  -4  -1   3  212.78    8.00
  -4   1  -3  186.68    8.30
  -4  -1   3  201.78    7.50
   4   1   3  204.08    7.90
  -4  -1   3  214.18    8.00
  -4   1  -3  211.28    8.20
   6  -1   3   87.59    4.20
  -6  -1  -3   86.69    4.40
  -6   1   3   82.39    4.00
  -6   1   3   88.09    4.50
  -6   1   3   85.39    4.50
  -6  -1  -3   96.89    4.60
  -6  -1  -3   87.59    4.40
   6   1  -3   84.59    3.40
  -6  -1   3   87.29    3.70
  -6  -1   3   90.59    4.50
  -6   1  -3   91.19    4.60
  -6   1  -3   89.79    4.80
   6   1   3   82.19    4.10
  -6   1  -3   80.19    4.60
  -6  -1   3   87.49    4.20
  -8  -1  -3    7.30    1.40
  -8   1   3    8.10    1.50
  -8   1   3    4.40    1.50
  -8   1   3    6.40    1.20
   8  -1   3    7.00    1.30
   8   1  -3   12.40    1.00
  -8  -1  -3    6.40    1.60
  -8  -1  -3    5.60    1.50
  -8   1  -3    4.50    1.50
  -8   1  -3    6.30    1.60
  -8  -1   3    6.20    1.00
  -8  -1   3    6.40    1.60
  -8  -1   3    5.10    1.60
   8   1   3    9.60    1.50
  -8   1  -3    7.80    1.90
  -8  -1   3    6.50    1.30
  10  -1   3  215.48    9.10
  10   1  -3  205.48    8.10
 -10  -1  -3  219.88    9.50
 -10   1   3  209.78    9.30
 -10   1   3  232.18   10.20
 -10   1   3  193.68    8.90
 -10   1   3  203.08   10.10
 -10  -1  -3  209.18    9.90
 -10  -1  -3  228.08   10.00
 -10  -1   3  202.58    9.10
 -10   1  -3  205.08   10.00
  10   1   3  210.98    8.90
  10  -1  -3  215.38    8.40
 -10   1  -3  215.18   10.40
 -10  -1   3  217.68    9.90
 -10  -1   3  234.18   10.20
 -10  -1   3  208.38    8.60
 -10   1  -3  216.98    9.80
 -12   1   3  193.28    9.10
 -12  -1  -3  188.28    9.20
  12  -1   3  205.98    9.10
  12   1  -3  203.68    8.10
 -12   1   3  219.78   10.50
 -12   1   3  203.88    9.00
 -12  -1  -3  202.08   10.10
 -12  -1  -3  216.58   10.20
 -12   1   3  188.38    9.90
  12   1   3  203.98    8.90
 -12   1  -3  208.28    9.90
 -12   1  -3  194.08   10.20
 -12  -1   3  207.38   10.00
 -12  -1   3  209.28    8.60
  12  -1  -3  204.58    8.30
 -12   1  -3  224.58   10.60
 -12  -1   3  205.98   10.10
 -14   1   3    3.40    2.30
  14  -1   3    5.70    1.80
 -14  -1  -3    4.20    1.80
 -14   1   3    5.00    1.80
 -14  -1  -3    6.70    2.30
 -14  -1  -3    6.60    2.50
 -14   1   3    8.40    2.50
  14   1   3    5.70    1.60
 -14   1  -3    3.30    1.90
 -14  -1   3    7.40    2.60
 -14  -1   3    4.70    2.10
 -14   1  -3    6.10    2.30
 -14   1  -3    4.50    2.40
 -16  -1  -3   48.90    5.20
 -16   1   3   42.00    5.10
 -16  -1  -3   39.80    4.90
  16  -1   3   41.20    4.00
 -16   1   3   42.10    5.00
 -16  -1   3   37.80    4.90
  16   1   3   48.60    4.00
 -16   1  -3   46.60    4.70
 -16   1  -3   42.60    5.30
 -16   1  -3   38.70    4.90
 -16  -1   3   33.60    4.40
 -18  -1  -3   10.80    3.70
 -18  -1  -3   15.30    3.70
 -18   1   3   11.80    3.40
 -18   1   3   13.20    3.60
 -18   1  -3   20.00    4.20
 -18  -1   3   16.70    3.50
 -18   1  -3   15.40    3.70
 -18  -1   3   13.20    3.30
 -20  -1  -3    1.80    2.90
 -20   1   3    8.10    3.40
 -20   1   3    8.90    3.60
 -20  -1  -3    8.70    3.50
 -20  -1   3   12.40    3.50
 -20   1  -3    5.10    3.50
 -20   1  -3    7.80    3.70
 -20  -1   3   11.80    3.30
 -22  -1  -3   57.79    6.50
 -22   1   3   39.70    5.90
 -22  -1  -3   33.80    5.70
 -22   1   3   40.70    5.60
 -22  -1   3   38.50    5.30
 -22   1  -3   53.49    6.30
 -22   1  -3   50.49    6.60
  -1   2   3    3.70    0.50
   1   2  -3    2.60    0.40
  -1  -2  -3    2.00    0.50
   1   2  -3    3.70    0.60
   1  -2   3    2.50    0.40
  -1   2   3    3.10    0.50
  -1   2  -3    2.90    0.80
  -1   2  -3    2.60    0.60
  -1  -2   3    3.10    0.60
  -1  -2   3    2.50    0.30
   1   2   3    2.20    0.50
  -3  -2  -3   96.69    4.20
  -3   2   3   95.69    4.20
  -3  -2  -3   99.39    4.40
   3   2  -3  101.39    3.80
  -3   2   3   97.29    4.10
  -3  -2  -3  102.99    4.30
  -3  -2   3  112.69    4.50
   3   2   3   99.69    4.20
  -3  -2   3  105.69    4.10
  -3   2  -3   90.59    4.80
  -3   2  -3  102.49    4.40
  -3   2  -3  103.09    4.60
  -5   2   3  507.95   18.90
   5   2  -3  506.55   17.70
  -5   2   3  489.35   18.70
  -5  -2  -3  519.25   18.60
  -5  -2  -3  495.05   18.60
  -5  -2  -3  479.15   18.50
   5   2   3  521.25   18.40
  -5   2  -3  508.55   19.20
  -5  -2   3  482.35   18.60
  -5  -2   3  528.15   18.70
  -5   2  -3  514.45   18.90
  -5   2  -3  514.95   19.30
  -7   2   3   22.70    1.80
  -7   2   3   15.70    2.10
   7   2  -3   20.20    1.20
  -7  -2  -3   20.00    2.10
  -7  -2  -3   20.10    2.10
  -7   2   3   21.40    2.40
  -7  -2  -3   18.30    2.00
  -7  -2   3   20.50    2.30
  -7   2  -3   20.60    2.50
  -7  -2   3   20.30    2.10
  -7   2  -3   22.00    2.50
  -7   2  -3   23.50    2.90
  -7  -2   3   18.40    1.20
   7   2   3   19.90    1.80
  -9   2   3   50.39    3.90
  -9  -2  -3   49.99    3.60
  -9   2   3   47.20    3.70
  -9  -2  -3   45.10    3.30
   9  -2   3   50.09    3.30
  -9   2   3   49.10    3.10
  -9  -2  -3   53.89    3.80
  -9   2   3   57.59    4.30
   9   2  -3   45.50    2.40
  -9   2  -3   53.19    4.30
  -9  -2   3   49.99    3.90
  -9   2  -3   57.69    4.30
  -9  -2   3   45.70    2.50
  -9  -2   3   52.79    3.40
  -9   2  -3   48.60    3.90
   9   2   3   47.50    3.10
  -9  -2   3   55.49    3.90
 -11  -2  -3   13.40    2.50
 -11   2   3   11.00    2.20
  11   2  -3   12.80    1.40
 -11   2   3   15.60    3.00
 -11   2   3   10.10    1.80
 -11  -2  -3   12.30    2.30
 -11  -2  -3    7.80    1.90
  11  -2   3   13.50    2.10
 -11   2   3   14.10    2.70
  11   2   3   18.00    2.20
 -11   2  -3   13.40    2.50
 -11   2  -3    9.20    2.40
 -11   2  -3   13.60    2.70
 -11  -2   3   18.60    2.80
 -11  -2   3   12.50    1.50
  11  -2  -3   14.70    1.80
 -11  -2   3   12.90    2.40
  13   2  -3  107.09    4.90
 -13   2   3  112.99    6.90
 -13  -2  -3  109.79    6.70
 -13   2   3  100.19    6.10
 -13  -2  -3  110.59    6.80
  13  -2   3  107.39    5.90
 -13  -2  -3  120.69    6.20
 -13   2   3  102.79    7.00
 -13   2   3  103.29    5.60
 -13  -2   3  106.39    6.80
 -13   2  -3  101.39    6.90
 -13  -2   3  107.99    6.70
  13   2   3  104.99    5.60
  13  -2  -3  112.39    5.30
 -13   2  -3  102.59    7.40
 -13   2  -3  118.19    6.90
 -15  -2  -3   31.70    3.50
 -15  -2  -3   31.50    4.00
  15  -2   3   39.40    3.80
 -15   2   3   32.90    4.40
 -15  -2  -3   35.40    4.30
 -15   2   3   31.60    4.40
 -15   2  -3   31.70    4.40
 -15   2  -3   25.20    4.20
  15   2   3   39.20    3.50
 -15  -2   3   40.40    4.60
 -15  -2   3   37.30    4.40
 -15   2  -3   33.70    4.10
 -17  -2  -3   43.80    5.20
 -17   2   3   51.89    5.80
 -17  -2  -3   52.79    5.50
 -17   2   3   41.30    5.60
  17  -2   3   55.19    4.60
 -17  -2   3   51.99    5.50
 -17   2  -3   41.90    5.70
 -17  -2   3   44.60    5.10
 -17   2  -3   52.29    5.80
 -19  -2  -3    8.00    3.30
 -19   2   3   12.20    3.70
 -19  -2  -3   11.80    3.30
 -19   2   3    9.70    3.70
 -19   2  -3   14.20    3.70
 -19   2  -3   12.40    3.70
 -19  -2   3   10.60    3.10
 -19  -2   3   11.60    3.40
 -21  -2  -3   -2.70    3.00
 -21   2   3    6.70    3.70
 -21  -2  -3    3.90    3.60
 -21   2   3    4.30    3.20
 -21   2  -3    5.80    3.40
 -21   2  -3    7.00    3.80
 -21  -2   3    9.90    3.30
   0   3  -3  241.18    9.70
   0   3   3  254.07    9.20
   0   3   3  255.27    9.00
   0   3  -3  242.58    9.10
   0  -3   3  249.68    9.10
  -2   3   3  880.41   31.90
   2   3  -3  856.91   31.90
  -2   3   3  886.71   31.80
   2   3  -3  876.41   31.80
  -2  -3  -3  914.41   31.80
   2  -3   3  959.10   31.50
  -2   3  -3  869.91   32.20
  -2  -3   3  925.21   31.60
   2   3   3  967.50   32.00
  -2   3  -3  879.31   32.80
  -2   3  -3  930.61   31.90
  -2  -3   3  935.11   32.10
  -4   3   3  817.82   28.70
  -4  -3  -3  837.12   28.40
  -4  -3  -3  776.82   28.20
   4   3  -3  756.72   27.70
  -4   3   3  731.83   28.30
  -4  -3  -3  774.32   28.20
  -4   3   3  748.53   28.30
  -4  -3   3  796.42   28.20
   4   3   3  793.32   28.20
  -4   3  -3  812.72   29.00
  -4   3  -3  766.92   28.50
  -4   3  -3  854.41   29.50
  -4  -3   3  857.31   28.60
  -6  -3  -3 1695.43   58.89
  -6  -3  -3 1647.44   58.79
  -6   3   3 1708.33   59.19
   6   3  -3 1645.84   57.99
  -6  -3  -3 1662.03   58.89
  -6   3   3 1605.84   59.49
  -6  -3   3 1611.84   58.99
   6   3   3 1767.12   58.69
  -6  -3   3 1686.63   59.09
  -6   3  -3 1684.93   59.99
  -6   3  -3 1745.53   59.99
  -6   3  -3 1617.04   59.39
  -8  -3  -3  145.79    6.80
   8   3  -3  143.49    5.60
  -8  -3  -3  144.79    6.70
  -8   3   3  139.39    6.20
  -8   3   3  159.08    7.30
  -8   3   3  138.49    7.20
  -8  -3  -3  144.59    6.50
  -8   3  -3  139.79    7.30
  -8  -3   3  147.99    5.40
  -8  -3   3  133.79    6.90
   8   3   3  147.29    6.30
  -8   3  -3  153.08    7.80
  -8   3  -3  155.48    7.70
  -8  -3   3  138.19    6.80
 -10   3   3   96.49    5.70
 -10   3   3   87.39    5.60
 -10  -3  -3   80.69    4.70
 -10   3   3   77.99    4.40
  10  -3   3   87.39    5.00
 -10  -3  -3   89.09    5.10
  10   3  -3   87.09    3.80
 -10  -3  -3   87.89    5.30
 -10   3   3   90.89    5.90
  10   3   3   77.69    4.40
 -10  -3   3   94.29    5.40
 -10   3  -3   90.49    5.80
 -10  -3   3   84.09    5.20
 -10   3  -3   99.99    6.30
 -10   3  -3   94.99    5.80
 -10  -3   3   88.09    3.70
 -12   3   3  384.36   16.90
 -12  -3  -3  413.56   16.70
 -12  -3  -3  400.06   16.50
 -12   3   3  424.66   17.70
  12  -3   3  401.46   16.10
  12   3  -3  399.46   14.80
 -12   3   3  388.56   16.60
 -12   3   3  386.26   15.50
 -12  -3  -3  428.56   16.00
 -12  -3   3  373.66   16.60
 -12   3  -3  395.36   17.20
  12   3   3  407.56   15.60
 -12   3  -3  413.16   17.20
 -12  -3   3  376.96   16.50
 -12   3  -3  419.56   17.80
 -14   3   3   19.70    3.50
 -14   3   3   22.40    3.20
 -14  -3  -3   23.70    3.40
  14  -3   3   22.70    3.00
 -14   3   3   22.80    3.80
 -14  -3  -3   25.90    3.40
 -14  -3  -3   25.20    2.80
 -14   3   3   18.50    2.50
 -14   3  -3   24.40    3.60
 -14   3  -3   22.90    3.60
  14   3   3   24.80    2.70
 -14  -3   3   20.80    3.20
  14  -3  -3   24.40    2.50
 -14   3  -3   17.20    3.50
 -14  -3   3   21.90    3.30
  16  -3   3  670.83   25.40
 -16   3   3  664.93   27.10
 -16  -3  -3  660.53   26.20
 -16   3   3  652.23   26.50
 -16  -3  -3  664.13   26.20
 -16  -3   3  628.44   26.00
 -16   3  -3  623.04   26.60
 -16  -3   3  633.94   26.20
  16   3   3  668.73   24.80
 -16   3  -3  645.94   26.40
 -16   3  -3  662.83   27.30
 -18  -3  -3   10.00    2.90
 -18   3   3    3.20    3.20
 -18  -3  -3   12.80    3.20
 -18   3   3    4.00    2.90
 -18   3  -3    4.70    2.90
 -18   3  -3    5.70    3.30
 -18  -3   3   15.50    3.60
 -18  -3   3    6.10    2.60
 -20   3   3   21.70    4.50
 -20   3   3   14.80    4.00
 -20  -3  -3   13.30    3.50
 -20  -3  -3    9.90    3.60
 -20  -3   3   17.10    3.80
 -20   3  -3   15.30    4.20
 -20   3  -3   10.20    3.70
 -22   3   3   22.20    4.50
 -22   3   3   20.90    4.80
 -22  -3  -3   16.60    4.50
 -22  -3   3   17.80    4.10
 -22   3  -3   18.40    4.60
 -22   3  -3   20.80    4.60
  -1   4   3  149.69    6.00
   1   4  -3  153.88    5.80
  -1   4   3  161.98    6.30
   1   4  -3  146.09    6.70
   1   4  -3  150.68    6.60
  -1  -4  -3  167.18    6.10
  -1  -4   3  162.78    5.70
  -1   4  -3  163.28    6.30
  -1   4  -3  158.78    5.90
  -1  -4   3  160.58    6.30
  -1   4  -3  155.08    7.20
   1   4   3  161.48    6.30
   3   4  -3   55.59    2.70
  -3   4   3   57.19    2.70
   3   4  -3   51.49    2.70
  -3   4   3   53.29    3.00
  -3  -4  -3   51.09    2.60
  -3   4  -3   59.29    2.90
  -3   4  -3   56.49    4.00
  -3  -4   3   52.69    3.00
  -3  -4   3   53.49    2.50
   3   4   3   47.90    2.70
  -3   4  -3   57.29    3.40
  -5   4   3  703.53   26.70
  -5  -4  -3  769.02   26.30
  -5  -4  -3  757.32   26.30
   5   4  -3  718.33   25.80
  -5   4   3  713.63   26.50
  -5   4   3  687.83   27.10
  -5   4  -3  770.82   27.90
  -5   4  -3  740.23   26.90
  -5   4  -3  747.23   27.50
  -5  -4   3  708.13   26.40
   5   4   3  744.63   26.30
  -7   4   3    1.60    1.20
   7   4  -3    1.80    0.60
  -7  -4  -3    2.20    0.80
  -7  -4  -3    3.80    1.10
  -7   4   3    2.90    1.50
  -7  -4  -3    1.50    0.90
  -7   4  -3    1.40    1.30
  -7   4  -3    5.10    1.90
   7   4   3    0.80    0.70
  -7   4  -3    0.00    1.40
  -7  -4   3    0.40    1.10
  -7  -4   3    1.70    1.00
  -9   4   3  144.29    7.40
  -9   4   3  137.09    6.20
  -9   4   3  147.99    7.90
  -9   4   3  149.39    7.70
  -9  -4  -3  151.48    6.80
  -9  -4  -3  141.19    6.60
  -9  -4  -3  141.99    6.90
   9   4  -3  149.59    5.80
   9   4   3  140.59    6.40
  -9  -4   3  144.59    7.10
  -9   4  -3  146.09    8.00
  -9   4  -3  141.29    8.10
  -9   4  -3  146.79    7.70
  -9  -4   3  148.59    7.00
 -11   4   3   13.40    2.80
  11   4  -3   13.80    1.50
 -11   4   3   12.70    2.80
 -11   4   3   13.70    2.00
 -11   4   3   10.40    3.00
 -11  -4  -3   17.10    2.40
 -11  -4  -3   13.20    2.40
 -11  -4  -3   14.80    2.00
 -11   4  -3   12.50    3.10
 -11  -4   3   12.90    2.40
  11   4   3   17.60    2.10
 -11   4  -3   14.60    3.10
 -11   4  -3    6.90    2.70
 -11  -4   3   10.10    2.40
 -13  -4  -3  270.87   11.50
 -13  -4  -3  257.87   10.80
 -13   4   3  252.77   12.10
 -13  -4  -3  239.58   11.50
 -13   4   3  243.18   10.40
 -13   4   3  276.57   12.80
  13  -4   3  257.97   11.30
 -13   4   3  255.87   12.10
 -13   4  -3  247.78   12.30
 -13   4  -3  234.48   12.70
 -13   4  -3  243.48   12.40
 -13  -4   3  249.58   11.50
 -13  -4   3  256.57   11.70
  13   4   3  247.88   10.50
 -15   4   3  153.08    8.80
 -15  -4  -3  136.99    8.40
  15  -4   3  166.68    8.10
 -15   4   3  163.48    9.40
 -15  -4  -3  137.89    8.10
 -15   4   3  156.08    8.70
 -15   4  -3  155.48   10.00
 -15  -4   3  152.08    8.50
 -15  -4   3  141.39    8.20
 -15   4  -3  146.89    9.00
 -15   4  -3  156.18    9.20
  15   4   3  156.08    7.30
 -17  -4  -3  132.69    7.90
 -17   4   3  128.19    8.80
 -17   4   3  113.19    7.90
 -17  -4  -3  107.99    7.60
  17  -4   3  112.99    7.10
 -17   4  -3  124.89    8.50
 -17   4  -3  124.29    9.10
 -17   4  -3  116.29    8.10
 -17  -4   3  129.09    8.00
 -17  -4   3  117.39    7.80
 -19  -4  -3   42.90    5.00
 -19  -4  -3   38.10    4.90
 -19   4   3   38.30    5.00
 -19   4   3   36.00    5.10
 -19  -4   3   42.00    4.90
 -19   4  -3   41.60    5.50
 -19   4  -3   40.50    5.80
 -21   4   3    3.00    3.50
 -21   4   3    0.40    3.10
 -21  -4  -3   -0.50    3.20
 -21   4  -3   -3.70    3.40
 -21   4  -3   -4.40    3.20
 -21  -4   3   -2.30    2.80
   0   5  -3  719.53   25.20
   0   5   3  690.83   25.00
   0   5   3  714.43   25.50
   0   5  -3  707.53   26.50
   0   5  -3  728.53   26.30
   2   5  -3   35.60    2.60
   2   5  -3   39.80    3.00
  -2   5   3   42.20    2.70
   2   5  -3   40.10    1.70
  -2   5   3   39.50    2.20
  -2  -5  -3   42.30    2.20
  -2  -5   3   41.40    1.80
  -2   5  -3   46.10    2.80
  -2   5  -3   46.30    2.20
  -2   5  -3   44.90    3.60
   2   5   3   44.90    2.50
   4   5  -3  108.19    5.00
   4   5  -3  116.59    4.90
  -4   5   3  112.89    5.70
  -4  -5  -3  109.49    4.70
  -4   5   3  117.99    5.50
  -4   5   3  103.29    5.00
  -4  -5   3  127.89    4.90
  -4   5  -3  105.09    6.40
  -4   5  -3  112.09    6.00
   4   5   3  114.89    5.00
  -4   5  -3  116.99    5.30
   6   5  -3  355.36   13.10
  -6   5   3  351.66   14.80
  -6  -5  -3  351.06   13.40
  -6  -5  -3  343.87   13.50
  -6   5   3  380.96   14.50
  -6   5   3  371.86   14.10
  -6   5  -3  344.87   15.20
  -6   5  -3  348.37   14.30
  -6  -5   3  366.26   13.40
  -6   5  -3  354.06   15.10
  -6  -5   3  355.46   13.70
   6   5   3  349.96   13.50
  -8  -5  -3  100.49    5.00
   8   5  -3   99.99    4.30
  -8  -5  -3   87.19    4.70
  -8   5   3  101.49    5.70
  -8   5   3  105.29    4.50
  -8   5   3  100.59    6.30
  -8   5  -3   93.99    6.50
  -8  -5   3   90.59    4.90
  -8  -5   3   93.29    5.20
   8   5   3   98.59    4.80
  -8   5  -3   94.09    6.40
  -8   5  -3   87.79    5.70
  10   5  -3  280.17   10.50
 -10  -5  -3  268.87   11.60
 -10   5   3  275.67   12.30
 -10  -5  -3  298.77   11.40
 -10  -5  -3  269.97   11.40
 -10   5   3  291.57   13.10
 -10   5   3  272.87   10.90
 -10   5   3  298.37   13.00
 -10   5  -3  279.97   13.20
 -10  -5   3  276.47   11.50
  10   5   3  271.27   11.10
 -10   5  -3  257.07   13.20
 -10   5  -3  244.68   12.50
 -10  -5   3  277.57   11.90
 -12  -5  -3   70.39    4.30
 -12   5   3   70.29    6.00
 -12   5   3   72.19    6.00
 -12   5   3   66.09    4.00
 -12  -5  -3   79.09    4.90
 -12   5   3   65.69    5.60
 -12  -5  -3   78.29    5.00
  12   5  -3   70.99    3.60
 -12   5  -3   60.89    6.00
 -12  -5   3   73.69    5.20
 -12   5  -3   70.89    5.90
 -12   5  -3   62.49    6.30
 -12  -5   3   74.99    4.80
  12   5   3   77.39    4.30
 -14  -5  -3   14.50    2.90
 -14   5   3   12.50    3.40
 -14   5   3    9.10    2.70
 -14  -5  -3    7.90    2.20
 -14   5   3    6.00    2.60
  14  -5   3   10.80    2.50
  14   5   3   13.90    2.10
 -14  -5   3    8.90    2.30
 -14   5  -3    4.20    3.10
 -14   5  -3   11.00    3.00
 -14  -5   3   11.80    2.80
 -14   5  -3    6.10    2.80
  16  -5   3   19.30    3.30
 -16  -5  -3   27.50    4.20
 -16   5   3   16.30    4.20
 -16  -5  -3   24.30    3.60
 -16   5   3   27.20    4.30
 -16   5  -3   18.20    3.80
 -16   5  -3   17.20    4.60
 -16  -5   3   22.90    3.90
  16   5   3   27.90    3.10
 -16   5  -3   25.40    4.90
 -16  -5   3   21.60    3.50
 -18  -5  -3   65.69    5.60
 -18   5   3   61.19    6.20
 -18   5   3   55.09    6.20
 -18  -5   3   58.59    5.90
 -18   5  -3   65.59    6.50
 -18   5  -3   44.60    6.30
 -18   5  -3   68.09    7.20
 -20   5   3    1.90    3.20
 -20   5   3    3.90    3.10
 -20  -5  -3    0.10    2.80
 -20   5  -3   -6.10    2.90
 -20   5  -3   -1.10    2.70
 -20  -5   3    2.50    2.80
 -22  -5  -3   19.40    4.30
 -22   5   3   24.50    4.80
 -22   5   3   20.70    4.80
 -22  -5   3   23.00    4.40
 -22   5  -3   16.60    5.10
 -22   5  -3   15.60    5.40
   1   6  -3  680.33   25.90
  -1   6   3  752.42   25.60
  -1   6   3  692.23   24.80
   1   6  -3  721.33   24.70
   1   6  -3  624.14   26.20
  -1   6  -3  722.33   24.70
  -1   6  -3  660.23   26.70
  -1  -6   3  713.63   24.30
   1   6   3  753.62   24.80
  -1   6  -3  701.83   26.40
  -1   6  -3  691.63   25.30
  -3   6   3    7.00    1.20
   3   6  -3   10.80    1.80
  -3   6   3    5.10    1.60
  -3  -6  -3    9.40    1.00
   3   6  -3    9.80    1.50
  -3   6  -3    8.00    2.20
  -3   6  -3    9.40    1.30
  -3  -6   3    6.50    0.90
  -3   6  -3   18.30    2.20
   3   6   3    8.80    1.30
   5   6  -3  897.81   38.00
   5   6  -3 1110.79   38.10
  -5   6   3 1060.39   39.40
  -5   6   3 1086.29   38.40
  -5   6   3 1097.39   39.00
  -5  -6  -3 1092.99   37.80
  -5   6  -3 1078.19   38.80
  -5   6  -3 1078.99   39.70
  -5  -6   3 1080.19   37.50
   5   6   3 1080.89   38.20
  -5  -6   3 1105.39   38.00
  -5   6  -3 1111.99   40.40
  -7  -6  -3  291.47   10.80
   7   6  -3  241.98   10.20
  -7   6   3  270.67   11.50
  -7   6   3  272.07   12.40
  -7  -6  -3  276.87   10.90
   7   6  -3  280.77   10.60
  -7   6   3  283.67   12.00
  -7  -6   3  282.17   11.10
  -7   6  -3  304.47   13.20
   7   6   3  283.07   11.00
  -7  -6   3  281.67   10.60
  -7   6  -3  269.37   11.90
  -7   6  -3  267.87   12.60
  -9  -6  -3  228.38    9.60
  -9  -6  -3  231.38    9.80
  -9   6   3  234.68   11.40
  -9   6   3  221.48    9.20
   9   6  -3  232.58    9.10
  -9   6   3  242.98   11.40
  -9   6   3  244.78   10.80
  -9  -6   3  226.18   10.00
  -9   6  -3  220.88   10.90
  -9  -6   3  238.48    9.60
   9   6   3  241.58    9.70
  -9   6  -3  242.18   11.90
  -9   6  -3  232.98   11.70
 -11   6   3  236.18   11.60
 -11   6   3  214.48   10.90
 -11  -6  -3  238.68   10.40
 -11   6   3  224.78   11.70
 -11  -6  -3  243.18   10.10
  11   6  -3  238.38    9.30
 -11   6   3  246.58    9.50
 -11   6  -3  216.98   11.60
 -11  -6   3  211.28   10.40
  11   6   3  257.87   10.00
 -11   6  -3  219.38   12.20
 -11   6  -3  229.38   12.40
 -11  -6   3  227.08   10.00
 -13   6   3  214.98   11.00
 -13   6   3  196.98   10.80
 -13   6   3  184.18   10.10
 -13   6   3  192.68    8.30
 -13  -6  -3  197.08    9.40
 -13  -6  -3  198.08    9.20
 -13   6  -3  189.88   11.00
 -13   6  -3  185.48   10.40
 -13   6  -3  197.08   11.20
  13   6   3  196.48    8.70
 -13  -6   3  205.38    9.70
 -13  -6   3  203.48    9.20
 -15   6   3  159.58   10.10
 -15  -6  -3  180.28    9.20
 -15   6   3  178.38    9.80
 -15  -6  -3  178.78    8.80
  15  -6   3  176.38    9.20
 -15   6   3  191.68   10.30
 -15  -6   3  179.98    8.90
 -15  -6   3  172.18    9.20
 -15   6  -3  169.38   10.30
  15   6   3  172.28    8.20
 -15   6  -3  159.88   10.10
 -15   6  -3  174.28   10.80
 -17  -6  -3  248.98   12.20
 -17  -6  -3  257.37   11.90
 -17   6   3  230.28   13.60
  17  -6   3  249.58   11.80
 -17   6   3  256.17   13.10
 -17  -6   3  251.07   12.10
 -17   6  -3  253.47   13.50
 -17   6  -3  257.27   13.60
 -17   6  -3  266.27   14.50
 -19   6   3    4.10    3.50
 -19  -6  -3    5.70    3.10
 -19   6   3    3.50    2.90
 -19   6  -3    5.20    3.70
 -19  -6   3    2.30    2.90
 -19   6  -3    2.70    3.50
 -21   6   3   26.90    5.40
 -21   6   3   32.20    5.30
 -21  -6  -3   28.90    4.60
 -21   6  -3   21.80    5.70
 -21  -6   3   20.60    4.20
 -21   6  -3   17.90    4.90
   0   7   3  106.49    4.80
   0   7  -3   94.69    4.20
   0   7  -3   87.99    5.20
   0   7  -3   84.49    5.90
   0   7   3   96.49    3.90
   2   7  -3  203.58   10.00
   2   7  -3  228.68    8.10
   2   7  -3  219.88    9.50
  -2   7   3  231.48    9.40
  -2   7   3  224.98    8.60
  -2   7  -3  218.48   10.30
  -2   7  -3  234.58    8.60
  -2   7  -3  228.28    9.50
  -2   7  -3  236.88   10.90
   2   7   3  229.38    9.20
  -4   7   3   89.79    4.30
  -4  -7  -3   91.09    3.90
  -4   7   3   92.59    4.90
   4   7  -3   89.79    4.50
  -4   7   3   88.49    5.30
   4   7  -3   78.39    4.70
  -4  -7   3   94.69    3.80
  -4   7  -3   76.39    5.80
  -4   7  -3   89.69    4.60
   4   7   3   86.49    4.40
  -4   7  -3   90.39    5.40
  -6  -7  -3  216.18    8.10
  -6   7   3  213.58   10.00
  -6   7   3  222.08    9.60
   6   7  -3  204.18    8.40
  -6   7   3  196.18    8.80
   6   7  -3  175.28    8.30
  -6   7  -3  191.08    9.20
  -6   7  -3  217.68   10.80
   6   7   3  209.08    8.50
  -6   7  -3  213.48   10.20
  -6  -7   3  204.18    8.20
  -6  -7   3  204.78    7.60
  -8  -7  -3  219.08    8.40
   8   7  -3  212.18    8.30
  -8   7   3  202.88   10.40
   8   7  -3  181.78    7.90
  -8  -7  -3  199.68    8.50
  -8   7   3  204.98    9.50
  -8   7  -3  193.88   10.50
  -8   7  -3  187.78   10.70
  -8   7  -3  192.78    9.70
  -8  -7   3  216.88    8.10
  -8  -7   3  205.38    8.70
   8   7   3  213.28    8.70
 -10   7   3   13.70    1.60
 -10   7   3    6.10    2.70
  10   7  -3   11.80    1.70
 -10   7   3   10.00    2.50
 -10  -7  -3    9.10    1.70
 -10   7   3   11.30    2.80
 -10  -7  -3   11.10    2.10
 -10   7  -3    9.50    3.10
 -10  -7   3   14.00    1.80
 -10  -7   3   14.30    2.20
 -10   7  -3    8.10    2.60
  10   7   3    9.00    1.80
 -10   7  -3    6.30    2.90
 -12   7   3   57.99    5.30
 -12  -7  -3   53.09    3.80
 -12  -7  -3   54.29    4.20
 -12   7   3   54.39    5.60
  12   7  -3   52.69    3.30
 -12   7   3   55.09    4.90
 -12   7   3   60.99    3.40
 -12  -7   3   70.69    4.60
  12   7   3   58.49    3.90
 -12  -7   3   55.59    3.80
 -12   7  -3   54.69    5.90
 -12   7  -3   49.50    5.20
 -12   7  -3   47.10    5.80
 -14   7   3   17.40    3.50
 -14  -7  -3   18.10    2.80
 -14   7   3   14.60    3.50
 -14   7   3   18.40    3.70
 -14  -7  -3   16.90    2.50
 -14  -7   3   19.30    3.60
  14   7   3   17.90    2.40
 -14   7  -3   20.00    3.70
 -14   7  -3   19.90    4.00
 -14  -7   3   20.40    3.10
 -14   7  -3   23.70    4.40
 -16  -7  -3  212.38   10.90
 -16   7   3  243.18   12.50
 -16   7   3  212.78   11.60
 -16   7   3  238.88   12.30
  16  -7   3  222.18   11.00
 -16   7  -3  190.18   12.10
 -16   7  -3  210.48   12.70
 -16  -7   3  218.28   10.80
 -16   7  -3  212.18   12.10
 -18   7   3    7.00    3.60
  18  -7   3   11.60    2.90
 -18  -7  -3    8.00    3.00
 -18   7   3   10.50    3.40
 -18   7  -3    4.70    4.10
 -18   7  -3    4.20    3.30
 -18  -7   3    7.70    3.00
 -18   7  -3    6.40    3.30
 -20   7   3    7.60    3.70
 -20   7   3    5.90    3.40
 -20  -7  -3    4.20    2.70
 -20   7  -3    7.90    3.60
 -20   7  -3   14.20    4.60
 -20  -7   3    5.40    2.50
  -1   8   3  183.08    7.20
   1   8  -3  183.28    7.20
   1   8  -3  191.48    8.70
  -1   8   3  181.88    8.20
   1   8  -3  195.48    9.50
   1   8   3  188.18    8.10
  -1   8  -3  197.28    9.10
   1   8   3  197.98    7.10
  -1   8  -3  193.28    8.00
  -1   8  -3  192.78    7.00
  -1   8  -3  181.68    9.60
   3   8  -3   87.19    5.40
   3   8  -3   87.19    4.80
  -3   8   3   88.79    5.30
  -3   8   3   89.09    4.90
  -3   8   3   96.39    4.20
  -3   8  -3   87.79    5.80
  -3   8  -3   90.79    4.30
  -3   8  -3   89.39    5.30
  -3  -8   3   88.19    3.30
   3   8   3   86.09    4.60
  -3   8  -3   86.99    6.20
   5   8  -3    3.90    1.30
  -5   8   3    2.30    1.10
  -5   8   3    0.80    1.20
  -5  -8  -3    1.90    0.70
   5   8  -3    3.10    1.20
  -5   8   3    2.70    1.60
  -5   8  -3   -1.60    1.50
  -5   8  -3    2.00    1.60
  -5  -8   3    2.70    0.70
  -5   8  -3    3.20    1.30
   5   8   3    1.00    1.10
  -7   8   3  232.98   10.90
   7   8  -3  214.08    8.90
  -7   8   3  215.28   10.10
  -7  -8  -3  215.08    8.30
  -7   8   3  220.68    9.50
   7   8  -3  188.48    8.70
  -7  -8   3  207.58    7.80
  -7   8  -3  183.58    9.60
   7   8   3  227.88    9.00
  -7   8  -3  212.28   11.30
  -7  -8   3  212.18    8.50
  -7   8  -3  197.68   10.50
  -9   8   3    0.40    2.00
  -9   8   3    0.40    1.90
  -9  -8  -3    0.00    1.10
   9   8  -3    0.80    1.00
  -9  -8  -3    0.00    0.80
   9   8  -3    0.50    0.70
  -9   8   3    0.90    1.70
  -9  -8   3   -0.40    0.60
  -9  -8   3    3.70    1.30
  -9   8  -3    0.60    2.00
   9   8   3   -1.50    1.10
  -9   8  -3    1.50    1.60
  -9   8  -3    0.40    2.20
 -11   8   3  301.77   14.10
  11   8  -3  294.17   11.50
 -11   8   3  291.87   13.10
 -11  -8  -3  279.67   11.60
 -11   8   3  313.97   14.20
 -11   8   3  278.67   11.20
 -11  -8  -3  279.47   12.00
  11   8   3  284.77   11.80
 -11   8  -3  277.07   13.30
 -11  -8   3  278.87   11.30
 -11   8  -3  302.17   14.60
 -11   8  -3  284.07   14.50
 -11  -8   3  285.37   12.10
 -13   8   3   35.00    4.80
 -13   8   3   34.90    4.30
 -13   8   3   33.70    4.90
 -13  -8  -3   35.80    3.20
 -13  -8  -3   38.40    3.70
 -13   8  -3   44.00    4.90
 -13   8  -3   45.90    5.50
 -13   8  -3   28.70    4.70
  13   8   3   39.40    3.50
 -13  -8   3   42.60    4.00
 -15   8   3   -5.10    2.10
 -15  -8  -3   -2.60    1.80
 -15   8   3    2.70    2.60
 -15   8   3   -2.30    2.20
 -15   8  -3    3.10    2.80
 -15   8  -3   -1.10    2.40
 -15  -8   3    0.40    1.80
  15   8   3   -2.80    1.40
 -15   8  -3   -0.30    2.90
 -17   8   3   -1.90    3.30
 -17   8   3    0.80    2.60
 -17  -8  -3    1.10    2.40
  17  -8   3    2.50    2.20
 -17   8   3   -4.50    2.50
 -17   8  -3   -2.20    2.70
 -17  -8   3    0.40    2.20
 -17   8  -3   -2.00    2.80
 -17   8  -3    0.90    3.30
 -19  -8  -3   46.40    5.10
 -19   8   3   50.79    6.00
 -19   8   3   48.90    6.40
 -19   8  -3   42.90    6.40
 -19   8  -3   42.30    6.70
 -19  -8   3   49.20    5.20
 -19   8  -3   55.89    6.20
 -21   8   3   57.69    6.40
 -21  -8  -3   47.50    5.80
 -21   8   3   62.49    7.00
 -21  -8   3   54.69    5.70
 -21   8  -3   52.99    7.20
 -21   8  -3   53.19    6.50
   0   9  -3  575.34   20.70
   0   9   3  547.45   21.40
   0   9   3  589.34   20.20
   0   9  -3  560.44   23.10
   0   9  -3  553.54   22.20
   2   9  -3   20.40    2.60
  -2   9   3   22.70    2.60
  -2   9   3   20.70    1.70
   2   9  -3   19.10    3.10
   2   9  -3   20.50    1.20
  -2   9  -3   18.50    2.40
  -2   9  -3   16.10    3.10
  -2   9  -3   20.00    1.60
   2   9   3   21.90    1.40
  -2   9  -3   18.30    3.10
   2   9   3   20.70    2.30
  -4   9   3   83.89    5.50
  -4   9   3   80.09    4.90
   4   9  -3   78.39    5.20
  -4   9   3   78.49    4.10
   4   9  -3   82.99    4.70
  -4   9  -3   84.99    5.40
  -4   9  -3   83.49    6.30
  -4   9  -3   88.79    4.40
   4   9   3   82.29    4.50
  -4  -9   3   75.59    3.20
  -4   9  -3   79.69    5.90
  -6   9   3  138.49    7.80
  -6   9   3  146.29    6.50
   6   9  -3  121.89    6.60
  -6   9   3  139.29    7.40
  -6  -9  -3  123.09    5.30
   6   9  -3  124.29    6.30
  -6   9  -3  145.59    8.80
  -6   9  -3  131.89    6.80
  -6  -9   3  134.79    5.40
   6   9   3  129.59    6.20
  -6   9  -3  110.59    7.60
  -8   9   3   63.49    5.80
  -8   9   3   65.99    4.80
   8   9  -3   71.49    4.10
  -8  -9  -3   61.49    3.30
  -8   9   3   61.69    5.30
   8   9  -3   61.09    3.90
   8   9   3   67.69    4.00
  -8  -9   3   68.29    3.60
  -8   9  -3   73.39    6.40
  -8  -9   3   66.49    2.80
  -8   9  -3   70.39    6.00
  -8   9  -3   60.39    4.90
 -10   9   3  232.48   11.90
 -10  -9  -3  237.48    9.60
 -10  -9  -3  225.28    9.90
 -10   9   3  247.68   11.20
 -10   9   3  240.98   12.50
  10   9  -3  240.28   10.00
 -10   9  -3  211.78   12.30
  10   9   3  242.18   10.20
 -10  -9   3  231.38    9.10
 -10   9  -3  238.68   12.80
 -10  -9   3  237.98   10.00
 -10   9  -3  242.68   11.50
  12   9  -3  104.19    5.50
 -12  -9  -3   98.59    5.70
 -12   9   3  111.69    7.90
 -12  -9  -3  105.49    5.40
 -12   9   3  115.99    7.00
 -12   9   3  105.69    7.40
 -12   9  -3   89.19    7.90
  12   9   3   98.39    5.60
 -12   9  -3   95.79    7.70
 -12   9  -3  121.09    7.40
 -12  -9   3  104.59    5.80
 -14   9   3   23.50    4.20
 -14   9   3   18.60    4.20
 -14  -9  -3   22.10    3.00
 -14   9   3   22.10    4.00
 -14   9  -3   17.90    3.80
 -14   9  -3   23.40    4.40
 -14  -9   3   21.70    3.00
  14   9   3   19.80    2.70
 -14   9  -3   20.30    4.80
 -16   9   3    6.00    3.60
 -16   9   3    1.10    2.90
 -16   9   3   -0.10    2.80
 -16  -9  -3    3.70    2.40
 -16   9  -3    3.90    3.00
 -16   9  -3    1.40    3.50
 -16  -9   3    1.80    2.10
 -16   9  -3    1.70    3.20
  18  -9   3   53.39    5.40
 -18   9   3   57.29    6.10
 -18  -9  -3   49.80    5.00
 -18   9   3   51.29    6.80
 -18  -9   3   54.99    5.10
 -18   9  -3   54.59    6.80
 -18   9  -3   55.49    6.30
 -18   9  -3   60.59    7.20
 -20   9   3    8.90    3.90
 -20  -9  -3    4.00    2.80
 -20   9   3    1.50    3.20
 -20   9  -3    2.20    3.50
 -20  -9   3    5.50    2.80
 -20   9  -3    1.30    3.10
  -1  10   3  232.58   10.20
  -1  10   3  228.78    8.90
   1  10  -3  222.68   10.60
   1  10  -3  227.58    8.90
   1  10  -3  240.98   11.80
  -1  10  -3  228.38   11.90
  -1  10  -3  220.18    9.80
  -1  10  -3  246.78   11.20
   1  10   3  253.37    8.80
  -1  10  -3  230.08    8.60
   1  10   3  239.28   10.10
  -3  10   3   50.59    4.30
  -3  10   3   41.30    3.60
   3  10  -3   48.70    4.40
  -3  10   3   47.00    2.80
   3  10  -3   50.99    3.90
  -3  10  -3   41.00    5.20
   3  10   3   46.40    3.30
   3  10   3   43.30    2.30
  -3  10  -3   45.90    2.90
  -3  10  -3   45.40    4.00
  -3  10  -3   50.99    5.00
   5  10  -3   26.00    3.30
  -5  10   3   38.10    2.90
  -5  10   3   31.40    3.90
   5  10  -3   30.60    3.10
  -5  10   3   35.80    3.70
  -5  10  -3   29.90    3.00
  -5  10  -3   36.30    4.80
  -5 -10   3   35.20    1.70
   5  10   3   32.50    2.80
  -5  10  -3   30.10    3.90
  -7  10   3   60.29    5.20
   7  10  -3   68.39    4.40
  -7  10   3   73.89    5.90
  -7 -10  -3   67.59    3.30
  -7  10   3   69.49    4.60
   7  10  -3   62.89    4.50
  -7  10  -3   61.59    4.70
  -7  10  -3   71.49    7.10
  -7 -10   3   72.09    3.40
  -7  10  -3   53.89    5.70
   7  10   3   69.39    4.20
  -9  10   3    5.80    2.40
   9  10  -3    6.10    1.80
  -9  10   3    7.60    2.20
   9  10  -3    3.70    1.60
  -9 -10  -3    4.30    1.10
  -9  10   3    2.90    2.20
  -9  10   3    2.10    2.50
  -9 -10   3    5.80    1.30
   9  10   3    5.60    1.70
  -9  10  -3    4.80    2.20
  -9  10  -3    3.60    2.60
  -9  10  -3    3.00    2.90
  11  10  -3  171.78    7.90
 -11 -10  -3  158.58    7.10
 -11  10   3  181.28    9.00
 -11 -10  -3  151.78    7.50
 -11  10   3  163.58    9.90
 -11  10   3  171.28   10.20
  11  10   3  176.58    8.00
 -11  10  -3  174.78   10.70
 -11  10  -3  146.69   10.00
 -11  10  -3  173.48    9.40
 -11 -10   3  163.08    7.50
 -13 -10  -3   -0.70    1.30
 -13  10   3    0.60    2.30
 -13  10   3   -1.90    2.20
 -13  10   3   -2.20    2.10
 -13 -10   3    1.70    1.50
 -13  10  -3   -5.40    3.10
 -13  10  -3   -1.10    2.20
 -13  10  -3    0.50    2.90
  13  10   3   -1.70    1.30
 -15  10   3    6.20    3.10
 -15  10   3    6.20    2.70
 -15 -10  -3    3.40    2.00
 -15  10   3    0.90    3.10
 -15  10  -3    4.70    3.70
 -15 -10   3    6.60    2.10
  15  10   3    2.70    1.70
 -15  10  -3    9.10    3.80
 -15  10  -3    3.80    2.80
 -17  10   3   11.90    3.80
 -17  10   3   11.90    4.40
 -17  10   3   17.20    4.10
 -17 -10  -3   15.30    3.00
 -17  10  -3   12.10    4.40
 -17  10  -3    1.20    4.50
 -17 -10   3   16.60    3.10
 -17  10  -3   16.20    4.20
 -19  10   3    8.80    3.70
 -19  10   3    0.20    2.80
 -19 -10  -3    3.50    2.40
 -19  10  -3   -1.40    2.90
 -19  10  -3   -0.90    3.50
 -19  10  -3    2.70    3.90
   0  11  -3  118.69    5.70
   0  11  -3  106.69    7.80
   0  11  -3  134.29    7.40
   0  11   3  129.59    5.10
   0  11   3  123.39    6.50
  -2  11   3   48.10    4.90
   2  11  -3   49.00    2.40
  -2  11   3   50.99    4.20
   2  11  -3   49.80    4.20
  -2  11   3   52.19    2.80
   2  11  -3   40.50    4.90
  -2  11  -3   46.60    5.00
   2  11   3   52.09    2.40
   2  11   3   50.89    3.70
  -2  11  -3   50.79    5.70
  -2  11  -3   50.69    2.70
  -2  11  -3   46.40    4.00
  -4  11   3    2.60    1.90
   4  11  -3    1.00    1.80
  -4  11   3    2.60    1.90
   4  11  -3    0.50    1.60
  -4  11   3    3.80    1.20
  -4  11  -3    0.50    2.30
  -4  11  -3   -0.70    2.40
  -4  11  -3    2.30    1.10
  -4  11  -3    2.20    1.80
   4  11   3    0.40    1.20
   6  11  -3   60.19    4.30
  -6  11   3   69.59    5.80
   6  11  -3   63.59    4.80
  -6  11   3   69.59    5.20
  -6  11   3   68.49    4.30
  -6 -11   3   60.49    2.80
  -6  11  -3   56.09    4.80
  -6  11  -3   55.69    6.60
  -6  11  -3   44.30    5.40
   6  11   3   66.19    4.30
  -8 -11  -3   27.10    1.90
  -8  11   3   20.80    3.70
  -8  11   3   21.60    3.10
   8  11  -3   27.60    3.20
   8  11  -3   22.00    2.90
  -8  11   3   17.20    3.70
  -8  11  -3   18.40    3.80
   8  11   3   26.40    3.00
  -8 -11   3   22.20    1.90
  -8  11  -3   21.40    3.30
  -8  11  -3   24.80    4.70
  10  11  -3    2.20    1.60
 -10  11   3    2.40    2.50
 -10  11   3   -0.90    2.00
 -10  11   3    2.50    1.90
  10  11   3    2.40    1.60
 -10  11  -3    2.00    2.40
 -10 -11   3    3.20    1.20
 -10  11  -3    0.10    2.30
 -10  11  -3    3.40    3.00
 -12  11   3   -0.50    2.10
 -12 -11  -3    1.10    1.40
 -12  11   3    0.50    2.40
 -12  11   3    0.50    2.80
 -12  11  -3   -4.60    2.90
  12  11   3    1.80    1.60
 -12  11  -3   -3.40    2.50
 -12  11  -3   -1.00    2.40
 -12 -11   3    2.10    1.50
 -14 -11  -3    1.70    1.60
 -14  11   3    0.70    2.80
 -14  11   3   -1.20    2.40
 -14  11   3    1.70    2.40
 -14  11  -3    2.00    2.80
 -14 -11   3    0.60    1.40
  14  11   3   -0.20    1.60
 -14  11  -3   -0.10    3.20
 -14  11  -3   -1.40    3.10
 -16  11   3   13.50    3.90
 -16  11   3   11.50    3.40
 -16 -11  -3   14.00    2.90
 -16  11   3   15.40    4.10
 -16  11  -3   13.50    4.90
 -16  11  -3   11.90    4.50
 -16  11  -3   11.40    4.60
 -18  11   3    0.20    3.50
 -18  11   3   -2.80    2.90
 -18 -11  -3   -0.20    1.80
 -18  11   3    0.90    3.80
 -18  11  -3   -2.60    3.00
 -18  11  -3   -3.90    3.00
 -18  11  -3   -2.70    3.70
 -20  11   3   -1.30    2.70
 -20  11   3    1.20    3.10
 -20  11  -3   -4.80    3.10
 -20  11  -3   -1.10    2.80
   1  12  -3  151.18    9.20
  -1  12   3  139.89    8.00
   1  12  -3  142.39    8.00
  -1  12   3  138.79    5.80
  -1  12   3  138.39    7.50
   1  12  -3  146.09    6.00
  -1  12  -3  141.19    5.40
   1  12   3  135.09    7.40
  -1  12  -3  130.09    9.50
   1  12   3  144.79    5.60
  -1  12  -3  140.99    8.60
  -1  12  -3  131.99    6.80
   3  12  -3   22.40    3.70
  -3  12   3   17.00    2.90
  -3  12   3   21.70    2.10
  -3  12   3   19.10    3.50
   3  12  -3   17.30    3.00
  -3  12  -3   22.30    3.90
  -3  12  -3   23.10    4.70
   3  12   3   23.40    2.90
   3  12   3   19.80    1.50
  -3  12  -3   18.80    2.00
  -3  12  -3   14.00    2.80
   5  12  -3  628.84   24.60
  -5  12   3  649.24   26.10
  -5  12   3  671.33   25.30
  -5  12   3  646.04   23.70
   5  12  -3  611.44   25.50
  -5  12  -3  609.74   26.00
  -5  12  -3  626.34   23.80
   5  12   3  624.24   24.10
  -5  12  -3  615.54   25.40
  -5  12  -3  630.94   27.00
  -7  12   3  143.29    8.70
   7  12  -3  129.09    7.90
   7  12  -3  144.29    7.60
  -7  12   3  153.78    7.60
  -7  12   3  147.99    9.50
  -7  12  -3  148.99    7.80
  -7  12  -3  163.08   10.30
  -7  12  -3  131.69    9.00
  -7 -12   3  142.39    5.80
   7  12   3  153.78    7.50
   9  12  -3   90.69    5.80
  -9  12   3  102.69    7.60
  -9  12   3   93.39    6.20
  -9  12   3  100.29    7.20
  -9  12   3  100.59    7.80
  -9  12  -3   94.99    6.50
  -9  12  -3   84.79    8.40
   9  12   3   91.49    5.60
  -9 -12   3   87.19    4.40
  -9  12  -3  108.19    7.90
 -11  12   3   53.39    5.80
  11  12  -3   43.30    4.20
 -11  12   3   50.49    5.20
 -11  12   3   47.10    6.10
 -11 -12   3   44.00    4.10
 -11  12  -3   43.10    6.40
 -11  12  -3   40.60    5.80
 -11  12  -3   47.90    5.30
  11  12   3   49.30    4.10
 -13  12   3  103.39    7.20
 -13  12   3  122.39    9.20
 -13  12   3  106.79    8.30
  13  12   3  104.39    6.30
 -13  12  -3  111.99    9.20
 -13  12  -3  112.19    7.70
 -13  12  -3  100.89    8.80
 -15  12   3   72.99    7.70
 -15  12   3   84.79    7.10
 -15 -12  -3   66.29    5.30
 -15  12   3   89.79    8.60
  15  12   3   83.89    6.00
 -15  12  -3   71.39    7.70
 -15  12  -3   73.89    7.20
 -15  12  -3  104.59    8.90
 -17  12   3  130.59    8.80
 -17  12   3  142.09   10.40
 -17  12   3  135.69   10.00
 -17  12  -3  149.99   11.30
 -17  12  -3  129.29    9.50
 -17  12  -3  137.49   11.00
 -19  12   3    3.30    3.60
 -19  12   3   -0.40    3.20
 -19  12  -3    3.10    4.10
 -19  12  -3   -0.70    4.00
 -19  12  -3   -7.00    3.10
   0  13   3   21.20    3.40
   0  13   3   31.60    3.70
   0  13   3   21.10    1.70
   0  13  -3   22.30    3.90
   0  13  -3   18.50    2.20
   0  13  -3   22.20    4.50
   2  13  -3  175.78    6.90
   2  13  -3  168.98    9.20
  -2  13   3  167.98    9.00
  -2  13   3  192.38    9.90
  -2  13   3  182.18    7.40
   2  13  -3  187.08   10.70
   2  13   3  174.98    8.80
   2  13   3  180.58    6.80
  -2  13  -3  165.78   10.80
  -2  13  -3  170.18    8.60
  -2  13  -3  166.88    9.90
  -2  13  -3  171.48    6.90
   4  13  -3  126.09    8.40
  -4  13   3  122.79    6.10
   4  13  -3  117.39    7.60
  -4  13   3  138.99    7.80
  -4  13   3  130.19    8.40
  -4  13  -3  126.39    6.00
   4  13   3  117.19    5.10
  -4  13  -3  118.59    8.20
   4  13   3  132.29    7.00
  -4  13  -3  143.69    9.60
  -4  13  -3  122.19    7.60
   6  13  -3  480.55   21.40
   6  13  -3  485.55   20.60
  -6  13   3  522.85   21.60
  -6  13   3  519.35   22.40
  -6  13   3  501.75   19.80
  -6  13  -3  489.75   21.60
   6  13   3  497.45   20.20
  -6  13  -3  533.25   20.10
  -6  13  -3  593.44   23.90
  -8  13   3   41.00    5.00
  -8  13   3   39.30    4.90
   8  13  -3   30.40    4.20
  -8  13   3   42.90    5.60
   8  13  -3   37.30    4.10
  -8  13   3   35.90    3.80
  -8  13  -3   33.00    3.90
   8  13   3   37.60    3.80
  -8  13  -3   32.90    4.90
  -8  13  -3   40.30    5.90
  10  13  -3   24.60    3.40
 -10  13   3   14.90    3.80
 -10  13   3   21.50    4.70
 -10  13   3   19.00    3.40
 -10  13  -3   29.40    5.60
 -10  13  -3   23.10    4.70
  10  13   3   19.40    3.00
 -10  13  -3   24.60    3.90
 -12  13   3   62.39    6.60
 -12  13   3   72.49    6.40
 -12  13   3   62.69    7.10
 -12  13  -3   59.79    6.00
  12  13   3   75.89    5.20
 -12  13  -3   78.89    7.70
 -12  13  -3   67.39    7.70
 -14  13   3    7.80    3.30
 -14  13   3   11.00    3.30
 -14  13   3    9.40    3.80
  14  13   3    9.00    2.40
 -14  13  -3    3.90    3.60
 -14  13  -3    6.60    3.40
 -14  13  -3    2.70    2.90
 -16  13   3  209.18   12.70
 -16  13   3  230.68   11.50
 -16  13   3  192.48   12.60
 -16  13  -3  196.78   11.70
 -16  13  -3  209.28   13.50
 -16  13  -3  206.68   12.90
 -18  13   3   -0.20    3.60
 -18  13   3   -3.40    3.20
 -18  13   3    1.80    3.50
 -18  13  -3    0.40    3.60
 -18  13  -3   -3.70    3.10
 -18  13  -3    3.10    3.90
   1  14  -3   83.29    7.40
   1  14  -3   69.99    6.10
   1  14  -3   77.89    3.90
  -1  14   3   70.39    3.70
  -1  14   3   76.29    5.70
  -1  14   3   83.19    6.40
  -1  14  -3   87.39    6.80
   1  14   3   77.09    5.40
  -1  14  -3   65.89    3.00
   1  14   3   74.89    3.40
  -1  14  -3   89.79    7.80
  -1  14  -3   74.09    4.70
  -3  14   3   44.60    5.30
   3  14  -3   43.60    5.50
  -3  14   3   54.59    3.30
  -3  14   3   51.39    5.10
   3  14  -3   47.80    4.90
  -3  14  -3   48.70    3.00
  -3  14  -3   40.50    4.30
  -3  14  -3   55.59    6.70
   3  14   3   47.70    4.60
   3  14   3   43.90    2.40
  -3  14  -3   50.69    5.80
  -5  14   3   16.20    2.20
   5  14  -3   11.10    3.10
   5  14  -3   11.80    2.90
  -5  14   3   14.70    3.10
  -5  14   3   15.80    3.80
  -5  14  -3   13.20    4.00
  -5  14  -3   16.00    3.30
   5  14   3    8.90    2.50
  -5  14  -3   15.40    2.30
   5  14   3   16.80    1.40
  -5  14  -3   13.40    3.60
  -7  14   3   42.30    4.80
  -7  14   3   39.50    3.90
   7  14  -3   41.30    4.90
  -7  14   3   41.60    5.30
   7  14  -3   44.10    4.60
  -7  14   3   49.00    5.90
  -7  14  -3   45.60    6.30
  -7  14  -3   50.89    4.10
   7  14   3   40.50    4.30
  -7  14  -3   38.00    5.00
  -9  14   3    0.10    2.40
   9  14  -3   -6.20    1.50
  -9  14   3    0.10    1.90
  -9  14   3   -1.90    2.70
  -9  14   3   -0.10    2.70
   9  14   3   -3.10    1.80
  -9  14  -3   -1.30    3.00
  -9  14  -3   -0.70    2.20
  -9  14  -3    0.10    1.70
 -11  14   3   57.49    6.10
  11  14  -3   61.29    5.40
 -11  14   3   58.09    5.50
 -11  14   3   61.99    7.30
 -11  14  -3   55.19    7.30
 -11  14  -3   60.49    5.70
  11  14   3   59.89    4.90
 -11  14  -3   61.79    6.90
 -13  14   3    0.60    2.50
 -13  14   3    0.00    3.10
 -13  14   3    3.00    3.10
  13  14   3    5.00    2.30
 -13  14  -3    0.60    2.70
 -13  14  -3    4.40    4.10
 -13  14  -3    3.70    3.70
 -15  14   3    0.20    3.50
 -15  14   3    2.20    2.90
 -15  14   3    0.30    3.20
 -15  14  -3   -2.40    3.30
 -15  14  -3    0.40    2.90
 -15  14  -3   -0.60    3.30
 -17  14   3    0.80    3.40
 -17  14   3   -0.90    3.50
 -17  14   3   -5.00    4.00
 -17  14  -3    2.40    3.80
 -17  14  -3    6.20    4.10
 -17  14  -3    2.10    3.40
 -19  14   3   13.80    4.40
 -19  14   3   10.90    3.90
 -19  14  -3    7.40    4.30
 -19  14  -3    8.30    4.40
 -19  14  -3   16.40    4.30
   0  15  -3  193.98    8.80
   0  15  -3  217.68   11.50
   0  15  -3  211.88   12.90
   0  15   3  200.58   10.40
   0  15   3  195.68    7.90
   0  15   3  203.68   11.30
  -2  15   3   97.69    4.80
   2  15  -3   92.59    8.10
   2  15  -3   88.19    7.00
  -2  15   3   94.49    6.70
  -2  15   3  100.59    7.70
  -2  15  -3   95.49    6.00
   2  15   3  102.49    4.60
   2  15   3   92.89    6.40
  -2  15  -3   97.39    7.50
  -2  15  -3  113.69    8.90
   4  15  -3  124.89    7.80
  -4  15   3  120.49    7.80
   4  15  -3  134.89    9.10
  -4  15   3  123.49    6.20
  -4  15   3  120.19    8.60
  -4  15  -3  121.29    9.80
  -4  15  -3  117.69    5.80
  -4  15  -3  126.99    7.80
  -4  15  -3  126.79    8.70
   4  15   3  122.19    7.50
  -6  15   3  287.27   14.10
  -6  15   3  294.87   12.30
  -6  15   3  307.67   13.80
   6  15  -3  273.07   14.10
  -6  15   3  263.87   14.70
   6  15  -3  282.17   13.40
  -6  15  -3  282.57   15.50
  -6  15  -3  265.37   13.80
   6  15   3  288.67   13.00
  -6  15  -3  270.97   12.00
  -6  15  -3  284.37   14.80
  -8  15   3   11.70    2.70
  -8  15   3   11.20    4.10
  -8  15   3    5.80    3.00
  -8  15   3    5.50    3.10
   8  15  -3   13.20    3.10
  -8  15  -3    5.40    3.60
   8  15   3   12.20    3.00
  -8  15  -3   16.90    3.70
  -8  15  -3   11.80    2.60
 -10  15   3  106.99    9.00
 -10  15   3  121.09    7.40
  10  15  -3   96.19    7.20
 -10  15   3  109.79    9.80
 -10  15   3  116.09    8.50
 -10  15  -3  117.99    7.60
 -10  15  -3  110.19    9.10
 -10  15  -3  108.59    9.80
  10  15   3  100.99    7.00
 -12  15   3   86.09    7.90
 -12  15   3   97.99    6.80
 -12  15   3   86.29    8.80
  12  15   3   96.19    6.50
 -12  15  -3  107.39    7.40
 -12  15  -3   98.09    8.50
 -12  15  -3   85.49    9.10
 -14  15   3    4.60    3.00
 -14  15   3    0.90    3.00
 -14  15   3   -1.70    3.30
 -14  15  -3    1.60    3.60
 -14  15  -3    5.20    3.00
  14  15   3    3.90    2.40
 -14  15  -3    5.20    4.50
 -16  15   3   54.39    8.00
 -16  15   3   54.39    6.10
 -16  15   3   72.79    7.80
 -16  15  -3   66.89    6.60
 -16  15  -3   63.19    8.20
 -16  15  -3   79.89    8.60
 -18  15   3   27.30    4.70
 -18  15   3   28.50    6.00
 -18  15   3   26.20    5.30
 -18  15  -3   37.50    6.60
 -18  15  -3   30.00    5.00
 -18  15  -3   19.00    5.10
   1  16  -3   10.00    3.20
  -1  16   3    3.70    2.60
  -1  16   3    1.10    2.50
   1  16  -3    8.80    3.60
  -1  16  -3   11.10    4.00
   1  16   3    3.70    2.40
  -1  16  -3    7.40    2.90
   1  16   3    7.80    2.70
  -1  16  -3    6.30    1.80
  -3  16   3   30.90    4.90
  -3  16   3   31.00    2.80
  -3  16   3   34.50    4.80
   3  16  -3   30.50    4.30
   3  16  -3   29.00    5.10
  -3  16  -3   28.60    5.10
  -3  16  -3   30.70    3.90
  -3  16  -3   24.30    5.00
   3  16   3   27.50    4.10
  -5  16   3  205.38    9.20
   5  16  -3  186.08   10.70
   5  16  -3  209.88   12.00
  -5  16   3  198.38   11.30
  -5  16   3  222.58   12.30
  -5  16  -3  198.08   12.70
  -5  16  -3  199.68   11.90
  -5  16  -3  182.88   10.70
   5  16   3  192.88   10.40
  -7  16   3    8.60    3.60
  -7  16   3    3.40    3.70
  -7  16   3   14.60    3.50
   7  16  -3   13.60    3.20
   7  16  -3   17.10    3.70
  -7  16   3   11.50    2.60
  -7  16  -3   15.30    3.80
  -7  16  -3    6.40    4.20
   7  16   3   10.90    3.00
  -7  16  -3   15.40    2.60
  -9  16   3   13.60    4.20
  -9  16   3   13.90    3.00
  -9  16   3   15.00    3.80
   9  16  -3   14.80    3.40
  -9  16   3   17.60    4.60
   9  16   3    8.80    3.10
  -9  16  -3   19.70    3.30
  -9  16  -3   14.10    4.20
  -9  16  -3   15.30    4.70
 -11  16   3    4.90    3.40
  11  16  -3    7.90    3.20
 -11  16   3    8.30    2.90
 -11  16   3    1.10    3.40
 -11  16  -3    3.40    3.40
  11  16   3    6.00    2.40
 -11  16  -3    6.10    2.90
 -11  16  -3    0.80    3.90
 -13  16   3   20.50    4.70
 -13  16   3   18.70    5.30
 -13  16   3   22.30    3.80
 -13  16  -3   22.20    5.70
 -13  16  -3   26.40    5.40
  13  16   3   22.30    3.70
 -13  16  -3   14.90    3.70
 -15  16   3   20.70    4.10
 -15  16   3   19.80    4.60
 -15  16   3   28.10    6.00
 -15  16  -3   27.50    4.70
 -15  16  -3   17.90    5.10
 -15  16  -3   17.60    5.70
 -17  16   3   17.50    4.40
 -17  16   3    8.40    4.40
 -17  16   3   16.50    5.60
 -17  16  -3   20.50    5.60
 -17  16  -3   17.60    5.60
 -17  16  -3   18.10    4.40
   0  17   3  182.38   11.30
   0  17  -3  228.18   13.20
   0  17  -3  195.48   11.30
   0  17   3  181.38   10.40
  -2  17   3    5.20    2.60
   2  17  -3    9.00    3.90
   2  17  -3    3.10    2.60
  -2  17   3    6.40    2.80
   2  17   3    3.30    2.40
  -2  17  -3    2.40    2.90
  -2  17  -3    6.10    2.00
   2  17   3    6.00    2.70
  -2  17  -3    4.90    3.50
  -4  17   3   14.80    4.00
  -4  17   3   12.60    3.80
   4  17  -3   10.00    3.30
   4  17  -3   12.80    4.10
  -4  17  -3   10.00    4.20
   4  17   3    9.80    2.90
   4  17   3    7.80    2.90
  -4  17  -3    9.20    3.70
  -4  17  -3   15.20    3.30
  -6  17   3   -0.70    3.20
  -6  17   3    1.00    2.30
   6  17  -3    1.30    2.50
   6  17  -3   -2.40    2.00
  -6  17   3    1.70    1.80
  -6  17   3   -3.50    2.40
   6  17   3    2.80    2.50
  -6  17  -3   -0.70    3.20
  -6  17  -3   -1.60    2.40
  -6  17  -3   -4.30    3.00
  -8  17   3   43.60    4.30
   8  17  -3   45.00    5.20
  -8  17   3   48.00    6.60
  -8  17   3   45.20    6.10
  -8  17   3   52.69    5.70
   8  17   3   42.20    5.00
  -8  17  -3   42.40    5.50
  -8  17  -3   40.10    6.40
 -10  17   3   53.59    7.50
 -10  17   3   72.69    5.70
 -10  17   3   59.79    6.70
 -10  17   3   74.09    8.00
  10  17  -3   59.69    6.10
  10  17   3   61.69    6.00
 -10  17  -3   61.79    6.90
 -10  17  -3   62.69    8.10
 -10  17  -3   72.69    5.70
 -12  17   3   28.90    4.00
 -12  17   3   27.50    5.40
 -12  17   3   33.50    5.40
  12  17   3   31.30    4.30
 -12  17  -3   25.60    5.00
 -12  17  -3   31.20    6.20
 -12  17  -3   31.60    4.30
 -14  17   3    8.30    4.50
 -14  17   3    8.00    3.10
 -14  17   3    2.10    3.40
 -14  17  -3    4.00    4.10
 -14  17  -3   13.50    5.10
  14  17   3    2.00    3.60
 -14  17  -3    2.10    3.00
 -16  17   3   -7.10    3.70
 -16  17   3   -3.20    3.10
 -16  17   3    3.40    4.50
 -16  17  -3    3.90    4.50
 -16  17  -3   -1.40    3.00
 -16  17  -3    2.10    4.50
   1  18  -3   90.79    9.60
   1  18  -3   94.99    8.60
  -1  18   3   97.59    7.40
  -1  18   3   98.29    8.10
  -1  18  -3   86.59    9.30
   1  18   3   97.69    8.30
   1  18   3   98.09    7.30
  -1  18  -3   84.99    8.50
  -3  18   3   20.30    3.90
   3  18  -3   23.70    4.80
  -3  18   3   30.80    4.90
  -3  18   3   28.10    5.10
   3  18  -3   19.00    5.20
  -3  18  -3   15.70    3.50
   3  18   3   23.50    4.80
  -3  18  -3   16.40    5.30
   3  18   3   28.60    4.50
  -3  18  -3   17.20    4.90
  -5  18   3    4.40    3.10
   5  18  -3    7.40    3.30
   5  18  -3   10.50    4.20
  -5  18   3    7.40    3.10
  -5  18   3    7.90    3.70
  -5  18  -3    1.90    3.00
  -5  18  -3    5.30    3.90
  -5  18  -3   -2.90    4.10
   5  18   3   10.50    3.60
   5  18   3    5.10    2.70
  -7  18   3   42.70    6.10
   7  18  -3   51.79    5.90
  -7  18   3   41.80    5.40
  -7  18   3   59.39    7.40
   7  18   3   42.60    5.10
  -7  18  -3   40.90    7.30
  -7  18  -3   31.20    5.00
  -9  18   3    7.90    3.40
  -9  18   3    1.70    2.20
   9  18  -3    9.30    3.10
  -9  18   3   12.30    4.50
  -9  18   3    8.70    4.60
   9  18   3    2.80    2.60
  -9  18  -3    4.50    4.30
  -9  18  -3    0.50    3.50
 -11  18   3   85.19    9.40
 -11  18   3   97.89    6.80
 -11  18   3   90.49    8.50
 -11  18  -3   79.29   10.10
  11  18   3  100.29    7.10
 -11  18  -3   88.99    8.70
 -13  18   3   -2.40    2.50
 -13  18   3    9.40    4.60
 -13  18   3   -0.20    2.90
 -13  18  -3   -2.80    3.20
 -13  18  -3    4.70    4.40
  13  18   3    1.70    2.70
 -15  18   3   -2.10    3.70
 -15  18   3    2.80    2.90
 -15  18   3   -1.70    3.70
 -15  18  -3   -1.10    3.70
 -15  18  -3   -3.30    3.60
 -15  18  -3   -0.30    4.90
   0  19   3   27.80    5.30
   0  19   3   18.90    4.10
   0  19  -3   18.30    4.80
   0  19  -3   24.00    5.60
  -2  19   3   -4.40    2.40
  -2  19   3   -0.70    3.00
   2  19  -3    1.00    3.10
  -2  19   3   -8.10    2.10
   2  19  -3   -9.30    2.50
  -2  19  -3   -2.90    3.60
  -2  19  -3   -1.20    3.10
   2  19   3   -4.00    2.30
   2  19   3   -2.80    2.20
  -4  19   3    4.20    3.30
  -4  19   3    4.60    3.90
  -4  19   3   -2.60    2.30
   4  19  -3   -9.80    3.30
   4  19  -3   -2.60    3.10
   4  19   3    3.60    3.20
  -4  19  -3   -2.50    2.10
   4  19   3    0.20    2.60
  -4  19  -3   -3.10    3.00
  -4  19  -3   -2.20    3.30
   6  19  -3    7.80    3.70
  -6  19   3    2.90    2.80
  -6  19   3    6.20    3.50
  -6  19   3    3.70    4.10
   6  19   3   10.80    3.50
   6  19   3    7.00    2.90
  -6  19  -3   11.20    3.70
  -6  19  -3    9.70    4.20
  -6  19  -3   13.50    4.60
   8  19  -3    0.00    2.90
  -8  19   3   -1.00    2.60
  -8  19   3    5.30    4.20
  -8  19   3   -3.40    3.00
  -8  19  -3    2.70    3.80
   8  19   3    4.20    3.00
  -8  19  -3   -0.80    3.10
   8  19   3    2.00    2.90
  10  19  -3   13.90    3.90
 -10  19   3   12.60    5.00
 -10  19   3   11.70    4.00
 -10  19   3   12.20    4.80
 -10  19  -3   16.50    5.90
  10  19   3   19.20    3.80
 -10  19  -3   19.50    4.80
 -12  19   3    4.20    3.50
 -12  19   3    5.20    4.60
 -12  19  -3    1.40    3.40
  12  19   3   -1.00    2.70
 -12  19  -3    1.20    4.00
 -14  19   3   -4.10    3.60
 -14  19   3    1.90    2.90
 -14  19   3   -2.40    4.10
 -14  19  -3   -7.60    3.70
 -14  19  -3   -1.50    4.00
 -16  19   3   -2.50    4.10
 -16  19   3   -5.40    2.50
 -16  19   3   -1.30    3.10
 -16  19  -3   -1.10    3.70
 -16  19  -3   -4.60    3.90
   1  20  -3    3.30    3.80
  -1  20   3    5.70    3.80
  -1  20   3    0.60    2.60
   1  20  -3    1.20    3.20
   1  20   3    0.40    3.30
  -1  20  -3    7.70    4.10
   1  20   3    1.20    3.00
  -1  20  -3    3.90    4.10
   3  20  -3   -0.10    3.20
   3  20  -3    1.60    3.30
  -3  20   3    2.10    3.20
  -3  20   3    3.90    3.50
  -3  20  -3   -0.20    3.20
   3  20   3    0.00    2.60
   3  20   3    4.00    3.30
  -3  20  -3    7.30    4.50
   5  20  -3    2.60    3.30
  -5  20   3    4.70    3.70
  -5  20   3    2.80    2.50
  -5  20   3    3.10    3.30
   5  20  -3   -1.00    3.30
   5  20   3   -4.50    2.50
  -5  20  -3   -0.50    4.00
  -5  20  -3    2.10    3.20
   5  20   3   -2.00    2.30
  -5  20  -3    1.70    3.30
  -7  20   3    1.80    3.40
  -7  20   3    0.70    3.30
   7  20  -3   -6.70    2.60
  -7  20   3   -0.90    2.80
  -7  20  -3    1.30    2.70
  -7  20  -3   -5.40    3.30
   7  20   3   -1.60    2.80
   7  20   3    1.20    2.60
  -9  20   3    1.80    4.00
   9  20  -3   -1.70    2.90
  -9  20   3    1.60    3.60
  -9  20   3   -0.10    2.60
  -9  20  -3    2.60    3.90
  -9  20  -3    1.50    3.00
   9  20   3   -0.50    2.40
 -11  20   3   -0.40    4.40
 -11  20   3   -5.50    2.40
 -11  20  -3   -6.10    2.80
 -11  20  -3   -7.20    3.70
  11  20   3   -0.90    2.90
 -13  20   3    0.40    3.20
 -13  20   3   -4.70    4.40
 -13  20  -3   -2.60    3.60
 -13  20  -3    3.40    4.50
  13  20   3    3.60    3.10
 -15  20   3   -1.60    3.20
 -15  20   3   -5.60    4.10
 -15  20  -3   -1.00    4.60
 -15  20  -3   -7.60    3.30
   0  21  -3    5.40    4.30
   0  21   3   -0.60    3.10
   0  21   3    7.40    3.70
   0  21  -3    1.10    3.80
   2  21  -3   18.10    4.60
   2  21  -3   22.20    5.40
  -2  21   3    8.10    4.10
  -2  21   3    6.40    4.30
  -2  21  -3    9.90    4.40
   2  21   3   11.00    3.90
   2  21   3   12.90    3.80
  -2  21  -3   13.40    5.20
  -4  21   3    8.50    4.20
  -4  21   3    0.40    3.30
   4  21  -3    4.10    4.20
   4  21  -3    3.80    3.80
   4  21   3   10.20    3.90
  -4  21  -3   14.80    4.40
   4  21   3    8.00    3.60
  -4  21  -3    9.70    4.50
  -6  21   3   28.20    6.00
  -6  21   3   36.70    5.10
   6  21  -3   37.20    5.80
  -6  21   3   32.30    6.70
   6  21   3   39.70    5.40
  -6  21  -3   34.20    6.20
  -6  21  -3   41.00    7.50
   6  21   3   40.10    5.70
  -8  21   3   -1.80    4.00
   8  21  -3   -1.90    2.90
  -8  21   3    1.80    3.70
  -8  21   3    1.00    3.00
  -8  21  -3    0.80    4.00
   8  21   3   -2.40    2.60
  -8  21  -3    6.40    3.30
 -10  21   3   -8.50    2.50
 -10  21   3   -4.80    3.70
 -10  21   3   -5.60    4.10
  10  21   3   -2.10    2.30
 -10  21  -3   -2.00    3.80
 -10  21  -3   -4.10    2.80
 -12  21   3   -1.40    4.90
 -12  21   3   -0.70    3.90
  12  21   3    8.00    3.60
 -12  21  -3    9.40    5.00
 -12  21  -3    7.60    4.30
 -14  21   3    2.80    4.50
 -14  21   3    0.30    3.60
 -14  21  -3   -0.70    3.70
 -14  21  -3    6.20    5.10
   1  22  -3    3.30    4.00
  -1  22   3   -7.20    3.20
   1  22  -3   -1.10    3.00
  -1  22   3   -4.40    2.70
   1  22   3   -3.60    3.40
  -1  22  -3   -0.20    4.10
   1  22   3   -4.20    3.50
  -1  22  -3   -5.60    3.40
   3  22  -3   14.80    5.20
   3  22  -3   31.20    5.60
  -3  22   3   19.50    5.60
  -3  22   3   26.70    6.00
   3  22   3   24.50    4.90
  -3  22  -3   26.10    6.00
  -3  22  -3   24.20    6.20
   3  22   3   23.00    5.00
  -5  22   3   65.49    8.00
  -5  22   3   82.89    9.50
   5  22  -3   90.19    8.70
  -5  22  -3   72.49    9.20
   5  22   3   81.79    8.00
   5  22   3   68.89    7.80
  -5  22  -3   84.39    9.20
  -7  22   3   -1.10    2.70
  -7  22   3   -0.20    4.50
  -7  22   3   -7.20    3.80
   7  22  -3    3.30    3.20
   7  22   3   -3.60    2.70
  -7  22  -3   -3.00    4.00
  -9  22   3    9.10    3.90
  -9  22   3    5.90    4.50
  -9  22   3    6.10    4.90
   9  22  -3    7.50    3.80
  -9  22  -3   11.80    3.90
  -9  22  -3    9.20    4.90
   9  22   3   10.30    4.20
 -11  22   3    2.20    3.90
 -11  22   3    3.20    4.50
  11  22   3    0.40    3.10
 -11  22  -3   -1.10    4.60
 -11  22  -3    1.00    3.40
 -13  22   3   23.50    5.10
 -13  22   3   15.10    5.80
 -13  22  -3   29.20    6.70
 -13  22  -3   18.00    4.90
   0  23   3   62.19    7.80
   0  23   3   57.29    7.90
   0  23  -3   55.89    8.50
   0  23  -3   68.19    8.40
   2  23  -3    9.30    4.70
   2  23  -3   12.00    4.60
  -2  23   3   17.00    5.00
  -2  23   3    8.00    4.20
  -2  23  -3    3.70    4.80
   2  23   3    6.80    4.50
  -2  23  -3    4.90    4.90
   2  23   3    7.70    4.00
  -4  23   3   -1.20    4.00
   4  23  -3    0.70    4.00
   4  23  -3    0.40    4.00
  -4  23   3    0.50    4.20
  -4  23  -3   -1.70    3.80
  -4  23  -3   -6.60    3.80
   4  23   3   -3.20    3.30
   4  23   3   -7.00    2.90
  -6  23   3    2.00    4.00
   6  23  -3   -0.20    3.60
  -6  23   3   11.90    4.60
  -6  23  -3    6.70    4.90
   6  23   3    9.60    4.50
  -6  23  -3   -0.10    4.10
   6  23   3    4.70    3.70
  -8  23   3   39.90    7.80
   8  23  -3   31.90    5.60
  -8  23   3   25.70    6.40
   8  23   3   19.70    5.20
  -8  23  -3   34.40    7.40
 -10  23   3   29.30    6.90
 -10  23   3   21.60    6.30
 -10  23   3   22.40    4.50
  10  23   3   29.70    5.40
 -10  23  -3   17.90    6.20
 -12  23   3    0.40    3.20
 -12  23   3    1.50    4.00
  12  23   3   -1.00    3.30
 -12  23  -3   -7.70    4.70
 -12  23  -3    5.10    3.70
  -1  24   3   36.60    6.30
   1  24  -3   31.70    7.10
   1  24  -3   31.20    6.60
  -1  24   3   35.30    6.50
  -1  24  -3   19.80    5.80
  -1  24  -3   20.40    6.40
   1  24   3   25.30    6.30
   1  24   3   23.70    5.30
  -3  24   3   13.80    5.20
  -3  24   3   34.20    6.70
   3  24  -3   18.10    6.00
   3  24  -3   34.00    6.40
  -3  24  -3   18.90    6.30
   3  24   3   23.00    5.30
  -3  24  -3   28.90    6.40
   3  24   3   36.50    6.40
  -5  24   3    4.60    5.30
  -5  24   3   -4.00    4.30
   5  24  -3   -5.40    3.40
  -5  24  -3   -7.30    4.60
   5  24   3    5.10    4.40
   5  24   3   -0.40    3.80
  -5  24  -3   -6.00    4.20
  -7  24   3   19.90    6.40
  -7  24   3   19.60    6.20
   7  24  -3   17.90    5.00
  -7  24  -3   18.50    6.40
   7  24   3   19.80    5.80
   9  24  -3    0.50    4.10
  -9  24   3   10.50    5.30
  -9  24   3   12.70    6.00
   9  24   3   11.60    4.70
  -9  24  -3    4.00    5.10
   0  25   3    3.80    4.70
   0  25   3    8.30    4.90
   0  25  -3    5.30    4.90
   0  25  -3    1.50    4.90
  -2  25   3   15.10    5.10
  -2  25   3    7.60    4.30
   2  25  -3    1.00    4.50
   2  25  -3   15.00    5.30
  -2  25  -3   -2.50    4.40
  -2  25  -3   14.10    6.00
   2  25   3   10.20    5.30
  -4  25   3   -5.50    3.90
  -4  25   3    2.90    5.10
   4  25  -3   -0.40    4.10
   4  25   3    0.20    4.20
   4  25   3    1.60    4.00
  -4  25  -3   -4.90    4.70
  -4  25  -3   -6.40    4.80
  -6  25   3    0.80    4.40
   6  25  -3    0.20    4.60
  -6  25   3    4.90    5.80
   6  25   3    0.60    3.60
  -6  25  -3   -1.40    4.50
  -6  25  -3    1.50    4.20
  -8  25   3    8.90    5.10
   8  25  -3   11.70    4.50
  -8  25   3   10.20    5.20
  -8  25  -3    5.70    5.60
   8  25   3   10.30    4.50
  -1  26   3    8.70    4.60
   1  26  -3    5.00    4.90
   1  26  -3   -8.60    3.90
  -1  26   3    5.30    4.70
   1  26   3   11.60    5.10
   1  26   3    7.50    4.70
  -1  26  -3    7.30    5.40
  -1  26  -3   -0.20    5.00
  -3  26   3   14.30    5.50
   3  26  -3   13.40    5.40
  -3  26   3    9.20    4.70
  -3  26  -3    2.80    4.80
   3  26   3    9.40    4.80
   3  26   3   10.20    5.10
  -3  26  -3   28.50    6.60
  -5  26   3    0.70    4.60
   5  26  -3   -3.40    3.60
  -5  26   3    3.20    4.60
  -5  26  -3    3.50    4.80
   5  26   3    1.40    4.20
  -5  26  -3   15.00    5.30
   0  27  -3   45.00    8.20
   0  27   3   29.50    6.80
   0  27   3   50.49    7.80
   0  27  -3   42.30    7.70
  -2  27   3    3.10    4.40
   2  27  -3    1.50    4.60
  -2  27   3    1.50    4.10
   2  27  -3    7.70    6.40
  -2  27  -3    3.60    4.50
   2  27   3    5.80    4.30
   2  27   3    8.60    4.70
  -2  27  -3    5.10    4.60
   0   0   4  182.28    6.60
   0   0  -4  165.78    6.70
   0   0  -4  178.58    6.90
   0   0   4  184.98    6.60
   2   0   4  142.89    5.70
  -2   0  -4  142.49    6.00
  -2   0   4  146.69    5.20
  -2   0  -4  136.79    5.80
  -2   0   4  146.89    5.50
  -4   0  -4   30.10    2.10
   4   0   4   32.20    2.10
  -4   0   4   28.90    1.90
  -4   0  -4   33.70    2.30
  -4   0   4   30.80    2.00
  -4   0  -4   30.50    2.30
  -6   0   4 1081.09   38.40
  -6   0  -4 1068.29   38.70
  -6   0   4 1094.19   38.00
  -6   0  -4 1049.79   38.70
  -6   0  -4 1066.69   38.50
   6   0  -4 1110.59   37.30
  -6   0   4 1064.69   38.20
   6   0   4 1045.10   38.20
   8   0   4  216.08    9.10
  -8   0  -4  221.38    9.60
   8   0  -4  215.08    8.10
  -8   0   4  222.38    9.10
  -8   0   4  213.78    9.60
  -8   0   4  215.98    8.80
  -8   0  -4  223.78    9.80
  -8   0  -4  210.88    9.50
 -10   0  -4   -1.70    1.40
 -10   0  -4   -0.10    1.20
 -10   0   4    0.30    1.10
 -10   0   4    1.00    1.60
 -10   0   4   -0.50    1.40
  10   0  -4    0.30    0.60
  10   0   4    0.70    1.10
 -10   0   4    0.80    0.90
 -10   0  -4   -0.60    1.30
 -12   0  -4  187.58    9.20
 -12   0   4  165.08    8.00
 -12   0   4  191.78    9.40
  12   0   4  178.18    8.10
  12   0  -4  178.08    7.10
 -12   0   4  170.48    7.70
 -12   0   4  161.58    8.80
 -12   0  -4  171.68    9.20
 -12   0  -4  178.48    8.80
 -14   0   4    9.60    2.60
 -14   0   4   12.30    2.70
 -14   0  -4   10.70    2.70
  14   0   4   14.30    2.40
 -14   0  -4   11.90    2.80
 -14   0  -4   15.00    2.70
  16   0   4  219.68   10.10
 -16   0   4  218.58   11.60
 -16   0  -4  230.28   10.90
 -16   0  -4  195.48   11.40
 -16   0  -4  226.58   11.80
 -16   0   4  225.88   11.30
 -18   0  -4   14.40    3.80
 -18   0   4   11.90    3.30
 -18   0   4   12.40    3.50
 -18   0  -4   12.30    3.70
 -20   0   4   15.00    4.00
 -20   0   4   18.10    4.00
 -20   0  -4   17.70    4.00
 -20   0  -4   12.80    4.00
 -22   0   4   -0.40    2.40
 -22   0  -4   -5.90    2.80
 -22   0  -4   -5.40    2.70
 -22   0   4   -0.90    2.70
  -1   1   4  250.77    9.00
  -1  -1  -4  263.27    9.60
   1   1  -4  264.17    9.20
   1  -1   4  242.98    9.30
  -1  -1  -4  255.87    9.30
   1   1  -4  259.97    9.30
  -1   1  -4  239.98    9.60
  -1   1  -4  245.48    9.40
  -1  -1   4  250.97    9.00
  -1  -1   4  242.78    9.10
   1   1   4  245.68    9.20
  -3  -1  -4  147.69    6.30
  -3  -1  -4  144.59    6.10
  -3   1   4  145.39    5.50
   3  -1   4  144.69    6.10
  -3   1   4  142.89    5.80
   3   1   4  167.78    6.10
  -3   1  -4  142.29    6.50
  -3  -1   4  144.89    5.80
  -3   1  -4  158.78    6.30
  -5   1   4 1897.81   67.69
  -5  -1  -4 1995.50   67.99
  -5  -1  -4 1966.60   67.89
  -5   1   4 1926.51   67.49
   5  -1   4 1911.01   67.79
  -5   1   4 1918.91   67.49
  -5   1  -4 1918.81   67.79
  -5   1  -4 1918.61   68.29
  -5  -1   4 1972.90   66.99
  -5   1  -4 2029.70   68.19
  -5  -1   4 1761.12   67.59
   5   1   4 1925.61   67.59
  -5  -1   4 1993.70   67.69
  -7  -1  -4  139.69    6.70
  -7  -1  -4  146.69    6.70
   7   1  -4  141.69    5.30
  -7   1   4  138.89    6.60
   7  -1   4  137.59    6.40
  -7  -1  -4  146.29    6.70
  -7   1   4  145.59    6.60
  -7   1   4  142.99    6.20
  -7  -1   4  147.69    6.80
  -7   1  -4  151.08    7.10
   7   1   4  136.19    6.20
  -7  -1   4  131.89    6.30
  -7   1  -4  152.68    6.90
  -7   1  -4  159.98    7.30
  -7  -1   4  142.19    5.80
  -9  -1  -4  230.68    9.90
  -9  -1  -4  232.38    9.80
  -9  -1  -4  210.18    9.50
   9   1  -4  214.78    8.00
   9  -1   4  221.68    9.30
  -9   1   4  205.08    9.00
  -9   1   4  213.48    9.30
  -9   1   4  232.98    9.90
  -9  -1   4  210.28    9.70
   9   1   4  205.08    9.00
  -9   1  -4  220.38    9.90
  -9  -1   4  208.28    8.50
  -9  -1   4  198.88    9.10
  -9   1  -4  225.78   10.20
   9  -1  -4  222.38    8.30
  -9   1  -4  215.58    9.80
  11  -1   4   29.30    3.00
 -11   1   4   32.40    3.70
 -11   1   4   28.80    3.00
 -11  -1  -4   29.80    3.60
 -11   1   4   27.30    2.80
  11   1  -4   28.60    1.90
 -11  -1  -4   21.30    3.20
 -11  -1  -4   29.90    3.20
 -11   1   4   29.70    3.50
 -11   1  -4   25.60    3.20
 -11   1  -4   24.00    3.30
 -11  -1   4   29.90    3.60
 -11  -1   4   29.50    3.10
  11   1   4   29.20    2.80
 -11  -1   4   30.30    2.30
  11  -1  -4   33.80    2.20
 -11   1  -4   28.60    3.50
 -11  -1   4   27.40    3.50
 -13  -1  -4  334.07   14.80
 -13   1   4  340.67   14.70
 -13   1   4  313.57   13.50
 -13   1   4  337.27   15.20
  13  -1   4  341.87   13.80
 -13   1   4  337.97   13.70
 -13  -1  -4  332.67   14.10
 -13  -1  -4  332.57   14.70
 -13  -1   4  330.37   14.80
 -13  -1   4  364.56   14.80
  13  -1  -4  317.37   12.90
 -13   1  -4  340.27   14.60
  13   1   4  324.97   13.50
 -13   1  -4  337.07   15.20
 -13   1  -4  304.77   14.70
 -15  -1  -4  187.18   10.20
 -15  -1  -4  191.78    9.40
 -15   1   4  179.28   10.10
  15  -1   4  194.08    9.00
 -15  -1  -4  185.98   10.30
 -15   1   4  187.48   10.10
 -15   1  -4  183.28   10.20
 -15   1  -4  183.68    9.70
 -15   1  -4  205.78   10.80
 -15  -1   4  182.08   10.00
 -15  -1   4  190.78   10.00
  15   1   4  190.88    8.80
  17  -1   4  255.17   11.70
 -17   1   4  270.07   13.40
 -17  -1  -4  267.97   13.20
 -17   1   4  257.07   13.00
 -17  -1  -4  279.77   13.60
 -17   1  -4  278.67   13.50
  17   1   4  256.97   11.60
 -17  -1   4  259.77   12.90
 -17  -1   4  264.67   13.20
 -17   1  -4  263.17   13.90
 -19   1   4   25.50    4.50
 -19  -1  -4   24.30    4.30
 -19  -1  -4   22.40    4.30
 -19   1   4   23.90    4.50
 -19  -1   4   22.80    4.00
 -19   1  -4   25.10    4.60
 -19  -1   4   26.70    4.40
 -19   1  -4   26.30    4.90
 -21  -1  -4   -4.50    2.80
 -21   1   4    1.10    2.80
 -21   1   4    1.60    2.70
 -21  -1  -4   -1.30    3.10
 -21   1  -4   -5.00    3.00
 -21  -1   4    3.70    2.90
 -21   1  -4   -7.50    2.30
 -21  -1   4   -1.80    2.70
   0   2   4    6.80    0.70
   0   2  -4    5.70    0.70
   0  -2   4    6.60    0.80
   0   2  -4    4.60    0.90
   0  -2  -4    4.90    0.70
   0   2   4    6.20    0.80
  -2  -2  -4 1253.67   43.60
   2   2  -4 1300.37   43.40
  -2   2   4 1199.58   43.30
  -2   2   4 1142.29   43.40
  -2  -2  -4 1399.16   44.00
  -2   2  -4 1221.08   44.20
   2   2   4 1206.48   43.50
  -2  -2   4 1189.28   43.60
  -2  -2   4 1276.37   43.30
  -2   2  -4 1268.57   43.80
  -4   2   4  987.50   37.20
  -4  -2  -4 1055.59   37.40
  -4   2   4 1078.19   37.00
  -4  -2  -4 1065.19   37.30
   4   2  -4  983.10   36.50
  -4  -2  -4 1079.09   37.60
  -4   2  -4 1148.79   38.30
  -4   2  -4 1002.00   37.70
  -4  -2   4 1085.39   37.50
  -4   2  -4 1035.40   37.40
   4   2   4 1019.90   37.20
  -4  -2   4 1124.59   37.20
  -6   2   4 1490.65   51.09
  -6  -2  -4 1440.36   50.89
  -6  -2  -4 1424.16   50.89
  -6  -2  -4 1489.45   50.99
   6   2  -4 1448.26   49.60
  -6   2   4 1411.26   50.49
  -6   2   4 1410.86   50.89
  -6   2  -4 1509.25   51.19
  -6  -2   4 1521.85   50.99
  -6  -2   4 1374.16   49.60
  -6   2  -4 1444.56   51.69
  -6  -2   4 1386.66   50.79
  -6   2  -4 1374.16   51.49
   6   2   4 1398.06   50.59
  -8  -2  -4   61.39    3.90
  -8   2   4   60.69    3.40
  -8  -2  -4   66.79    3.90
  -8   2   4   55.59    3.90
  -8  -2  -4   56.99    3.90
  -8   2   4   61.49    4.00
   8   2  -4   63.99    2.60
   8  -2   4   60.59    3.70
  -8   2  -4   63.69    4.50
   8   2   4   65.69    3.50
  -8   2  -4   63.09    4.40
  -8  -2   4   61.49    3.80
  -8  -2   4   60.69    2.70
  -8   2  -4   57.19    4.10
  -8  -2   4   55.79    3.90
  10  -2   4  112.79    5.80
  10   2  -4  112.29    4.40
 -10  -2  -4  115.99    6.10
 -10   2   4  105.69    6.50
 -10   2   4  101.09    5.30
 -10  -2  -4  101.29    5.70
 -10  -2  -4  107.09    6.10
 -10   2   4  104.59    5.90
 -10   2   4  104.79    6.30
  10   2   4  109.69    5.40
 -10   2  -4  120.39    6.80
 -10  -2   4  103.19    6.00
 -10   2  -4  111.29    6.40
 -10   2  -4  109.79    6.40
 -10  -2   4  103.29    6.10
 -10  -2   4  106.99    4.50
 -10  -2   4  102.49    5.60
 -12   2   4  110.19    6.00
 -12   2   4  116.99    7.10
 -12   2   4  122.69    6.60
  12   2  -4  117.39    5.00
 -12  -2  -4  124.19    6.50
 -12  -2  -4  108.69    6.80
  12  -2   4  118.09    6.40
 -12  -2  -4  118.59    6.80
 -12   2   4  131.09    7.50
 -12  -2   4  123.29    5.80
  12  -2  -4  124.29    5.50
 -12   2  -4  132.69    7.80
 -12   2  -4  123.89    7.20
 -12  -2   4  116.19    7.00
  12   2   4  120.69    6.10
 -12  -2   4  116.59    7.10
 -12   2  -4  127.19    7.50
 -14   2   4   37.20    4.30
 -14  -2  -4   34.60    3.50
  14  -2   4   37.30    3.60
 -14   2   4   34.90    4.30
 -14   2   4   36.10    3.30
 -14   2   4   32.60    3.50
 -14  -2  -4   36.20    4.10
 -14  -2  -4   40.60    4.20
 -14   2  -4   30.80    4.10
 -14  -2   4   35.40    4.10
 -14  -2   4   30.00    3.90
 -14   2  -4   39.00    4.70
 -14   2  -4   38.90    4.30
  14   2   4   34.60    3.30
  16  -2   4  750.22   28.60
 -16  -2  -4  767.92   29.80
 -16   2   4  756.32   29.80
 -16   2   4  754.92   30.20
 -16  -2  -4  770.52   29.80
  16   2   4  741.03   28.20
 -16   2  -4  742.73   29.60
 -16  -2   4  726.73   29.50
 -16  -2   4  736.53   29.50
 -16   2  -4  712.83   29.90
 -16   2  -4  796.12   30.80
 -18  -2  -4   -3.10    2.40
 -18   2   4   -0.10    2.30
 -18  -2  -4    1.10    2.50
 -18   2   4   -1.90    2.40
 -18   2  -4   -2.50    2.40
 -18  -2   4   -0.70    2.20
 -18  -2   4   -0.20    2.40
 -18   2  -4   10.40    3.30
 -20  -2  -4   -1.20    2.80
 -20  -2  -4   -0.80    2.70
 -20   2   4    1.30    3.00
 -20   2   4    0.90    3.10
 -20  -2   4    6.80    3.30
 -20   2  -4   -0.30    2.80
 -20   2  -4    3.40    3.40
 -20  -2   4    1.30    2.50
 -22  -2  -4    6.50    3.70
 -22   2   4    5.70    3.50
 -22  -2  -4    5.80    3.70
 -22   2   4    5.10    3.90
 -22  -2   4    7.80    3.70
 -22   2  -4    6.40    3.60
 -22   2  -4    6.00    3.60
  -1   3   4    2.40    0.60
  -1   3   4    0.80    0.50
   1  -3   4    2.60    0.50
   1   3  -4    1.30    0.40
   1   3  -4    1.70    0.70
  -1  -3  -4    2.00    0.50
   1   3   4    3.60    0.70
  -1   3  -4    2.70    1.00
  -1  -3   4    3.50    0.70
  -1  -3   4    1.70    0.40
  -1   3  -4    1.30    0.60
  -3   3   4  457.35   17.30
   3   3  -4  478.85   17.00
  -3  -3  -4  496.25   17.40
   3   3  -4  450.55   17.30
  -3   3   4  484.55   17.30
   3   3   4  487.65   17.50
  -3  -3   4  488.05   17.70
  -3  -3   4  483.85   17.10
  -3   3  -4  472.45   17.90
  -3   3  -4  514.75   17.50
  -3   3  -4  471.55   18.40
  -5   3   4  769.42   27.70
   5   3  -4  747.63   26.90
  -5  -3  -4  712.83   27.50
  -5  -3  -4  802.02   27.70
  -5   3   4  714.03   27.90
  -5  -3  -4  781.72   27.90
  -5   3   4  756.02   27.60
  -5   3  -4  782.42   28.50
  -5  -3   4  798.22   27.60
  -5   3  -4  742.23   27.90
   5   3   4  799.62   27.60
  -5  -3   4  823.42   28.00
  -5   3  -4  772.92   28.80
  -7   3   4    7.40    1.20
   7   3  -4    9.60    0.80
  -7   3   4    7.90    1.60
  -7   3   4   10.10    1.90
  -7  -3  -4    9.10    1.50
  -7  -3  -4   10.70    1.60
  -7  -3  -4    8.40    1.50
  -7   3  -4    6.70    1.80
  -7   3  -4   12.20    1.90
  -7  -3   4    8.50    1.50
   7   3   4   10.10    1.40
  -7   3  -4   12.10    2.10
  -7  -3   4    9.90    1.70
  -9  -3  -4   78.69    4.60
  -9   3   4   73.09    4.00
  -9   3   4   76.99    5.00
  -9  -3  -4   81.19    4.50
   9   3  -4   79.39    3.30
   9  -3   4   75.29    4.60
  -9   3   4   73.89    4.90
  -9  -3  -4   77.39    4.70
   9   3   4   71.99    4.10
  -9   3  -4   76.99    5.30
  -9  -3   4   84.09    4.90
  -9   3  -4   81.19    5.60
  -9  -3   4   77.49    4.90
  -9  -3   4   77.89    4.50
  -9   3  -4   75.59    5.10
 -11  -3  -4   81.79    4.90
  11  -3   4   85.19    5.20
 -11  -3  -4   82.59    5.30
 -11   3   4   83.89    4.70
 -11  -3  -4   87.99    5.30
  11   3  -4   81.29    3.70
 -11   3   4   90.89    6.30
 -11   3   4   91.59    5.80
 -11   3   4   87.89    5.60
 -11  -3   4   84.09    3.50
 -11  -3   4   72.39    5.50
 -11   3  -4   99.99    6.50
  11   3   4   88.19    4.80
 -11   3  -4   89.99    6.00
 -11  -3   4   83.49    5.50
 -11   3  -4   89.69    6.10
 -13   3   4   79.09    5.60
 -13  -3  -4   82.49    5.60
 -13   3   4   83.79    4.80
 -13   3   4   75.59    5.70
 -13   3   4   85.69    6.30
  13  -3   4   82.79    5.30
 -13  -3  -4   78.99    5.40
 -13  -3  -4   81.79    5.00
 -13   3  -4   76.49    6.00
 -13   3  -4   75.09    6.50
  13   3   4   78.89    4.70
  13  -3  -4   81.09    4.40
 -13  -3   4   85.59    5.90
 -13  -3   4   91.49    5.80
 -13   3  -4   82.19    6.10
 -15  -3  -4  101.49    6.80
 -15   3   4   99.09    5.60
 -15   3   4  112.09    7.90
  15  -3   4  116.59    6.50
 -15  -3  -4   95.59    6.90
 -15   3   4   97.49    7.20
 -15  -3  -4  112.09    6.30
 -15   3  -4  115.19    7.40
  15   3   4  106.09    5.80
 -15  -3   4   85.59    6.70
 -15  -3   4  102.39    6.80
 -15   3  -4  110.19    7.70
 -15   3  -4  103.19    7.70
 -17   3   4   30.00    4.50
  17  -3   4   34.20    3.90
 -17  -3  -4   35.40    4.30
 -17  -3  -4   34.50    4.50
 -17   3   4   33.00    5.10
 -17  -3   4   28.90    4.20
 -17   3  -4   37.00    4.70
 -17  -3   4   33.10    4.40
  17   3   4   33.50    3.50
 -17   3  -4   29.80    4.70
 -17   3  -4   29.50    5.20
 -19   3   4   44.30    5.50
 -19  -3  -4   45.60    5.30
 -19  -3  -4   36.60    4.70
 -19   3   4   41.90    5.30
 -19  -3   4   42.70    5.30
 -19   3  -4   48.40    6.00
 -19  -3   4   34.60    4.70
 -19   3  -4   45.10    5.90
 -21  -3  -4   23.30    4.30
 -21   3   4   30.00    5.20
 -21   3   4   27.70    4.90
 -21  -3  -4   24.90    4.50
 -21  -3   4   30.20    4.80
 -21   3  -4   22.70    5.30
 -21   3  -4   20.60    4.80
   0   4  -4   41.70    2.20
   0  -4   4   42.90    2.20
   0   4   4   39.70    2.20
   0   4   4   41.20    2.10
   0   4  -4   40.70    2.90
  -2   4   4   11.50    1.20
   2   4  -4   10.70    1.30
  -2  -4  -4    8.10    1.00
  -2   4   4   12.10    1.30
   2   4  -4   14.80    1.00
   2   4  -4   14.30    1.60
   2  -4   4   15.90    1.00
   2   4   4    9.80    1.20
  -2   4  -4   12.60    1.50
  -2   4  -4    8.40    1.70
  -2  -4   4   14.00    1.50
  -2   4  -4   12.00    1.10
  -2  -4   4   12.10    0.90
  -4   4   4    5.90    1.10
  -4  -4  -4    5.20    1.00
   4   4  -4    5.50    0.60
  -4   4   4    4.10    1.10
   4   4  -4    5.40    0.90
   4   4   4    6.40    1.10
  -4  -4   4    8.40    1.30
  -4  -4   4    4.60    0.80
  -4   4  -4    5.00    1.00
  -4   4  -4    3.10    1.20
  -4   4  -4   10.20    2.00
  -6   4   4   34.50    2.60
  -6   4   4   31.10    3.00
  -6  -4  -4   29.70    2.30
  -6  -4  -4   34.90    2.60
  -6  -4  -4   31.30    2.30
  -6   4   4   30.30    2.60
   6   4  -4   31.30    1.80
  -6  -4   4   36.70    2.60
   6   4   4   34.50    2.30
  -6   4  -4   34.30    3.00
  -6   4  -4   29.10    3.20
  -6  -4   4   32.40    2.70
  -6   4  -4   24.80    3.10
   8   4  -4  305.17   11.60
  -8   4   4  287.57   13.00
  -8  -4  -4  335.97   12.80
  -8  -4  -4  315.07   12.60
  -8   4   4  313.27   12.20
  -8   4   4  302.47   13.50
  -8  -4  -4  327.77   12.70
  -8  -4   4  341.47   13.00
  -8   4  -4  316.97   14.00
  -8   4  -4  344.17   13.60
  -8   4  -4  310.77   13.90
  -8  -4   4  313.97   12.70
   8   4   4  314.97   12.40
  -8  -4   4  313.37   12.90
 -10   4   4  169.98    7.40
 -10   4   4  159.68    8.40
 -10  -4  -4  174.48    8.20
 -10   4   4  184.58    8.90
 -10  -4  -4  156.98    7.80
 -10  -4  -4  177.78    7.90
  10   4  -4  176.48    6.70
 -10   4  -4  163.88    9.10
  10   4   4  172.48    7.60
 -10   4  -4  176.08    8.90
 -10   4  -4  176.58    9.50
 -10  -4   4  162.58    8.10
 -10  -4   4  164.48    8.20
  12   4  -4   24.60    1.80
 -12  -4  -4   25.60    3.20
 -12   4   4   20.20    3.20
 -12  -4  -4   23.50    2.70
  12  -4   4   25.80    3.20
 -12   4   4   23.30    2.60
 -12   4   4   23.30    3.50
 -12  -4  -4   28.30    3.20
 -12   4   4   20.30    3.50
 -12   4  -4   20.90    3.70
 -12   4  -4   22.10    3.60
  12   4   4   25.60    2.60
 -12   4  -4   21.70    3.80
 -12  -4   4   19.10    3.20
 -12  -4   4   21.10    3.00
 -14   4   4    0.40    1.80
 -14   4   4    1.70    2.20
 -14  -4  -4    1.70    1.80
 -14  -4  -4    4.60    2.20
 -14  -4  -4   -1.00    1.40
 -14   4   4    0.50    2.00
  14  -4   4    2.40    1.50
 -14   4   4    0.50    1.30
 -14   4  -4    2.80    2.50
 -14   4  -4    0.30    2.10
 -14  -4   4    1.70    1.70
 -14   4  -4    1.30    2.40
 -14  -4   4    0.20    1.70
  14   4   4    1.50    1.40
  16  -4   4   23.90    3.40
 -16  -4  -4   25.60    4.10
 -16  -4  -4   23.60    3.80
 -16   4   4   25.60    4.10
 -16   4   4   31.20    4.70
 -16   4  -4   23.80    4.20
 -16   4  -4   24.30    4.80
  16   4   4   23.90    3.10
 -16   4  -4   24.30    4.70
 -16  -4   4   22.20    3.90
 -16  -4   4   19.40    3.50
 -18   4   4    5.90    3.00
 -18  -4  -4    7.00    2.90
  18  -4   4    7.90    2.60
 -18  -4  -4    9.00    3.10
 -18   4   4   12.10    3.80
 -18   4  -4    3.70    3.10
 -18  -4   4    7.40    3.00
 -18   4  -4    5.10    3.80
 -18   4  -4    5.00    5.20
 -18  -4   4    6.00    4.60
 -20  -4  -4    2.80    2.80
 -20  -4  -4    1.10    2.80
 -20   4   4    3.00    2.90
 -20   4   4    6.90    3.20
 -20  -4   4    0.50    2.40
 -20   4  -4    2.60    3.20
 -20   4  -4    1.50    3.00
 -22   4   4    5.40    3.50
 -22  -4  -4   -3.00    3.30
 -22   4   4   13.80    4.20
 -22   4  -4   -6.00    3.50
 -22   4  -4   -2.70    3.60
 -22  -4   4    2.60    3.10
   1  -5   4 1183.38   38.40
  -1   5   4 1093.59   38.30
   1   5  -4  934.91   39.10
  -1   5   4 1078.29   38.70
   1   5  -4 1066.39   39.30
   1   5  -4 1099.69   38.20
  -1   5  -4 1116.29   39.90
  -1  -5   4 1185.28   38.80
  -1   5  -4 1051.79   38.60
   1   5   4 1085.09   38.70
  -1  -5   4 1114.69   37.90
   1   5   4 1113.99   38.30
   3   5  -4   77.79    4.00
  -3  -5  -4   82.39    3.80
  -3   5   4   88.79    3.90
   3   5  -4   78.99    4.20
  -3   5   4   88.09    4.20
   3   5   4   89.09    4.10
  -3  -5   4   85.09    3.50
  -3   5  -4   85.39    4.50
  -3   5  -4   87.89    5.40
  -3   5  -4   85.49    4.00
  -3  -5   4   91.39    4.30
  -5   5   4  127.29    5.80
  -5   5   4  127.49    5.50
  -5   5   4  110.49    6.00
  -5  -5  -4  120.39    5.20
   5   5  -4  110.59    4.60
   5   5  -4  111.89    5.10
  -5  -5   4  117.89    5.30
  -5   5  -4  115.49    5.70
  -5   5  -4  134.79    6.60
   5   5   4  115.19    5.30
  -5   5  -4  111.29    6.90
  -5  -5   4  125.49    5.80
  -7   5   4   12.80    2.30
  -7   5   4    9.10    1.70
   7   5  -4    7.80    1.10
  -7  -5  -4    8.50    1.40
  -7  -5  -4    8.80    1.40
  -7   5   4    8.10    1.80
  -7   5  -4    5.50    1.60
   7   5   4    9.30    1.50
  -7  -5   4    9.50    1.50
  -7   5  -4    5.50    1.90
  -7   5  -4    7.10    2.10
  -7  -5   4    6.90    1.50
  -9   5   4   53.29    4.30
  -9  -5  -4   49.00    3.40
   9   5  -4   52.79    2.70
  -9  -5  -4   50.49    3.40
  -9   5   4   52.49    4.60
  -9   5   4   49.70    3.10
  -9  -5  -4   48.10    3.60
  -9   5  -4   55.79    5.00
  -9  -5   4   38.70    3.70
   9   5   4   52.19    3.40
  -9   5  -4   54.79    4.90
  -9   5  -4   50.89    4.30
  -9  -5   4   43.60    3.50
 -11   5   4  467.45   19.10
 -11   5   4  443.46   17.20
 -11   5   4  431.16   19.20
 -11  -5  -4  438.46   17.80
 -11  -5  -4  444.26   18.00
 -11   5   4  430.06   18.60
  11   5  -4  452.55   16.60
 -11  -5  -4  497.65   17.80
 -11  -5   4  433.16   18.20
 -11   5  -4  476.05   20.10
 -11   5  -4  456.05   19.60
  11   5   4  465.95   17.50
 -11   5  -4  462.55   19.30
 -11  -5   4  457.75   18.00
  13  -5   4   78.99    5.40
 -13  -5  -4   79.29    5.60
 -13   5   4   76.69    4.50
 -13   5   4   78.29    5.90
 -13  -5  -4   74.39    4.80
 -13   5   4   80.99    6.30
 -13  -5  -4   77.69    5.10
 -13   5   4   82.99    6.80
 -13  -5   4   74.99    5.60
 -13   5  -4   64.89    5.90
 -13   5  -4   78.99    6.50
  13   5   4   78.49    4.70
 -13  -5   4   69.39    5.20
 -13   5  -4   60.19    6.40
 -15   5   4   39.70    4.80
 -15   5   4   44.40    5.40
  15  -5   4   51.59    4.80
 -15   5   4   43.50    5.00
 -15  -5  -4   55.79    5.30
 -15  -5  -4   44.90    4.40
 -15  -5   4   47.80    4.50
  15   5   4   58.09    4.20
 -15   5  -4   54.59    5.80
 -15   5  -4   44.60    5.30
 -15   5  -4   47.10    5.80
 -15  -5   4   40.00    4.50
 -17  -5  -4   65.79    5.60
 -17   5   4   66.99    6.90
 -17   5   4   73.19    6.60
 -17  -5  -4   63.09    5.80
  17  -5   4   61.09    5.30
 -17   5  -4   54.29    6.20
 -17  -5   4   62.39    5.90
 -17   5  -4   58.49    7.00
 -17   5  -4   61.89    6.50
 -19  -5  -4    6.90    3.10
 -19   5   4   10.30    3.70
 -19   5   4    9.20    3.50
 -19   5  -4    5.20    3.40
 -19  -5   4    7.80    3.10
 -19   5  -4    1.20    3.30
 -21  -5  -4   86.19    7.60
 -21   5   4  104.69    8.20
 -21   5   4  112.59    8.80
 -21   5  -4  106.69    8.60
 -21   5  -4   94.99    9.30
 -21  -5   4   93.49    7.90
   0   6   4 2671.03   91.69
   0   6  -4 2566.24   93.39
   0   6  -4 2518.45   93.19
   0   6  -4 2765.22   91.89
   0   6   4 2705.53   92.19
  -2   6   4  205.78    8.40
   2   6  -4  207.88    9.40
  -2   6   4  225.78    9.00
   2   6  -4  225.38    8.00
  -2  -6  -4  218.48    8.40
   2   6  -4  212.58    9.30
  -2  -6   4  227.68    7.90
  -2   6  -4  212.28   10.20
  -2   6  -4  222.48    9.00
   2   6   4  215.98    8.80
  -2   6  -4  226.68    8.30
  -4  -6  -4  505.15   18.80
   4   6  -4  528.55   19.30
  -4   6   4  510.75   19.50
   4   6  -4  522.95   19.20
  -4   6   4  531.55   19.00
  -4   6  -4  508.55   21.00
  -4   6  -4  513.05   20.10
  -4  -6   4  516.35   18.70
   4   6   4  517.05   19.20
  -4   6  -4  533.05   19.30
  -6  -6  -4  233.18    8.90
  -6   6   4  231.38   10.40
   6   6  -4  211.98    8.30
   6   6  -4  219.38    8.90
  -6   6   4  215.58    9.30
  -6   6   4  220.38    9.80
   6   6   4  214.38    9.10
  -6  -6   4  220.48    9.10
  -6   6  -4  228.08    9.80
  -6   6  -4  218.88   11.00
  -6   6  -4  247.38   10.80
  -8   6   4  398.76   16.70
  -8   6   4  411.66   15.80
  -8  -6  -4  428.46   15.10
  -8  -6  -4  387.36   15.10
   8   6  -4  390.36   14.60
  -8  -6   4  396.06   14.90
  -8   6  -4  368.66   17.10
  -8   6  -4  364.36   16.10
  -8   6  -4  369.96   16.90
   8   6   4  380.76   15.10
  -8  -6   4  389.66   15.30
 -10  -6  -4 1405.06   49.90
 -10   6   4 1367.26   51.39
 -10   6   4 1349.56   49.20
  10   6  -4 1352.06   48.90
 -10  -6  -4 1337.47   49.60
 -10   6   4 1449.15   50.79
 -10  -6   4 1353.36   49.99
  10   6   4 1414.46   49.60
 -10   6  -4 1363.66   51.09
 -10  -6   4 1393.06   49.70
 -10   6  -4 1456.35   52.29
 -10   6  -4 1457.15   52.19
 -12  -6  -4  300.97   12.80
 -12   6   4  336.77   14.60
 -12  -6  -4  310.47   13.20
 -12   6   4  308.27   14.60
 -12   6   4  297.27   12.20
 -12   6   4  306.17   13.80
 -12   6  -4  302.67   14.20
  12   6   4  323.47   12.60
 -12   6  -4  292.17   14.90
 -12  -6   4  302.17   13.20
 -12   6  -4  295.97   14.80
 -12  -6   4  312.17   12.80
 -14  -6  -4   21.10    2.90
 -14   6   4   18.50    3.60
 -14   6   4   20.10    3.80
 -14   6   4   25.90    3.90
  14  -6   4   26.00    3.50
 -14  -6  -4   28.40    3.60
 -14  -6   4   21.60    2.90
 -14   6  -4   24.50    4.40
 -14   6  -4   18.50    3.70
 -14   6  -4   21.40    3.90
  14   6   4   25.90    2.80
 -14  -6   4   18.80    3.10
 -16   6   4  101.39    8.60
 -16  -6  -4  107.19    7.60
 -16  -6  -4   97.19    6.60
  16  -6   4  102.59    6.90
 -16   6   4  118.59    7.80
 -16   6  -4   97.69    8.70
  16   6   4  109.39    6.10
 -16  -6   4  111.69    7.40
 -16   6  -4   98.49    8.00
 -16   6  -4  109.39    8.50
 -18  -6  -4  134.89    8.50
 -18   6   4  142.79    8.80
 -18   6   4  140.59    9.40
  18  -6   4  131.09    7.80
 -18  -6   4  103.59    7.80
 -18   6  -4  129.69    9.30
 -18   6  -4  128.39    9.10
 -18   6  -4  129.29    9.80
 -20   6   4   15.80    4.40
 -20  -6  -4   20.70    3.90
 -20   6   4   21.70    4.10
 -20   6  -4   17.50    4.20
 -20   6  -4   17.00    5.00
 -20  -6   4   13.40    3.50
   1   7  -4  356.26   14.40
   1   7  -4  353.36   14.70
  -1   7   4  351.56   12.90
  -1   7   4  358.56   13.70
   1   7  -4  365.86   12.80
   1   7   4  349.17   13.50
  -1   7  -4  368.66   14.90
  -1  -7   4  352.66   12.30
   1   7   4  343.97   12.80
  -1   7  -4  332.57   15.00
  -1   7  -4  348.87   13.40
  -3   7   4  180.28    7.30
   3   7  -4  168.78    8.20
   3   7  -4  182.28    8.00
  -3  -7  -4  190.18    7.20
  -3   7   4  178.08    7.90
   3   7   4  177.48    7.60
  -3  -7   4  176.58    6.80
  -3   7  -4  180.58    8.20
  -3   7  -4  194.18    9.60
  -3   7  -4  184.98    7.30
  -5   7   4   23.60    2.30
  -5   7   4   24.60    2.70
   5   7  -4   21.50    2.20
  -5   7   4   21.10    2.80
   5   7  -4   24.00    2.30
  -5  -7  -4   20.60    1.80
   5   7   4   27.30    2.30
  -5   7  -4   21.80    2.30
  -5   7  -4   22.50    3.00
  -5   7  -4   23.90    3.60
  -5  -7   4   21.00    1.80
  -7   7   4  377.36   15.60
  -7   7   4  361.76   15.00
   7   7  -4  362.26   13.80
   7   7  -4  374.36   14.40
  -7  -7  -4  367.56   14.20
  -7   7   4  390.46   16.20
  -7   7  -4  396.56   17.10
  -7   7  -4  383.66   15.60
  -7  -7   4  389.96   14.00
   7   7   4  386.76   14.70
  -7   7  -4  390.56   16.60
  -7  -7   4  376.26   14.50
  -9   7   4    4.90    1.80
  -9   7   4    5.60    2.30
   9   7  -4    4.90    1.30
  -9  -7  -4    4.00    1.50
  -9  -7  -4    6.40    1.40
  -9  -7   4    4.90    1.20
   9   7   4    4.40    1.40
  -9   7  -4    1.20    2.30
  -9  -7   4    5.60    1.60
  -9   7  -4    5.60    2.20
  -9   7  -4    1.30    2.00
 -11   7   4  560.84   20.80
 -11   7   4  568.04   23.40
 -11  -7  -4  551.94   21.20
 -11   7   4  592.54   22.60
 -11  -7  -4  575.84   21.60
 -11   7   4  524.05   23.10
  11   7  -4  574.74   20.70
 -11   7  -4  575.74   24.00
 -11   7  -4  540.75   23.90
 -11  -7   4  552.84   21.10
  11   7   4  593.74   21.40
 -11  -7   4  542.45   21.70
 -11   7  -4  540.45   22.90
 -13   7   4   52.29    5.50
 -13  -7  -4   52.49    4.50
 -13   7   4   44.70    5.20
 -13   7   4   59.79    5.10
 -13  -7  -4   52.29    4.00
 -13  -7   4   50.39    4.40
 -13   7  -4   51.29    6.00
 -13   7  -4   53.29    6.20
  13   7   4   54.89    3.90
 -13   7  -4   54.49    5.80
 -13  -7   4   54.79    4.00
 -15  -7  -4   -0.90    1.70
 -15   7   4    4.00    2.50
 -15  -7  -4    0.60    2.20
 -15   7   4    1.50    2.60
 -15   7   4   -2.40    2.20
  15  -7   4   -1.90    1.90
 -15   7  -4    2.60    2.80
  15   7   4    6.40    2.10
 -15   7  -4   -1.00    3.00
 -15  -7   4    1.90    2.00
 -15   7  -4   -0.30    2.70
 -17   7   4   14.70    4.30
  17  -7   4   14.00    3.20
 -17   7   4   15.80    3.60
 -17  -7  -4    9.40    3.10
 -17   7  -4    8.50    3.60
 -17  -7   4    9.80    3.00
 -17   7  -4   12.00    3.90
 -17   7  -4   11.90    4.70
 -19  -7  -4   66.29    6.30
 -19   7   4   58.59    6.80
 -19   7   4   68.69    6.50
 -19  -7   4   58.29    5.70
 -19   7  -4   52.99    7.20
 -19   7  -4   66.09    7.50
 -19   7  -4   64.39    6.80
 -21   7   4  112.89    8.90
 -21  -7  -4   99.99    8.40
 -21   7   4  117.49    9.20
 -21  -7   4  109.99    7.70
 -21   7  -4  129.79   11.00
 -21   7  -4  105.99    8.80
   0   8   4  244.38    9.90
   0   8  -4  224.78   11.20
   0   8  -4  239.58   10.90
   0   8   4  242.28    9.00
   0   8  -4  240.18    9.30
  -2   8   4  150.98    7.00
  -2   8   4  157.48    6.20
   2   8  -4  141.29    7.40
   2   8  -4  159.58    5.80
   2   8  -4  139.89    7.80
   2   8   4  152.88    6.90
  -2   8  -4  150.38    8.50
  -2   8  -4  158.68    8.20
  -2   8  -4  166.88    7.10
   2   8   4  152.98    6.00
  -2   8  -4  153.58    6.10
  -4   8   4    5.00    1.70
   4   8  -4    6.10    1.60
  -4  -8  -4    5.30    0.90
  -4   8   4    5.90    1.50
  -4   8   4    3.00    0.90
   4   8  -4    5.20    1.50
  -4   8  -4    6.80    1.30
  -4   8  -4    1.10    1.70
  -4  -8   4    6.60    0.80
   4   8   4    3.20    1.20
  -4   8  -4    4.10    1.60
   6   8  -4   22.90    2.40
  -6   8   4   24.80    3.20
  -6   8   4   22.10    2.40
  -6   8   4   24.60    3.00
  -6  -8  -4   24.20    1.90
   6   8  -4   26.00    2.50
  -6   8  -4   26.10    4.00
  -6   8  -4   26.20    3.50
  -6  -8   4   25.90    1.30
  -6   8  -4   24.70    2.80
  -6  -8   4   22.70    2.00
   6   8   4   25.70    2.60
  -8  -8  -4   62.09    3.30
   8   8  -4   54.99    3.00
  -8   8   4   53.99    4.20
   8   8  -4   59.59    3.60
  -8   8   4   57.69    4.70
  -8   8   4   55.19    5.00
  -8  -8   4   55.09    2.80
  -8   8  -4   53.99    5.70
   8   8   4   50.99    3.50
  -8  -8   4   55.99    3.50
  -8   8  -4   52.69    4.50
  -8   8  -4   46.20    5.20
 -10  -8  -4   22.70    2.40
 -10   8   4   20.90    3.50
  10   8  -4   28.20    2.50
 -10   8   4   21.30    3.10
 -10  -8  -4   20.70    2.60
 -10   8  -4   26.20    4.20
 -10  -8   4   25.30    2.70
 -10  -8   4   23.10    2.10
  10   8   4   21.20    2.70
 -10   8  -4   21.80    3.40
 -10   8  -4   27.30    4.30
 -12   8   4   12.10    3.10
 -12   8   4   14.80    3.00
 -12  -8  -4   10.80    1.90
 -12   8   4   11.30    1.70
 -12  -8  -4   11.80    2.30
 -12   8   4   11.20    3.10
 -12   8  -4   12.20    3.30
 -12   8  -4    9.00    3.30
  12   8   4   11.50    2.20
 -12   8  -4    9.80    2.90
 -12  -8   4    7.30    2.00
 -14   8   4   81.49    6.10
 -14   8   4   62.49    6.40
 -14  -8  -4   67.29    4.50
 -14   8   4   70.09    6.80
 -14  -8  -4   75.09    5.30
 -14  -8   4   72.59    5.30
 -14   8  -4   66.29    6.90
 -14   8  -4   62.79    7.00
 -14   8  -4   84.69    6.50
  14   8   4   81.49    4.90
 -16  -8  -4   50.99    4.90
 -16   8   4   43.80    5.50
 -16   8   4   42.80    5.20
  16  -8   4   44.90    5.00
 -16   8   4   51.69    5.70
 -16   8  -4   42.60    5.90
 -16  -8   4   42.40    4.40
 -16   8  -4   51.79    6.30
  16   8   4   35.70    3.80
 -16   8  -4   43.40    5.60
  18  -8   4   55.69    5.40
 -18   8   4   41.80    5.80
 -18  -8  -4   48.90    5.10
 -18   8   4   46.20    5.70
 -18   8  -4   41.60    6.20
 -18   8  -4   40.10    5.60
 -18  -8   4   50.59    4.90
 -18   8  -4   42.70    5.80
 -20   8   4    0.40    3.20
 -20  -8  -4    1.00    2.30
 -20   8   4    2.50    3.20
 -20   8  -4    4.40    3.40
 -20  -8   4    1.40    2.50
 -20   8  -4    0.50    3.50
  -1   9   4  123.29    6.10
   1   9  -4  124.19    5.10
   1   9  -4  125.69    6.80
  -1   9   4  126.89    5.20
   1   9  -4  122.59    7.50
  -1   9  -4  134.09    5.90
   1   9   4  118.09    6.00
  -1   9  -4  122.99    7.80
   1   9   4  127.09    5.10
  -1   9  -4  120.29    7.10
  -3   9   4   56.49    3.80
   3   9  -4   58.29    4.10
   3   9  -4   44.10    4.20
  -3   9   4   58.09    3.00
   3   9   4   49.40    3.40
  -3   9  -4   55.49    4.80
  -3  -9   4   50.89    2.00
  -3   9  -4   51.89    2.90
  -3   9  -4   40.40    4.80
  -3   9  -4   60.69    4.00
   5   9  -4   39.60    3.30
  -5   9   4   43.20    4.00
  -5  -9  -4   40.50    2.40
  -5   9   4   43.40    2.90
   5   9  -4   39.80    3.80
  -5   9   4   41.20    3.70
  -5   9  -4   46.00    3.30
  -5   9  -4   33.90    3.80
  -5   9  -4   36.40    4.60
  -5  -9   4   43.50    2.20
   5   9   4   40.50    3.00
  -7  -9  -4  125.99    5.60
   7   9  -4  129.79    6.40
  -7   9   4  135.89    7.90
  -7   9   4  132.39    7.40
   7   9  -4  119.09    6.30
  -7   9   4  134.69    6.60
  -7   9  -4  131.69    8.00
  -7   9  -4  138.79    9.00
  -7   9  -4  131.79    6.90
   7   9   4  139.09    6.40
  -7  -9   4  135.39    5.80
  -7  -9   4  128.39    4.80
   9   9  -4    5.10    1.50
  -9   9   4   -1.00    1.80
  -9  -9  -4    2.90    1.10
  -9   9   4    1.90    1.60
  -9   9   4   -1.60    1.70
  -9   9  -4    2.90    1.80
  -9   9  -4    4.40    2.70
  -9   9  -4    0.40    2.10
  -9  -9   4    3.60    0.80
   9   9   4    4.50    1.70
  -9  -9   4    3.60    1.20
 -11  -9  -4  135.19    6.40
 -11   9   4  138.09    7.90
 -11  -9  -4  141.89    6.80
 -11   9   4  133.99    8.90
  11   9  -4  131.19    6.50
 -11   9   4  122.49    8.40
  11   9   4  150.28    7.00
 -11   9  -4  133.59    9.50
 -11   9  -4  137.99    9.20
 -11   9  -4  127.69    8.20
 -11  -9   4  142.89    6.90
 -13  -9  -4    9.30    2.10
 -13   9   4   10.60    3.10
 -13   9   4    7.10    3.10
 -13   9   4    8.30    2.60
 -13  -9  -4    8.50    1.80
 -13   9  -4    6.90    3.20
 -13   9  -4   11.90    3.40
  13   9   4   12.20    2.30
 -13   9  -4    9.20    3.00
 -13  -9   4   11.30    2.20
 -15   9   4    5.70    3.00
 -15  -9  -4    5.50    2.20
 -15   9   4    7.30    3.20
 -15   9   4   10.30    3.20
 -15  -9   4   13.40    2.60
 -15   9  -4    6.00    3.40
 -15   9  -4    9.00    3.70
  15   9   4    7.40    2.30
 -15   9  -4   12.70    3.40
 -17   9   4    6.40    3.20
 -17   9   4   16.50    4.40
 -17  -9  -4   11.90    2.90
 -17   9   4    7.00    3.70
  17  -9   4   15.20    3.30
 -17   9  -4   15.00    3.90
 -17   9  -4   10.40    4.20
 -17   9  -4    5.10    3.90
 -17  -9   4   13.90    2.90
 -19   9   4    8.00    3.50
 -19  -9  -4    2.20    2.50
 -19   9   4    6.20    3.50
 -19   9  -4    3.10    3.50
 -19   9  -4    4.80    4.20
 -19   9  -4   -4.80    3.10
 -19  -9   4    5.70    2.70
 -21   9   4   29.40    5.20
 -21  -9  -4   23.00    4.30
 -21   9   4   24.10    4.50
 -21   9  -4   27.80    5.70
 -21   9  -4   21.20    4.70
   0  10  -4  561.14   24.00
   0  10   4  573.64   20.70
   0  10   4  570.44   22.00
   0  10  -4  627.34   23.30
   0  10  -4  569.54   21.20
  -2  10   4   70.79    4.60
   2  10  -4   70.69    5.00
  -2  10   4   74.29    3.60
   2  10  -4   62.79    5.50
   2  10  -4   74.49    3.10
  -2  10  -4   70.89    5.70
  -2  10  -4   69.59    6.00
   2  10   4   76.69    3.30
   2  10   4   75.89    4.50
  -2  10  -4   70.49    4.40
  -2  10  -4   76.49    3.40
   4  10  -4  213.28    9.70
   4  10  -4  175.88   10.00
  -4  10   4  204.18    9.70
  -4  10   4  224.78   10.40
  -4  10   4  207.98    8.60
  -4  10  -4  212.78   10.10
  -4  10  -4  215.98   11.60
  -4 -10   4  203.98    7.50
   4  10   4  210.68    9.10
  -4  10  -4  218.78    8.80
  -6  10   4   25.80    3.60
   6  10  -4   20.10    2.90
  -6  10   4   25.60    2.80
  -6  10   4   27.60    3.80
  -6 -10  -4   24.90    1.90
   6  10  -4   28.20    3.10
  -6  10  -4   20.10    3.50
  -6  10  -4   25.20    3.00
  -6 -10   4   24.40    1.70
  -6  10  -4   20.40    4.20
   6  10   4   27.10    2.80
  -8  10   4   71.29    5.60
   8  10  -4   75.79    4.60
   8  10  -4   70.29    4.50
  -8 -10  -4   71.69    3.70
  -8  10   4   74.49    5.00
  -8  10   4   75.29    6.20
  -8  10  -4   62.49    5.10
  -8  10  -4   72.69    6.70
   8  10   4   85.89    4.80
  -8  10  -4   64.49    6.40
  -8 -10   4   74.39    3.80
 -10  10   4  198.28    9.70
 -10  10   4  178.98   10.60
 -10 -10  -4  203.58    8.20
  10  10  -4  195.68    8.80
 -10  10   4  207.28   11.20
 -10 -10   4  184.98    8.40
 -10  10  -4  195.48   11.90
  10  10   4  204.08    9.00
 -10  10  -4  190.58   10.10
 -10  10  -4  176.78   10.90
 -12  10   4   50.49    5.60
 -12  10   4   43.70    4.60
 -12 -10  -4   45.30    3.60
 -12  10   4   51.19    5.90
 -12  10  -4   47.70    5.20
 -12  10  -4   47.50    6.10
 -12 -10   4   42.20    3.70
 -12  10  -4   45.20    5.90
  12  10   4   42.40    4.00
 -14  10   4    0.30    2.10
 -14 -10  -4    1.10    1.60
 -14  10   4   -2.60    2.20
 -14  10   4   -0.90    2.30
 -14  10  -4   -0.80    2.60
 -14  10  -4   -0.70    2.30
 -14  10  -4   -7.20    2.60
  14  10   4   -3.80    1.40
 -14 -10   4    0.80    1.70
 -16  10   4   29.40    5.00
 -16 -10  -4   33.50    3.80
 -16  10   4   31.90    5.10
 -16  10   4   33.60    4.70
  16  10   4   36.80    5.60
 -16  10  -4   32.10    6.30
 -16 -10   4   30.60    3.90
 -16  10  -4   34.70    5.40
 -16  10  -4   34.00    6.00
 -18  10   4    3.80    3.20
 -18 -10  -4    9.50    2.70
 -18  10   4    6.10    3.00
  18 -10   4    6.10    2.70
 -18  10  -4    6.90    3.40
 -18  10  -4    2.40    3.50
 -18  10  -4    9.90    4.50
 -20 -10  -4    0.70    2.40
 -20  10   4   -1.00    3.00
 -20  10   4   -3.70    2.70
 -20  10  -4   -0.60    3.70
 -20  10  -4   -1.30    2.70
   1  11  -4  342.47   15.20
   1  11  -4  346.77   16.20
  -1  11   4  343.97   13.00
  -1  11   4  356.46   14.50
   1  11  -4  345.87   13.00
  -1  11  -4  356.06   13.80
  -1  11  -4  341.77   16.40
  -1  11  -4  346.17   15.70
   1  11   4  356.86   14.30
   1  11   4  354.76   12.80
   3  11  -4   59.09    4.80
  -3  11   4   58.59    4.80
  -3  11   4   56.69    3.40
   3  11  -4   54.29    5.50
  -3  11   4   55.09    4.60
   3  11   4   62.09    4.10
   3  11   4   67.59    3.00
  -3  11  -4   65.49    3.40
  -3  11  -4   57.99    4.60
  -3  11  -4   71.29    6.40
  -3  11  -4   67.49    5.70
  -5  11   4   11.90    2.40
  -5  11   4    8.30    2.70
   5  11  -4   11.40    2.70
   5  11  -4   11.00    2.30
  -5  11   4   14.80    2.00
   5  11   4   10.80    2.00
  -5  11  -4   10.60    3.30
  -5 -11   4   13.40    1.00
  -5  11  -4    5.80    2.40
  -5  11  -4   13.60    2.10
  -7  11   4    3.90    1.70
  -7 -11  -4    6.70    1.10
   7  11  -4    3.00    1.70
  -7  11   4    4.80    2.40
  -7  11   4    4.20    2.30
   7  11  -4    5.20    1.90
  -7  11  -4    3.80    1.80
  -7  11  -4    4.90    2.50
  -7 -11   4    6.80    1.00
  -7  11  -4    2.50    3.00
   7  11   4    7.30    1.90
  -9  11   4    2.30    2.50
  -9  11   4    2.90    1.70
   9  11  -4    3.40    1.70
  -9  11   4    5.80    2.70
  -9 -11  -4    4.90    1.10
  -9  11  -4    2.10    3.10
  -9 -11   4    5.50    1.20
  -9  11  -4    0.20    2.30
  -9  11  -4    0.60    2.00
   9  11   4    1.90    1.70
 -11  11   4  246.78   11.70
  11  11  -4  247.18   10.90
 -11  11   4  252.87   13.50
 -11  11   4  248.18   12.70
 -11  11  -4  246.58   12.10
 -11 -11   4  246.08   10.20
  11  11   4  248.28   10.90
 -11  11  -4  234.08   13.30
 -11  11  -4  226.98   13.80
 -13  11   4   -0.80    2.00
 -13  11   4    0.20    2.40
 -13  11   4    2.40    2.80
 -13 -11   4   -1.50    1.30
 -13  11  -4   -6.00    2.20
  13  11   4   -0.90    1.50
 -13  11  -4   -2.10    2.60
 -13  11  -4   -2.10    3.20
 -15  11   4    5.20    3.00
 -15 -11  -4    2.20    2.00
 -15  11   4    4.40    3.40
 -15  11   4    1.00    3.10
 -15  11  -4   -3.20    2.80
 -15  11  -4    2.80    3.50
 -15  11  -4    1.00    3.50
  15  11   4    5.30    2.10
 -17  11   4   -2.40    2.80
 -17  11   4   -2.80    3.20
 -17  11   4    0.20    3.00
 -17 -11  -4   -1.10    1.90
 -17  11  -4   -6.40    2.60
 -17  11  -4   -7.00    3.10
 -17  11  -4   -6.20    3.30
 -19  11   4   15.10    3.90
  19 -11   4   18.10    5.10
 -19  11   4   10.70    3.90
 -19 -11  -4   17.60    3.30
 -19  11  -4   15.20    5.30
 -19  11  -4   13.60    4.10
 -19  11  -4    7.40    4.40
   0  12   4 1561.14   57.09
   0  12  -4 1559.14   59.49
   0  12   4 1605.34   55.29
   0  12  -4 1610.74   55.89
   0  12  -4 1571.44   58.29
  -2  12   4   53.39    4.80
   2  12  -4   52.89    5.20
   2  12  -4   50.19    2.50
   2  12  -4   47.60    5.70
  -2  12   4   46.60    4.50
  -2  12   4   51.59    3.00
  -2  12  -4   52.59    5.90
  -2  12  -4   47.10    5.80
  -2  12  -4   51.29    2.60
  -2  12  -4   50.79    3.90
   2  12   4   56.79    2.70
   2  12   4   47.00    4.20
  -4  12   4    1.30    1.80
  -4  12   4    3.80    2.30
  -4  12   4   -0.40    1.20
   4  12  -4   -2.10    2.10
   4  12  -4    0.60    2.00
   4  12   4    2.60    0.80
  -4  12  -4    1.10    1.00
  -4  12  -4    3.00    1.80
   4  12   4   -1.10    1.40
  -4  12  -4    1.60    2.70
  -4  12  -4    0.00    2.80
   6  12  -4   -1.70    1.50
  -6  12   4   -0.30    1.30
  -6  12   4   -0.50    2.10
  -6  12   4   -2.10    1.80
   6  12  -4    1.20    1.80
  -6  12  -4   -0.90    2.50
  -6  12  -4    2.60    1.60
  -6 -12   4    2.00    0.60
  -6  12  -4   -5.00    1.80
   6  12   4   -2.00    1.40
  -8  12   4  132.59    7.40
  -8  12   4  143.49    9.50
   8  12  -4  108.99    7.80
  -8  12   4  158.18    8.80
   8  12  -4  154.08    7.80
  -8 -12  -4  146.19    5.90
  -8 -12   4  132.29    5.80
  -8  12  -4  137.39    9.10
  -8  12  -4  144.59   10.20
  -8  12  -4  129.29    7.60
   8  12   4  156.48    7.50
 -10  12   4  367.66   14.70
  10  12  -4  322.07   14.10
 -10  12   4  345.57   15.80
 -10  12   4  324.17   16.40
 -10  12   4  324.57   15.70
  10  12   4  314.37   13.70
 -10  12  -4  326.07   17.20
 -10  12  -4  333.37   14.90
 -10  12  -4  299.77   16.20
 -12  12   4  158.58    9.90
 -12  12   4  160.38   10.40
 -12  12   4  151.18    8.80
 -12  12  -4  156.38    9.20
  12  12   4  142.49    7.80
 -12  12  -4  154.38   10.50
 -12  12  -4  138.89   10.80
 -14  12   4   57.59    5.60
 -14  12   4   47.40    6.30
 -14  12   4   45.60    6.00
 -14  12  -4   60.39    7.10
 -14  12  -4   58.99    6.20
  14  12   4   55.09    4.50
 -14  12  -4   53.89    7.30
 -16  12   4   46.70    5.30
 -16  12   4   40.40    5.80
 -16  12   4   49.60    6.40
 -16  12  -4   34.80    6.30
 -16  12  -4   40.90    5.50
 -16  12  -4   49.00    6.90
 -18  12   4   89.19   11.00
 -18  12   4   80.79    8.40
 -18  12   4   95.39    7.90
 -18  12  -4  108.99    9.80
 -18  12  -4   89.99    9.10
 -18  12  -4  101.09    8.60
 -20  12   4    7.40    3.80
 -20  12   4    3.50    3.20
 -20  12  -4    9.80    4.30
 -20  12  -4   -2.10    3.20
 -20  12  -4    4.20    4.00
   1  13  -4  662.33   27.90
  -1  13   4  693.13   25.80
   1  13  -4  634.24   23.80
  -1  13   4  664.43   23.70
   1  13  -4  643.64   26.50
  -1  13  -4  623.24   24.60
   1  13   4  653.03   23.50
   1  13   4  634.64   25.40
  -1  13  -4  676.33   28.30
  -1  13  -4  728.53   27.20
   3  13  -4  378.36   15.90
  -3  13   4  359.66   16.30
  -3  13   4  349.17   13.70
  -3  13   4  369.56   15.60
   3  13  -4  339.97   16.90
  -3  13  -4  358.46   13.40
  -3  13  -4  377.56   17.90
   3  13   4  342.57   13.10
  -3  13  -4  381.56   17.10
   3  13   4  342.07   15.00
  -3  13  -4  353.66   15.20
  -5  13   4   -0.80    1.70
  -5  13   4    1.30    1.20
   5  13  -4   -0.20    1.70
  -5  13   4   -0.40    2.20
   5  13  -4    0.40    2.10
  -5  13  -4   -0.40    2.80
  -5  13  -4   -0.60    1.10
  -5  13  -4    0.10    1.90
   5  13   4    3.10    1.80
   7  13  -4  333.77   14.90
  -7  13   4  341.27   14.10
  -7  13   4  364.26   15.80
  -7  13   4  332.67   16.40
   7  13  -4  284.17   15.10
  -7  13  -4  310.07   15.80
  -7  13  -4  342.27   14.30
  -7  13  -4  377.96   17.90
   7  13   4  357.06   14.40
   9  13  -4    5.80    2.40
  -9  13   4    2.20    2.60
  -9  13   4    4.20    2.10
  -9  13   4    8.90    3.00
  -9  13   4    3.80    2.80
  -9  13  -4    3.80    2.20
  -9  13  -4    3.10    3.20
   9  13   4    4.20    2.00
  -9  13  -4    7.30    3.00
 -11  13   4  910.21   36.20
 -11  13   4  905.31   35.30
 -11  13   4  865.71   33.80
  11  13  -4  846.52   36.00
 -11  13  -4  937.01   34.50
 -11  13  -4  857.21   36.00
  11  13   4  845.02   33.20
 -11  13  -4  910.41   37.00
 -13  13   4   50.39    5.30
 -13  13   4   45.20    5.60
 -13  13   4   39.40    5.60
 -13  13  -4   47.90    5.60
  13  13   4   43.60    4.30
 -13  13  -4   49.40    6.50
 -13  13  -4   47.80    7.00
 -15  13   4    2.60    3.50
 -15  13   4    4.50    2.90
 -15  13   4    8.80    3.70
 -15  13  -4    0.30    3.30
  15  13   4    4.30    2.10
 -15  13  -4    3.10    3.10
 -15  13  -4    5.30    3.70
 -17  13   4   29.30    5.80
 -17  13   4   22.30    4.50
 -17  13   4   24.20    5.00
 -17  13  -4   35.40    6.00
 -17  13  -4   28.60    4.90
 -17  13  -4   14.20    5.30
 -19  13   4   83.39    7.20
 -19  13   4   72.99    7.80
 -19  13  -4   76.69    8.90
 -19  13  -4   69.79    7.20
 -19  13  -4   75.79    8.40
   0  14  -4  467.65   20.50
   0  14  -4  481.95   22.00
   0  14   4  479.05   17.20
   0  14  -4  468.25   17.90
   0  14   4  449.86   19.30
  -2  14   4   -3.00    1.70
  -2  14   4    0.70    1.00
   2  14  -4   -1.00    1.90
   2  14  -4   -0.10    2.10
  -2  14   4   -0.80    1.70
   2  14  -4    0.40    0.70
  -2  14  -4    1.60    1.40
  -2  14  -4    3.30    2.80
   2  14   4   -0.10    1.60
  -2  14  -4    0.70    0.60
   2  14   4    0.90    0.70
  -2  14  -4   -1.90    2.10
  -4  14   4  161.68    8.70
  -4  14   4  126.39    8.80
  -4  14   4  160.48    7.10
   4  14  -4  144.69    9.60
   4  14  -4  167.98    9.00
  -4  14  -4  150.58   10.30
  -4  14  -4  146.79    8.40
  -4  14  -4  156.48    6.70
  -4  14  -4  155.08    9.70
   4  14   4  151.68    6.10
   4  14   4  139.89    7.90
   6  14  -4    6.30    2.50
  -6  14   4    3.20    1.70
  -6  14   4    4.50    2.70
  -6  14   4    5.90    2.60
   6  14  -4    6.30    2.60
  -6  14  -4    9.30    2.70
   6  14   4    6.50    2.30
  -6  14  -4    8.10    1.90
  -6  14  -4    6.10    3.30
  -8  14   4  206.08   10.00
  -8  14   4  207.88   12.20
   8  14  -4  213.68   10.70
  -8  14   4  197.18   11.30
  -8  14  -4  223.48   13.40
  -8  14  -4  205.48   10.10
   8  14   4  218.68   10.30
  -8  14  -4  219.78   12.00
 -10  14   4  209.18   13.30
  10  14  -4  227.98   11.50
 -10  14   4  238.98   12.50
 -10  14   4  228.08   12.80
 -10  14   4  238.68   11.30
 -10  14  -4  239.38   14.20
  10  14   4  231.68   10.90
 -10  14  -4  225.98   11.40
 -10  14  -4  229.58   13.10
 -12  14   4   12.50    3.70
 -12  14   4    8.10    3.00
 -12  14   4   10.00    4.20
 -12  14  -4   10.20    4.10
  12  14   4   14.20    2.80
 -12  14  -4    8.30    4.00
 -12  14  -4   12.10    3.50
 -14  14   4   19.30    4.70
 -14  14   4   28.80    5.30
 -14  14   4   26.10    4.30
  14  14   4   22.50    3.50
 -14  14  -4   19.50    3.80
 -14  14  -4   27.80    5.40
 -14  14  -4   27.20    5.70
 -16  14   4   -6.20    3.10
 -16  14   4   -1.80    2.90
 -16  14   4   -3.50    3.20
 -16  14  -4    2.10    4.00
 -16  14  -4   -4.40    2.70
 -16  14  -4   -8.20    2.70
 -18  14   4   38.80    6.30
 -18  14   4   51.69    5.90
 -18  14   4   38.60    6.30
 -18  14  -4   49.20    6.10
 -18  14  -4   44.00    7.30
 -18  14  -4   47.10    6.90
   1  15  -4   12.20    3.40
  -1  15   4    7.40    1.40
   1  15  -4    7.90    1.40
  -1  15   4    4.30    2.30
  -1  15   4    2.60    2.30
   1  15  -4   11.10    3.40
   1  15   4    9.60    1.30
  -1  15  -4    4.60    3.10
  -1  15  -4    7.20    1.80
  -1  15  -4    4.30    3.40
   1  15   4    4.40    2.60
  -3  15   4   15.40    3.20
   3  15  -4   17.10    4.20
  -3  15   4   11.60    2.00
  -3  15   4   20.90    3.90
   3  15  -4   20.20    3.70
  -3  15  -4   17.20    2.90
  -3  15  -4   15.90    3.70
   3  15   4   13.90    1.40
  -3  15  -4   14.80    4.10
   3  15   4   16.20    2.90
  -5  15   4   25.60    4.70
  -5  15   4   25.60    4.20
   5  15  -4   22.60    4.50
   5  15  -4   27.10    4.00
  -5  15   4   23.40    2.80
  -5  15  -4   23.10    2.60
  -5  15  -4   26.00    4.00
   5  15   4   24.20    3.50
  -5  15  -4   26.90    5.40
  -5  15  -4   25.20    4.60
  -7  15   4    2.00    2.60
   7  15  -4    3.20    2.30
  -7  15   4    5.20    2.10
   7  15  -4    6.10    2.80
  -7  15   4   -0.40    3.10
  -7  15  -4    3.40    3.20
  -7  15  -4    4.30    2.70
   7  15   4    2.00    2.00
  -7  15  -4    0.10    1.60
   9  15  -4    7.10    2.70
  -9  15   4    9.30    2.70
  -9  15   4    2.70    3.10
  -9  15   4    8.60    3.10
  -9  15   4    0.80    3.00
  -9  15  -4    8.40    3.20
   9  15   4    2.20    2.30
  -9  15  -4    6.80    2.40
  -9  15  -4    3.30    3.50
 -11  15   4   11.10    3.60
 -11  15   4   15.40    3.40
 -11  15   4   15.90    4.70
 -11  15  -4   16.10    4.50
 -11  15  -4   15.40    3.50
 -11  15  -4   10.60    4.50
  11  15   4   15.10    3.10
 -13  15   4    6.40    4.30
 -13  15   4   11.30    3.80
 -13  15   4   10.60    3.20
  13  15   4    9.90    2.80
 -13  15  -4   14.10    3.50
 -13  15  -4   12.90    4.60
 -13  15  -4    7.50    3.70
 -15  15   4   -0.90    3.20
 -15  15   4    2.90    3.20
 -15  15   4    1.70    3.00
 -15  15  -4    2.30    3.90
 -15  15  -4    4.90    3.80
 -15  15  -4    3.50    2.70
 -17  15   4    0.50    2.80
 -17  15   4   -4.50    3.70
 -17  15   4   -3.80    3.90
 -17  15  -4   -2.60    3.00
 -17  15  -4   -0.60    4.40
 -17  15  -4   -6.40    4.00
   0  16  -4   90.19    7.30
   0  16  -4   73.89    8.20
   0  16   4   80.49    6.30
   0  16   4   94.69    7.30
   0  16  -4   80.89    5.00
   2  16  -4   16.10    3.60
   2  16  -4   12.40    3.70
  -2  16   4   11.90    3.30
  -2  16   4   10.20    1.70
  -2  16   4    7.20    3.10
  -2  16  -4   10.40    2.40
   2  16   4   10.30    3.00
  -2  16  -4   15.40    4.30
  -2  16  -4   13.50    3.80
  -4  16   4    5.30    3.10
   4  16  -4    2.80    2.30
  -4  16   4    4.30    1.50
   4  16  -4    1.90    2.70
  -4  16   4    4.20    2.50
  -4  16  -4    1.40    2.00
  -4  16  -4    3.00    3.40
  -4  16  -4    2.60    3.00
   4  16   4    0.10    2.20
  -6  16   4  129.09    9.40
   6  16  -4  139.99    8.60
   6  16  -4  131.79    9.20
  -6  16   4  128.09    6.90
  -6  16   4  118.19    8.50
   6  16   4  128.49    7.70
  -6  16  -4  123.79    8.70
  -6  16  -4  126.69   10.30
  -8  16   4   42.20    6.40
   8  16  -4   41.30    5.00
  -8  16   4   49.80    6.10
  -8  16   4   45.30    5.50
  -8  16   4   44.10    4.50
  -8  16  -4   44.40    4.30
   8  16   4   44.10    4.70
  -8  16  -4   46.40    7.10
  -8  16  -4   36.20    5.30
  10  16  -4   49.90    5.40
 -10  16   4   47.90    5.90
 -10  16   4   43.50    6.90
 -10  16   4   51.69    6.40
 -10  16   4   55.19    5.10
 -10  16  -4   54.79    6.50
 -10  16  -4   56.99    5.40
  10  16   4   43.20    4.70
 -10  16  -4   44.30    7.00
 -12  16   4    4.20    3.00
 -12  16   4    0.80    3.50
 -12  16   4    1.80    2.20
 -12  16  -4   -4.00    3.30
  12  16   4   -2.80    2.00
 -12  16  -4   -2.40    2.20
 -12  16  -4   -3.70    3.40
 -14  16   4    7.90    2.90
 -14  16   4    3.70    3.70
 -14  16   4    4.40    4.10
 -14  16  -4    2.60    4.00
 -14  16  -4    1.90    3.40
 -14  16  -4   -0.10    2.60
  14  16   4    7.50    2.80
 -16  16   4   15.00    5.40
 -16  16   4   16.80    4.10
 -16  16   4   18.40    5.00
 -16  16  -4    9.20    4.80
 -16  16  -4    8.90    3.60
 -16  16  -4   17.80    5.70
 -18  16   4    3.60    4.10
 -18  16   4    8.20    4.00
 -18  16   4    5.70    3.20
 -18  16  -4    0.80    4.10
 -18  16  -4   -3.50    4.30
 -18  16  -4   -2.60    2.90
  -1  17   4    7.70    3.00
   1  17  -4    4.20    3.20
  -1  17   4    4.50    2.90
   1  17  -4    3.60    3.00
  -1  17  -4    5.30    4.10
  -1  17  -4    5.70    3.20
   1  17   4    4.70    2.90
   1  17   4    6.90    2.60
  -3  17   4  115.49    8.20
   3  17  -4  118.09    9.60
   3  17  -4  116.19    8.50
  -3  17   4  119.79    8.70
  -3  17  -4   97.39    6.90
   3  17   4  115.09    7.50
  -3  17  -4  111.49   10.10
  -3  17  -4   93.89    8.50
   5  17  -4  415.96   20.30
  -5  17   4  408.46   19.80
  -5  17   4  423.56   18.90
  -5  17   4  421.76   16.60
   5  17  -4  401.36   18.80
   5  17   4  402.66   18.10
  -5  17  -4  404.06   18.40
  -5  17  -4  403.46   19.90
  -5  17  -4  462.15   21.60
  -7  17   4    1.30    3.40
   7  17  -4    4.00    2.90
  -7  17   4    3.30    2.20
  -7  17   4   -2.10    3.00
  -7  17   4    6.20    2.70
  -7  17  -4    2.10    2.90
  -7  17  -4    1.40    3.70
   7  17   4    6.20    2.60
  -9  17   4   40.70    6.20
   9  17  -4   42.20    5.20
  -9  17   4   38.90    5.20
  -9  17   4   43.30    4.40
  -9  17   4   38.20    5.80
  -9  17  -4   36.50    6.80
  -9  17  -4   38.40    5.80
   9  17   4   28.40    4.30
 -11  17   4   10.70    4.20
 -11  17   4   15.80    4.00
 -11  17   4   10.60    2.90
 -11  17   4   10.70    3.90
 -11  17  -4    4.80    2.90
 -11  17  -4    4.20    4.40
  11  17   4    9.40    3.00
 -11  17  -4    8.00    4.20
 -13  17   4   92.99    8.50
 -13  17   4  108.59    7.60
 -13  17   4   95.19    9.80
  13  17   4  104.79    7.30
 -13  17  -4  104.49   10.60
 -13  17  -4   99.89    7.70
 -15  17   4   48.10    5.40
 -15  17   4   51.89    7.50
 -15  17   4   46.50    6.30
 -15  17  -4   42.80    5.50
 -15  17  -4   59.79    7.80
 -15  17  -4   53.69    8.20
 -17  17   4   58.09    6.20
 -17  17   4   43.40    6.40
 -17  17   4   48.20    7.90
 -17  17  -4   48.20    7.20
 -17  17  -4   43.50    7.80
 -17  17  -4   45.20    5.80
   0  18  -4   40.20    6.20
   0  18   4   52.19    6.10
   0  18  -4   52.79    7.60
   0  18   4   49.20    5.60
   2  18  -4  147.69   11.50
  -2  18   4  145.39    9.90
   2  18  -4  149.19   10.00
  -2  18   4  140.59    9.20
  -2  18  -4  121.79   10.40
   2  18   4  134.09    9.60
  -2  18  -4  143.29   11.40
   2  18   4  145.59    8.90
  -4  18   4   29.70    5.00
  -4  18   4   24.10    5.00
   4  18  -4   32.40    4.90
   4  18  -4   22.40    5.50
  -4  18  -4   33.60    6.50
   4  18   4   25.10    4.30
  -4  18  -4   20.50    3.90
  -4  18  -4   28.70    5.90
   6  18  -4  121.29   11.10
   6  18  -4  107.59    8.40
  -6  18   4  114.79    8.20
  -6  18   4  111.59    9.50
  -6  18   4  111.39    8.60
  -6  18  -4  114.59    8.60
   6  18   4  115.99    8.10
  -6  18  -4  144.19   11.30
  -8  18   4   51.19    7.10
  -8  18   4   49.40    6.00
  -8  18   4   54.99    6.90
  -8  18   4   49.99    4.70
   8  18  -4   49.20    5.90
   8  18   4   45.80    5.30
  -8  18  -4   49.60    7.60
  -8  18  -4   34.40    5.60
 -10  18   4    8.30    4.20
 -10  18   4    2.40    2.20
 -10  18   4    5.10    4.00
 -10  18   4    2.50    3.20
  10  18  -4    1.60    2.40
  10  18   4    7.10    3.00
 -10  18  -4   -4.70    2.70
 -10  18  -4   -4.10    3.60
 -12  18   4    1.30    2.60
 -12  18   4    7.70    4.40
 -12  18   4    1.10    3.00
 -12  18  -4   -7.40    3.80
  12  18   4    1.00    2.70
 -12  18  -4    2.40    3.60
 -14  18   4   27.90    4.10
 -14  18   4   23.10    4.90
 -14  18   4   24.20    5.80
 -14  18  -4   32.70    7.30
 -14  18  -4   26.00    5.70
  14  18   4   25.80    4.20
 -16  18   4  102.79   10.80
 -16  18   4  113.29    9.60
 -16  18   4  132.09    8.70
 -16  18  -4  114.79   11.60
 -16  18  -4  116.99   10.80
   1  19  -4   -3.10    2.90
  -1  19   4   -0.70    2.70
  -1  19   4   -3.90    2.50
   1  19  -4   -3.00    3.40
   1  19   4   -0.10    2.80
  -1  19  -4    2.20    3.90
   1  19   4    0.90    2.60
  -1  19  -4   -6.50    3.10
  -3  19   4   21.20    4.50
   3  19  -4   29.50    6.30
   3  19  -4   11.00    4.50
  -3  19   4   18.50    4.70
  -3  19  -4   23.50    5.60
  -3  19  -4   14.50    4.50
   3  19   4   21.90    4.40
   3  19   4   23.00    4.20
  -5  19   4   43.40    6.40
   5  19  -4   36.60    6.30
  -5  19   4   41.60    5.20
  -5  19   4   31.80    5.50
   5  19  -4   40.10    5.60
  -5  19  -4   44.50    6.80
   5  19   4   40.20    5.00
  -5  19  -4   31.60    4.60
   5  19   4   35.80    5.20
  -5  19  -4   37.70    6.70
  -7  19   4   -1.10    2.70
  -7  19   4   -4.00    3.40
  -7  19   4   -3.00    3.30
   7  19  -4   -3.30    2.70
  -7  19  -4    0.30    3.60
   7  19   4    1.30    2.80
  -7  19  -4   -0.90    2.40
  -9  19   4    4.00    3.30
   9  19  -4    2.40    2.90
  -9  19   4    3.10    3.70
  -9  19   4   -1.20    2.50
   9  19   4    4.80    3.00
  -9  19  -4    1.40    3.20
  -9  19  -4    2.90    4.60
 -11  19   4   12.50    4.20
 -11  19   4   11.40    4.50
 -11  19   4   12.40    4.70
  11  19   4   16.40    3.80
 -11  19  -4    2.30    3.80
 -11  19  -4   16.80    6.00
 -13  19   4   27.50    4.10
 -13  19   4   24.90    4.90
 -13  19   4   25.30    5.80
 -13  19  -4   20.00    5.20
  13  19   4   29.00    4.50
 -13  19  -4   22.90    6.00
 -15  19   4   -3.00    4.30
 -15  19   4    0.40    2.80
 -15  19   4    2.60    3.70
 -15  19  -4    0.80    3.70
 -15  19  -4   -3.70    4.00
   0  20  -4   23.60    5.00
   0  20   4   21.90    4.40
   0  20  -4   18.80    5.10
   0  20   4   13.20    4.10
   2  20  -4    2.10    3.50
  -2  20   4    4.20    3.30
  -2  20   4   -3.70    2.80
   2  20  -4    8.30    4.40
  -2  20  -4   -0.10    3.50
   2  20   4    6.80    3.70
  -2  20  -4   -2.30    3.40
   2  20   4    0.80    2.90
  -4  20   4   -2.90    3.00
  -4  20   4    1.10    3.10
   4  20  -4    3.90    3.20
  -4  20   4    9.70    2.90
   4  20  -4   10.80    4.30
  -4  20  -4    3.30    3.90
   4  20   4    4.90    3.20
  -4  20  -4    1.40    3.40
   4  20   4    2.40    2.90
  -6  20   4   33.10    5.40
  -6  20   4   31.90    6.10
  -6  20   4   31.70    4.50
   6  20  -4   29.80    5.50
   6  20   4   27.30    4.70
   6  20   4   32.80    4.90
  -6  20  -4   36.60    5.00
  -6  20  -4   31.90    6.40
   8  20  -4   15.50    4.30
  -8  20   4   18.20    4.80
  -8  20   4   16.60    3.90
  -8  20   4   18.00    5.20
   8  20   4    9.40    3.70
   8  20   4   15.10    4.30
  -8  20  -4   14.00    3.80
  -8  20  -4   12.90    5.10
 -10  20   4    1.10    4.40
 -10  20   4    2.90    2.90
 -10  20   4   -2.30    3.70
 -10  20  -4   -4.30    2.80
 -10  20  -4   -0.80    4.10
  10  20   4   -0.20    3.00
 -12  20   4   11.30    4.50
 -12  20   4   10.90    5.00
  12  20   4   14.90    3.90
 -12  20  -4    5.30    4.10
 -12  20  -4   18.60    5.90
 -14  20   4   -1.70    3.40
 -14  20   4   -1.50    3.70
 -14  20  -4   -0.50    4.70
 -14  20  -4   -0.80    3.20
  -1  21   4   -1.10    3.30
   1  21  -4    1.90    4.10
   1  21  -4    4.90    4.00
  -1  21   4    1.90    3.80
  -1  21  -4    9.60    4.10
  -1  21  -4    8.50    4.60
   1  21   4   15.80    3.90
   1  21   4    8.60    3.90
   3  21  -4    4.10    3.50
   3  21  -4    3.00    3.60
  -3  21   4    0.50    3.30
  -3  21   4   -1.50    3.30
  -3  21  -4    6.30    3.80
  -3  21  -4    5.00    4.60
   3  21   4    1.80    3.30
   3  21   4    1.60    3.40
   5  21  -4   42.10    6.30
  -5  21   4   32.90    6.30
  -5  21   4   39.80    5.00
  -5  21   4   38.70    6.20
  -5  21  -4   44.70    6.70
   5  21   4   43.90    5.80
   5  21   4   38.80    5.60
  -5  21  -4   38.70    7.00
  -7  21   4   -0.90    2.70
  -7  21   4    0.10    3.50
  -7  21   4   -0.10    3.30
   7  21  -4   -3.70    2.80
  -7  21  -4   -0.90    3.90
   7  21   4    1.60    3.00
   7  21   4    0.70    2.90
  -7  21  -4    1.20    2.80
   9  21  -4    8.60    3.80
  -9  21   4    5.30    4.20
  -9  21   4    3.80    3.60
  -9  21   4    9.80    5.10
  -9  21  -4   11.10    5.00
  -9  21  -4    7.80    3.70
   9  21   4   11.40    3.90
 -11  21   4   -7.10    2.50
 -11  21   4   -4.90    3.70
 -11  21   4   -5.80    4.60
  11  21   4   -0.10    2.90
 -11  21  -4   -6.40    3.80
 -11  21  -4   -3.10    3.00
 -13  21   4   10.30    4.80
 -13  21   4    8.10    3.80
  13  21   4    7.50    3.60
 -13  21  -4    6.30    4.10
 -13  21  -4    7.40    4.80
   0  22   4   58.29    7.10
   0  22  -4   61.39    7.80
   0  22   4   59.59    7.50
   0  22  -4   66.39    8.60
   2  22  -4   10.70    4.30
   2  22  -4    8.00    4.10
  -2  22   4   12.50    5.30
  -2  22   4    3.20    4.30
   2  22   4    9.50    4.10
  -2  22  -4   10.70    4.50
  -2  22  -4   16.50    5.70
   2  22   4   14.40    4.30
   4  22  -4    3.80    3.90
  -4  22   4   -1.20    4.00
   4  22  -4   -5.10    3.20
  -4  22   4   -1.50    4.30
  -4  22  -4    0.50    3.90
   4  22   4   -4.10    3.30
   4  22   4    3.10    3.30
  -4  22  -4   -3.60    3.60
  -6  22   4   -2.60    3.50
  -6  22   4   -0.80    3.70
   6  22  -4   -1.40    3.20
  -6  22   4   -0.70    3.30
   6  22   4   -4.80    2.90
  -6  22  -4   -3.90    3.90
   6  22   4   -2.40    2.90
  -8  22   4   16.10    5.50
  -8  22   4   15.60    4.20
  -8  22   4   11.00    5.50
   8  22  -4   21.10    4.80
  -8  22  -4   17.10    5.70
   8  22   4   12.90    4.30
 -10  22   4    0.80    4.80
 -10  22   4    2.20    4.60
 -10  22   4    4.40    3.50
 -10  22  -4    1.10    2.90
  10  22   4   -2.20    3.20
 -10  22  -4    4.00    5.20
 -12  22   4   -0.60    2.90
 -12  22   4   10.50    5.50
 -12  22  -4    4.80    4.90
 -12  22  -4    3.20    3.90
  12  22   4   10.10    3.70
   1  23  -4   14.40    5.30
   1  23  -4   14.80    5.50
  -1  23   4   14.20    5.10
  -1  23   4   10.70    4.20
  -1  23  -4   13.30    5.00
  -1  23  -4   11.60    5.60
   1  23   4   14.70    4.80
   1  23   4   10.90    5.10
  -3  23   4   22.90    5.70
   3  23  -4   17.80    5.10
   3  23  -4   22.80    6.20
  -3  23   4   17.30    5.20
  -3  23  -4   19.90    5.80
   3  23   4   19.60    5.10
   3  23   4   19.90    5.30
  -3  23  -4   21.10    5.70
  -5  23   4    3.30    4.20
   5  23  -4    8.30    3.90
  -5  23   4   10.70    4.80
  -5  23  -4    8.00    4.70
   5  23   4    8.00    4.20
   5  23   4    3.70    3.90
  -5  23  -4   -2.40    4.70
  -7  23   4    5.50    4.40
  -7  23   4   -0.20    4.00
   7  23  -4    8.70    4.20
  -7  23  -4   -4.70    4.40
   7  23   4   -5.20    3.40
  -9  23   4   -3.80    4.70
  -9  23   4   -9.90    3.40
  -9  23   4   -0.50    3.20
   9  23   4   -4.90    3.30
  -9  23  -4   -5.10    5.00
 -11  23   4   24.70    5.00
 -11  23   4   31.30    7.30
 -11  23  -4   22.70    6.80
  11  23   4   25.10    5.30
 -11  23  -4   32.00    5.70
   0  24   4    3.00    3.90
   0  24   4    0.20    3.50
   0  24  -4    0.80    4.80
   0  24  -4   -5.00    4.50
   2  24  -4   21.20    6.00
  -2  24   4   25.30    6.00
   2  24  -4   16.40    5.80
  -2  24  -4   24.40    6.30
   2  24   4    6.80    4.60
  -2  24  -4   22.10    6.00
   2  24   4   19.60    5.70
  -4  24   4    6.60    4.70
  -4  24   4    9.70    4.50
   4  24  -4    4.30    4.30
  -4  24  -4    1.70    5.10
   4  24   4    9.90    4.50
   4  24   4   -0.90    3.60
  -4  24  -4    1.90    5.40
  -6  24   4   38.20    7.50
  -6  24   4   45.70    7.60
   6  24  -4   40.20    6.80
  -6  24  -4   42.40    8.10
   6  24   4   44.90    6.80
   6  24   4   48.60    7.20
  -8  24   4   30.50    6.80
   8  24  -4   23.90    5.40
  -8  24   4   14.90    5.10
  -8  24  -4   20.30    6.70
   8  24   4   15.90    5.30
 -10  24   4    5.50    3.60
 -10  24   4   11.50    5.50
 -10  24   4    7.70    4.80
  10  24   4   -1.90    3.90
 -10  24  -4    4.00    5.50
  -1  25   4   12.00    4.80
   1  25  -4    1.30    4.60
  -1  25   4   11.50    4.80
   1  25  -4   14.10    5.90
  -1  25  -4    8.90    5.90
   1  25   4    8.70    4.80
   1  25   4   12.90    5.20
  -1  25  -4   14.00    5.40
   3  25  -4    1.50    4.60
  -3  25   4   10.40    4.80
  -3  25   4    6.50    4.60
  -3  25  -4   19.60    6.30
   3  25   4    9.20    4.50
   3  25   4   11.40    4.80
  -3  25  -4   17.10    5.90
   5  25  -4   36.70    7.20
  -5  25   4   27.00    6.40
  -5  25   4   25.30    6.80
   5  25   4   23.30    6.10
  -5  25  -4   15.60    7.00
   5  25   4   37.20    6.70
  -5  25  -4   25.60    6.50
  -7  25   4    2.00    4.90
   7  25  -4    4.20    4.50
  -7  25   4   14.50    5.50
   7  25   4   16.60    5.00
  -7  25  -4    4.40    4.60
   0  26   4    2.40    3.90
   0  26  -4    6.90    4.70
   0  26   4    2.70    4.30
   0  26  -4    2.80    4.30
  -2  26   4    4.10    4.10
  -2  26   4    8.30    4.60
   2  26  -4    4.60    4.70
   2  26  -4    2.70    4.50
   2  26   4    9.60    4.80
  -2  26  -4   -5.90    4.30
   2  26   4   -2.00    4.10
  -2  26  -4    7.70    4.90
   4  26  -4    6.70    4.60
  -4  26   4   -1.40    3.90
  -4  26   4    0.10    3.90
   4  26   4   -7.20    3.30
  -4  26  -4   -0.30    4.30
  -4  26  -4   -2.80    3.70
   4  26   4   -1.70    3.50
  -6  26   4    7.70    5.00
   6  26  -4   13.80    5.70
  -6  26   4    6.60    5.40
   6  26   4   12.40    4.60
  -6  26  -4   12.20    5.60
  -1  27   4    4.80    4.30
   1  27  -4   -2.30    4.30
   1  27  -4    0.70    4.50
  -1  27   4    1.00    4.20
   1  27   4    3.30    4.30
  -1  27  -4   -3.00    4.60
  -1  27  -4    2.50    4.70
   1  27   4    6.60    4.10
  -1   0   5    9.60    0.80
   1   0  -5    9.00    1.00
   1   0   5   10.60    1.00
  -1   0  -5   13.90    1.50
  -1   0  -5    8.40    1.00
  -1   0   5   11.20    0.90
   1   0  -5    9.90    1.10
  -3   0  -5  373.16   14.60
  -3   0   5  412.36   14.00
  -3   0  -5  379.36   14.30
  -3   0   5  378.96   13.40
   3   0   5  371.46   14.20
   5   0   5 1326.67   45.20
  -5   0   5 1261.17   45.00
  -5   0   5 1275.77   45.10
  -5   0  -5 1241.88   45.60
  -5   0  -5 1304.97   45.40
  -5   0  -5 1235.58   45.10
  -7   0  -5  143.99    6.70
  -7   0   5  130.59    6.40
   7   0   5  142.69    6.50
   7   0  -5  136.89    5.20
  -7   0   5  145.39    6.40
  -7   0   5  143.69    6.10
  -7   0  -5  136.99    6.90
  -7   0  -5  157.48    7.10
  -9   0  -5  178.98    8.60
  -9   0  -5  184.48    8.80
   9   0  -5  174.58    6.80
  -9   0  -5  184.38    8.60
  -9   0   5  178.48    8.00
   9   0   5  203.68    8.30
  -9   0   5  180.58    7.70
  -9   0   5  179.88    8.50
 -11   0  -5   27.30    3.40
  11   0   5   30.60    3.10
 -11   0   5   28.40    3.40
 -11   0   5   21.30    3.20
 -11   0   5   28.60    2.60
  11   0  -5   23.10    1.70
 -11   0  -5   22.70    3.30
 -11   0   5   25.90    2.90
 -11   0  -5   23.90    3.10
 -13   0  -5  204.38   10.50
 -13   0   5  204.28    9.30
 -13   0  -5  198.58   10.30
 -13   0   5  221.88   10.50
 -13   0   5  194.08   10.10
 -13   0  -5  207.08   10.00
  13   0   5  198.98    9.30
 -15   0  -5  142.99    8.90
 -15   0   5  139.49    8.20
 -15   0   5  145.09    8.60
 -15   0  -5  137.99    7.90
 -15   0  -5  143.89    8.60
  15   0   5  135.89    7.30
 -17   0  -5  153.38    9.40
  17   0   5  133.79    7.60
 -17   0   5  147.89    9.10
 -17   0   5  152.38    9.50
 -17   0  -5  147.89    9.50
 -19   0  -5   33.40    5.10
 -19   0  -5   34.90    5.20
 -19   0   5   35.20    4.90
 -19   0   5   30.50    4.70
 -21   0   5   14.00    3.80
 -21   0   5   17.10    4.20
 -21   0  -5   15.20    4.50
 -21   0  -5   13.80    4.30
   0  -1  -5   48.10    2.50
   0   1  -5   49.30    2.40
   0   1   5   51.39    2.30
   0  -1   5   52.19    2.40
   0   1   5   48.50    2.30
   0   1  -5   45.70    2.60
  -2  -1  -5  923.31   34.00
  -2   1   5  932.31   33.50
   2   1  -5  959.40   33.50
  -2  -1  -5  985.30   33.80
   2  -1   5 1015.40   33.90
  -2   1   5  949.60   33.20
  -2   1  -5  984.90   33.90
  -2  -1   5  983.90   33.20
  -2   1  -5  936.11   34.20
   2   1   5  897.21   33.60
  -2  -1   5  937.71   33.40
  -4  -1  -5  792.22   26.60
  -4   1   5  750.32   25.70
  -4  -1  -5  729.33   26.80
   4  -1   5  713.03   26.50
  -4   1   5  771.12   26.30
  -4   1  -5  764.42   26.50
  -4   1  -5  710.93   27.00
   4   1   5  693.03   26.30
  -4   1  -5  716.53   26.70
  -4  -1   5  726.13   26.40
  -4  -1   5  712.23   26.10
  -6   1   5 1336.87   49.70
   6  -1   5 1470.05   49.99
  -6  -1  -5 1407.96   50.09
  -6  -1  -5 1400.96   49.90
  -6   1   5 1346.37   49.60
  -6  -1  -5 1416.96   50.19
  -6   1   5 1376.06   49.50
  -6  -1   5 1418.96   49.70
  -6   1  -5 1419.06   49.99
  -6  -1   5 1416.66   49.10
  -6   1  -5 1412.86   50.49
   6   1   5 1378.16   49.70
  -6   1  -5 1469.85   50.39
  -6  -1   5 1414.96   49.80
  -8  -1  -5  193.88    8.50
  -8   1   5  182.68    8.10
   8   1  -5  188.88    6.70
  -8   1   5  184.28    8.00
  -8  -1  -5  200.78    8.60
  -8  -1  -5  194.58    8.60
  -8   1   5  183.08    8.30
   8  -1   5  178.88    8.10
  -8   1  -5  187.18    8.60
   8   1   5  195.38    8.10
  -8  -1   5  185.58    7.40
  -8  -1   5  191.18    8.20
  -8   1  -5  178.88    8.70
  -8   1  -5  172.28    8.70
  -8  -1   5  178.88    8.30
 -10  -1  -5    4.20    1.70
 -10  -1  -5    5.50    1.90
 -10   1   5   10.80    1.90
 -10   1   5   11.00    2.20
  10   1  -5    8.30    0.90
 -10  -1  -5    7.00    1.80
 -10   1   5    4.90    1.50
  10  -1   5    8.00    1.70
 -10   1  -5    7.80    2.10
 -10   1  -5    9.10    2.10
 -10  -1   5    9.50    2.20
  10   1   5   11.10    1.90
 -10   1  -5   12.40    2.30
 -10  -1   5    7.80    1.60
  10  -1  -5    7.50    1.00
 -10  -1   5    9.10    1.30
 -12  -1  -5  194.08    9.70
 -12  -1  -5  185.08    9.30
  12  -1   5  196.48    9.10
 -12   1   5  197.58    9.80
 -12  -1  -5  220.08   10.10
 -12   1   5  195.78    8.90
 -12   1   5  198.48    8.90
 -12   1   5  211.28   10.30
 -12   1  -5  198.88   10.00
  12   1   5  198.68    8.90
 -12  -1   5  193.08    8.20
 -12  -1   5  202.58    9.80
 -12  -1   5  180.08    8.90
 -12   1  -5  210.58   10.40
  12  -1  -5  197.08    7.80
 -12  -1   5  202.98    9.90
 -12   1  -5  192.48    9.80
 -14  -1  -5   20.00    3.00
 -14  -1  -5   19.30    3.20
  14  -1   5   20.50    2.90
 -14   1   5   21.40    3.40
 -14   1   5   14.20    3.30
 -14  -1  -5   17.80    3.40
 -14   1   5   21.60    2.80
 -14   1  -5   18.50    3.30
 -14  -1   5   24.20    3.50
 -14  -1   5   15.60    3.00
 -14   1  -5   15.50    3.20
  14   1   5   16.80    2.50
 -14   1  -5   18.00    3.20
  16  -1   5  575.44   22.50
 -16  -1  -5  621.54   24.10
 -16   1   5  614.14   23.80
 -16  -1  -5  574.84   23.90
 -16   1   5  535.45   23.80
 -16  -1  -5  561.34   22.90
 -16  -1   5  562.04   23.50
 -16   1  -5  540.65   23.70
 -16   1  -5  573.74   24.40
 -16  -1   5  573.34   23.50
 -16   1  -5  565.14   23.40
  16   1   5  586.54   22.40
  18  -1   5    0.20    1.90
 -18   1   5   -2.70    2.40
 -18  -1  -5   -2.10    2.30
 -18   1   5   -2.80    2.40
 -18  -1  -5    0.60    2.40
 -18   1  -5    0.10    2.60
 -18  -1   5    0.00    2.30
 -18  -1   5    4.70    2.60
 -18   1  -5    3.20    2.80
  18   1   5   -0.20    2.00
 -20   1   5   12.70    3.70
 -20  -1  -5   13.20    4.00
 -20   1   5   13.10    3.70
 -20  -1  -5   14.00    4.00
 -20  -1   5   12.40    3.50
 -20  -1   5   13.00    3.50
 -20   1  -5   10.10    3.90
 -20   1  -5   10.90    3.70
 -22  -1  -5   -8.40    3.20
 -22  -1  -5  -11.70    3.00
 -22   1   5   -0.20    3.10
 -22   1   5   -0.10    3.00
 -22   1  -5    1.70    3.50
 -22   1  -5   -0.30    3.10
 -22  -1   5    5.10    3.40
  -1  -2  -5   20.80    1.50
   1   2  -5   21.50    1.60
  -1   2   5   18.60    1.30
  -1   2   5   20.00    1.30
   1   2  -5   18.30    1.30
   1   2   5   18.60    1.40
  -1  -2   5   16.50    1.40
  -1  -2   5   19.90    1.20
  -1   2  -5   19.20    1.90
  -1   2  -5   21.80    1.50
  -3  -2  -5  276.37   10.50
  -3   2   5  275.07    9.70
  -3  -2  -5  273.67   10.20
  -3   2   5  253.57   10.00
   3   2  -5  265.37    9.70
   3   2   5  275.07   10.20
  -3   2  -5  257.47   10.80
  -3  -2   5  264.27    9.80
  -3   2  -5  254.27   10.10
  -3   2  -5  255.97   10.40
  -3  -2   5  271.77   10.30
  -5   2   5  596.54   21.50
  -5  -2  -5  596.84   22.20
  -5  -2  -5  600.04   21.90
  -5  -2  -5  621.24   22.10
   5  -2   5  625.74   22.30
  -5   2   5  588.44   21.80
  -5   2  -5  604.54   22.50
  -5  -2   5  579.24   21.70
  -5   2  -5  602.94   22.10
   5   2   5  591.64   21.80
  -5   2  -5  594.84   22.80
  -5  -2   5  593.94   22.00
  -7   2   5    9.10    1.70
  -7   2   5   10.10    1.70
  -7  -2  -5    8.60    1.60
  -7  -2  -5   10.80    1.80
  -7  -2  -5   11.80    1.70
   7  -2   5   12.20    1.80
  -7   2   5   12.30    1.60
  -7  -2   5   10.60    1.70
  -7   2  -5   10.20    2.00
  -7   2  -5    9.20    1.90
  -7   2  -5    8.20    1.70
  -7  -2   5   11.60    1.80
   7   2   5   11.50    1.50
  -7  -2   5   12.80    0.90
  -9   2   5  114.19    5.60
  -9  -2  -5  125.19    6.30
  -9  -2  -5  124.99    6.30
   9  -2   5  115.19    6.00
  -9  -2  -5  126.79    6.30
   9   2  -5  120.99    4.50
  -9   2   5  124.19    6.30
  -9   2   5  106.79    6.30
  -9  -2   5  118.49    6.40
  -9  -2   5  114.09    4.70
  -9   2  -5  110.59    6.70
   9   2   5  126.69    5.80
  -9   2  -5  113.39    6.40
  -9   2  -5  129.69    7.00
  -9  -2   5  117.79    6.10
 -11  -2  -5   41.40    3.70
 -11   2   5   40.50    3.80
 -11  -2  -5   39.40    4.00
  11   2  -5   36.30    2.00
 -11   2   5   34.00    4.00
  11  -2   5   33.10    3.40
 -11   2   5   35.30    3.10
 -11  -2  -5   40.60    3.90
  11  -2  -5   44.10    2.50
 -11   2  -5   45.80    4.80
 -11  -2   5   34.00    2.20
  11   2   5   42.10    3.30
 -11   2  -5   31.60    3.80
 -11  -2   5   34.60    3.90
 -11  -2   5   37.10    3.90
 -11  -2   5   36.30    3.60
 -11   2  -5   40.20    4.20
 -13  -2  -5  176.78    9.30
 -13  -2  -5  190.08    8.90
 -13  -2  -5  181.58    9.40
  13  -2   5  179.98    8.80
 -13   2   5  186.68    9.50
 -13   2   5  182.28    9.80
 -13   2   5  179.68    8.30
 -13   2   5  169.78    8.60
 -13   2  -5  188.98   10.10
 -13  -2   5  169.08    9.10
 -13   2  -5  191.18    9.80
 -13   2  -5  182.48    9.60
 -13  -2   5  181.18    9.40
  13   2   5  175.98    8.40
  15  -2   5  112.59    6.50
 -15  -2  -5   91.89    7.00
 -15  -2  -5  112.99    7.30
 -15   2   5  108.09    7.40
 -15   2   5  115.29    7.50
 -15  -2  -5  111.89    6.70
 -15   2   5  107.79    6.00
 -15  -2   5  105.59    7.00
 -15   2  -5  107.99    7.50
  15   2   5  114.89    6.20
 -15  -2   5  105.49    7.10
 -15   2  -5  109.99    8.10
 -15   2  -5   90.09    6.90
 -17   2   5   48.90    5.40
 -17  -2  -5   53.39    5.60
 -17  -2  -5   60.89    6.00
 -17   2   5   46.60    5.80
  17  -2   5   57.09    4.80
 -17  -2   5   57.99    5.80
 -17   2  -5   56.29    6.00
 -17  -2   5   49.50    5.30
 -17   2  -5   53.99    5.60
 -17   2  -5   54.09    6.40
  17   2   5   59.19    4.70
 -19  -2  -5   66.79    6.40
 -19  -2  -5   67.19    6.90
 -19   2   5   62.49    6.60
 -19   2   5   65.89    6.60
 -19  -2   5   59.29    6.10
 -19   2  -5   63.29    6.50
 -19  -2   5   65.39    6.50
 -19   2  -5   72.69    7.30
 -21   2   5   -0.60    3.30
 -21  -2  -5   -7.00    3.00
 -21  -2  -5   -1.10    3.40
 -21   2   5    6.00    3.70
 -21   2  -5    8.10    3.60
 -21  -2   5    1.70    2.80
 -21   2  -5    7.00    4.10
   0  -3  -5 4302.47  157.48
   0   3  -5 4650.03  157.08
   0  -3   5 4661.13  157.58
   0   3  -5 4374.26  155.78
   0   3   5 4622.94  157.18
   0   3   5 4356.06  157.08
  -2  -3  -5  228.08    9.00
  -2   3   5  226.08    8.80
  -2   3   5  239.48    8.70
   2   3  -5  227.08    8.90
   2   3  -5  235.78    8.70
  -2   3  -5  228.08    9.10
  -2  -3   5  241.48    9.10
   2   3   5  231.38    9.00
  -2   3  -5  239.68    9.80
  -2  -3   5  234.58    8.60
  -4  -3  -5  947.01   34.90
  -4   3   5  988.20   34.60
  -4   3   5  946.21   34.80
  -4  -3  -5 1047.70   35.30
   4   3  -5 1004.20   34.10
   4   3   5  980.40   34.90
  -4  -3   5  972.40   35.10
  -4   3  -5  997.70   36.00
  -4   3  -5  965.10   35.40
  -4   3  -5  965.10   35.00
  -4  -3   5  982.70   34.60
  -6  -3  -5  784.52   27.90
  -6  -3  -5  741.23   27.80
   6   3  -5  718.63   26.80
  -6   3   5  746.73   28.00
  -6   3   5  792.82   27.80
  -6  -3  -5  802.72   28.20
  -6   3   5  774.12   27.90
  -6   3  -5  768.22   29.00
   6   3   5  740.63   27.70
  -6   3  -5  750.82   28.70
  -6   3  -5  817.42   28.30
  -6  -3   5  794.22   27.80
  -6  -3   5  749.82   28.00
  -8   3   5  265.47   10.50
  -8  -3  -5  272.57   11.00
  -8  -3  -5  265.47   10.90
  -8  -3  -5  276.27   11.00
  -8   3   5  250.77   11.10
   8  -3   5  275.07   11.20
  -8   3   5  244.68   10.90
   8   3  -5  255.27    9.40
   8   3   5  260.37   10.60
  -8   3  -5  252.27   11.70
  -8   3  -5  267.57   11.90
  -8   3  -5  252.17   11.30
  -8  -3   5  261.67   11.00
  -8  -3   5  258.17   11.00
 -10   3   5 1002.60   36.30
 -10  -3  -5 1002.30   36.80
  10   3  -5  968.10   35.10
 -10  -3  -5 1010.30   37.00
 -10   3   5 1026.10   37.40
 -10   3   5 1028.20   37.40
  10  -3   5 1031.20   37.10
 -10  -3  -5  981.70   36.90
 -10  -3   5  957.70   37.00
  10   3   5  943.11   36.30
 -10  -3   5 1011.10   37.20
 -10  -3   5  962.80   36.80
 -10   3  -5 1068.79   37.80
 -10   3  -5 1016.80   38.00
 -10   3  -5 1113.89   38.50
 -12  -3  -5  537.55   21.00
  12  -3   5  549.15   20.80
 -12   3   5  507.75   21.00
 -12  -3  -5  540.65   21.10
 -12   3   5  515.85   21.70
 -12  -3  -5  547.25   20.70
 -12   3   5  536.25   21.30
 -12   3   5  528.45   20.10
  12   3   5  525.25   20.20
 -12   3  -5  511.95   21.50
 -12   3  -5  550.14   22.30
 -12  -3   5  514.95   21.10
 -12  -3   5  522.35   21.00
 -12   3  -5  488.75   21.60
 -14  -3  -5   35.90    4.00
 -14   3   5   41.90    4.20
  14  -3   5   45.10    4.30
 -14   3   5   41.90    3.50
 -14  -3  -5   48.10    4.10
 -14   3   5   41.10    4.80
 -14  -3  -5   40.00    4.40
 -14   3   5   39.80    4.60
 -14   3  -5   50.19    5.70
 -14  -3   5   42.20    4.40
 -14   3  -5   45.10    5.00
  14   3   5   44.30    3.60
 -14  -3   5   41.40    4.30
 -14   3  -5   34.60    4.50
  16  -3   5  146.59    8.30
 -16  -3  -5  156.18    9.10
 -16   3   5  151.78    9.60
 -16   3   5  166.78    9.20
 -16   3  -5  148.19   10.30
 -16   3  -5  157.38    9.40
 -16   3  -5  145.59    9.40
 -16  -3   5  139.99    8.70
  16   3   5  157.38    7.90
 -16  -3   5  153.78    9.10
  18  -3   5  241.68   11.90
 -18   3   5  255.87   13.20
 -18  -3  -5  261.57   12.80
 -18  -3  -5  275.57   13.40
 -18   3   5  277.97   13.80
 -18   3  -5  248.88   17.30
 -18  -3   5  262.27   12.80
 -18   3  -5  249.68   13.30
 -18  -3   5  236.38   12.70
 -18   3  -5  275.07   14.20
 -20   3   5   44.00    5.70
 -20   3   5   41.00    5.40
 -20  -3  -5   46.80    5.80
 -20  -3  -5   47.60    5.50
 -20   3  -5   50.59    6.20
 -20   3  -5   43.10    5.90
 -20  -3   5   39.00    5.10
 -22  -3  -5  171.08   11.30
 -22   3   5  175.48   11.70
 -22   3   5  186.78   11.30
 -22   3  -5  197.78   12.50
 -22   3  -5  172.38   11.70
 -22  -3   5  169.28   10.80
   1  -4   5 2109.39   73.09
  -1   4   5 2082.89   73.19
   1   4  -5 2061.69   72.99
   1   4  -5 1967.80   73.59
  -1   4   5 2088.69   73.09
  -1  -4  -5 2116.59   73.29
   1   4   5 2197.18   73.09
  -1  -4   5 2170.28   72.79
  -1   4  -5 2106.99   73.39
  -1  -4   5 2157.78   73.39
   1   4   5 2191.28   73.39
  -1   4  -5 2009.40   74.09
   3   4  -5  128.39    5.60
   3  -4   5  133.59    4.80
   3   4  -5  125.09    5.20
  -3   4   5  128.39    5.30
  -3  -4  -5  121.89    5.40
  -3   4   5  125.99    5.30
  -3   4  -5  118.39    5.30
   3   4   5  122.89    5.40
  -3  -4   5  129.89    5.60
  -3   4  -5  118.89    5.80
  -3  -4   5  128.59    5.00
  -3   4  -5  132.99    6.60
  -5  -4  -5 1412.56   50.99
  -5   4   5 1439.76   50.99
  -5   4   5 1508.25   51.09
   5   4  -5 1333.37   50.49
   5  -4   5 1523.95   49.90
  -5   4  -5 1421.46   52.49
  -5  -4   5 1551.54   51.49
  -5  -4   5 1468.75   50.79
   5   4   5 1423.36   50.99
  -5   4  -5 1368.86   51.79
  -5   4  -5 1447.96   51.29
  -7   4   5  949.90   33.70
  -7  -4  -5  937.91   33.70
  -7  -4  -5  936.01   33.50
  -7   4   5  907.41   33.70
  -7   4   5  921.11   34.10
  -7  -4  -5  921.41   33.50
   7   4  -5  922.41   32.60
  -7   4  -5  950.20   35.00
   7   4   5  927.11   33.40
  -7   4  -5  905.81   34.00
  -7   4  -5  907.81   34.70
  -7  -4   5  945.31   33.90
  -7  -4   5  924.01   33.60
  -9  -4  -5  270.27   10.90
  -9   4   5  271.87   11.30
   9   4  -5  247.28    9.50
  -9   4   5  244.98   11.40
  -9  -4  -5  257.87   10.70
  -9  -4  -5  249.48   10.80
  -9   4   5  249.48   10.30
   9   4   5  265.67   10.60
  -9   4  -5  249.97   11.50
  -9  -4   5  249.08   11.00
  -9  -4   5  260.57   11.10
  -9   4  -5  273.07   12.30
  -9   4  -5  249.28   12.00
  11  -4   5  794.12   29.90
 -11   4   5  730.73   28.80
  11   4  -5  778.92   27.80
 -11   4   5  843.42   30.40
 -11  -4  -5  757.82   29.50
 -11  -4  -5  756.42   29.60
 -11  -4  -5  826.32   29.50
 -11   4   5  831.32   30.30
 -11   4  -5  828.22   31.10
 -11  -4   5  778.92   29.70
 -11   4  -5  775.92   31.10
 -11  -4   5  755.22   29.80
  11   4   5  831.32   29.20
 -11   4  -5  758.82   30.50
 -13  -4  -5   79.49    5.50
 -13   4   5   84.09    6.50
 -13   4   5   76.29    5.90
  13  -4   5   77.79    5.30
 -13   4   5   81.99    5.80
 -13  -4  -5   83.69    5.20
 -13  -4  -5   78.29    5.20
 -13   4   5   71.39    4.60
 -13   4  -5   70.69    6.20
 -13  -4   5   80.39    5.50
 -13   4  -5   70.59    5.90
 -13  -4   5   74.69    5.40
  13   4   5   75.69    4.80
 -13   4  -5   75.29    6.60
 -15  -4  -5  212.38   10.40
  15  -4   5  207.78   10.10
 -15  -4  -5  193.58   10.50
 -15   4   5  202.98    9.30
 -15   4   5  207.78   11.50
 -15  -4  -5  205.08    9.80
 -15   4   5  215.68   10.80
 -15   4  -5  217.88   11.40
  15   4   5  193.68    9.40
 -15   4  -5  211.48   11.20
 -15   4  -5  213.88   12.10
 -15  -4   5  202.38   10.20
 -15  -4   5  201.58   10.50
 -17   4   5  339.07   15.90
 -17   4   5  361.66   16.70
 -17  -4  -5  364.16   15.80
  17  -4   5  318.47   14.90
 -17  -4  -5  361.26   15.60
  17   4   5  319.77   14.20
 -17   4  -5  330.97   16.20
 -17   4  -5  359.46   17.20
 -17   4  -5  344.27   16.30
 -17  -4   5  321.77   15.50
 -17  -4   5  349.57   15.40
 -19   4   5    5.20    2.90
 -19  -4  -5    7.40    2.70
 -19   4   5    5.70    3.40
 -19  -4  -5    2.60    3.00
 -19  -4   5    2.00    2.50
 -19   4  -5    0.10    2.80
 -19   4  -5    7.10    3.60
 -21  -4  -5  120.19    9.10
 -21   4   5  131.79    8.90
 -21   4   5  121.09    9.20
 -21  -4   5  117.79    8.70
 -21   4  -5  115.69   10.30
 -21   4  -5  138.59    9.60
   0   5   5 2837.52   99.99
   0   5  -5 2915.51  100.19
   0   5   5 2867.91  100.29
   0   5  -5 2837.02  101.19
   0  -5   5 2983.80  100.29
  -2  -5  -5   54.99    2.90
   2  -5   5   56.89    2.60
  -2   5   5   56.89    2.80
   2   5  -5   52.49    3.60
   2   5  -5   54.69    2.50
  -2   5   5   60.09    3.00
   2   5  -5   53.79    3.30
  -2  -5   5   56.09    2.40
   2   5   5   50.19    3.00
  -2   5  -5   44.90    3.80
  -2   5  -5   57.19    3.30
  -2  -5   5   60.09    3.20
  -4   5   5  245.68    9.50
   4   5  -5  218.78    9.60
   4  -5   5  272.67    8.70
  -4   5   5  245.88    9.70
  -4  -5  -5  245.88    9.50
   4   5  -5  235.18    9.10
  -4   5  -5  242.18   11.20
  -4  -5   5  250.97    9.20
  -4   5  -5  248.98    9.70
   4   5   5  230.68    9.60
  -4  -5   5  229.08    9.80
  -4   5  -5  233.98   10.20
   6   5  -5  184.28    7.90
  -6   5   5  210.88    8.70
  -6   5   5  203.48    8.50
  -6   5   5  207.58    9.10
  -6  -5  -5  206.78    8.30
  -6  -5   5  199.28    8.70
  -6   5  -5  211.68    8.90
  -6   5  -5  193.28    9.40
  -6  -5   5  192.98    8.20
   6   5   5  199.28    8.30
  -6   5  -5  198.78    9.90
  -8   5   5  147.69    7.00
   8   5  -5  143.89    5.80
  -8   5   5  146.79    7.70
  -8  -5  -5  135.29    6.70
  -8  -5  -5  134.39    6.50
  -8   5  -5  136.39    8.00
  -8  -5   5  141.09    6.80
   8   5   5  145.89    6.50
  -8   5  -5  134.09    7.40
  -8  -5   5  142.79    7.00
  -8   5  -5  147.29    8.30
 -10  -5  -5  520.15   20.80
 -10  -5  -5  582.24   21.20
 -10  -5  -5  569.04   21.00
 -10   5   5  538.75   20.40
 -10   5   5  561.44   22.20
  10   5  -5  534.55   19.70
 -10   5   5  569.44   21.70
 -10   5  -5  567.44   22.80
 -10  -5   5  529.45   21.20
  10   5   5  548.45   20.70
 -10  -5   5  522.75   20.90
 -10   5  -5  531.35   22.80
 -10   5  -5  549.65   22.20
 -12   5   5  285.37   12.20
 -12  -5  -5  305.37   13.10
 -12   5   5  302.87   13.60
 -12  -5  -5  296.47   12.70
 -12   5   5  313.27   13.90
 -12   5   5  332.67   14.50
  12  -5   5  301.47   13.40
 -12  -5  -5  294.67   12.80
 -12  -5   5  298.97   13.00
 -12   5  -5  320.27   14.90
 -12  -5   5  305.47   13.30
 -12   5  -5  287.47   14.40
 -12   5  -5  298.07   14.10
  12   5   5  312.47   12.60
 -14  -5  -5   29.10    3.40
 -14   5   5   31.80    4.00
 -14  -5  -5   37.40    3.90
 -14   5   5   27.90    3.90
 -14   5   5   27.00    2.80
 -14  -5  -5   28.90    3.20
  14  -5   5   30.10    3.70
 -14   5   5   29.80    4.30
  14   5   5   30.00    3.20
 -14  -5   5   27.40    3.60
 -14   5  -5   27.10    4.30
 -14   5  -5   28.70    4.40
 -14  -5   5   29.70    3.50
 -14   5  -5   31.40    4.70
 -16   5   5   60.49    6.60
 -16  -5  -5   70.19    5.80
 -16   5   5   75.49    6.20
 -16  -5  -5   85.69    6.30
  16  -5   5   64.39    5.60
 -16   5  -5   49.99    6.10
 -16   5  -5   58.59    6.80
  16   5   5   67.49    4.90
 -16   5  -5   58.69    6.40
 -16  -5   5   63.39    5.70
 -16  -5   5   70.69    5.80
  18  -5   5  101.59    6.70
 -18   5   5   90.49    8.10
 -18   5   5  102.69    7.50
 -18  -5  -5   97.79    6.90
 -18  -5  -5   98.09    7.20
 -18   5  -5   87.39    8.50
 -18   5  -5   78.69    7.70
 -18  -5   5   94.09    7.40
 -18   5  -5  108.19    8.30
 -20   5   5   17.70    4.10
 -20  -5  -5   14.50    3.70
 -20   5   5   13.60    3.80
 -20   5  -5   19.50    4.70
 -20  -5   5   10.80    3.10
 -20   5  -5   14.00    3.90
   1   6  -5 2916.41   99.89
   1   6  -5 2861.21  101.29
   1   6  -5 2738.83  101.29
  -1   6   5 2952.20  100.09
  -1   6   5 2926.61  100.49
   1  -6   5 2912.81  100.09
  -1   6  -5 3006.80  101.89
  -1  -6   5 2830.52  100.49
   1   6   5 2925.71  100.49
  -1   6  -5 2904.21  100.39
   1   6   5 2738.13   99.89
  -1  -6   5 2919.51  100.39
   3   6  -5  466.75   18.00
  -3   6   5  453.35   17.20
  -3   6   5  472.55   17.60
  -3  -6  -5  471.65   17.20
   3   6  -5  461.65   17.70
  -3  -6   5  470.85   16.80
  -3   6  -5  488.95   19.30
  -3  -6   5  481.35   17.80
   3   6   5  494.95   17.60
  -3   6  -5  463.65   17.30
  -3   6  -5  467.85   18.00
   5   6  -5 1486.95   54.39
   5   6  -5 1522.45   53.79
  -5   6   5 1570.94   54.39
  -5   6   5 1563.14   54.79
  -5  -6  -5 1566.74   54.19
   5   6   5 1592.84   54.49
  -5   6  -5 1529.35   54.69
  -5  -6   5 1520.85   54.79
  -5   6  -5 1471.65   55.49
  -5   6  -5 1567.44   56.59
  -5  -6   5 1566.94   54.09
  -7   6   5 1682.83   62.99
   7   6  -5 1702.93   61.49
  -7   6   5 1632.94   62.09
  -7   6   5 1687.93   62.39
  -7  -6  -5 1852.01   61.79
  -7  -6   5 1701.83   61.89
  -7   6  -5 1805.72   63.69
   7   6   5 1819.42   61.99
  -7   6  -5 1831.12   62.69
  -7   6  -5 1830.32   64.39
  -9  -6  -5  235.58    9.70
  -9   6   5  210.78   10.10
   9   6  -5  226.78    9.00
  -9   6   5  230.28   10.90
  -9  -6  -5  219.28    9.50
  -9   6  -5  212.08   10.50
  -9  -6   5  224.18    9.90
   9   6   5  228.58    9.60
  -9   6  -5  244.08   11.70
  -9  -6   5  232.18    9.60
  -9   6  -5  229.28   11.60
 -11  -6  -5 2549.54   90.49
 -11  -6  -5 2481.35   90.69
  11   6  -5 2564.74   89.59
 -11   6   5 2590.14   92.19
 -11   6   5 2599.14   89.99
 -11   6   5 2442.76   91.39
  11   6   5 2681.53   90.39
 -11   6  -5 2672.33   92.99
 -11   6  -5 2484.95   92.79
 -11  -6   5 2643.14   90.99
 -11  -6   5 2648.94   90.59
 -11   6  -5 2487.65   91.99
 -13  -6  -5   12.30    2.50
 -13   6   5   17.80    2.30
 -13   6   5   12.70    2.90
 -13  -6  -5   19.20    2.70
 -13   6   5   14.20    3.30
 -13   6   5   18.10    3.30
 -13  -6   5   10.10    2.60
 -13  -6   5   12.30    2.50
 -13   6  -5   19.10    4.00
 -13   6  -5   16.30    3.70
  13   6   5   18.30    2.40
 -13   6  -5   14.80    3.40
 -15  -6  -5  276.27   12.50
  15  -6   5  259.37   12.30
 -15  -6  -5  253.67   11.80
 -15   6   5  259.57   12.70
 -15   6   5  265.17   13.70
 -15   6   5  276.17   13.10
 -15   6  -5  258.07   14.00
 -15  -6   5  245.68   12.10
  15   6   5  256.87   11.30
 -15   6  -5  279.67   13.90
 -15   6  -5  241.48   13.20
  17  -6   5  396.46   17.40
 -17   6   5  394.26   18.80
 -17  -6  -5  394.96   17.10
 -17  -6  -5  415.06   17.70
 -17   6   5  387.16   17.90
 -17   6  -5  415.46   19.10
 -17  -6   5  399.96   17.60
  17   6   5  411.16   16.60
 -17   6  -5  419.06   18.90
 -17   6  -5  415.56   19.90
 -19   6   5  105.19    8.50
 -19  -6  -5  109.69    7.90
  19  -6   5   87.49   10.30
 -19   6   5  115.19    7.90
 -19   6  -5  111.19    8.50
 -19   6  -5  100.29   11.30
 -19  -6   5   84.69    7.20
 -19   6  -5  103.19    9.50
 -21   6   5  442.96   20.40
 -21  -6  -5  452.15   20.40
 -21   6   5  471.95   21.40
 -21   6  -5  484.05   21.30
 -21   6  -5  454.25   21.90
 -21  -6   5  456.65   20.00
   0   7   5  517.55   19.30
   0   7   5  538.25   18.70
   0   7  -5  501.25   20.50
   0   7  -5  535.85   18.90
   0   7  -5  489.45   20.50
  -2   7   5   24.00    2.30
  -2  -7  -5   19.80    1.70
   2   7  -5   20.00    1.30
   2   7  -5   20.10    2.60
  -2   7   5   21.90    1.60
   2   7  -5   18.70    2.50
  -2   7  -5   20.70    3.10
  -2   7  -5   22.70    1.60
  -2   7  -5   16.80    2.00
   2   7   5   31.20    2.30
   2   7   5   22.90    1.70
  -2  -7   5   20.70    1.10
  -4   7   5   66.79    4.10
   4   7  -5   74.69    4.30
   4   7  -5   76.79    4.10
  -4  -7  -5   57.79    3.40
  -4   7   5   72.99    3.60
  -4   7  -5   72.89    3.80
  -4  -7   5   71.19    3.20
  -4   7  -5   71.19    4.60
  -4   7  -5   74.69    5.50
   4   7   5   75.69    4.00
   6   7  -5   17.40    1.60
  -6   7   5   14.80    1.90
  -6   7   5   18.20    2.60
   6   7  -5   19.20    2.10
  -6   7   5   22.70    2.70
  -6  -7  -5   15.10    1.80
  -6   7  -5   16.30    2.30
   6   7   5   17.80    2.00
  -6   7  -5   14.60    3.00
  -6  -7   5   17.70    1.80
  -6   7  -5   15.20    2.90
  -8   7   5  169.18    9.40
  -8  -7  -5  197.58    8.20
   8   7  -5  199.88    8.10
  -8   7   5  191.18    8.80
  -8   7   5  198.68    9.20
   8   7   5  202.38    8.50
  -8   7  -5  191.28   10.50
  -8   7  -5  183.28    9.20
  -8   7  -5  168.18    9.90
  -8  -7   5  193.38    8.40
  -8  -7   5  191.78    7.90
  10   7  -5  114.69    5.60
 -10   7   5  132.59    7.00
 -10   7   5  125.29    7.70
 -10  -7  -5  114.19    6.00
 -10  -7  -5  123.19    6.30
 -10  -7   5  117.19    6.30
 -10  -7   5  127.69    5.90
 -10   7  -5  122.99    8.20
 -10   7  -5  129.19    7.40
 -10   7  -5  105.19    8.10
  10   7   5  123.89    6.20
 -12  -7  -5   12.80    2.10
 -12   7   5   10.00    2.80
 -12   7   5   11.50    3.00
 -12   7   5    9.80    2.70
 -12   7   5    9.10    1.70
 -12  -7  -5    9.30    2.30
 -12   7  -5   11.60    3.00
  12   7   5    9.60    1.90
 -12  -7   5   15.40    2.60
 -12   7  -5   11.90    3.50
 -12   7  -5   12.20    3.40
 -12  -7   5    8.70    1.80
 -14   7   5   50.39    5.60
 -14   7   5   42.70    4.70
 -14   7   5   42.80    5.10
 -14  -7  -5   36.90    3.70
 -14  -7  -5   43.90    4.30
 -14  -7   5   33.00    3.90
 -14   7  -5   47.00    6.10
 -14   7  -5   41.10    5.20
 -14   7  -5   41.10    5.50
  14   7   5   50.19    3.80
 -16   7   5   18.80    5.70
 -16  -7  -5   18.30    3.60
 -16   7   5   11.00    3.90
  16  -7   5   18.60    3.40
 -16  -7  -5   14.60    2.80
 -16   7   5   19.30    3.70
 -16   7  -5   18.00    4.20
 -16   7  -5   14.10    3.80
  16   7   5   16.70    2.70
 -16   7  -5   22.80    4.80
 -16  -7   5   22.20    3.50
 -18   7   5   50.59    5.80
 -18  -7  -5   49.99    5.50
  18  -7   5   49.80    5.10
 -18   7   5   48.50    6.10
 -18  -7   5   49.30    5.20
 -18   7  -5   45.80    6.10
 -18   7  -5   50.09    6.70
 -18   7  -5   38.10    5.80
 -20   7   5    3.70    3.20
 -20  -7  -5    6.30    3.00
 -20   7   5    0.80    3.00
 -20  -7   5    1.90    2.60
 -20   7  -5   -0.70    3.20
 -20   7  -5   -1.30    2.90
  -1   8   5  321.87   12.80
   1   8  -5  321.97   13.80
   1   8  -5  330.47   14.10
  -1   8   5  333.27   12.10
   1   8  -5  333.17   11.90
  -1   8  -5  295.07   14.00
   1   8   5  329.27   12.00
   1   8   5  307.37   12.60
  -1  -8   5  317.47   11.40
  -1   8  -5  328.97   12.50
  -1   8  -5  330.47   14.50
   3   8  -5    0.30    1.20
   3   8  -5    1.80    1.40
  -3   8   5    5.40    1.40
  -3   8   5    3.30    0.90
   3   8  -5    2.00    0.50
  -3  -8  -5    1.90    0.80
  -3   8  -5    3.90    1.90
  -3   8  -5    0.80    1.00
   3   8   5    1.60    1.00
  -3   8  -5    2.40    0.80
  -3  -8   5    2.30    0.50
   5   8  -5  730.93   27.20
  -5   8   5  706.33   26.70
  -5   8   5  772.72   28.10
  -5  -8  -5  746.23   26.30
  -5   8   5  715.53   27.30
   5   8  -5  731.43   27.00
  -5   8  -5  744.23   27.00
  -5   8  -5  707.83   28.00
  -5  -8   5  732.53   26.20
  -5   8  -5  746.03   29.40
   5   8   5  727.13   26.90
  -7  -8  -5  201.58    8.20
  -7   8   5  194.38    9.40
   7   8  -5  201.88    8.70
   7   8  -5  203.68    7.90
  -7   8   5  194.48    8.80
  -7   8   5  196.08    9.90
   7   8   5  192.48    8.70
  -7   8  -5  195.78    9.30
  -7   8  -5  194.48   11.10
  -7  -8   5  206.08    7.80
  -7  -8   5  204.48    8.40
  -7   8  -5  211.88   10.50
   9   8  -5  100.89    5.20
  -9   8   5   97.09    5.80
  -9  -8  -5   96.19    5.00
  -9   8   5  108.09    6.50
  -9   8   5  110.59    6.90
   9   8   5  106.39    5.50
  -9   8  -5  101.39    6.30
  -9  -8   5  103.29    4.70
  -9   8  -5  100.29    7.20
  -9   8  -5  103.29    7.60
  -9  -8   5  100.89    5.30
  11   8  -5  269.97   13.40
 -11   8   5  283.37   12.90
 -11  -8  -5  291.47   11.70
 -11   8   5  283.37   11.40
 -11  -8  -5  278.57   12.00
 -11   8   5  283.67   13.90
 -11  -8   5  292.57   12.10
 -11   8  -5  260.77   13.20
  11   8   5  286.97   12.00
 -11   8  -5  309.37   14.80
 -11   8  -5  294.67   14.50
 -11  -8   5  283.97   11.40
 -13   8   5   54.19    5.60
 -13  -8  -5   57.29    4.20
 -13  -8  -5   65.39    4.70
 -13   8   5   58.79    5.50
 -13   8   5   55.49    5.80
 -13   8  -5   59.59    6.40
  13   8   5   57.49    4.20
 -13   8  -5   55.09    5.60
 -13   8  -5   48.40    6.00
 -13  -8   5   57.89    4.50
 -15  -8  -5   85.99    5.70
 -15   8   5   98.09    6.80
 -15   8   5   97.59    7.50
 -15   8   5  103.59    7.60
 -15  -8  -5  101.79    6.20
 -15  -8   5   99.29    6.30
 -15   8  -5   83.79    7.10
 -15   8  -5  102.69    8.20
  15   8   5   80.69    5.50
 -15   8  -5   86.79    7.90
 -17   8   5  103.89    8.70
  17  -8   5  128.79    7.90
 -17   8   5  113.89    8.40
 -17  -8  -5  113.99    7.60
 -17   8  -5  129.29    9.40
 -17  -8   5  126.69    7.50
 -17   8  -5  121.89    8.70
 -17   8  -5  117.79   10.10
 -19   8   5    4.10    3.20
 -19  -8  -5   -1.20    2.10
  19  -8   5    0.30    2.00
 -19   8   5    1.90    3.00
 -19   8  -5   -1.00    3.20
 -19   8  -5    1.30    3.80
 -19  -8   5   -0.30    2.40
 -19   8  -5   -3.10    2.90
 -21   8   5   28.10    5.00
 -21   8   5   35.30    5.70
 -21  -8  -5   21.70    4.40
 -21   8  -5   30.10    5.70
 -21  -8   5   32.10    4.60
 -21   8  -5   23.40    4.90
   0   9  -5  186.98   10.20
   0   9  -5  206.58    8.00
   0   9   5  203.08    7.80
   0   9   5  197.68    8.70
   0   9  -5  193.18    9.90
   2   9  -5    0.60    1.50
   2   9  -5    2.10    1.50
   2   9  -5    3.40    0.60
  -2   9   5    0.50    1.10
  -2   9   5    2.80    0.90
  -2   9  -5    1.70    1.10
  -2   9  -5    1.40    2.00
   2   9   5    2.40    0.70
  -2  -9   5    2.70    0.40
  -2   9  -5    1.10    1.70
   2   9   5    5.30    1.40
  -2   9  -5    2.40    0.70
  -4   9   5   58.69    4.00
  -4  -9  -5   63.79    3.20
   4   9  -5   62.09    4.40
   4   9  -5   54.99    4.20
  -4   9   5   50.09    3.20
   4   9   5   50.49    3.50
  -4   9  -5   54.79    4.30
  -4   9  -5   62.19    3.40
  -4   9  -5   54.49    5.80
  -4  -9   5   58.39    2.70
  -6   9   5   18.10    2.80
   6   9  -5   18.10    2.30
   6   9  -5   19.60    2.60
  -6  -9  -5   16.60    1.70
  -6   9   5   15.60    2.80
  -6   9   5   20.70    2.50
  -6   9  -5   20.60    2.50
  -6   9  -5   22.00    3.40
  -6  -9   5   19.30    1.80
  -6   9  -5   18.70    3.90
   6   9   5   18.30    2.30
  -8  -9  -5    6.60    1.30
  -8   9   5    4.20    2.30
  -8   9   5    5.40    2.00
   8   9  -5    5.90    1.10
   8   9  -5    8.90    1.80
  -8   9   5    2.00    2.10
  -8   9  -5    3.60    2.60
  -8   9  -5    6.50    2.70
  -8  -9   5    7.10    1.40
  -8  -9   5    7.40    0.90
   8   9   5    6.20    1.70
  -8   9  -5    8.10    2.10
 -10  -9  -5   45.70    3.10
 -10   9   5   47.50    5.30
 -10   9   5   38.00    4.20
  10   9  -5   48.90    3.50
  10   9   5   43.30    3.80
 -10   9  -5   46.20    5.50
 -10   9  -5   39.90    5.50
 -10  -9   5   40.70    3.40
 -10   9  -5   47.80    5.00
 -12   9   5   49.60    4.80
 -12   9   5   50.39    3.20
 -12   9   5   42.30    5.50
 -12   9   5   36.80    4.70
 -12  -9  -5   42.50    3.80
 -12  -9  -5   42.60    3.40
 -12  -9   5   52.19    4.10
  12   9   5   43.30    3.80
 -12   9  -5   42.90    5.80
 -12   9  -5   44.40    5.60
 -12   9  -5   44.50    5.20
 -14  -9  -5    5.90    2.10
 -14   9   5    3.00    2.80
 -14   9   5    1.20    2.60
 -14   9   5   10.90    3.30
 -14   9  -5    0.60    2.80
 -14   9  -5    3.20    2.70
  14   9   5    5.40    1.90
 -14  -9   5    6.80    2.20
 -14   9  -5    2.70    3.00
 -16   9   5    1.20    2.70
 -16   9   5   -2.60    3.00
 -16   9   5   -3.00    3.20
 -16  -9  -5    5.60    2.50
 -16   9  -5    3.00    3.70
 -16   9  -5    2.60    4.00
  16   9   5    4.90    2.10
 -16   9  -5    4.10    4.00
 -16  -9   5    4.10    2.30
 -18   9   5   22.80    4.80
 -18   9   5   11.00    3.80
  18  -9   5   21.70    3.90
 -18  -9  -5   21.80    3.80
 -18   9  -5   20.50    4.70
 -18   9  -5   20.00    4.40
 -18  -9   5   22.90    3.80
 -18   9  -5   25.10    5.30
 -20   9   5    2.00    3.40
 -20  -9  -5   -2.80    2.40
 -20   9   5    1.20    3.20
 -20   9  -5   -5.00    3.60
 -20   9  -5   -2.60    3.10
   1  10  -5    9.20    2.50
   1  10  -5    5.90    2.00
   1  10  -5    8.60    1.10
  -1  10   5   11.40    2.10
  -1  10   5    9.70    1.20
  -1  10  -5   10.00    2.90
  -1  10  -5   12.40    1.70
   1  10   5    9.80    1.90
  -1  10  -5    8.70    2.60
   1  10   5   10.20    1.20
   3  10  -5   18.00    3.00
  -3  10   5   15.50    2.60
  -3  10   5   13.70    1.70
   3  10  -5   17.90    2.90
   3  10  -5   18.10    1.00
  -3  10  -5   11.70    3.20
   3  10   5   14.70    1.50
   3  10   5   19.50    2.40
  -3  10  -5   15.60    2.30
  -3  10  -5   18.40    1.70
   5  10  -5    8.30    2.00
  -5 -10  -5    9.80    1.30
  -5  10   5   10.40    2.60
  -5  10   5    3.70    2.10
  -5  10   5    8.90    1.60
   5  10  -5    9.30    2.10
  -5 -10   5    8.80    1.10
  -5  10  -5    7.20    2.50
  -5  10  -5    8.80    1.80
  -5  10  -5    7.60    2.90
   5  10   5    9.90    1.90
  -7 -10  -5    4.80    1.10
   7  10  -5    5.70    1.60
   7  10  -5    3.50    1.60
  -7  10   5    4.70    2.20
  -7  10   5    3.10    2.00
  -7  10   5    3.30    1.60
  -7 -10   5    4.40    1.00
  -7  10  -5    5.50    1.80
   7  10   5    2.30    1.40
  -7  10  -5    1.40    2.70
  -7  10  -5    4.40    2.10
  -9 -10  -5   -0.70    0.90
  -9  10   5   -3.20    1.60
   9  10  -5   -0.50    1.20
  -9  10   5   -0.80    2.20
  -9  10   5   -4.00    1.60
  -9  10  -5    0.40    1.60
  -9  10  -5    1.30    2.70
  -9  10  -5   -3.80    1.60
  -9 -10   5   -0.90    1.00
   9  10   5   -1.50    1.30
 -11  10   5    4.90    2.80
 -11  10   5   14.40    3.00
 -11  10   5   10.40    2.90
 -11 -10  -5   11.40    1.80
 -11 -10   5    8.30    2.00
  11  10   5    9.10    2.30
 -11  10  -5    5.90    2.80
 -11  10  -5    8.90    3.50
 -11  10  -5   10.30    3.50
 -13  10   5    1.40    2.50
 -13  10   5    1.30    2.70
 -13  10   5   -1.50    2.20
 -13 -10  -5    3.60    1.60
 -13 -10   5   -0.50    1.60
 -13  10  -5   -0.70    2.80
 -13  10  -5   -2.40    2.60
  13  10   5   -0.80    1.40
 -13  10  -5   -2.00    2.30
 -15  10   5    0.20    2.80
 -15  10   5    1.00    2.90
 -15 -10  -5   -2.90    1.50
 -15  10   5   -1.90    2.10
 -15  10  -5    0.30    3.00
 -15  10  -5    0.90    3.30
 -15 -10   5   -2.70    1.70
 -15  10  -5    0.90    3.40
  15  10   5   -3.20    1.40
 -17  10   5   -2.70    3.00
 -17  10   5   -1.20    2.60
 -17  10   5   -2.20    3.20
 -17 -10  -5    0.60    2.10
 -17 -10   5   -9.20    2.90
 -17  10  -5    0.20    3.00
 -17  10  -5    0.30    3.20
 -17  10  -5   -3.90    3.20
 -19  10   5    2.80    2.90
  19 -10   5   -1.20    2.00
 -19  10   5   -3.50    2.80
 -19 -10  -5    1.00    2.40
 -19  10  -5   -4.10    4.00
 -19  10  -5   -3.80    3.30
 -19  10  -5    0.20    3.60
   0  11  -5   39.10    4.60
   0  11   5   35.40    3.60
   0  11  -5   42.00    2.70
   0  11  -5   31.60    4.60
   0  11   5   39.30    2.40
   2  11  -5   30.50    1.80
   2  11  -5   28.90    3.70
  -2  11   5   24.60    2.10
   2  11  -5   32.30    4.40
  -2  11   5   33.30    3.50
   2  11   5   30.10    3.10
  -2  11  -5   31.00    4.40
  -2  11  -5   30.70    4.50
   2  11   5   31.30    2.00
  -2  11  -5   33.00    1.90
  -2  11  -5   31.20    3.00
   4  11  -5   31.10    4.00
  -4  11   5   26.90    3.30
   4  11  -5   26.90    3.50
  -4  11   5   24.90    3.40
  -4  11   5   27.30    2.40
  -4  11  -5   31.40    2.50
   4  11   5   30.00    3.10
  -4  11  -5   24.00    3.20
  -4  11  -5   26.10    4.70
  -6  11   5  109.89    6.80
   6  11  -5  118.79    6.60
  -6 -11  -5  117.19    5.00
  -6  11   5  102.09    5.70
   6  11  -5   98.89    6.40
  -6  11   5  112.29    7.40
   6  11   5  115.49    6.00
  -6  11  -5   87.69    7.10
  -6  11  -5  119.79    9.00
  -6 -11   5  106.19    4.50
  -6  11  -5  116.99    6.00
  -8 -11  -5   18.70    1.90
  -8  11   5   17.70    3.70
  -8  11   5   19.10    2.60
   8  11  -5   19.50    2.80
  -8  11   5   23.80    3.50
  -8  11  -5   25.00    4.60
  -8 -11   5   25.60    2.10
  -8  11  -5   12.30    3.60
   8  11   5   22.70    2.90
  -8  11  -5   14.60    2.80
 -10  11   5    1.30    2.30
 -10 -11  -5    1.00    1.10
  10  11  -5    2.70    1.50
 -10  11   5    3.50    2.40
 -10  11   5    2.30    1.70
 -10  11  -5   -2.40    2.30
 -10  11  -5   -1.70    2.00
 -10  11  -5    0.60    2.90
  10  11   5    1.30    1.50
 -10 -11   5    2.30    1.20
 -12  11   5    1.80    2.80
 -12  11   5    0.10    2.30
 -12  11   5   -1.00    2.00
  12  11   5    0.60    1.70
 -12  11  -5   -6.00    2.70
 -12  11  -5   -4.50    2.00
 -12  11  -5   -3.00    2.70
 -12 -11   5    0.50    1.50
 -14  11   5    0.20    2.50
 -14  11   5    2.80    2.60
 -14  11   5    3.50    2.50
 -14  11  -5    5.40    2.90
 -14  11  -5   -3.20    2.80
  14  11   5    1.10    1.70
 -14  11  -5   -1.80    2.90
 -16  11   5   53.29    6.40
 -16  11   5   62.99    6.80
 -16  11   5   47.60    5.50
 -16  11  -5   43.90    7.30
 -16  11  -5   51.09    6.20
 -16  11  -5   63.49    7.60
  16  11   5   54.49    4.50
 -18 -11  -5   -2.40    1.90
 -18  11   5   -2.40    2.50
  18 -11   5    3.20    2.50
 -18  11   5    0.50    3.10
 -18  11  -5   -7.30    2.80
 -18  11  -5   -8.60    3.60
 -18  11  -5   -4.60    3.20
 -20  11   5    3.70    3.00
 -20  11   5   -2.50    2.90
 -20  11  -5    2.80    3.70
 -20  11  -5   -0.90    3.10
 -20  11  -5   -0.30    4.20
   1  12  -5  468.95   19.60
   1  12  -5  430.96   20.20
   1  12  -5  447.66   16.70
  -1  12   5  481.75   18.50
  -1  12   5  429.86   16.70
  -1  12  -5  453.15   17.50
   1  12   5  459.35   16.70
   1  12   5  461.65   18.40
  -1  12  -5  456.15   20.10
  -1  12  -5  489.65   21.00
  -3  12   5  211.48    8.80
   3  12  -5  216.78    7.70
   3  12  -5  203.38   10.80
  -3  12   5  221.38   10.40
   3  12  -5  191.78   11.30
  -3  12   5  226.58   10.90
  -3  12  -5  229.68   11.90
  -3  12  -5  205.18   10.00
   3  12   5  215.78    8.40
   3  12   5  214.58    9.90
  -3  12  -5  217.18   12.60
  -3  12  -5  219.48    8.50
  -5  12   5    8.20    2.70
   5  12  -5    4.90    2.30
  -5  12   5    6.30    1.50
  -5  12   5   10.10    2.50
   5  12  -5   13.60    2.70
  -5  12  -5    9.10    3.40
  -5  12  -5   11.30    2.80
   5  12   5   10.80    2.20
  -5  12  -5   10.10    1.80
  -5 -12   5    8.30    0.70
  -7  12   5  287.47   11.30
  -7  12   5  253.57   12.20
  -7  12   5  264.17   13.10
  -7 -12  -5  261.07   10.00
   7  12  -5  266.57   12.00
   7  12  -5  223.68   11.60
  -7  12  -5  272.07   14.80
  -7  12  -5  260.57   11.40
   7  12   5  253.17   11.40
  -7 -12   5  231.38    9.50
  -7  12  -5  253.27   13.10
   9  12  -5    2.30    1.70
  -9  12   5    2.50    2.40
  -9  12   5    0.80    1.70
  -9  12   5    6.20    2.70
  -9  12  -5   -0.30    1.90
  -9  12  -5    0.60    2.90
   9  12   5    0.70    1.80
  -9  12  -5   -0.60    2.40
 -11  12   5  694.53   27.20
 -11  12   5  700.63   29.10
 -11  12   5  690.43   28.40
 -11  12  -5  672.13   29.20
 -11  12  -5  715.13   27.80
 -11  12  -5  678.63   30.00
  11  12   5  683.53   26.50
 -13  12   5   41.60    5.50
 -13  12   5   32.50    4.90
 -13  12   5   38.00    4.60
  13  12   5   38.90    3.90
 -13  12  -5   41.60    6.00
 -13  12  -5   37.70    6.20
 -13  12  -5   31.50    4.80
 -15  12   5    0.20    3.00
 -15  12   5    3.50    2.90
 -15  12   5    5.10    3.20
 -15  12  -5   -1.50    3.10
 -15  12  -5   -2.50    3.20
  15  12   5    3.90    2.10
 -15  12  -5   -5.50    2.80
 -17  12   5   10.20    4.10
 -17  12   5    5.50    3.40
 -17  12   5    5.70    3.90
 -17  12  -5    4.10    4.40
 -17  12  -5    1.60    3.70
 -17  12  -5    0.10    3.50
  19 -12   5  108.29    7.90
 -19  12   5   88.09    8.80
 -19  12   5  113.19    8.40
 -19  12  -5   95.19    9.60
 -19  12  -5  105.29    8.80
 -19  12  -5  102.09    9.50
   0  13   5 2769.22  101.59
   0  13  -5 2961.50  103.29
   0  13  -5 2839.12  100.19
   0  13  -5 2869.11  104.29
   0  13   5 2924.01   99.79
   2  13  -5    7.10    2.90
  -2  13   5    8.30    1.40
   2  13  -5    6.10    2.90
   2  13  -5    6.90    1.00
  -2  13   5    6.90    2.40
   2  13   5    4.10    1.90
  -2  13  -5    8.30    3.20
  -2  13  -5   10.00    2.10
   2  13   5    7.50    1.10
  -2  13  -5   10.40    3.20
  -4  13   5  374.66   14.00
   4  13  -5  330.47   16.60
  -4  13   5  331.37   16.00
  -4  13   5  356.46   15.50
   4  13  -5  374.56   16.10
  -4  13  -5  353.26   13.70
  -4  13  -5  394.56   18.50
   4  13   5  358.56   13.30
  -4  13  -5  357.36   15.60
   4  13   5  348.77   14.90
   6  13  -5  213.88   10.70
  -6  13   5  219.78   11.70
   6  13  -5  181.58   10.70
  -6  13   5  209.88    9.30
  -6  13   5  206.08   10.70
  -6  13  -5  201.08   11.10
  -6  13  -5  228.98    9.50
  -6  13  -5  199.88   12.50
   6  13   5  206.38    9.90
   8  13  -5  536.55   21.50
  -8  13   5  563.94   22.40
  -8  13   5  531.05   20.70
  -8  13   5  534.55   23.00
   8  13   5  531.95   20.80
  -8  13  -5  518.25   24.10
  -8  13  -5  497.95   20.80
  -8  13  -5  471.35   22.50
 -10  13   5 1088.39   41.30
 -10  13   5 1090.69   43.70
  10  13  -5 1072.69   41.40
 -10  13   5 1108.99   42.70
  10  13   5 1108.79   41.00
 -10  13  -5 1093.29   43.70
 -10  13  -5 1151.68   41.80
 -10  13  -5 1170.48   44.90
 -12  13   5  276.47   13.30
 -12  13   5  275.67   14.40
 -12  13   5  286.97   15.30
  12  13   5  291.57   12.90
 -12  13  -5  295.87   13.90
 -12  13  -5  295.07   15.60
 -12  13  -5  291.27   16.30
 -14  13   5  160.68   11.00
 -14  13   5  161.28   10.30
 -14  13   5  153.38    9.00
 -14  13  -5  161.88   11.20
  14  13   5  143.79    8.30
 -14  13  -5  162.68   11.70
 -14  13  -5  149.29    9.40
 -16  13   5    9.40    3.60
 -16  13   5   13.30    4.20
 -16  13   5    5.40    2.90
 -16  13  -5    3.80    3.90
 -16  13  -5    5.90    4.50
 -16  13  -5    2.60    3.40
 -18  13   5  275.07   15.10
 -18  13   5  271.47   13.90
 -18  13  -5  277.47   14.50
 -18  13  -5  298.57   16.20
 -18  13  -5  287.77   16.70
  -1  14   5   66.89    3.50
   1  14  -5   62.69    3.50
   1  14  -5   76.49    6.20
   1  14  -5   64.29    7.00
  -1  14   5   62.09    5.30
  -1  14  -5   59.59    4.10
   1  14   5   65.69    3.30
   1  14   5   66.49    5.00
  -1  14  -5   64.49    7.40
  -1  14  -5   73.29    7.00
   3  14  -5  230.28   11.70
  -3  14   5  225.08   11.20
  -3  14   5  228.88    9.30
  -3  14   5  234.18   11.80
   3  14  -5  199.18   12.30
  -3  14  -5  223.58    8.80
  -3  14  -5  245.38   12.90
   3  14   5  223.78   10.60
   3  14   5  225.48    8.70
  -3  14  -5  219.68   10.50
  -3  14  -5  228.88   13.40
   5  14  -5  177.88    9.40
  -5  14   5  153.18    8.80
  -5  14   5  169.68    9.80
  -5  14   5  166.38    7.40
   5  14  -5  136.19    9.40
  -5  14  -5  184.48   11.50
  -5  14  -5  149.69    8.90
  -5  14  -5  154.48    7.20
   5  14   5  147.79    6.50
   5  14   5  162.68    8.40
  -7  14   5   17.10    4.10
  -7  14   5   17.70    3.80
   7  14  -5   18.70    3.60
  -7  14   5   19.60    2.80
   7  14  -5   15.40    3.80
  -7  14  -5   22.20    4.90
   7  14   5   19.30    3.10
  -7  14  -5   20.20    2.90
  -7  14  -5   17.90    3.50
  -9  14   5    8.70    2.30
  -9  14   5   12.90    3.90
   9  14  -5    8.60    2.70
  -9  14   5   11.90    3.50
  -9  14  -5   15.00    3.90
  -9  14  -5   19.20    3.10
   9  14   5    9.80    2.70
  -9  14  -5   13.40    4.10
 -11  14   5  117.09    9.70
 -11  14   5  127.79    8.70
 -11  14   5  117.49    7.60
 -11  14   5  127.49    9.00
 -11  14  -5  111.49    7.90
  11  14   5  117.09    7.20
 -11  14  -5  104.49    9.50
 -11  14  -5  122.29   11.10
 -13  14   5  134.69   10.40
 -13  14   5  130.09    9.20
 -13  14   5  130.29    8.30
  13  14   5  121.89    7.60
 -13  14  -5  125.99    8.60
 -13  14  -5  130.19   10.00
 -13  14  -5  131.79   11.10
 -15  14   5   11.70    3.30
 -15  14   5    8.70    4.20
 -15  14   5   10.40    3.60
 -15  14  -5    7.30    4.70
  15  14   5    2.70    2.50
 -15  14  -5   13.10    4.40
 -15  14  -5    6.20    3.30
 -17  14   5   13.30    4.30
 -17  14   5   11.70    4.70
 -17  14   5   12.30    3.50
 -17  14  -5   15.30    5.30
 -17  14  -5   10.00    3.90
 -17  14  -5   11.50    4.50
 -19  14   5   19.90    4.40
 -19  14   5   23.30    5.40
 -19  14  -5   26.70    6.10
 -19  14  -5   23.20    6.00
 -19  14  -5   16.70    4.60
   0  15  -5  674.23   28.90
   0  15   5  657.13   23.90
   0  15  -5  697.53   27.80
   0  15  -5  634.64   24.40
   0  15   5  666.53   26.30
   2  15  -5  191.28   12.00
  -2  15   5  173.78    9.80
   2  15  -5  184.68   10.90
  -2  15   5  171.78   10.50
  -2  15   5  181.88    7.80
  -2  15  -5  197.78   11.30
  -2  15  -5  184.38    8.90
  -2  15  -5  187.38   12.00
   2  15   5  179.48    9.60
   2  15   5  189.38    7.40
  -4  15   5  382.96   16.10
  -4  15   5  357.16   14.00
   4  15  -5  357.86   16.50
   4  15  -5  324.17   17.10
  -4  15   5  345.27   16.70
  -4  15  -5  351.06   15.50
   4  15   5  352.76   15.40
   4  15   5  327.67   13.10
  -4  15  -5  349.87   14.60
  -4  15  -5  357.46   17.40
  -4  15  -5  400.16   18.90
   6  15  -5  588.64   27.20
  -6  15   5  687.33   27.00
   6  15  -5  698.33   27.10
  -6  15   5  641.64   27.80
  -6  15   5  662.23   25.00
  -6  15  -5  705.63   29.90
  -6  15  -5  630.64   26.80
  -6  15  -5  658.23   24.80
   6  15   5  661.23   25.90
   8  15  -5    5.90    2.60
  -8  15   5   -0.50    2.90
  -8  15   5    2.60    2.10
  -8  15   5    5.40    3.20
   8  15   5    4.20    2.40
  -8  15  -5   -0.50    2.40
  -8  15  -5    0.60    1.90
  -8  15  -5   -1.10    3.50
 -10  15   5  261.77   14.90
 -10  15   5  266.37   13.80
 -10  15   5  253.87   13.90
 -10  15   5  252.57   12.10
  10  15  -5  253.67   13.00
 -10  15  -5  265.47   12.40
 -10  15  -5  258.27   15.40
 -10  15  -5  253.17   14.40
  10  15   5  242.48   12.00
 -12  15   5  343.57   17.70
 -12  15   5  330.87   15.30
 -12  15   5  327.97   16.70
 -12  15  -5  356.56   17.90
 -12  15  -5  342.17   15.60
 -12  15  -5  324.37   18.20
  12  15   5  325.97   14.70
 -14  15   5   -0.70    3.00
 -14  15   5   -3.00    2.20
 -14  15   5   -3.60    3.40
 -14  15  -5   -3.00    3.40
  14  15   5   -2.10    2.40
 -14  15  -5    0.90    3.40
 -14  15  -5   -2.70    2.40
 -16  15   5  316.07   17.10
 -16  15   5  338.47   16.00
 -16  15   5  337.47   18.40
 -16  15  -5  363.36   19.20
 -16  15  -5  347.47   16.60
 -16  15  -5  355.66   18.60
 -18  15   5   38.10    5.30
 -18  15   5   27.10    5.40
 -18  15   5   44.70    6.70
 -18  15  -5   30.60    6.90
 -18  15  -5   39.00    6.70
 -18  15  -5   40.40    5.50
  -1  16   5  207.68   11.20
   1  16  -5  185.68   12.40
   1  16  -5  203.78   11.70
  -1  16   5  175.18   10.10
  -1  16   5  194.98    8.10
  -1  16  -5  193.28   11.80
   1  16   5  214.18   10.40
  -1  16  -5  190.28    8.90
  -1  16  -5  215.28   13.20
   3  16  -5   63.79    6.70
  -3  16   5   77.19    6.70
  -3  16   5   76.09    4.30
  -3  16   5   69.09    6.00
   3  16  -5   73.19    8.00
   3  16   5   72.19    5.70
  -3  16  -5   74.59    5.40
  -3  16  -5   70.99    7.60
  -3  16  -5   68.29    8.30
  -5  16   5    4.40    2.90
   5  16  -5   12.10    3.30
  -5  16   5    9.10    3.20
   5  16  -5   12.40    3.70
  -5  16   5    9.20    2.00
  -5  16  -5    7.50    4.20
   5  16   5   10.10    2.90
  -5  16  -5   10.20    2.90
  -7  16   5   14.60    4.30
  -7  16   5   12.40    4.00
   7  16  -5   15.80    3.70
  -7  16   5   12.90    2.80
   7  16   5   16.30    3.20
  -7  16  -5   19.30    3.60
  -7  16  -5   21.80    4.00
  -7  16  -5   19.60    5.00
  -9  16   5   -0.70    1.80
   9  16  -5    3.00    2.80
  -9  16   5    4.40    3.60
  -9  16   5    5.00    3.50
  -9  16   5    4.70    2.80
  -9  16  -5    5.60    2.30
   9  16   5    5.10    2.60
  -9  16  -5    7.50    3.50
  -9  16  -5    5.00    4.10
 -11  16   5  256.27   12.40
 -11  16   5  262.77   13.80
 -11  16   5  257.87   15.10
 -11  16   5  252.67   14.20
 -11  16  -5  262.27   14.90
  11  16   5  253.67   12.40
 -11  16  -5  255.17   16.10
 -11  16  -5  273.27   12.70
 -13  16   5    7.80    3.90
 -13  16   5   10.20    4.80
 -13  16   5    8.60    3.20
 -13  16  -5    8.30    4.60
 -13  16  -5    9.20    3.90
 -13  16  -5    9.80    3.10
  13  16   5    9.00    2.90
 -15  16   5   11.10    3.30
 -15  16   5   13.00    4.90
 -15  16   5   14.20    4.20
 -15  16  -5   -1.00    4.00
 -15  16  -5    4.80    3.90
  15  16   5    8.90    3.10
 -15  16  -5    5.00    3.40
 -17  16   5   -7.00    4.00
 -17  16   5    3.90    3.10
 -17  16   5   -2.80    3.40
 -17  16  -5    7.00    3.40
 -17  16  -5    7.40    4.40
 -17  16  -5    5.80    4.80
   0  17   5    5.00    2.60
   0  17  -5    4.30    3.10
   0  17  -5    3.70    3.70
   0  17   5    2.90    2.50
   2  17  -5  320.87   15.80
   2  17  -5  299.37   16.80
  -2  17   5  293.37   14.60
  -2  17   5  293.17   15.40
   2  17   5  310.27   14.20
  -2  17  -5  293.57   15.80
  -2  17  -5  308.67   17.30
  -2  17  -5  306.77   13.20
  -4  17   5  165.98   10.90
   4  17  -5  190.38   10.90
  -4  17   5  171.68    7.80
   4  17  -5  168.08   11.60
  -4  17   5  154.58    9.70
  -4  17  -5  157.98    9.20
  -4  17  -5  164.28   12.10
   4  17   5  147.19    9.10
  -4  17  -5  165.08   11.10
  -6  17   5  601.54   22.70
   6  17  -5  510.75   26.70
  -6  17   5  590.24   26.20
  -6  17   5  557.84   24.70
   6  17  -5  630.74   25.30
  -6  17  -5  549.15   24.40
  -6  17  -5  628.04   28.00
   6  17   5  611.24   24.10
  -8  17   5   75.79    7.30
  -8  17   5   89.39    6.00
   8  17  -5   85.39    7.10
  -8  17   5   79.59    7.90
  -8  17   5  100.19    8.70
   8  17   5   89.79    6.50
  -8  17  -5   83.09    8.10
  -8  17  -5   72.69    8.80
 -10  17   5   -0.30    2.40
 -10  17   5    0.40    3.20
 -10  17   5    0.90    2.10
 -10  17   5    2.60    3.30
 -10  17  -5   -5.40    2.90
 -10  17  -5   -6.50    3.00
  10  17   5   -0.50    2.30
 -12  17   5   89.09    9.50
 -12  17   5  102.89    8.40
 -12  17   5  105.89    7.30
 -12  17  -5   92.89   10.50
 -12  17  -5  102.69    7.40
 -12  17  -5  109.59    9.80
  12  17   5  100.19    7.20
 -14  17   5   34.10    4.70
 -14  17   5   32.10    6.00
 -14  17   5   27.30    5.40
 -14  17  -5   25.60    4.50
 -14  17  -5   30.30    6.00
  14  17   5   32.50    4.40
 -14  17  -5   38.70    7.20
 -16  17   5  345.17   17.90
 -16  17   5  379.16   19.30
 -16  17   5  318.77   16.00
 -16  17  -5  348.57   19.60
 -16  17  -5  352.96   16.60
 -16  17  -5  321.67   18.50
   1  18  -5    6.50    4.20
   1  18  -5   13.30    4.60
  -1  18   5    7.30    3.60
  -1  18   5   12.60    3.70
  -1  18  -5    7.50    4.30
   1  18   5   10.90    3.20
   1  18   5   11.10    3.40
  -1  18  -5    6.00    3.70
   3  18  -5   94.49    8.70
  -3  18   5   91.89    8.00
   3  18  -5   82.29    9.10
  -3  18   5   93.89    7.40
  -3  18  -5   88.29    9.90
  -3  18  -5   86.39    8.70
  -3  18  -5   80.19    6.10
   3  18   5   78.09    6.80
   5  18  -5  395.46   19.30
  -5  18   5  443.76   19.30
  -5  18   5  436.96   20.30
   5  18  -5  424.36   20.70
  -5  18  -5  417.36   21.60
   5  18   5  404.16   18.20
  -5  18  -5  387.66   18.20
  -7  18   5    2.60    3.50
   7  18  -5    3.00    3.00
  -7  18   5    3.00    2.90
  -7  18   5    6.80    2.20
  -7  18   5   -0.30    2.90
   7  18   5    1.90    2.50
  -7  18  -5    4.20    2.80
  -7  18  -5    9.50    5.00
  -9  18   5   44.90    4.60
  -9  18   5   41.30    5.60
  -9  18   5   51.49    6.50
   9  18  -5   45.30    5.80
  -9  18   5   45.50    6.70
  -9  18  -5   55.09    7.90
   9  18   5   52.69    5.50
  -9  18  -5   44.90    6.20
 -11  18   5    5.60    4.00
 -11  18   5    2.80    3.10
 -11  18   5   -2.30    3.80
 -11  18   5    2.60    2.50
 -11  18  -5    3.70    4.80
 -11  18  -5   -3.10    3.10
  11  18   5    4.90    2.70
 -13  18   5  120.39    9.40
 -13  18   5  107.19    7.90
 -13  18   5  123.99   10.60
  13  18   5  125.69    8.00
 -13  18  -5  116.49    9.90
 -13  18  -5  124.89   11.40
 -15  18   5   51.89    5.80
 -15  18   5   50.09    7.70
 -15  18   5   48.00    6.50
 -15  18  -5   64.49    9.00
 -15  18  -5   60.09    7.80
   0  19  -5   89.19    9.00
   0  19   5   72.09    7.50
   0  19  -5   70.19    8.90
   0  19   5   78.69    7.30
  -2  19   5    5.60    3.40
   2  19  -5    9.50    4.30
  -2  19   5    8.80    3.80
   2  19  -5    5.40    4.10
   2  19   5   12.40    3.60
  -2  19  -5   13.80    4.80
  -2  19  -5   13.10    4.30
   2  19   5    6.70    3.00
  -4  19   5    7.50    4.10
  -4  19   5    6.80    3.30
   4  19  -5   -4.90    3.60
   4  19  -5    7.90    3.60
  -4  19  -5   10.10    4.50
   4  19   5    7.20    3.10
  -4  19  -5    4.00    4.50
  -6  19   5   12.30    4.00
  -6  19   5    9.00    4.10
   6  19  -5    6.10    3.80
  -6  19  -5    9.30    4.90
   6  19   5    5.10    3.30
  -6  19  -5    6.20    3.00
   8  19  -5   38.10    5.70
  -8  19   5   25.30    5.50
  -8  19   5   36.70    6.40
  -8  19   5   26.70    4.80
  -8  19  -5   35.00    5.40
  -8  19  -5   39.80    7.20
   8  19   5   36.80    5.00
 -10  19   5   31.40    5.30
 -10  19   5   26.50    6.30
 -10  19   5   39.30    6.30
 -10  19  -5   29.40    6.90
 -10  19  -5   29.50    5.60
  10  19   5   29.00    4.40
 -12  19   5   -1.50    3.50
 -12  19   5   -0.80    3.30
 -12  19   5    5.20    2.80
  12  19   5   -1.40    2.60
 -12  19  -5   -4.10    3.20
 -12  19  -5   -3.90    4.40
 -14  19   5   14.10    3.30
 -14  19   5   14.30    4.80
 -14  19   5   14.40    4.30
 -14  19  -5   12.20    4.90
 -14  19  -5    6.00    5.10
  14  19   5   13.20    3.70
  -1  20   5    4.90    3.30
   1  20  -5   -0.10    3.40
  -1  20   5    2.00    2.80
   1  20  -5    0.20    3.00
  -1  20  -5    8.10    4.20
  -1  20  -5   -1.00    3.00
   1  20   5    2.70    3.00
   1  20   5    2.60    3.10
  -3  20   5    3.00    3.30
  -3  20   5    4.90    3.70
   3  20  -5    4.00    3.60
   3  20  -5    3.90    3.30
   3  20   5    1.30    3.00
  -3  20  -5    8.00    4.60
  -3  20  -5    5.10    3.80
   3  20   5    6.40    3.20
   5  20  -5    4.60    3.70
  -5  20   5    3.90    3.60
  -5  20   5    6.90    2.90
  -5  20   5    5.60    3.20
   5  20   5   -0.20    3.20
   5  20   5    2.70    2.80
  -5  20  -5   -5.20    3.90
  -7  20   5    2.40    3.70
  -7  20   5    6.50    3.20
  -7  20   5    4.40    3.80
   7  20  -5    3.30    3.50
   7  20   5    2.90    2.90
  -7  20  -5    4.20    4.20
  -7  20  -5   -0.60    2.50
   9  20  -5    2.50    3.40
  -9  20   5    1.00    3.00
  -9  20   5    0.00    3.70
  -9  20   5   -2.70    3.20
  -9  20  -5    0.60    2.90
  -9  20  -5    2.60    4.30
   9  20   5    2.00    3.30
 -11  20   5   -4.40    4.20
 -11  20   5   -2.40    3.50
 -11  20   5    3.20    4.10
 -11  20  -5   -1.00    3.50
 -11  20  -5    2.30    4.00
  11  20   5   -0.60    3.00
 -13  20   5   -2.40    3.40
 -13  20   5    2.60    4.00
  13  20   5    0.70    2.90
 -13  20  -5    4.40    4.90
 -13  20  -5   -3.70    3.00
   0  21  -5   -2.90    3.70
   0  21   5   -1.20    3.20
   0  21  -5    2.40    3.60
   0  21   5    3.60    3.30
  -2  21   5   -9.80    2.80
  -2  21   5   -7.20    2.90
   2  21  -5    1.40    3.60
   2  21  -5   -6.70    3.00
  -2  21  -5    5.10    4.20
  -2  21  -5   -0.30    3.50
   2  21   5   -6.00    2.90
   2  21   5   -0.70    2.60
   4  21  -5   -2.70    3.40
  -4  21   5   -4.20    3.60
  -4  21   5   -6.90    3.20
  -4  21   5   -1.90    2.80
   4  21  -5   -1.10    3.20
   4  21   5   -2.50    2.30
   4  21   5    1.20    2.90
  -4  21  -5    3.30    3.80
  -4  21  -5   -6.50    3.70
  -6  21   5   -1.50    2.30
  -6  21   5   -2.40    3.50
  -6  21   5   -1.30    3.40
   6  21  -5    3.60    3.60
   6  21   5    0.40    2.70
  -6  21  -5    1.00    4.00
   6  21   5   -5.60    2.30
  -8  21   5   -4.70    2.80
   8  21  -5   -3.00    3.20
  -8  21   5    0.40    3.80
  -8  21   5   -0.30    4.00
   8  21   5    0.40    3.20
  -8  21  -5   -4.50    3.90
  -8  21  -5   -2.40    2.90
 -10  21   5    3.40    5.10
 -10  21   5    3.20    4.30
 -10  21   5   -1.10    3.50
  10  21   5   -1.10    3.30
 -10  21  -5    7.00    3.90
 -10  21  -5   -8.10    4.90
 -12  21   5   -3.90    4.30
 -12  21   5   -5.30    3.00
 -12  21  -5    1.00    3.80
  12  21   5   -2.60    2.80
 -12  21  -5    0.90    4.50
 -14  21   5   -5.90    3.50
 -14  21  -5   -1.30    4.00
  -1  22   5   47.50    6.60
  -1  22   5   50.29    7.30
   1  22  -5   47.00    7.10
   1  22  -5   68.19    9.00
   1  22   5   44.90    6.80
  -1  22  -5   53.69    7.80
  -1  22  -5   43.30    7.90
   1  22   5   51.29    6.60
  -3  22   5    2.70    3.80
   3  22  -5    0.50    3.80
  -3  22   5   -6.10    3.50
   3  22  -5   -0.80    4.00
   3  22   5   -3.20    2.90
  -3  22  -5   -7.60    4.50
   3  22   5   -2.30    3.50
  -3  22  -5   -0.40    4.00
  -5  22   5   37.00    6.90
  -5  22   5   28.50    5.80
   5  22  -5   44.90    6.90
  -5  22  -5   41.30    8.00
   5  22   5   34.40    5.90
   5  22   5   40.10    5.90
  -7  22   5   12.40    5.00
  -7  22   5    7.70    3.40
   7  22  -5    9.70    4.50
  -7  22   5   13.90    5.70
  -7  22  -5   11.30    5.50
   7  22   5   13.70    4.10
   7  22   5   11.60    4.50
  -9  22   5    0.30    4.30
  -9  22   5    1.10    4.90
  -9  22   5    2.30    3.30
  -9  22  -5   -0.70    5.10
   9  22   5  -10.20    2.80
  -9  22  -5    0.00    4.10
 -11  22   5   30.30    5.40
 -11  22   5   43.60    6.90
 -11  22   5   39.30    7.50
  11  22   5   47.50    6.10
 -11  22  -5   34.30    7.20
 -11  22  -5   22.90    5.30
   0  23   5   36.00    6.20
   0  23  -5   42.60    7.00
   0  23   5   40.70    6.60
   0  23  -5   48.30    8.20
   2  23  -5    4.60    3.60
  -2  23   5   12.40    4.50
  -2  23   5    6.20    4.30
   2  23  -5    3.70    4.10
   2  23   5    2.20    3.90
   2  23   5    1.40    3.80
  -2  23  -5    7.90    4.50
  -2  23  -5    1.90    4.70
  -4  23   5    6.90    4.60
   4  23  -5    4.20    4.20
  -4  23   5    0.20    3.90
   4  23   5   -1.10    3.60
   4  23   5    8.10    4.40
  -4  23  -5    1.50    5.00
  -4  23  -5    4.40    4.40
  -6  23   5    0.90    4.50
   6  23  -5    1.60    3.40
  -6  23   5   -2.40    3.50
   6  23   5    0.70    3.40
  -6  23  -5   -2.70    4.50
   6  23   5   -1.30    3.90
   8  23  -5    7.50    4.10
  -8  23   5    0.80    4.20
  -8  23   5    0.50    4.20
  -8  23   5    2.80    3.30
   8  23   5   10.10    4.70
  -8  23  -5   -1.40    4.50
 -10  23   5   33.00    5.30
 -10  23   5   33.70    6.70
 -10  23   5   37.30    7.10
  10  23   5   40.60    5.90
 -10  23  -5   32.50    7.40
   1  24  -5   29.50    7.00
  -1  24   5   21.80    6.00
   1  24  -5   13.60    6.30
  -1  24   5   36.10    6.40
   1  24   5   30.60    6.00
  -1  24  -5   25.80    7.20
  -1  24  -5   24.80    6.80
   1  24   5   25.00    5.40
  -3  24   5    6.00    4.50
   3  24  -5    7.40    4.60
  -3  24   5    6.70    4.70
  -3  24  -5   -1.20    4.90
   3  24   5   -2.40    4.40
  -3  24  -5    8.10    5.70
   3  24   5    4.00    4.60
   5  24  -5  102.09   10.80
  -5  24   5  132.79   10.90
  -5  24   5  148.79   12.30
  -5  24  -5   92.99   11.40
   5  24   5  137.59   11.20
   5  24   5  125.99   10.20
   7  24  -5   17.70    5.60
  -7  24   5   13.40    5.70
  -7  24   5   12.70    5.20
   7  24   5   17.10    5.40
  -7  24  -5   25.10    7.20
  -9  24   5    2.20    4.10
  -9  24   5    7.20    5.70
  -9  24  -5    2.50    4.90
   9  24   5    5.90    4.70
   0  25  -5   16.00    5.60
   0  25  -5   18.10    6.70
   0  25   5   21.20    5.50
   0  25   5   34.30    6.30
   2  25  -5    7.10    5.70
   2  25  -5   19.50    6.60
  -2  25   5   17.60    5.80
  -2  25   5   16.40    5.50
  -2  25  -5   13.70    6.80
  -2  25  -5   17.30    5.80
   2  25   5   17.00    5.10
   2  25   5   21.80    5.80
  -4  25   5   16.60    5.20
  -4  25   5   11.60    4.70
   4  25  -5   17.10    6.10
  -4  25  -5   20.60    6.10
   4  25   5   18.30    5.10
   4  25   5   17.20    5.30
  -4  25  -5    3.30    5.30
  -6  25   5   59.39    8.90
   6  25  -5   57.79    8.50
  -6  25   5   61.89    8.20
   6  25   5   66.19    7.60
  -6  25  -5   55.39    9.40
  -8  25   5    3.70    5.10
  -8  25   5    4.80    4.60
   8  25   5   11.60    4.60
  -8  25  -5   -1.70    4.70
   1  26  -5   12.80    6.00
  -1  26   5   21.90    5.60
  -1  26   5   19.20    5.80
   1  26  -5   12.40    5.40
  -1  26  -5    4.70    5.30
   1  26   5    9.50    4.90
  -1  26  -5    9.00    5.40
   1  26   5   16.60    5.10
  -3  26   5    8.20    4.80
   3  26  -5    7.20    4.70
  -3  26   5    7.80    4.10
   3  26   5    4.20    4.30
  -3  26  -5    2.60    4.50
   3  26   5    4.20    4.50
  -3  26  -5    2.90    4.90
  -5  26   5   19.60    6.50
  -5  26   5   15.20    5.20
   5  26  -5   14.50    6.00
   5  26   5   15.00    4.70
   5  26   5   20.80    5.60
  -5  26  -5    9.40    5.80
   0  27   5   27.40    6.30
   0  27   5   21.70    5.60
   0  27  -5   25.40    6.80
   0   0  -6 4469.55  161.38
   0   0  -6 4668.63  159.68
   0   0   6 4374.76  160.08
   0   0   6 4743.33  160.08
  -2   0  -6   12.20    1.60
   2   0   6   11.20    1.30
  -2   0   6   12.00    1.10
  -2   0   6   10.60    0.90
  -2   0  -6   10.80    1.30
  -4   0   6  677.73   23.40
  -4   0   6  657.83   24.20
   4   0   6  655.93   24.50
  -4   0  -6  705.93   25.10
  -4   0  -6  676.93   24.70
  -6   0  -6  833.72   31.20
  -6   0  -6  885.31   31.60
   6   0   6  827.22   30.90
  -6   0  -6  926.01   31.10
  -6   0   6  890.21   30.90
  -6   0   6  764.72   30.60
  -8   0   6   89.69    4.40
  -8   0   6   88.89    4.70
  -8   0  -6   88.79    5.20
   8   0   6   88.79    4.90
  -8   0  -6   87.39    5.30
  -8   0  -6   85.59    5.00
  -8   0   6   92.99    4.90
   8   0  -6   90.49    3.40
 -10   0   6  626.34   23.70
 -10   0  -6  663.13   25.00
  10   0  -6  638.24   22.60
 -10   0  -6  612.64   25.00
 -10   0   6  618.84   24.10
 -10   0   6  689.03   24.90
 -10   0  -6  689.83   25.00
  10   0   6  625.14   24.20
 -12   0  -6  741.73   27.50
 -12   0   6  694.63   26.00
 -12   0   6  639.24   26.50
 -12   0   6  696.03   27.30
 -12   0  -6  728.03   27.80
 -12   0   6  729.43   27.80
 -12   0  -6  743.33   27.70
  12   0   6  693.73   26.60
  14   0   6  151.68    7.70
 -14   0   6  147.09    7.70
 -14   0   6  152.58    8.50
 -14   0  -6  155.78    9.10
 -14   0  -6  153.48    8.40
 -14   0  -6  155.48    8.90
 -14   0   6  155.48    8.80
 -16   0  -6   71.49    6.80
 -16   0   6   85.49    6.60
 -16   0  -6   75.89    6.40
  16   0   6   70.89    5.40
 -16   0   6   73.09    6.50
 -16   0  -6   78.99    6.60
 -18   0  -6  264.47   13.50
  18   0   6  231.68   11.30
 -18   0   6  251.07   12.90
 -18   0  -6  237.18   13.00
 -18   0   6  251.47   12.50
 -20   0   6   53.09    6.00
 -20   0   6   53.09    5.80
 -20   0  -6   62.99    6.70
 -20   0  -6   54.19    6.20
 -22   0  -6  144.59   10.60
 -22   0   6  155.28   11.20
 -22   0  -6  155.28   11.00
 -22   0   6  140.99    9.90
   1   1  -6  227.28    9.10
   1   1  -6  233.08    9.00
  -1   1   6  235.58    8.70
  -1  -1  -6  230.08    9.30
  -1  -1  -6  252.77    9.20
  -1   1   6  221.88    8.80
   1  -1   6  233.28    9.00
   1   1   6  244.38    9.00
  -1   1  -6  225.88    9.40
  -1   1  -6  232.58    9.10
  -1  -1   6  249.97    8.80
   1  -1  -6  232.88    9.10
  -1  -1   6  241.48    8.80
  -3  -1  -6  165.38    7.40
   3  -1   6  159.28    7.00
  -3   1   6  169.08    6.30
  -3  -1  -6  174.88    7.10
  -3   1   6  161.28    6.70
   3   1   6  168.48    6.90
  -3  -1   6  159.08    6.60
  -3  -1   6  176.38    6.10
  -3  -1   6  174.48    7.00
  -3   1  -6  183.48    7.20
  -3   1  -6  170.88    7.60
  -5  -1  -6   23.10    2.30
  -5  -1  -6   20.80    2.30
  -5   1   6   22.10    2.00
   5  -1   6   25.80    2.30
  -5   1   6   25.40    1.50
  -5   1  -6   27.70    2.20
   5   1   6   19.60    2.10
  -5  -1   6   26.30    2.20
  -5   1  -6   36.40    2.70
  -5  -1   6   24.90    2.00
  -5   1  -6   21.10    2.60
  -7   1   6  322.87   12.50
  -7  -1  -6  305.97   12.80
  -7   1   6  325.77   12.60
   7  -1   6  301.57   12.60
  -7  -1  -6  308.07   12.70
  -7   1   6  317.77   12.30
  -7  -1  -6  322.47   13.00
  -7  -1   6  313.47   12.60
  -7   1  -6  323.87   13.30
   7   1   6  326.17   12.60
  -7  -1   6  326.27   12.50
  -7  -1   6  313.67   11.80
  -7   1  -6  310.57   13.10
  -7   1  -6  309.67   12.80
  -9   1   6   -1.40    1.30
  -9  -1  -6    2.80    1.50
  -9   1   6    2.40    1.20
  -9   1   6    1.70    1.20
  -9  -1  -6    1.20    1.30
  -9  -1  -6    4.20    1.70
   9  -1   6    1.30    1.30
  -9   1  -6    7.30    1.80
  -9  -1   6    2.10    1.30
   9   1   6    2.00    1.20
  -9   1  -6    2.70    1.50
  -9  -1   6    1.00    0.90
  -9   1  -6    2.40    1.70
  -9  -1   6    0.80    1.30
  11   1  -6  223.18    8.60
 -11  -1  -6  252.17   11.00
  11  -1   6  228.68   10.50
 -11  -1  -6  240.88   11.10
 -11  -1  -6  245.78   11.10
 -11   1   6  239.28   10.30
 -11   1   6  221.58   10.90
 -11   1   6  229.98   10.20
 -11   1  -6  258.07   11.60
 -11  -1   6  226.38   10.40
  11  -1  -6  236.38    8.90
 -11   1  -6  248.18   11.20
 -11  -1   6  235.78   10.90
 -11  -1   6  227.98    9.30
  11   1   6  233.88   10.30
 -11   1  -6  249.68   11.30
 -13   1   6   48.20    4.70
 -13  -1  -6   47.40    4.80
 -13  -1  -6   40.20    4.40
  13  -1   6   52.99    4.30
 -13   1   6   47.50    4.80
 -13  -1  -6   34.20    3.90
 -13   1   6   35.60    3.60
 -13  -1   6   43.90    4.70
 -13  -1   6   42.40    3.90
 -13   1  -6   38.80    4.40
 -13  -1   6   45.80    4.50
 -13   1  -6   46.30    5.00
 -13   1  -6   45.00    4.80
  13   1   6   41.60    3.90
 -15  -1  -6    2.80    2.80
  15  -1   6    2.80    1.90
 -15   1   6   -0.10    2.00
 -15   1   6    1.20    2.10
 -15  -1  -6    1.50    2.10
 -15  -1  -6   -0.30    2.10
 -15   1   6    4.50    1.90
 -15   1  -6    2.00    2.70
 -15   1  -6   -1.80    2.20
 -15  -1   6   -4.10    1.90
 -15  -1   6    1.50    2.30
 -15   1  -6    2.60    2.30
  15   1   6    6.90    2.20
 -17  -1  -6   -1.50    2.60
 -17  -1  -6   -0.70    2.50
  17  -1   6    2.10    2.20
 -17   1   6    3.30    2.90
 -17   1   6    0.60    2.40
 -17   1  -6    3.20    3.10
 -17  -1   6    2.60    2.70
 -17   1  -6    0.20    2.70
 -17   1  -6    3.00    2.60
  17   1   6    1.20    2.10
 -17  -1   6    2.10    2.70
 -19  -1  -6   32.20    5.20
 -19  -1  -6   46.20    5.70
 -19   1   6   37.20    5.40
 -19   1   6   37.50    5.00
 -19  -1   6   41.20    5.00
 -19  -1   6   36.60    4.80
 -19   1  -6   45.40    5.70
 -19   1  -6   44.20    5.70
 -21  -1  -6   27.70    5.40
 -21   1   6   32.80    5.20
 -21  -1  -6   29.20    5.70
 -21   1   6   34.30    5.30
 -21  -1   6   27.80    4.70
 -21   1  -6   33.90    5.30
 -21  -1   6   31.60    6.80
 -21   1  -6   27.60    5.20
   0   2  -6   95.79    4.20
   0   2   6   93.09    4.00
   0   2   6   94.09    4.00
   0  -2  -6  100.29    4.30
   0   2  -6   88.49    4.60
   2   2  -6   50.09    2.70
  -2   2   6   56.29    2.70
   2   2  -6   55.69    2.70
  -2   2   6   54.69    2.50
  -2  -2  -6   59.29    3.00
  -2  -2  -6   56.19    3.20
  -2  -2   6   52.79    2.90
  -2   2  -6   51.59    3.50
   2   2   6   49.00    2.80
  -2  -2   6   56.69    2.60
  -2   2  -6   51.49    3.10
  -4  -2  -6    2.40    1.10
  -4  -2  -6    3.30    1.00
  -4   2   6    1.50    0.80
   4  -2   6    3.70    1.10
  -4   2   6    4.70    0.70
  -4  -2   6    4.60    1.10
  -4  -2   6    3.50    0.40
  -4  -2   6    2.50    0.80
  -4   2  -6    5.60    1.50
   4   2   6    4.10    1.10
  -4   2  -6    3.60    1.10
  -4   2  -6    4.10    1.00
  -6  -2  -6   41.60    3.30
  -6  -2  -6   48.00    3.10
  -6  -2  -6   47.40    3.10
  -6   2   6   41.60    2.90
   6  -2   6   40.70    3.30
  -6   2   6   46.60    2.60
  -6   2  -6   48.30    3.20
  -6   2  -6   48.90    3.80
   6   2   6   38.80    2.90
  -6  -2   6   43.70    3.00
  -6   2  -6   47.60    3.50
  -6  -2   6   44.80    2.90
  -8   2   6  394.96   15.10
  -8   2   6  387.56   15.50
  -8   2   6  383.96   15.40
  -8  -2  -6  420.16   15.70
  -8  -2  -6  393.06   15.70
  -8  -2  -6  372.26   15.40
   8  -2   6  399.66   15.60
  -8   2  -6  386.16   16.30
  -8   2  -6  385.76   15.80
   8   2   6  386.96   15.20
  -8  -2   6  400.16   15.50
  -8  -2   6  383.06   15.40
  -8  -2   6  401.96   14.00
  -8   2  -6  384.36   16.10
 -10   2   6  100.19    5.40
 -10  -2  -6  109.89    6.10
  10  -2   6  103.89    5.90
 -10   2   6  100.79    6.20
 -10  -2  -6  118.19    6.20
 -10   2   6  105.39    5.80
  10   2  -6  101.39    3.90
 -10  -2  -6  104.99    6.00
 -10   2  -6  113.09    6.50
 -10   2  -6  111.59    6.70
  10   2   6  112.59    5.70
 -10   2  -6  111.59    6.70
 -10  -2   6   99.89    4.20
 -10  -2   6  101.79    6.00
 -10  -2   6  107.49    5.90
 -12   2   6   91.59    5.20
 -12  -2  -6   92.49    5.70
 -12   2   6   82.89    6.10
[truncated: 1,117,236 more chars]
