# Supplementary material for: PEG-Infiltrated Polyoxometalate Frameworks with Flexible Form-Factors
Source: ACS Mater Lett. 2022 Sep 6;4(10):1937–43. doi: 10.1021/acsmaterialslett.2c00393 (PMC9533303; doi:10.1021/acsmaterialslett.2c00393)
Supplement: Supplementary file 5 — tz2c00393_si_005.cif [file tz2c00393_si_005.cif]

data_ni-peg-immm
_audit_creation_date               2022-08-08
_audit_creation_method
;
Olex2 1.3
(compiled 2020.11.12 svn.r5f609507 for OlexSys, GUI svn.r6408)
;
_shelx_SHELXL_version_number       '2018/3'
_audit_contact_author_address      ?
_audit_contact_author_email        ?
_audit_contact_author_name         ''
_audit_contact_author_phone        ?
_publ_contact_author_id_orcid      ?
_publ_section_references
;
Dolomanov, O.V., Bourhis, L.J., Gildea, R.J, Howard, J.A.K. & Puschmann, H.
 (2009), J. Appl. Cryst. 42, 339-341.

Sheldrick, G.M. (2015). Acta Cryst. C71, 3-8.
;
_chemical_name_common              ?
_chemical_name_systematic          ?
_chemical_formula_moiety           'Na Ni4 O126 P5 W30, K'
_chemical_formula_sum              'K Na Ni4 O126 P5 W30'
_chemical_formula_weight           7983.28
_chemical_melting_point            ?
loop_
  _atom_type_symbol
  _atom_type_description
  _atom_type_scat_dispersion_real
  _atom_type_scat_dispersion_imag
  _atom_type_scat_source
 'K' 'K' 0.2009 0.2494 'International Tables Vol C Tables 4.2.6.8 and 6.1.1.4'
 'Na' 'Na' 0.0362 0.0249 'International Tables Vol C Tables 4.2.6.8 and 6.1.1.4'
 'Ni' 'Ni' 0.3393 1.1124 'International Tables Vol C Tables 4.2.6.8 and 6.1.1.4'
 'O' 'O' 0.0106 0.0060 'International Tables Vol C Tables 4.2.6.8 and 6.1.1.4'
 'P' 'P' 0.1023 0.0942 'International Tables Vol C Tables 4.2.6.8 and 6.1.1.4'
 'W' 'W' -0.8490 6.8722 'International Tables Vol C Tables 4.2.6.8 and 6.1.1.4'

_shelx_space_group_comment
;
The symmetry employed for this shelxl refinement is uniquely defined
by the following loop, which should always be used as a source of
symmetry information in preference to the above space-group names.
They are only intended as comments.
;
_space_group_crystal_system        'orthorhombic'
_space_group_IT_number             71
_space_group_name_H-M_alt          'I m m m'
_space_group_name_Hall             '-I 2 2'
loop_
  _space_group_symop_operation_xyz
 'x, y, z'
 '-x, -y, z'
 '-x, y, -z'
 'x, -y, -z'
 'x+1/2, y+1/2, z+1/2'
 '-x+1/2, -y+1/2, z+1/2'
 '-x+1/2, y+1/2, -z+1/2'
 'x+1/2, -y+1/2, -z+1/2'
 '-x, -y, -z'
 'x, y, -z'
 'x, -y, z'
 '-x, y, z'
 '-x+1/2, -y+1/2, -z+1/2'
 'x+1/2, y+1/2, -z+1/2'
 'x+1/2, -y+1/2, z+1/2'
 '-x+1/2, y+1/2, z+1/2'

_cell_length_a                     17.6668(12)
_cell_length_b                     22.7147(15)
_cell_length_c                     24.8808(17)
_cell_angle_alpha                  90
_cell_angle_beta                   90
_cell_angle_gamma                  90
_cell_volume                       9984.6(12)
_cell_formula_units_Z              2
_cell_measurement_reflns_used      9758
_cell_measurement_temperature      100.0
_cell_measurement_theta_max        28.27
_cell_measurement_theta_min        2.28
_shelx_estimated_absorpt_T_max     0.719
_shelx_estimated_absorpt_T_min     0.143
_exptl_absorpt_coefficient_mu      17.699
_exptl_absorpt_correction_T_max    0.0916
_exptl_absorpt_correction_T_min    0.0402
_exptl_absorpt_correction_type     multi-scan
_exptl_absorpt_process_details
;
SADABS-2016/2 (Bruker,2016/2) was used for absorption correction.
wR2(int) was 0.1383 before and 0.0579 after correction.
The Ratio of minimum to maximum transmission is 0.4389.
The \l/2 correction factor is Not present.
;
_exptl_absorpt_special_details     ?
_exptl_crystal_colour              green
_exptl_crystal_colour_primary      green
_exptl_crystal_density_diffrn      2.655
_exptl_crystal_density_meas        ?
_exptl_crystal_density_method      ?
_exptl_crystal_description         'rect. Prism'
_exptl_crystal_F_000               6890
_exptl_crystal_size_max            0.18
_exptl_crystal_size_mid            0.12
_exptl_crystal_size_min            0.02
_exptl_transmission_factor_max     ?
_exptl_transmission_factor_min     ?
_diffrn_reflns_av_R_equivalents    0.0489
_diffrn_reflns_av_unetI/netI       0.0307
_diffrn_reflns_Laue_measured_fraction_full  0.997
_diffrn_reflns_Laue_measured_fraction_max  0.994
_diffrn_reflns_limit_h_max         21
_diffrn_reflns_limit_h_min         -16
_diffrn_reflns_limit_k_max         27
_diffrn_reflns_limit_k_min         -27
_diffrn_reflns_limit_l_max         30
_diffrn_reflns_limit_l_min         -21
_diffrn_reflns_number              33879
_diffrn_reflns_point_group_measured_fraction_full  0.997
_diffrn_reflns_point_group_measured_fraction_max  0.994
_diffrn_reflns_theta_full          25.000
_diffrn_reflns_theta_max           25.424
_diffrn_reflns_theta_min           1.214
_diffrn_ambient_temperature        100.0
_diffrn_detector_area_resol_mean   ?
_diffrn_measured_fraction_theta_full  0.997
_diffrn_measured_fraction_theta_max  0.994
_diffrn_measurement_device_type    'Bruker APEX-II CCD'
_diffrn_measurement_method         '\f and \w scans'
_diffrn_radiation_type             MoK\a
_diffrn_radiation_wavelength       0.71073
_diffrn_source                     ?
_diffrn_source_current             50.0
_diffrn_source_power               2.5
_diffrn_source_voltage             50.0
_diffrn_standards_number           0
_reflns_Friedel_coverage           0.000
_reflns_Friedel_fraction_full      .
_reflns_Friedel_fraction_max       .
_reflns_number_gt                  3257
_reflns_number_total               4979
_reflns_special_details
;
 Reflections were merged by SHELXL according to the crystal
 class for the calculation of statistics and refinement.
 
 Structure factors included contributions from the .fab file.
 
 _reflns_Friedel_fraction is defined as the number of unique
 Friedel pairs measured divided by the number that would be
 possible theoretically, ignoring centric projections and
 systematic absences.
;
_reflns_threshold_expression       'I > 2\s(I)'
_computing_cell_refinement         'SAINT V8.38A (Bruker, 2018)'
_computing_data_collection         ?
_computing_data_reduction          'SAINT V8.38A (Bruker, 2018)'
_computing_molecular_graphics      'Olex2 1.3 (Dolomanov et al., 2009)'
_computing_publication_material    'Olex2 1.3 (Dolomanov et al., 2009)'
_computing_structure_refinement    'SHELXL 2018/3 (Sheldrick, 2015)'
_computing_structure_solution      'SHELXT 2014/5 (Sheldrick, 2014)'
_refine_diff_density_max           8.781
_refine_diff_density_min           -6.491
_refine_diff_density_rms           0.608
_refine_ls_extinction_coef         .
_refine_ls_extinction_method       none
_refine_ls_goodness_of_fit_ref     2.700
_refine_ls_hydrogen_treatment      undef
_refine_ls_matrix_type             full
_refine_ls_number_parameters       256
_refine_ls_number_reflns           4979
_refine_ls_number_restraints       432
_refine_ls_R_factor_all            0.2117
_refine_ls_R_factor_gt             0.1664
_refine_ls_restrained_S_all        2.938
_refine_ls_shift/su_max            0.000
_refine_ls_shift/su_mean           0.000
_refine_ls_structure_factor_coef   Fsqd
_refine_ls_weighting_details      
 'w=1/[\s^2^(Fo^2^)+(0.2000P)^2^] where P=(Fo^2^+2Fc^2^)/3'
_refine_ls_weighting_scheme        calc
_refine_ls_wR_factor_gt            0.5278
_refine_ls_wR_factor_ref           0.5925
_refine_special_details            ?
_olex2_refinement_description
;
1. Uiso/Uaniso restraints and constraints
Uanis(W4) \\sim Ueq, Uanis(W5) \\sim Ueq, Uanis(W6) \\sim Ueq: with sigma of
0.01 and sigma for terminal atoms of 0.02
Uanis(O3) \\sim Ueq: with sigma of 0.01 and sigma for terminal atoms of 0.02
Uanis(O7) = Uanis(W4)
Uanis(O3) = Uanis(O2) = Uanis(O1)
2. Rigid body (RIGU) restrains
 All non-hydrogen atoms
 with sigma for 1-2 distances of 0.002 and sigma for 1-3 distances of 0.004
3. Others
 Fixed Sof: W3(0.25) W1(0.5) P2(0.25) P3(0.125) P1(0.25) O4(0.25) Na1(0.125)
 K1(0.125) O11(0.5) O12(0.5) O10(0.25) O6(0.5) W2(0.5) O1(0.25) O2(0.25)
 O5(0.5) O3(0.75)
;
_atom_sites_solution_hydrogens     .
_atom_sites_solution_primary       ?
_atom_sites_solution_secondary     ?
loop_
  _atom_site_label
  _atom_site_type_symbol
  _atom_site_fract_x
  _atom_site_fract_y
  _atom_site_fract_z
  _atom_site_U_iso_or_equiv
  _atom_site_adp_type
  _atom_site_occupancy
  _atom_site_site_symmetry_order
  _atom_site_calc_flag
  _atom_site_refinement_flags_posn
  _atom_site_refinement_flags_adp
  _atom_site_refinement_flags_occupancy
  _atom_site_disorder_assembly
  _atom_site_disorder_group
 W5 W 0.40783(12) 0.34254(18) 0.30126(8) 0.1461(15) Uani 1 1 d . U . . .
 W4 W 0.4089(2) 0.500000 0.25371(13) 0.135(2) Uani 1 2 d S TU P . .
 W6 W 0.40679(12) 0.2441(2) 0.42366(10) 0.1522(16) Uani 1 1 d . U . . .
 W3 W 0.30772(19) 0.34172(18) 0.500000 0.0604(12) Uani 0.5 2 d S T P A 1
 W1 W 0.30854(14) 0.43961(12) 0.37903(11) 0.0590(10) Uani 0.5 1 d . . P A 1
 Ni1 Ni 0.250000 0.250000 0.250000 0.161(5) Uani 1 2 d S . P . .
 P2 P 0.500000 0.3896(15) 0.4190(9) 0.072(5) Uani 0.5 2 d S T P A 2
 P3 P 0.500000 0.326(2) 0.500000 0.073(9) Uani 0.5 4 d S T P A 1
 P1 P 0.500000 0.4350(15) 0.3657(10) 0.077(6) Uani 0.5 2 d S T P A 1
 O16 O 0.500000 0.500000 0.2218(18) 0.087(12) Uani 1 4 d S T P . .
 O22 O 0.500000 0.204(3) 0.4117(19) 0.117(9) Uani 1 2 d S T P . .
 O8 O 0.3431(13) 0.3799(16) 0.3494(10) 0.102(5) Uani 1 1 d . . . . .
 O7 O 0.337(3) 0.500000 0.3165(15) 0.135(2) Uani 1 2 d S T P . .
 O17 O 0.351(3) 0.500000 0.2024(14) 0.115(13) Uani 1 2 d S T P . .
 O21 O 0.3481(16) 0.1865(18) 0.4044(12) 0.111(7) Uani 1 1 d . . . . .
 O19 O 0.500000 0.321(2) 0.2696(14) 0.111(9) Uani 1 2 d S T P . .
 O24 O 0.344(2) 0.311(2) 0.2587(13) 0.147(10) Uani 1 1 d . . . . .
 O13 O 0.500000 0.379(2) 0.3507(12) 0.086(6) Uani 1 2 d S T P . .
 O14 O 0.500000 0.307(2) 0.4441(14) 0.092(6) Uani 1 2 d S T P . .
 O15 O 0.500000 0.500000 0.3220(19) 0.098(8) Uani 1 4 d S T P . .
 O23 O 0.410(2) 0.2472(17) 0.500000 0.093(8) Uani 1 2 d S T P . .
 O4 O 0.214(4) 0.321(3) 0.500000 0.082(13) Uani 0.5 2 d S T P . .
 Na1 Na 0.309(3) 0.500000 0.500000 0.086(8) Uani 0.5 4 d S T P . .
 K1 K 0.000000 0.1688(12) 0.500000 0.051(6) Uani 0.5 4 d S T P . .
 O26 O 0.291(3) 0.168(3) 0.289(2) 0.206(17) Uani 1 1 d . . . . .
 O11 O 0.427(3) 0.422(3) 0.4401(16) 0.077(7) Uani 0.5 1 d . . P A 2
 O12 O 0.432(3) 0.440(2) 0.403(2) 0.067(7) Uani 0.5 1 d . . P A 1
 O10 O 0.434(3) 0.373(3) 0.500000 0.078(9) Uani 0.5 2 d S T P A 1
 O20 O 0.4114(17) 0.2770(16) 0.3523(11) 0.104(6) Uani 1 1 d . . . . .
 O9 O 0.3474(15) 0.3095(15) 0.4393(11) 0.095(5) Uani 1 1 d . . . . .
 O25 O 0.199(5) 0.281(2) 0.324(3) 0.29(4) Uani 1 1 d . . . . .
 O6 O 0.210(3) 0.4323(19) 0.3617(19) 0.075(8) Uani 0.5 1 d . . P A 1
 W2 W 0.30783(16) 0.40493(14) 0.42567(13) 0.0598(10) Uani 0.5 1 d . . P A 2
 O1 O 0.302(4) 0.500000 0.410(3) 0.091(5) Uani 0.5 2 d S T P A 2
 O2 O 0.299(4) 0.412(4) 0.500000 0.091(5) Uani 0.5 2 d S T P A 2
 O5 O 0.214(3) 0.389(2) 0.4117(19) 0.073(8) Uani 0.5 1 d . . P A 2
 O18 O 0.3964(15) 0.4576(19) 0.2576(9) 0.088(6) Uani 1 1 d . . . . .
 O3 O 0.308(3) 0.377(3) 0.4315(19) 0.091(5) Uani 0.75 1 d . U P A 1

loop_
  _atom_site_aniso_label
  _atom_site_aniso_U_11
  _atom_site_aniso_U_22
  _atom_site_aniso_U_33
  _atom_site_aniso_U_23
  _atom_site_aniso_U_13
  _atom_site_aniso_U_12
 W5 0.0677(16) 0.314(4) 0.0564(13) -0.0180(16) -0.0128(8) -0.0111(15)
 W4 0.078(2) 0.283(6) 0.0433(17) 0.000 -0.0056(13) 0.000
 W6 0.0536(15) 0.314(4) 0.0887(18) -0.0212(19) -0.0036(9) -0.0105(15)
 W3 0.039(2) 0.087(3) 0.056(2) 0.000 0.000 -0.0050(16)
 W1 0.0461(16) 0.083(2) 0.0475(16) -0.0024(12) -0.0119(10) -0.0006(11)
 Ni1 0.097(8) 0.308(17) 0.077(6) -0.050(8) -0.011(5) 0.001(8)
 P2 0.033(10) 0.137(13) 0.046(9) -0.043(10) 0.000 0.000
 P3 0.032(14) 0.13(2) 0.054(12) 0.000 0.000 0.000
 P1 0.037(10) 0.154(15) 0.041(10) -0.017(8) 0.000 0.000
 O16 0.075(15) 0.15(4) 0.037(15) 0.000 0.000 0.000
 O22 0.061(15) 0.190(19) 0.10(2) -0.021(17) 0.000 0.000
 O8 0.050(10) 0.192(11) 0.064(9) -0.010(8) -0.017(8) -0.016(10)
 O7 0.078(2) 0.283(6) 0.0433(17) 0.000 -0.0056(13) 0.000
 O17 0.083(16) 0.22(4) 0.045(12) 0.000 -0.011(14) 0.000
 O21 0.055(13) 0.205(16) 0.072(16) 0.003(14) -0.011(13) -0.023(14)
 O19 0.085(17) 0.21(3) 0.036(14) -0.032(15) 0.000 0.000
 O24 0.100(17) 0.27(2) 0.073(16) -0.039(16) -0.033(14) -0.02(2)
 O13 0.056(13) 0.159(15) 0.041(9) -0.027(9) 0.000 0.000
 O14 0.056(13) 0.162(14) 0.059(12) -0.011(9) 0.000 0.000
 O15 0.074(15) 0.18(2) 0.035(14) 0.000 0.000 0.000
 O23 0.10(3) 0.10(3) 0.075(17) 0.000 0.000 -0.007(14)
 O4 0.05(2) 0.12(3) 0.08(3) 0.000 0.000 0.000(17)
 Na1 0.05(2) 0.135(10) 0.075(9) 0.000 0.000 0.000
 K1 0.051(14) 0.080(17) 0.022(10) 0.000 0.000 0.000
 O26 0.13(4) 0.34(3) 0.15(4) 0.11(4) -0.02(3) 0.04(3)
 O11 0.049(13) 0.150(17) 0.032(16) -0.031(17) 0.002(8) 0.013(9)
 O12 0.053(13) 0.09(2) 0.060(15) -0.012(11) 0.013(8) 0.006(9)
 O10 0.037(16) 0.12(2) 0.08(3) 0.000 0.000 -0.003(12)
 O20 0.10(2) 0.162(15) 0.052(11) -0.037(11) -0.004(8) -0.026(10)
 O9 0.054(11) 0.160(10) 0.072(11) -0.019(9) -0.015(9) 0.014(9)
 O25 0.38(7) 0.16(3) 0.33(6) -0.08(4) 0.20(6) -0.18(4)
 O6 0.094(16) 0.07(3) 0.06(2) -0.026(15) -0.012(14) 0.005(11)
 W2 0.0479(17) 0.071(2) 0.0603(18) -0.0029(14) -0.0084(11) -0.0058(13)
 O1 0.062(9) 0.135(8) 0.078(8) 0.000 -0.002(6) 0.000
 O2 0.062(9) 0.135(8) 0.078(8) 0.000 -0.002(6) 0.000
 O5 0.057(16) 0.09(2) 0.07(2) 0.011(19) -0.004(11) 0.016(13)
 O18 0.041(11) 0.202(17) 0.020(10) -0.006(6) -0.009(7) -0.017(7)
 O3 0.062(9) 0.135(8) 0.078(8) 0.000 -0.002(6) 0.000

_geom_special_details
;
 All esds (except the esd in the dihedral angle between two l.s. planes)
 are estimated using the full covariance matrix.  The cell esds are taken
 into account individually in the estimation of esds in distances, angles
 and torsion angles; correlations between esds in cell parameters are only
 used when they are defined by crystal symmetry.  An approximate (isotropic)
 treatment of cell esds is used for estimating esds involving l.s. planes.
;
loop_
  _geom_bond_atom_site_label_1
  _geom_bond_atom_site_label_2
  _geom_bond_distance
  _geom_bond_site_symmetry_2
  _geom_bond_publ_flag
 W5 O8 1.86(3) . ?
 W5 O19 1.875(19) . ?
 W5 O24 1.70(3) . ?
 W5 O13 2.20(2) . ?
 W5 O20 1.96(4) . ?
 W5 O18 2.84(4) . ?
 W4 W4 3.220(8) 2_665 ?
 W4 O16 1.80(2) . ?
 W4 O7 2.01(4) . ?
 W4 O17 1.63(4) . ?
 W4 O15 2.34(3) . ?
 W4 O18 0.99(4) . ?
 W4 O18 0.99(4) 11_565 ?
 W6 O22 1.90(3) . ?
 W6 O21 1.74(3) . ?
 W6 O14 2.24(3) . ?
 W6 O23 1.901(3) . ?
 W6 O20 1.93(3) . ?
 W6 O9 1.86(3) . ?
 W3 O4 1.72(7) . ?
 W3 Na1 3.595(4) . ?
 W3 O10 2.34(6) . ?
 W3 O9 1.82(3) . ?
 W3 O9 1.82(3) 10_556 ?
 W3 O3 1.89(5) 10_556 ?
 W3 O3 1.89(5) . ?
 W1 W1 2.743(6) 11_565 ?
 W1 O8 1.66(3) . ?
 W1 O7 2.14(3) . ?
 W1 Na1 3.308(3) . ?
 W1 O12 2.25(5) . ?
 W1 O6 1.80(5) . ?
 W1 O3 1.93(5) . ?
 Ni1 O24 2.18(4) 13 ?
 Ni1 O24 2.18(4) . ?
 Ni1 O26 2.23(5) . ?
 Ni1 O26 2.23(5) 13 ?
 Ni1 O25 2.16(6) 13 ?
 Ni1 O25 2.16(6) . ?
 P2 O13 1.72(4) . ?
 P2 O14 1.98(6) . ?
 P2 O11 1.57(5) 12_655 ?
 P2 O11 1.57(5) . ?
 P3 O14 1.46(4) . ?
 P3 O14 1.46(4) 10_556 ?
 P3 O10 1.58(8) . ?
 P3 O10 1.58(8) 3_656 ?
 P1 O13 1.33(5) . ?
 P1 O15 1.83(4) . ?
 P1 O12 1.53(5) 12_655 ?
 P1 O12 1.53(5) . ?
 O8 W2 2.08(3) . ?
 Na1 W2 2.843(3) 4_566 ?
 Na1 W2 2.843(3) 10_556 ?
 Na1 W2 2.843(3) 11_565 ?
 Na1 W2 2.843(3) . ?
 Na1 O1 2.23(8) . ?
 Na1 O1 2.23(8) 10_556 ?
 Na1 O2 2.01(9) 11_565 ?
 Na1 O2 2.01(9) . ?
 O11 W2 2.17(5) . ?
 O9 O3 1.70(6) . ?
 W2 O1 2.195(15) . ?
 W2 O2 1.863(11) . ?
 W2 O5 1.73(5) . ?

loop_
  _geom_angle_atom_site_label_1
  _geom_angle_atom_site_label_2
  _geom_angle_atom_site_label_3
  _geom_angle
  _geom_angle_site_symmetry_1
  _geom_angle_site_symmetry_3
  _geom_angle_publ_flag
 O8 W5 O19 157.6(13) . . ?
 O8 W5 O13 85.6(10) . . ?
 O8 W5 O20 87.1(14) . . ?
 O8 W5 O18 77.5(13) . . ?
 O19 W5 O13 72.0(12) . . ?
 O19 W5 O20 92.5(19) . . ?
 O19 W5 O18 98.3(18) . . ?
 O24 W5 O8 100.8(16) . . ?
 O24 W5 O19 101.5(17) . . ?
 O24 W5 O13 173.6(16) . . ?
 O24 W5 O20 96.1(19) . . ?
 O24 W5 O18 95.8(18) . . ?
 O13 W5 O18 85.4(13) . . ?
 O20 W5 O13 84.2(14) . . ?
 O20 W5 O18 162.0(10) . . ?
 O16 W4 W4 26.3(13) . 2_665 ?
 O16 W4 O7 155.3(18) . . ?
 O16 W4 O15 72.8(15) . . ?
 O7 W4 W4 129.1(12) . 2_665 ?
 O7 W4 O15 82.5(15) . . ?
 O17 W4 W4 128.6(15) . 2_665 ?
 O17 W4 O16 102.3(19) . . ?
 O17 W4 O7 102(2) . . ?
 O17 W4 O15 175.1(17) . . ?
 O15 W4 W4 46.6(8) . 2_665 ?
 O18 W4 W4 102.8(19) . 2_665 ?
 O18 W4 W4 102.8(19) 11_565 2_665 ?
 O18 W4 O16 104.0(19) . . ?
 O18 W4 O16 104.0(19) 11_565 . ?
 O18 W4 O7 77.6(18) 11_565 . ?
 O18 W4 O7 77.6(18) . . ?
 O18 W4 O17 86.4(15) 11_565 . ?
 O18 W4 O17 86.4(15) . . ?
 O18 W4 O15 94.7(15) 11_565 . ?
 O18 W4 O15 94.7(15) . . ?
 O18 W4 O18 152(4) 11_565 . ?
 O22 W6 O14 72.6(17) . . ?
 O22 W6 O23 98(2) . . ?
 O22 W6 O20 90.2(18) . . ?
 O21 W6 O22 96.6(19) . . ?
 O21 W6 O14 169.2(14) . . ?
 O21 W6 O23 108.7(16) . . ?
 O21 W6 O20 93.7(13) . . ?
 O21 W6 O9 108.9(15) . . ?
 O23 W6 O14 74.2(15) . . ?
 O23 W6 O20 154.7(15) . . ?
 O20 W6 O14 86.1(13) . . ?
 O9 W6 O22 154.2(18) . . ?
 O9 W6 O14 81.9(13) . . ?
 O9 W6 O23 77.2(15) . . ?
 O9 W6 O20 84.7(14) . . ?
 O4 W3 Na1 106(3) . . ?
 O4 W3 O10 178(3) . . ?
 O4 W3 O9 105.2(16) . . ?
 O4 W3 O9 105.2(16) . 10_556 ?
 O4 W3 O3 96.9(18) . . ?
 O4 W3 O3 96.9(18) . 10_556 ?
 O10 W3 Na1 72(2) . . ?
 O9 W3 Na1 113.6(12) 10_556 . ?
 O9 W3 Na1 113.6(12) . . ?
 O9 W3 O10 75.9(13) . . ?
 O9 W3 O10 75.9(13) 10_556 . ?
 O9 W3 O9 112.2(18) . 10_556 ?
 O9 W3 O3 157.0(16) . 10_556 ?
 O9 W3 O3 55(2) . . ?
 O9 W3 O3 157.0(16) 10_556 . ?
 O9 W3 O3 55(2) 10_556 10_556 ?
 O3 W3 Na1 64.6(18) . . ?
 O3 W3 Na1 64.6(18) 10_556 . ?
 O3 W3 O10 82.2(16) 10_556 . ?
 O3 W3 O10 82.2(16) . . ?
 O3 W3 O3 129(4) 10_556 . ?
 W1 W1 Na1 65.50(5) 11_565 . ?
 O8 W1 W1 144.8(11) . 11_565 ?
 O8 W1 O7 96.5(13) . . ?
 O8 W1 Na1 137.9(10) . . ?
 O8 W1 O12 76.4(14) . . ?
 O8 W1 O6 99.9(15) . . ?
 O8 W1 O3 72.7(19) . . ?
 O7 W1 W1 50.0(7) . 11_565 ?
 O7 W1 Na1 113.3(8) . . ?
 O7 W1 O12 88.0(18) . . ?
 O12 W1 W1 90.0(11) . 11_565 ?
 O12 W1 Na1 75.9(15) . . ?
 O6 W1 W1 95.3(14) . 11_565 ?
 O6 W1 O7 97(2) . . ?
 O6 W1 Na1 105.0(17) . . ?
 O6 W1 O12 174.5(19) . . ?
 O6 W1 O3 95(2) . . ?
 O3 W1 W1 137.3(16) . 11_565 ?
 O3 W1 O7 165.3(18) . . ?
 O3 W1 Na1 71.8(16) . . ?
 O3 W1 O12 79.8(19) . . ?
 O24 Ni1 O24 180.0 13 . ?
 O24 Ni1 O26 104(2) 13 13 ?
 O24 Ni1 O26 76(2) . 13 ?
 O24 Ni1 O26 104(2) . . ?
 O24 Ni1 O26 76(2) 13 . ?
 O26 Ni1 O26 180(3) . 13 ?
 O25 Ni1 O24 91.6(17) . . ?
 O25 Ni1 O24 88.4(17) 13 . ?
 O25 Ni1 O24 88.4(17) . 13 ?
 O25 Ni1 O24 91.6(17) 13 13 ?
 O25 Ni1 O26 92(3) . . ?
 O25 Ni1 O26 88(3) . 13 ?
 O25 Ni1 O26 92(3) 13 13 ?
 O25 Ni1 O26 88(3) 13 . ?
 O25 Ni1 O25 179.998(10) 13 . ?
 O13 P2 O14 100(2) . . ?
 O11 P2 O13 113(2) . . ?
 O11 P2 O13 113(2) 12_655 . ?
 O11 P2 O14 110(3) . . ?
 O11 P2 O14 110(3) 12_655 . ?
 O14 P3 O14 145(5) 10_556 . ?
 O14 P3 O10 101.7(16) 10_556 . ?
 O14 P3 O10 101.7(16) . 3_656 ?
 O14 P3 O10 101.7(16) . . ?
 O14 P3 O10 101.7(16) 10_556 3_656 ?
 O10 P3 O10 95(6) 3_656 . ?
 O13 P1 O15 127(2) . . ?
 O13 P1 O12 104(3) . 12_655 ?
 O13 P1 O12 104(3) . . ?
 O12 P1 O15 108(2) 12_655 . ?
 O12 P1 O15 108(2) . . ?
 O12 P1 O12 105(4) 12_655 . ?
 W4 O16 W4 127(3) 2_665 . ?
 W6 O22 W6 120(3) 12_655 . ?
 W5 O8 W2 153.8(15) . . ?
 W1 O8 W5 152(2) . . ?
 W4 O7 W1 135.7(12) . 11_565 ?
 W4 O7 W1 135.7(12) . . ?
 W1 O7 W1 79.9(14) 11_565 . ?
 W5 O19 W5 121(2) . 12_655 ?
 W5 O24 Ni1 146(2) . . ?
 W5 O13 W5 95.3(13) . 12_655 ?
 P2 O13 W5 127.3(12) . . ?
 P1 O13 W5 121.2(17) . 12_655 ?
 P1 O13 W5 121.2(17) . . ?
 W6 O14 W6 94.9(17) 12_655 . ?
 P2 O14 W6 122.2(12) . . ?
 P3 O14 W6 114.2(19) . 12_655 ?
 P3 O14 W6 114.2(19) . . ?
 W4 O15 W4 86.9(16) . 2_665 ?
 P1 O15 W4 115.5(7) 2_665 2_665 ?
 P1 O15 W4 115.5(7) 2_665 . ?
 P1 O15 W4 115.5(7) . . ?
 P1 O15 W4 115.5(7) . 2_665 ?
 P1 O15 P1 107(3) 2_665 . ?
 W6 O23 W6 175(2) 10_556 . ?
 W1 Na1 W1 49.00(10) 4_566 10_556 ?
 W1 Na1 W1 131.00(10) 4_566 11_565 ?
 W1 Na1 W1 131.00(10) . 10_556 ?
 W1 Na1 W1 179.7(18) 11_565 10_556 ?
 W1 Na1 W1 49.00(10) . 11_565 ?
 W1 Na1 W1 179.7(18) . 4_566 ?
 O1 Na1 W2 130.5(2) 10_556 . ?
 O1 Na1 W2 49.48(11) . . ?
 O2 Na1 W2 40.8(2) . . ?
 O2 Na1 W2 139.1(4) 11_565 . ?
 O2 Na1 O1 89.7(3) . . ?
 O2 Na1 O1 89.7(3) 11_565 . ?
 O2 Na1 O2 170(5) 11_565 . ?
 P2 O11 W2 131(3) . . ?
 P1 O12 W1 127(3) . . ?
 P3 O10 W3 120(4) . . ?
 W6 O20 W5 153.0(18) . . ?
 W3 O9 W6 135.5(17) . . ?
 O3 O9 W6 158(2) . . ?
 O3 O9 W3 64.7(19) . . ?
 O8 W2 Na1 143.2(11) . . ?
 O8 W2 O11 84.8(12) . . ?
 O8 W2 O9 77.6(12) . . ?
 O8 W2 O1 97(2) . . ?
 O11 W2 Na1 75.6(16) . . ?
 O11 W2 O9 81.1(18) . . ?
 O11 W2 O1 84(3) . . ?
 O9 W2 Na1 128.1(8) . . ?
 O1 W2 Na1 51(2) . . ?
 O1 W2 O9 165(2) . . ?
 O2 W2 O8 163(3) . . ?
 O2 W2 Na1 45(3) . . ?
 O2 W2 O11 84(2) . . ?
 O2 W2 O9 88(3) . . ?
 O2 W2 O1 95(3) . . ?
 O5 W2 O8 92.7(17) . . ?
 O5 W2 Na1 107(2) . . ?
 O5 W2 O11 177(2) . . ?
 O5 W2 O9 97.1(18) . . ?
 O5 W2 O1 97(2) . . ?
 O5 W2 O2 98(3) . . ?
 W2 O1 Na1 80(2) . . ?
 W2 O1 Na1 80(2) 11_565 . ?
 W2 O1 W2 159(4) 11_565 . ?
 W2 O2 Na1 94(3) . . ?
 W2 O2 Na1 94(3) 10_556 . ?
 W4 O18 W5 156.2(19) . . ?
 W3 O3 W1 158(3) . . ?
 O9 O3 W3 60.7(19) . . ?
 O9 O3 W1 138(3) . . ?

loop_
  _geom_torsion_atom_site_label_1
  _geom_torsion_atom_site_label_2
  _geom_torsion_atom_site_label_3
  _geom_torsion_atom_site_label_4
  _geom_torsion
  _geom_torsion_site_symmetry_1
  _geom_torsion_site_symmetry_2
  _geom_torsion_site_symmetry_3
  _geom_torsion_site_symmetry_4
  _geom_torsion_publ_flag
 W4 W4 O18 W5 46(6) 2_665 . . . ?
 W6 O9 O3 W3 -161(6) . . . . ?
 W6 O9 O3 W1 3(10) . . . . ?
 W3 O9 O3 W1 165(5) . . . . ?
 W1 W1 O8 W5 8(4) 11_565 . . . ?
 O16 W4 O18 W5 73(6) . . . . ?
 O22 W6 O9 W3 -92(5) . . . . ?
 O22 W6 O9 O3 63(8) . . . . ?
 O8 W5 O19 W5 7(7) . . . 12_655 ?
 O8 W5 O24 Ni1 -60(5) . . . . ?
 O8 W2 O2 Na1 126(8) . . . . ?
 O8 W2 O2 W2 -3(29) . . . 10_556 ?
 O7 W4 O16 W4 0.000(2) . . . 2_665 ?
 O7 W4 O18 W5 -82(6) . . . . ?
 O7 W1 O8 W5 24(3) . . . . ?
 O17 W4 O16 W4 180.000(1) . . . 2_665 ?
 O17 W4 O18 W5 175(6) . . . . ?
 O21 W6 O9 W3 96(2) . . . . ?
 O21 W6 O9 O3 -108(7) . . . . ?
 O19 W5 O8 W1 57(6) . . . . ?
 O19 W5 O8 W2 -48(8) . . . . ?
 O19 W5 O24 Ni1 122(5) . . . . ?
 O24 W5 O8 W1 -118(3) . . . . ?
 O24 W5 O8 W2 137(4) . . . . ?
 O24 W5 O19 W5 -179(3) . . . 12_655 ?
 O13 W5 O8 W1 62(3) . . . . ?
 O13 W5 O8 W2 -43(4) . . . . ?
 O13 W5 O19 W5 1(3) . . . 12_655 ?
 O13 P2 O11 W2 49(6) . . . . ?
 O13 P1 O15 W4 -49.6(12) . . . 2_665 ?
 O13 P1 O15 W4 49.6(12) . . . . ?
 O13 P1 O15 P1 180.000(9) . . . 2_665 ?
 O13 P1 O12 W1 -74(4) . . . . ?
 O14 W6 O9 W3 -85(2) . . . . ?
 O14 W6 O9 O3 71(7) . . . . ?
 O14 P2 O13 W5 -68(3) . . . 12_655 ?
 O14 P2 O13 W5 68(3) . . . . ?
 O14 P2 O11 W2 -62(4) . . . . ?
 O14 P3 O14 W6 -53.8(19) 10_556 . . 12_655 ?
 O14 P3 O14 W6 53.8(19) 10_556 . . . ?
 O14 P3 O10 W3 -77(2) 10_556 . . . ?
 O14 P3 O10 W3 77(2) . . . . ?
 O15 W4 O16 W4 0.000(1) . . . 2_665 ?
 O15 W4 O18 W5 -1(6) . . . . ?
 O15 P1 O13 W5 59.8(18) . . . 12_655 ?
 O15 P1 O13 W5 -59.8(18) . . . . ?
 O15 P1 O12 W1 63(4) . . . . ?
 O23 W6 O9 W3 -9(3) . . . . ?
 O23 W6 O9 O3 146(7) . . . . ?
 O4 W3 O9 W6 -102(3) . . . . ?
 O4 W3 O9 O3 88(3) . . . . ?
 O4 W3 O3 W1 104(7) . . . . ?
 O4 W3 O3 O9 -104(3) . . . . ?
 Na1 W3 O9 W6 142(2) . . . . ?
 Na1 W3 O9 O3 -28(2) . . . . ?
 Na1 W3 O3 W1 0(7) . . . . ?
 Na1 W3 O3 O9 152(2) . . . . ?
 Na1 W1 O8 W5 -112(3) . . . . ?
 Na1 W2 O2 W2 -129(22) . . . 10_556 ?
 O11 P2 O13 W5 175(3) . . . 12_655 ?
 O11 P2 O13 W5 48(5) 12_655 . . 12_655 ?
 O11 P2 O13 W5 -48(5) . . . . ?
 O11 P2 O13 W5 -175(3) 12_655 . . . ?
 O11 P2 O11 W2 177.6(11) 12_655 . . . ?
 O11 W2 O2 Na1 75(3) . . . . ?
 O11 W2 O2 W2 -54(21) . . . 10_556 ?
 O12 W1 O8 W5 -62(3) . . . . ?
 O12 P1 O13 W5 -175(2) . . . 12_655 ?
 O12 P1 O13 W5 66(3) . . . . ?
 O12 P1 O13 W5 175(2) 12_655 . . . ?
 O12 P1 O13 W5 -66(3) 12_655 . . 12_655 ?
 O12 P1 O15 W4 74(3) 12_655 . . 2_665 ?
 O12 P1 O15 W4 -74(3) . . . . ?
 O12 P1 O15 W4 173(2) 12_655 . . . ?
 O12 P1 O15 W4 -173(2) . . . 2_665 ?
 O12 P1 O15 P1 -56(2) 12_655 . . 2_665 ?
 O12 P1 O15 P1 56(2) . . . 2_665 ?
 O12 P1 O12 W1 177.9(9) 12_655 . . . ?
 O10 W3 O9 W6 80(3) . . . . ?
 O10 W3 O9 O3 -90(3) . . . . ?
 O10 W3 O3 W1 -74(7) . . . . ?
 O10 W3 O3 O9 78(2) . . . . ?
 O10 P3 O14 W6 77(4) 3_656 . . 12_655 ?
 O10 P3 O14 W6 175(3) . . . 12_655 ?
 O10 P3 O14 W6 -175(3) 3_656 . . . ?
 O10 P3 O14 W6 -77(4) . . . . ?
 O10 P3 O10 W3 180.0 3_656 . . . ?
 O20 W5 O8 W1 147(3) . . . . ?
 O20 W5 O8 W2 42(4) . . . . ?
 O20 W5 O19 W5 -82(3) . . . 12_655 ?
 O20 W5 O24 Ni1 28(5) . . . . ?
 O20 W6 O9 W3 -172(3) . . . . ?
 O20 W6 O9 O3 -16(7) . . . . ?
 O9 W3 O9 W6 12(4) 10_556 . . . ?
 O9 W3 O9 O3 -158(2) 10_556 . . . ?
 O9 W3 O3 W1 -91(9) 10_556 . . . ?
 O9 W3 O3 W1 -152(8) . . . . ?
 O9 W3 O3 O9 61(6) 10_556 . . . ?
 O9 W2 O2 Na1 156(3) . . . . ?
 O9 W2 O2 W2 27(21) . . . 10_556 ?
 O6 W1 O8 W5 122(3) . . . . ?
 O1 W2 O2 Na1 -9(3) . . . . ?
 O1 W2 O2 W2 -138(21) . . . 10_556 ?
 O5 W2 O2 Na1 -107(3) . . . . ?
 O5 W2 O2 W2 124(21) . . . 10_556 ?
 O18 W5 O8 W1 -24(3) . . . . ?
 O18 W5 O8 W2 -129(4) . . . . ?
 O18 W5 O19 W5 84(3) . . . 12_655 ?
 O18 W5 O24 Ni1 -138(5) . . . . ?
 O18 W4 O16 W4 90.7(15) 11_565 . . 2_665 ?
 O18 W4 O16 W4 -90.7(15) . . . 2_665 ?
 O18 W4 O18 W5 -110(7) 11_565 . . . ?
 O3 W3 O9 W6 62(6) 10_556 . . . ?
 O3 W3 O9 W6 170(3) . . . . ?
 O3 W3 O9 O3 -108(6) 10_556 . . . ?
 O3 W3 O3 W1 -1(10) 10_556 . . . ?
 O3 W3 O3 O9 151(2) 10_556 . . . ?
 O3 W1 O8 W5 -145(4) . . . . ?

_shelx_res_file
;
TITL Ni_PEG_Immm
    ni-peg-immm.res
    created by SHELXL-2018/3 at 16:22:46 on 08-Aug-2022
REM Old TITL solve_a.res in Immm
REM SHELXT solution in Immm: R1 0.263, Rweak 0.009, Alpha 0.024
REM <I/s> 0.000 for 0 systematic absences, Orientation as input
REM Formula found by SHELXT: Na5 O13
CELL 0.71073 17.6668 22.7147 24.8808 90 90 90
ZERR 2 0.0012 0.0015 0.0017 0 0 0
LATT 2
SYMM -X,-Y,+Z
SYMM -X,+Y,-Z
SYMM +X,-Y,-Z
SFAC K Na Ni O P W
UNIT 2 2 8 252 10 60
RIGU 0.002 0.004
ISOR 0.01 0.02 W4 W5 W6
EADP O7 W4
ISOR 0.01 0.02 O3
EADP O3 O2 O1

L.S. 20 0 254
PLAN  40
SIZE 0.02 0.18 0.12
TEMP -173.15
CONF
CONN 3 O9
BIND O18 W5
ABIN
MORE -1
list 4
fmap 2
acta 50
OMIT 0 16 6
OMIT 5 16 5
OMIT 5 20 7
OMIT 1 22 7
OMIT 0 3 9
OMIT 4 19 7
REM <olex2.extras>
REM <HklSrc "%.\\solve_sq.hkl">
REM </olex2.extras>

WGHT    0.200000
FVAR       0.03877
W5    6    0.407828    0.342536    0.301263    11.00000    0.06775    0.31423 =
         0.05643   -0.01795   -0.01285   -0.01113
W4    6    0.408860    0.500000    0.253710    10.50000    0.07837    0.28323 =
         0.04329    0.00000   -0.00563    0.00000
W6    6    0.406788    0.244136    0.423664    11.00000    0.05362    0.31437 =
         0.08871   -0.02116   -0.00365   -0.01046
PART 1
W3    6    0.307717    0.341717    0.500000    10.25000    0.03871    0.08658 =
         0.05592    0.00000    0.00000   -0.00500
W1    6    0.308538    0.439609    0.379029    10.50000    0.04613    0.08340 =
         0.04748   -0.00239   -0.01194   -0.00061
PART 0
NI1   3    0.250000    0.250000    0.250000    10.50000    0.09688    0.30774 =
         0.07737   -0.05032   -0.01065    0.00132
PART 2
P2    5    0.500000    0.389644    0.419034    10.25000    0.03314    0.13685 =
         0.04567   -0.04257    0.00000    0.00000
PART 1
P3    5    0.500000    0.326224    0.500000    10.12500    0.03191    0.13191 =
         0.05409    0.00000    0.00000    0.00000
P1    5    0.500000    0.435041    0.365700    10.25000    0.03650    0.15403 =
         0.04106   -0.01673    0.00000    0.00000
PART 0
O16   4    0.500000    0.500000    0.221783    10.25000    0.07541    0.14886 =
         0.03714    0.00000    0.00000    0.00000
O22   4    0.500000    0.204377    0.411725    10.50000    0.06058    0.19036 =
         0.09911   -0.02145    0.00000    0.00000
O8    4    0.343077    0.379868    0.349372    11.00000    0.05016    0.19181 =
         0.06388   -0.01019   -0.01714   -0.01634
O7    4    0.337151    0.500000    0.316471    10.50000    0.07837    0.28323 =
         0.04329    0.00000   -0.00563    0.00000
O17   4    0.351227    0.500000    0.202405    10.50000    0.08268    0.21797 =
         0.04529    0.00000   -0.01061    0.00000
O21   4    0.348117    0.186486    0.404426    11.00000    0.05510    0.20536 =
         0.07230    0.00255   -0.01059   -0.02293
O19   4    0.500000    0.320744    0.269641    10.50000    0.08464    0.21256 =
         0.03584   -0.03237    0.00000    0.00000
O24   4    0.344444    0.311109    0.258691    11.00000    0.10037    0.26671 =
         0.07312   -0.03883   -0.03317   -0.02248
O13   4    0.500000    0.379024    0.350702    10.50000    0.05623    0.15914 =
         0.04148   -0.02651    0.00000    0.00000
O14   4    0.500000    0.306826    0.444119    10.50000    0.05645    0.16223 =
         0.05851   -0.01121    0.00000    0.00000
O15   4    0.500000    0.500000    0.322035    10.25000    0.07447    0.18329 =
         0.03490    0.00000    0.00000    0.00000
O23   4    0.410054    0.247191    0.500000    10.50000    0.10342    0.10117 =
         0.07491    0.00000    0.00000   -0.00659
O4    4    0.213836    0.321153    0.500000    10.25000    0.04990    0.11516 =
         0.07948    0.00000    0.00000    0.00017
NA1   2    0.308999    0.500000    0.500000    10.12500    0.04785    0.13507 =
         0.07467    0.00000    0.00000    0.00000

K1    1    0.000000    0.168786    0.500000    10.12500    0.05093    0.07996 =
         0.02244    0.00000    0.00000    0.00000
O26   4    0.291150    0.167589    0.289286    11.00000    0.13222    0.33967 =
         0.14611    0.10637   -0.01665    0.04227
PART 2
O11   4    0.426959    0.421697    0.440144    10.50000    0.04866    0.15016 =
         0.03188   -0.03112    0.00205    0.01341
PART 1
O12   4    0.431522    0.439695    0.403066    10.50000    0.05258    0.08849 =
         0.06031   -0.01214    0.01271    0.00587
O10   4    0.433730    0.373201    0.500000    10.25000    0.03657    0.11858 =
         0.08011    0.00000    0.00000   -0.00317
PART 0
O20   4    0.411411    0.277021    0.352326    11.00000    0.09773    0.16240 =
         0.05229   -0.03730   -0.00389   -0.02575
O9    4    0.347438    0.309472    0.439340    11.00000    0.05376    0.15966 =
         0.07196   -0.01870   -0.01499    0.01438
O25   4    0.199292    0.280600    0.323810    11.00000    0.38298    0.15943 =
         0.33349   -0.07545    0.20009   -0.18005
PART 1
O6    4    0.210185    0.432264    0.361705    10.50000    0.09413    0.06880 =
         0.06246   -0.02609   -0.01189    0.00494
PART 2
W2    6    0.307826    0.404928    0.425672    10.50000    0.04793    0.07115 =
         0.06034   -0.00293   -0.00838   -0.00580
O1    4    0.301706    0.500000    0.410406    10.25000    0.06205    0.13466 =
         0.07767    0.00000   -0.00152    0.00000
O2    4    0.298753    0.411875    0.500000    10.25000    0.06205    0.13466 =
         0.07767    0.00000   -0.00152    0.00000
O5    4    0.214013    0.388959    0.411749    10.50000    0.05665    0.09088 =
         0.07015    0.01086   -0.00379    0.01619
PART 0
O18   4    0.396389    0.457611    0.257567    11.00000    0.04058    0.20243 =
         0.02037   -0.00604   -0.00935   -0.01657
PART 1
O3    4    0.308217    0.377275    0.431539    10.75000    0.06205    0.13466 =
         0.07767    0.00000   -0.00152    0.00000
HKLF 4


REM  Ni_PEG_Immm
REM wR2 = 0.5925, GooF = S = 2.700, Restrained GooF = 2.938 for all data
REM R1 = 0.1664 for 3257 Fo > 4sig(Fo) and 0.2117 for all 4979 data
REM 256 parameters refined using 432 restraints

END

WGHT      0.2000      0.0000

REM Highest difference peak  8.781,  deepest hole -6.491,  1-sigma level  0.608
Q1    1   0.4068  0.2669  0.4247  11.00000  0.05    8.78
Q2    1   0.4030  0.3682  0.3008  11.00000  0.05    8.74
Q3    1   0.4060  0.2166  0.4287  11.00000  0.05    8.55
Q4    1   0.4095  0.4751  0.5000  10.50000  0.05    7.67
Q5    1   0.4065  0.3184  0.3019  11.00000  0.05    6.56
Q6    1   0.4009  0.4715  0.2534  11.00000  0.05    5.18
Q7    1   0.4121  0.3979  0.2595  11.00000  0.05    4.75
Q8    1   0.3064  0.5000  0.4524  10.50000  0.05    4.25
Q9    1   0.4073  0.1994  0.5000  10.50000  0.05    3.99
Q10   1   0.3075  0.4918  0.3789  11.00000  0.05    3.24
Q11   1   0.3068  0.2459  0.3774  11.00000  0.05    3.16
Q12   1   0.3063  0.4354  0.4661  11.00000  0.05    3.13
Q13   1   0.0000  0.1230  0.5000  10.25000  0.05    2.99
Q14   1   0.0000  0.2002  0.5000  10.25000  0.05    2.97
Q15   1   0.3085  0.3924  0.5000  10.50000  0.05    2.95
Q16   1   0.5000  0.3437  0.5000  10.25000  0.05    2.89
Q17   1   0.3074  0.5000  0.3014  10.50000  0.05    2.81
Q18   1   0.4058  0.3004  0.3752  11.00000  0.05    2.54
Q19   1   0.3059  0.4611  0.4224  11.00000  0.05    2.53
Q20   1   0.3101  0.2800  0.4237  11.00000  0.05    2.44
Q21   1   0.3459  0.2413  0.4276  11.00000  0.05    2.22
Q22   1   0.3075  0.1873  0.4515  11.00000  0.05    2.19
Q23   1   0.3070  0.3081  0.4540  11.00000  0.05    2.19
Q24   1   0.2119  0.3158  0.3089  11.00000  0.05    2.16
Q25   1   0.4151  0.4405  0.2801  11.00000  0.05    2.16
Q26   1   0.3072  0.3072  0.2995  11.00000  0.05    2.12
Q27   1   0.3055  0.4421  0.2258  11.00000  0.05    2.05
Q28   1   0.4003  0.5000  0.3024  10.50000  0.05    2.01
Q29   1   0.5000  0.4573  0.3116  10.50000  0.05    2.00
Q30   1   0.3097  0.1849  0.3024  11.00000  0.05    1.99
Q31   1   0.3092  0.1556  0.4103  11.00000  0.05    1.99
Q32   1   0.3009  0.2969  0.5000  10.50000  0.05    1.98
Q33   1   0.3064  0.4018  0.3372  11.00000  0.05    1.92
Q34   1   0.2167  0.3689  0.2999  11.00000  0.05    1.90
Q35   1   0.4099  0.4212  0.3738  11.00000  0.05    1.88
Q36   1   0.3217  0.4718  0.1983  11.00000  0.05    1.85
Q37   1   0.3566  0.1875  0.4331  11.00000  0.05    1.81
Q38   1   0.3100  0.3606  0.4230  11.00000  0.05    1.79
Q39   1   0.4036  0.3754  0.3779  11.00000  0.05    1.79
Q40   1   0.4009  0.4044  0.5000  10.50000  0.05    1.72
;
_shelx_res_checksum                32119
_shelx_hkl_file
;
   2   0   0  189.18    7.30
   4   0   0 3391.96  146.99
   4   0   0 3609.94  134.39
  -4   0   0 3458.15  143.89
   6   0   0 1469.05   60.19
   6   0   0 1660.13   60.09
  -6   0   0 1534.25   67.59
   8   0   0 1481.25   58.99
   8   0   0 1583.24   58.49
  10   0   0 9999.00  367.26
  10   0   0 9217.18  366.46
  12   0   0 1598.54   60.79
  12   0   0 1578.04   60.79
  14   0   0  198.78    8.40
  14   0   0  195.18    8.50
  16   0   0   63.59    4.20
  16   0   0   66.69    7.10
  18   0   0  575.24   26.20
  20   0   0  514.35   24.40
   1  -1   0 3376.26  128.59
   1  -1   0 2781.62  131.69
   3  -1   0 2392.36   98.39
   3  -1   0 2660.73   97.89
  -3   1   0 2638.54   97.59
   3   1   0 2493.85  100.29
   5  -1   0    6.90    0.80
   5   1   0    7.20    0.60
  -5   1   0    5.50    0.60
   5  -1   0    4.30    0.70
   7  -1   0 1020.00   38.50
   7   1   0  995.00   38.20
  -7   1   0 1022.00   38.10
   7  -1   0 1027.80   38.30
   7   1   0  934.11   38.70
   9   1   0   42.30    2.30
  -9   1   0   42.10    2.30
   9   1   0   42.70    2.20
  -9   1   0   42.80    2.00
   9  -1   0   41.40    2.60
   9  -1   0   42.90    2.30
  11   1   0 2172.48   85.59
  11  -1   0 2377.16   85.09
  11  -1   0 2239.08   86.99
  11   1   0 2122.19   84.69
  13   1   0  177.28    7.70
  13   1   0  181.88    7.60
  13  -1   0  183.18    7.90
  13  -1   0  178.18    7.90
  15   1   0   37.20    5.10
  15  -1   0   29.10    2.80
  15   1   0   29.80    2.60
  17  -1   0   55.99    7.00
  17   1   0   48.90    3.80
  17   1   0   56.49    6.80
  17  -1   0   53.39    4.10
  19  -1   0   17.10    4.30
  19   1   0   18.20    4.10
  21   1   0  266.27   15.40
  21  -1   0  260.47   15.60
   0   2   0  873.51   30.40
   0  -2   0  766.32   30.50
   0   2   0  716.73   30.70
  -2  -2   0  459.35   17.50
   2   2   0  474.45   17.20
  -2   2   0  455.35   17.40
   2  -2   0  433.16   17.40
  -2   2   0  440.76   17.20
   2  -2   0  428.96   17.20
   2   2   0  444.76   17.50
   4  -2   0  581.44   23.30
   4  -2   0  623.54   23.60
   4   2   0  593.74   23.80
   4   2   0  631.24   23.20
  -4   2   0  599.44   23.30
   6  -2   0 1426.46   60.09
   6   2   0 1579.14   60.19
   6   2   0 1568.64   68.19
   6  -2   0 1814.22   61.59
   6   2   0 1413.26   60.59
   6   2   0 1652.83   62.49
   8  -2   0  431.16   16.50
   8   2   0  409.16   15.90
   8   2   0  411.96   16.00
   8  -2   0  402.66   16.10
   8   2   0  412.36   15.90
   8   2   0  395.76   17.20
 -10   2   0   36.50    2.30
  10  -2   0   33.70    2.30
  10  -2   0   34.50    2.60
  10   2   0   30.40    2.00
  10   2   0   37.40    3.60
  10   2   0   35.40    1.90
  10   2   0   35.10    1.90
 -12   2   0  417.36   17.90
  12   2   0  463.95   18.10
  12   2   0  477.95   18.00
  12  -2   0  476.15   18.60
  12   2   0  462.25   20.10
  12  -2   0  466.55   18.40
  12   2   0  472.35   17.90
 -12   2   0  449.16   17.90
  14   2   0    9.10    2.40
  14  -2   0   12.60    1.50
  14   2   0   16.40    1.80
  14  -2   0   16.90    2.10
  16   2   0  346.07   16.30
  16   2   0  292.17   13.20
  16  -2   0  328.87   13.70
  18   2   0   -4.80    2.50
  18  -2   0   -0.40    1.30
  20  -2   0    6.90    3.50
  20   2   0    8.10    3.50
  -1  -3   0  647.94   25.80
   1   3   0  672.83   25.80
   1  -3   0  648.24   26.00
  -1   3   0  664.43   25.70
   1  -3   0  673.83   25.70
   1  -3   0  664.23   25.70
  -1   3   0  669.13   25.70
   1   3   0  673.83   25.50
  -1  -3   0  681.43   25.90
   3  -3   0   44.40    2.20
   3  -3   0   45.50    2.40
  -3  -3   0   46.60    2.60
   3   3   0   46.20    1.90
   3   3   0   45.20    2.50
   3  -3   0   43.60    2.40
  -3  -3   0   45.20    1.90
   5  -3   0  115.19    5.10
   5   3   0  119.59    5.70
   5  -3   0  124.49    5.40
   7  -3   0    0.80    0.50
   7   3   0    1.10    0.20
   7   3   0    1.40    0.20
   7   3   0    1.30    0.30
   7   3   0    0.90    0.90
   7  -3   0    1.80    0.70
   9   3   0   12.70    1.90
   9   3   0   13.20    0.80
   9  -3   0   12.30    1.50
   9   3   0   11.80    0.80
   9   3   0   12.20    1.10
   9  -3   0   10.20    1.30
  11   3   0  174.98    7.20
  11   3   0  170.28    6.80
 -11   3   0  167.78    7.60
  11  -3   0  176.78    7.90
  11   3   0  185.08    9.20
  11   3   0  164.98    6.90
  11  -3   0  179.98    7.60
  13   3   0   -0.60    0.50
  13  -3   0   -0.60    0.90
 -13   3   0   -1.50    0.60
  13   3   0   -3.00    1.40
  13  -3   0   -2.10    0.80
  15  -3   0   -2.00    1.10
  15   3   0   -1.40    2.00
  15  -3   0   -1.10    1.10
  15   3   0   -1.60    0.80
  17  -3   0   -1.00    1.30
  17   3   0   -5.00    2.30
  19   3   0   -5.20    2.50
  19  -3   0   -2.80    1.30
  21   3   0    0.30    3.40
  21  -3   0    3.20    3.80
   0   4   0  112.69    4.80
   0   4   0  111.89    5.10
   0  -4   0  119.49    5.10
   0   4   0  122.59    5.00
   0  -4   0  113.29    4.80
   0  -4   0  119.49    5.00
   2   4   0  479.85   18.60
   2  -4   0  449.86   18.40
  -2  -4   0  462.25   18.10
   2  -4   0  438.36   18.20
   2  -4   0  482.75   18.40
  -2  -4   0  479.95   18.60
  -2   4   0  498.45   18.50
   2   4   0  461.15   18.10
  -2   4   0  465.85   18.40
   4   4   0  732.43   28.10
   4  -4   0  709.63   27.60
  -4  -4   0  690.73   28.80
   4  -4   0  706.33   27.90
   4   4   0  735.93   27.40
   6  -4   0 1672.53   65.39
   6   4   0 1592.74   65.59
   6  -4   0 1852.61   66.79
   8  -4   0  244.98   10.30
   8   4   0  253.07    9.90
   8  -4   0  260.07   10.80
   8   4   0  246.38   11.30
  10  -4   0   -0.20    0.80
  10   4   0    0.30    0.50
  10   4   0    1.00    1.30
  10  -4   0   -0.20    0.60
  12   4   0  261.97   12.50
  12  -4   0  257.77   11.00
  12  -4   0  270.67   11.40
  12   4   0  256.77   10.50
 -12   4   0  254.17   11.10
  14   4   0    7.10    2.30
  14  -4   0    7.00    1.40
  14  -4   0    8.40    1.40
  16  -4   0  233.38   10.70
  16   4   0  241.88   12.90
  18   4   0   -2.10    2.60
  18  -4   0   -2.50    1.40
  20   4   0   -2.90    2.80
  20  -4   0   -1.30    1.50
   1  -5   0    2.20    0.50
   1  -5   0    3.30    0.70
  -1   5   0    4.30    0.80
   1   5   0    3.10    0.80
  -1  -5   0    2.20    0.80
   1  -5   0    3.10    0.70
  -1  -5   0    2.80    0.60
  -1   5   0    3.30    0.60
   1   5   0    3.80    0.60
   3  -5   0  320.17   13.20
   3   5   0  322.97   13.20
   3   5   0  322.77   12.60
   3  -5   0  310.47   12.80
  -3  -5   0  335.57   13.40
  -3  -5   0  316.47   12.60
  -3   5   0  320.17   13.10
   5   5   0 1174.58   43.90
   5  -5   0 1132.69   44.10
   5  -5   0 1147.79   44.50
  -5  -5   0 1099.09   43.80
   5   5   0 1180.88   44.60
   7   5   0   38.20    3.10
   7  -5   0   46.00    3.00
   7  -5   0   43.20    2.50
   9   5   0   41.90    3.50
   9   5   0   44.30    2.10
   9  -5   0   38.60    2.70
   9  -5   0   38.30    3.10
  11  -5   0   10.20    1.70
  11  -5   0   12.70    1.60
  11   5   0   13.70    2.30
  13   5   0  176.28    7.40
  13  -5   0  171.68    8.10
  13   5   0  173.18    9.40
 -13   5   0  166.38    8.10
  13  -5   0  184.78    8.40
  15   5   0  112.29    8.00
  15  -5   0  103.49    6.00
  15  -5   0  111.29    6.20
  17   5   0    1.60    2.60
  17  -5   0   -3.20    1.50
  19   5   0    7.20    3.40
  19  -5   0    5.30    1.90
   0  -6   0   65.99    3.60
   0  -6   0   69.79    3.40
   0   6   0   69.69    3.70
   0  -6   0   72.59    3.90
   2   6   0  577.54   22.80
   2  -6   0  553.94   22.30
  -2  -6   0  589.14   23.00
   2  -6   0  563.54   22.60
  -2   6   0  558.54   22.50
   2   6   0  578.84   22.20
  -2  -6   0  571.84   22.20
   4   6   0  140.39    6.80
   4  -6   0  152.48    6.80
  -4  -6   0  146.29    6.00
   4   6   0  146.39    6.00
   4  -6   0  138.59    6.30
   6  -6   0   11.30    1.60
   6  -6   0   15.60    1.90
   6   6   0    9.70    1.50
   8  -6   0  172.88    8.10
   8   6   0  173.28    6.90
   8  -6   0  171.78    7.70
   8   6   0  174.58    8.40
  10   6   0   48.70    2.50
  10  -6   0   46.50    3.40
  10   6   0   57.39    4.30
  10  -6   0   37.90    3.60
  12  -6   0   35.60    3.10
  12   6   0   41.00    2.40
  12  -6   0   33.80    3.60
  12   6   0   40.40    4.40
 -14   6   0   20.40    2.70
  14  -6   0   24.30    2.80
  14  -6   0   25.10    3.10
  14   6   0   19.80    3.10
  16  -6   0   71.49    5.30
  16  -6   0   54.99    5.10
  16   6   0   78.79    6.70
  18   6   0   15.30    3.70
  18  -6   0   13.50    2.30
  20   6   0    2.60    3.10
  20  -6   0    4.50    2.10
   1   7   0  821.32   32.60
  -1  -7   0  834.82   33.40
   1  -7   0  843.72   32.20
   1  -7   0  840.52   32.50
  -1  -7   0  831.72   32.30
  -1   7   0  805.52   32.40
   3   7   0   32.50    2.70
  -3   7   0   29.40    2.60
   3  -7   0   30.20    2.20
  -3  -7   0   28.10    1.90
   3  -7   0   26.70    2.50
   3   7   0   29.90    1.90
   5  -7   0 1455.85   55.19
   5   7   0 1397.76   55.19
   5   7   0 1516.25   54.59
  -5  -7   0 1342.07   54.19
   5  -7   0 1397.36   54.69
   7   7   0   55.39    4.00
   7  -7   0   63.29    4.20
   7  -7   0   63.59    3.50
  -7  -7   0   58.99    2.60
   9   7   0  151.08    6.10
   9  -7   0  152.88    7.40
   9   7   0  143.79    7.70
   9  -7   0  148.89    6.90
  11  -7   0  156.98    7.60
  11   7   0  171.38    8.80
  11   7   0  160.38    6.80
  11  -7   0  154.98    8.30
  13  -7   0  142.69    7.20
  13  -7   0  145.69    7.60
  13   7   0  144.89    8.40
  15   7   0  184.48   10.60
  15  -7   0  188.68    9.50
  15  -7   0  195.78    9.20
  17   7   0   88.89    7.50
  17  -7   0   87.29    6.10
  19  -7   0    2.00    2.00
  19   7   0    5.50    3.10
   0  -8   0  122.79    5.50
   0  -8   0   91.59    5.10
   0   8   0  108.79    5.60
  -2   8   0  259.77   11.40
   2   8   0  269.27   11.70
   2  -8   0  283.17   11.60
   2  -8   0  274.77   11.20
  -2  -8   0  255.67   11.10
  -4  -8   0  322.47   13.10
   4  -8   0  327.67   13.50
   4  -8   0  329.07   13.90
   4   8   0  329.97   13.10
   4   8   0  325.27   14.00
  -4   8   0  322.67   13.80
   6  -8   0  992.20   37.20
   6   8   0  945.91   37.20
  -6  -8   0  873.01   35.90
   6  -8   0  940.01   36.60
   8  -8   0  136.99    7.10
   8  -8   0  134.09    6.60
  -8  -8   0  128.69    5.50
   8   8   0  150.88    7.30
  10   8   0   35.60    3.90
  10  -8   0   33.30    4.00
  10  -8   0   31.00    3.00
  12  -8   0  147.49    7.30
  12   8   0  136.79    6.20
  12  -8   0  151.18    7.80
  12   8   0  146.89    8.30
  14  -8   0   11.20    2.00
  14   8   0   10.40    2.70
  14  -8   0   11.20    1.90
  16   8   0  158.08    9.80
  16  -8   0  157.98    8.50
  16  -8   0  162.88    8.60
  18  -8   0    0.30    2.00
  18   8   0    2.50    2.70
  20   8   0    1.40    3.20
  20  -8   0    3.30    2.40
   1  -9   0  147.19    6.80
  -1   9   0  147.19    7.10
  -1  -9   0  151.18    6.90
   1  -9   0  147.49    7.10
   1   9   0  165.78    7.40
  -3   9   0   24.50    2.30
  -3  -9   0   25.40    2.10
   3  -9   0   25.00    2.50
   3   9   0   20.40    2.70
   3  -9   0   27.50    2.30
   5  -9   0    3.90    1.40
   5   9   0    3.90    1.40
   5  -9   0    5.40    1.10
  -5  -9   0    5.70    0.90
   7  -9   0  147.09    6.90
  -7  -9   0  143.79    6.20
   7  -9   0  150.08    7.50
   7   9   0  141.79    7.50
  -9  -9   0    8.80    0.70
   9  -9   0    9.60    1.70
   9  -9   0    7.20    1.30
   9   9   0    6.50    1.70
  11  -9   0  169.38    8.10
  11   9   0  177.38    9.40
  11  -9   0  175.68    8.60
  11   9   0  152.48    7.10
  13  -9   0    5.40    1.70
  13   9   0    3.30    2.10
  13  -9   0    3.70    1.40
  15   9   0    3.00    2.40
  15  -9   0    3.40    1.80
  15  -9   0    3.90    1.80
 -15   9   0    3.50    1.50
  17  -9   0   12.60    2.40
  17   9   0   12.80    3.40
  17  -9   0   10.60    2.30
  19   9   0   -0.30    3.40
  19  -9   0    2.70    2.30
   0 -10   0  172.68    8.20
   0  10   0  196.28    8.70
   0 -10   0  187.58    8.60
   2 -10   0   18.10    2.00
  -2  10   0   15.90    1.90
   2  10   0   17.90    2.30
  -2 -10   0   16.90    2.00
   2 -10   0   12.30    1.70
  -4 -10   0   64.29    3.70
   4 -10   0   66.49    3.90
  -4  10   0   57.89    4.20
   4  10   0   65.59    4.60
   4 -10   0   66.99    4.30
  -6 -10   0  289.07   12.00
   6  10   0  295.77   13.30
   6 -10   0  286.17   12.50
   6 -10   0  299.57   13.20
   8  10   0    2.30    1.60
   8 -10   0    3.50    1.10
  -8 -10   0    3.60    0.60
   8 -10   0    2.20    1.40
  10 -10   0   81.39    5.00
  10  10   0   67.89    3.80
  10 -10   0   83.09    5.90
  10  10   0   74.19    5.50
  12 -10   0   27.70    3.50
  12  10   0   21.00    3.20
  12 -10   0   19.70    2.60
  14 -10   0   12.50    2.10
  14  10   0   10.30    2.80
  14 -10   0   10.40    2.30
  16 -10   0    4.70    2.30
  16 -10   0    7.70    2.30
  16  10   0    4.30    3.30
  18 -10   0    8.00    2.40
  18  10   0    7.40    3.60
   1  11   0   39.90    3.40
   1 -11   0   38.10    2.90
  -1  11   0   36.90    3.10
  -1 -11   0   39.80    3.10
   1 -11   0   37.60    3.30
   3 -11   0   16.50    2.20
   3 -11   0   20.50    2.30
   3  11   0   13.30    2.20
  -3 -11   0   19.40    2.30
  -3  11   0   20.80    2.50
   5  11   0   15.00    2.40
   7 -11   0   41.80    3.90
  -7 -11   0   39.70    2.60
   7 -11   0   38.30    3.20
  -9 -11   0    1.20    0.60
   9 -11   0    2.80    1.70
   9  11   0   -3.50    1.50
   9 -11   0    3.20    1.30
  11  11   0   48.90    5.00
  11 -11   0   52.89    4.20
  11 -11   0   55.59    4.70
  13 -11   0    2.60    1.70
  13  11   0   -4.40    2.40
  13 -11   0    3.60    2.10
  17  11   0   11.00    3.40
  17 -11   0   10.70    2.30
  19  11   0   -1.60    2.90
  19 -11   0    0.70    2.20
   0 -12   0  432.16   18.00
   0  12   0  443.26   18.60
   0 -12   0  448.36   18.50
   2  12   0   15.20    2.30
  -2  12   0   16.30    2.20
   2 -12   0   10.50    1.80
   2 -12   0   15.50    2.30
  -2 -12   0   13.30    1.80
  -4  12   0    0.50    1.80
   4  12   0    3.00    1.70
   8 -12   0  136.69    7.70
   8  12   0  141.09    7.80
  -8 -12   0  122.89    6.00
   8 -12   0  129.69    7.00
  10  12   0  120.29    7.70
  10 -12   0  122.29    6.70
  10 -12   0  122.69    7.30
  12  12   0   11.90    3.00
  12 -12   0   11.30    2.70
  12 -12   0   13.00    2.30
  14  12   0   -0.30    2.20
  14 -12   0    0.00    1.80
  14 -12   0    1.90    1.90
  18 -12   0   63.49    6.30
  18  12   0   52.59    7.30
  18 -12   0   51.59    5.80
   1 -13   0   14.50    2.40
  -1  13   0   20.20    2.40
   1 -13   0   17.70    2.00
   1  13   0   21.30    3.00
  -1 -13   0   17.80    2.20
   3 -13   0   37.20    4.00
   3  13   0   40.80    4.30
   3 -13   0   40.60    3.60
  -3  13   0   34.60    3.70
  -3 -13   0   34.20    3.50
  -5  13   0   55.49    4.60
   5  13   0   69.29    5.20
   5 -13   0   50.69    4.50
  -5 -13   0   48.70    4.10
   5 -13   0   46.80    4.90
  -7 -13   0   79.09    4.40
   7  13   0   91.39    6.30
   7 -13   0   73.69    4.90
   7 -13   0   67.89    5.90
  -9 -13   0    4.00    1.00
   9  13   0    4.60    2.00
   9 -13   0    2.70    1.50
   9 -13   0    4.10    2.00
  11 -13   0   10.00    2.70
  11 -13   0   11.30    2.10
  11  13   0   17.90    3.10
  13  13   0    0.40    2.10
  13 -13   0    1.00    1.70
  13 -13   0   -2.00    1.90
  15 -13   0   51.79    6.00
  15 -13   0   48.60    6.10
  15  13   0   56.79    6.80
  17  13   0    4.80    3.00
  17 -13   0    6.00    2.60
  17 -13   0    2.60    2.30
   0  14   0    0.30    1.40
  -2  14   0   -1.10    1.20
  -2 -14   0   -2.20    1.20
   2 -14   0   -1.50    1.30
   2  14   0   -1.60    1.30
   2 -14   0   -1.20    1.00
  -4  14   0   -2.50    1.20
   4  14   0   -1.10    1.30
  -6  14   0    0.70    1.40
   6 -14   0   -0.50    1.20
   6 -14   0   -0.90    1.50
   6  14   0    2.00    1.80
  -6 -14   0   -0.90    1.10
   8 -14   0    9.40    1.90
  -8 -14   0   10.60    1.50
   8 -14   0    8.80    2.30
   8  14   0   15.40    2.70
  10  14   0   -0.50    1.90
  10 -14   0   -2.10    1.40
  12 -14   0   -1.50    1.40
  12  14   0   -2.20    2.20
  12 -14   0   -3.90    2.00
  14 -14   0    0.70    2.40
  14 -14   0   -1.10    1.70
  14  14   0   -1.50    2.20
  16 -14   0   -1.20    2.10
  16  14   0   -3.20    2.70
  16 -14   0   -1.60    2.20
  18 -14   0   -0.60    2.40
  18 -14   0    2.70    2.60
  18  14   0   -0.50    3.10
   1 -15   0   27.60    2.90
  -1  15   0   21.10    3.00
   1  15   0   23.40    3.20
   1 -15   0   15.60    2.60
  -1 -15   0   27.40    3.20
  -3  15   0   12.80    2.00
   3  15   0   12.90    2.30
   3 -15   0    9.80    2.10
   3 -15   0   10.50    1.70
  -3 -15   0   10.70    1.80
   5 -15   0    3.50    1.80
   5 -15   0    3.80    1.40
   5  15   0    5.30    2.00
  -5  15   0    2.10    1.50
  -5 -15   0    2.70    1.40
   7  15   0    1.50    1.70
   7 -15   0   -2.60    1.50
  -7 -15   0    0.10    1.00
   7 -15   0   -1.60    1.30
   9 -15   0   -0.70    1.30
   9 -15   0   -2.90    1.60
   9  15   0   -3.30    2.00
  11  15   0   13.20    3.00
  11 -15   0    6.60    2.20
  11 -15   0    8.00    2.70
  13 -15   0   -2.00    2.10
  13  15   0    0.40    2.50
  13 -15   0   -0.70    2.00
  15 -15   0    0.80    2.30
  15 -15   0   -2.60    2.10
  15  15   0    0.50    2.70
  17 -15   0   -3.90    2.10
  17  15   0   -6.10    2.80
  17 -15   0   -4.00    2.40
   0 -16   0   47.20    4.80
   0  16   0   72.89    5.00
   2  16   0    7.50    1.90
   2 -16   0    5.20    1.90
  -2 -16   0    5.90    1.80
  -2  16   0    6.50    1.80
   2 -16   0    5.70    1.60
   4 -16   0   -2.80    1.60
   4  16   0   -0.60    1.50
  -4 -16   0   -1.90    1.30
  -4  16   0    0.60    1.50
   4 -16   0   -2.40    1.10
   6 -16   0   -2.30    1.80
   6 -16   0   -0.80    1.40
  -6 -16   0    0.90    1.30
   6  16   0    3.20    2.10
  -6  16   0    2.90    1.70
   8  16   0    8.10    2.80
   8 -16   0    5.70    2.40
  -8 -16   0    8.50    1.50
   8 -16   0    5.80    1.80
  10 -16   0    9.40    3.10
  10  16   0   16.10    3.10
  10 -16   0    9.50    2.20
  12  16   0   -1.50    2.20
  12 -16   0   -2.20    1.60
  12 -16   0   -7.10    2.30
  14  16   0   -0.60    2.40
  14 -16   0   -2.10    2.10
  14 -16   0   -3.20    2.00
  16 -16   0    0.90    2.30
  16  16   0   -2.90    2.60
  16 -16   0   -5.10    2.60
   1 -17   0   19.20    2.90
  -1  17   0   27.70    3.80
   1  17   0   30.10    3.90
   1 -17   0   25.20    3.30
  -1 -17   0   21.80    3.00
   3  17   0   -1.90    1.40
  -3  17   0   -1.70    1.40
   3 -17   0   -2.20    1.50
  -3 -17   0   -2.80    1.40
   3 -17   0    0.00    1.20
  -5 -17   0   18.80    2.70
   5  17   0   26.30    3.50
   5 -17   0   21.80    3.20
   5 -17   0   30.80    3.90
  -5  17   0   30.80    4.00
   7 -17   0   -1.40    1.60
  -7 -17   0    0.00    1.30
   7 -17   0   -1.40    1.90
   7  17   0   -4.10    2.00
   9 -17   0   -1.00    1.50
   9  17   0   -3.70    2.30
   9 -17   0   -3.70    1.90
  11 -17   0   10.20    2.60
  11 -17   0    8.20    3.10
  11  17   0   11.90    3.10
  13 -17   0   -3.40    2.20
  13 -17   0   -0.50    1.90
  13  17   0   -0.90    2.40
  15 -17   0    0.10    2.40
  15 -17   0    1.30    2.20
  15  17   0   -5.30    2.50
   0  18   0  136.89    7.90
   0 -18   0  125.79    7.90
  -2 -18   0    2.50    2.10
   2 -18   0    2.00    1.70
   2  18   0    4.50    2.20
   2 -18   0    0.60    2.00
  -2  18   0    3.70    1.90
   4 -18   0   -3.50    1.50
  -4  18   0   -2.10    1.70
  -4 -18   0   -2.80    1.70
   4 -18   0   -1.70    2.10
  -6  18   0   -0.10    2.20
   6 -18   0   -4.30    2.60
   6  18   0   -3.90    2.60
  -6 -18   0    5.00    1.80
   6 -18   0    2.00    2.00
   8 -18   0   21.80    2.90
   8  18   0   16.00    3.30
   8 -18   0   19.00    3.40
  10 -18   0   17.40    2.90
  10 -18   0   22.40    3.80
  10  18   0   22.30    3.90
  12  18   0   -1.40    3.20
  12 -18   0    3.90    2.80
  12 -18   0    5.10    2.30
  14 -18   0    0.10    2.20
  14  18   0   -4.60    2.90
  14 -18   0   -1.70    2.50
  16 -18   0    7.60    3.00
  16  18   0    6.90    3.80
  16 -18   0    2.00    3.10
   1 -19   0   60.19    6.10
  -1 -19   0   66.19    6.50
  -1  19   0   50.99    5.90
  -3 -19   0    6.30    2.70
   3 -19   0    3.80    2.30
  -3  19   0    6.50    2.30
   3  19   0   -1.30    3.00
   3 -19   0    5.50    2.90
  -5  19   0  404.26   18.90
   5 -19   0  435.46   19.50
  -5 -19   0  392.96   18.20
   5 -19   0  437.56   18.60
   5  19   0  422.86   19.60
   7 -19   0    5.00    2.70
   7 -19   0    4.80    2.20
  -7 -19   0    1.20    1.70
   7  19   0   -1.90    2.50
   9 -19   0   66.59    6.90
   9  19   0   68.29    7.60
   9 -19   0   71.89    6.10
  13 -19   0   19.40    3.80
  13 -19   0   23.00    3.60
  13  19   0   23.20    4.00
  15  19   0   79.59    8.10
  15 -19   0   99.99    7.50
  15 -19   0   90.69    7.70
   0  20   0   28.40    4.00
  -2 -20   0   85.19    6.50
   2 -20   0   87.99    7.20
   2 -20   0   85.29    6.20
  -4 -20   0   80.99    6.30
   4  20   0   73.69    7.00
  -4  20   0   64.49    6.20
   4 -20   0   80.09    6.40
   4 -20   0   80.39    7.00
  -6  20   0  137.69    8.80
   6  20   0  128.39    9.30
   6 -20   0  150.88    9.70
   6 -20   0  150.48    8.40
  -6 -20   0  116.89    7.60
   8 -20   0   82.99    7.60
   8 -20   0   85.89    7.00
   8  20   0   89.99    7.90
  10 -20   0   17.00    3.30
  10  20   0   13.20    3.50
  10 -20   0   10.50    3.40
  12 -20   0   18.90    3.70
  12 -20   0   18.30    3.20
  12  20   0   19.60    4.20
  14  20   0    1.90    3.70
  14 -20   0    6.20    3.30
  14 -20   0    4.10    2.80
   1 -21   0   12.90    3.10
  -1  21   0   12.90    2.70
   1  21   0   12.20    2.90
  -1 -21   0   15.10    3.20
  -3 -21   0   15.30    3.00
   3 -21   0   13.20    2.40
  -3  21   0    9.00    2.60
   3 -21   0   11.00    3.40
   3  21   0   12.10    2.90
   5 -21   0   10.00    2.50
  -5 -21   0    8.50    2.50
  -5  21   0   10.20    2.90
   5 -21   0   11.10    3.30
   5  21   0   11.50    3.10
   7  21   0   31.10    4.70
   7 -21   0   49.90    5.00
   7 -21   0   49.60    6.00
   9 -21   0    2.70    3.10
   9  21   0   -0.30    2.90
   9 -21   0    0.30    2.30
  11 -21   0   17.40    3.30
  11 -21   0   12.10    3.50
  11  21   0   18.00    4.00
  13 -21   0   -3.40    2.80
  13  21   0   -0.60    3.40
  13 -21   0    0.70    3.20
   0 -22   0   27.30    4.00
   0  22   0   38.40    5.00
   2 -22   0    1.40    2.80
  -2 -22   0    4.40    2.40
  -2  22   0    2.90    2.10
   2  22   0    3.70    2.30
   4  22   0   28.10    4.00
   4 -22   0   32.10    4.50
  -4 -22   0   46.50    5.30
   4 -22   0   44.70    5.00
  -4  22   0   25.70    3.80
   6 -22   0   56.69    7.20
   6  22   0   65.49    6.80
  -6  22   0   58.09    5.60
   6 -22   0   56.29    5.50
   8 -22   0   -6.00    2.90
   8 -22   0    0.20    2.20
   8  22   0   -0.70    2.70
  10 -22   0   13.40    3.10
  10 -22   0   12.60    3.70
  10  22   0   18.30    3.90
  12 -22   0    0.40    2.90
  12 -22   0    0.70    3.10
  -1 -23   0   25.60    4.00
   1  23   0   21.70    3.30
   1 -23   0   20.60    4.00
  -1  23   0   18.70    3.00
  -3 -23   0    1.70    2.30
   3 -23   0    2.40    1.90
   3 -23   0    2.30    2.90
   3  23   0    0.90    2.40
  -3  23   0    3.50    2.10
   5  23   0    2.10    2.80
   5 -23   0   -2.60    2.80
  -5 -23   0   -1.30    2.20
  -5  23   0   -0.30    2.30
   5 -23   0    1.00    2.30
   7 -23   0    7.20    3.40
   7  23   0    6.70    3.30
   7 -23   0    7.60    2.50
   9 -23   0   -2.00    2.40
   9 -23   0   -4.70    2.70
  11 -23   0   21.50    4.30
  11 -23   0   28.10    3.90
   0  24   0  120.19    8.20
   0 -24   0  124.69    8.80
  -2 -24   0   -2.80    2.50
  -2  24   0   -1.20    2.00
   2 -24   0   -1.30    2.80
   2  24   0   -2.30    2.40
  -4 -24   0    9.90    3.10
  -4  24   0    3.30    3.00
   4 -24   0   11.30    3.90
   4 -24   0    7.60    2.50
   6 -24   0    5.40    2.60
   6 -24   0    4.60    3.30
   8 -24   0    3.90    3.80
   8 -24   0    2.70    2.80
  10 -24   0   56.19    6.20
  10 -24   0   64.19    7.60
   1 -25   0   -0.70    3.00
  -1 -25   0   -2.70    3.20
   3 -25   0   10.50    4.00
  -3 -25   0   12.10    3.30
  -5  25   0   19.30    5.50
   5 -25   0   29.10    5.20
   5 -25   0   22.50    3.50
   7 -25   0   -5.30    2.70
   7 -25   0   -0.60    3.50
   0 -26   0   24.50    4.40
   2 -26   0   10.10    4.30
  -2 -26   0    3.60    3.40
  -4 -26   0   -3.20    4.50
   4 -26   0    4.10    4.00
   6 -26   0    9.50    4.00
   6 -26   0   10.10    3.10
   1 -27   0   60.59    7.20
  -1 -27   0   65.39    7.80
   3 -27   0   18.80    4.30
  -3 -27   0   16.40    3.70
   1   0   1 5414.26  219.98
   1   0  -1 5707.13  221.68
   3   0  -1 2880.61  127.89
   3   0  -1 2995.00  123.09
  -3   0  -1 2859.51  130.59
  -3   0  -1 3036.40  118.09
   3   0   1 3415.76  118.09
   3   0   1 3234.98  117.89
   5   0   1    6.20    0.70
   5   0   1    5.90    0.70
   5   0  -1    5.40    0.60
   7   0   1 1497.35   63.99
  -7   0  -1 1760.52   73.79
   7   0   1 1659.83   64.39
   7   0  -1 1736.33   64.29
   9   0  -1  126.89    5.60
  -9   0  -1  124.89    5.10
   9   0   1  129.79    5.40
   9   0  -1  126.39    5.30
   9   0   1  121.79    5.40
  11   0  -1 3290.77  125.39
  11   0   1 3240.08  124.29
  11   0   1 3041.90  125.69
  11   0  -1 3444.76  125.69
  13   0   1  161.38    7.10
  13   0  -1  172.48    7.30
  13   0   1  162.88    7.30
  13   0  -1  162.98    7.20
  15   0   1    3.50    1.10
  15   0  -1    4.30    1.10
  15   0   1    6.70    2.50
  17   0   1  162.68   10.40
  17   0  -1  163.68   10.50
  17   0   1  132.99    7.20
  17   0  -1  155.98    7.40
  19   0   1   14.80    3.80
  19   0  -1   10.90    3.80
  21   0   1  464.35   22.60
  21   0  -1  419.86   21.90
   0   1  -1    0.00    0.10
   2   1  -1  660.53   24.20
  -2  -1  -1  665.53   24.50
  -2   1   1  595.84   24.40
  -2  -1  -1  665.53   24.40
   2  -1   1  549.54   24.60
   2  -1   1  708.73   24.80
   2   1   1  631.14   24.30
  -2  -1   1  623.24   24.70
  -2   1  -1  594.74   24.70
   2   1   1  602.14   31.00
   4   1  -1    9.30    0.70
  -4   1   1   10.40    0.60
  -4   1   1   11.00    0.90
   4  -1   1    9.40    0.90
  -4  -1  -1    9.20    0.70
   4  -1   1    9.50    0.80
   4   1   1   10.80    0.60
   4   1   1   10.60    0.80
   4  -1  -1   10.10    0.70
   4   1   1   10.70    1.30
  -4   1  -1    9.70    0.70
   6  -1   1  185.88    7.50
   6  -1   1  173.08    7.30
   6   1  -1  190.78    7.10
  -6  -1  -1  169.08    7.20
  -6   1   1  189.38    7.30
  -6   1   1  179.28    7.10
   6   1   1  175.38    7.30
   6   1   1  189.58    7.20
   6  -1  -1  177.18    7.20
  -8   1   1 1020.00   38.10
   8  -1   1  971.20   38.30
  -8   1   1 1063.49   38.30
   8   1  -1  995.70   38.10
   8  -1   1 1009.00   38.50
   8   1   1  987.20   38.10
   8   1   1  962.90   38.20
   8  -1  -1 1016.90   38.60
   8  -1  -1  964.10   38.70
  10   1  -1  749.03   30.80
  10   1  -1  776.22   30.70
  10  -1   1  818.12   31.00
  10  -1   1  767.12   30.90
  10   1   1  808.22   30.70
  10  -1  -1  807.52   31.20
  10  -1  -1  810.82   30.80
  10   1   1  798.92   30.80
 -10   1  -1  846.32   31.00
  12  -1   1    9.60    1.20
  12  -1   1    7.00    1.10
  12   1  -1    5.10    1.10
  12   1   1    7.00    1.00
  12  -1  -1    8.20    1.10
 -12   1  -1    6.10    0.60
  12   1   1    9.20    2.20
  12  -1  -1    7.70    1.20
  14   1  -1    8.30    1.10
  14   1  -1    9.70    1.70
  14  -1   1    8.80    1.20
  14  -1   1    8.50    1.20
  14  -1  -1    9.50    1.30
  14   1   1    6.30    2.20
  14  -1  -1    8.30    1.20
  14   1   1    8.30    1.10
  16  -1   1  157.08   10.00
  16   1  -1  162.38    9.90
  16   1  -1  140.59    6.80
  16  -1   1  140.49    7.10
  16   1   1  158.38   10.00
  16   1   1  134.59    6.90
  16  -1  -1  135.49    7.00
  18   1  -1  107.09    8.70
  18  -1   1  104.59    5.90
  18  -1   1  114.09    8.80
  18  -1  -1  100.19    6.60
  18   1   1  104.49    8.70
  20   1  -1   76.39    8.60
  20  -1   1   60.69    7.60
  20   1   1   57.89    7.60
  20  -1  -1   61.09    7.90
   1  -2   1 1020.20   39.90
   1   2  -1  984.30   39.10
   1   2  -1 1035.60   39.70
  -1   2   1 1136.09   39.60
  -1   2   1 1028.50   40.30
   1  -2   1  937.41   39.50
  -1  -2  -1 1010.00   39.50
  -1   2  -1 1104.29   39.50
  -1   2  -1 1003.70   38.60
   1  -2  -1  938.51   39.50
   1   2   1  995.90   39.60
   1  -2  -1  999.10   40.00
  -1  -2   1  956.10   39.20
   3  -2   1   37.70    2.00
   3   2  -1   36.00    1.60
  -3  -2  -1   42.20    2.30
   3   2  -1   39.80    2.10
   3  -2   1   36.50    1.80
  -3   2   1   39.50    1.80
  -3   2  -1   39.80    1.80
   3  -2  -1   37.60    1.80
  -3  -2   1   39.00    1.70
   3   2   1   39.90    1.80
  -3   2  -1   41.50    2.00
  -5   2   1 3257.97  117.39
   5  -2   1 2831.02  117.19
   5   2  -1 3240.88  116.29
   5  -2   1 3025.10  118.19
   5   2   1 3064.99  119.69
  -5   2  -1 2989.40  117.69
   5  -2  -1 2937.41  117.09
   5   2   1 2915.51  116.49
   5   2   1 3068.69  115.09
   7   2  -1   40.40    1.80
   7  -2   1   40.60    2.20
   7   2  -1   41.50    2.00
   7  -2   1   40.00    2.40
  -7   2   1   38.30    2.30
   7   2   1   36.80    2.00
   7  -2  -1   42.80    2.20
   7   2   1   39.00    3.10
   7  -2  -1   41.80    2.50
   7   2   1   40.40    1.80
   9   2  -1  274.67   10.60
  -9   2   1  266.17   10.80
   9   2  -1  267.87   10.50
   9   2  -1  260.17   10.60
   9  -2   1  262.87   10.80
  -9   2   1  274.87   10.80
   9  -2   1  279.77   11.10
   9   2   1  255.97   10.40
   9  -2  -1  256.37   10.80
   9  -2  -1  270.57   11.20
   9   2   1  262.27   10.70
   9   2   1  277.87   12.20
  11   2  -1  247.98    9.80
  11  -2   1  253.57   10.30
  11  -2   1  245.18   10.10
 -11   2   1  239.18    9.50
  11   2  -1  235.08    9.80
 -11   2   1  234.88    9.60
  11   2  -1  245.88    9.80
  11   2   1  231.88    9.90
  11   2   1  245.38    9.60
  11  -2  -1  246.18   10.10
  11   2   1  242.88   11.70
  11  -2  -1  248.58   10.40
  13  -2   1  146.39    6.90
  13   2  -1  167.08    9.00
  13   2  -1  151.68    6.60
  13  -2   1  153.88    7.00
  13   2  -1  153.58    6.50
  13   2   1  162.78    8.90
  13   2   1  148.99    6.20
  13  -2  -1  153.48    7.10
  13   2   1  154.58    6.70
  13  -2  -1  160.38    7.00
 -13   2  -1  133.69    6.40
  15   2  -1  260.67   11.30
  15   2  -1  281.57   13.90
  15  -2   1  278.67   12.10
  15  -2   1  264.97   11.70
  15  -2  -1  270.87   11.70
  15   2   1  258.27   11.40
  15   2   1  282.57   13.90
  15  -2  -1  284.97   11.70
  17  -2   1   80.99    5.10
  17   2  -1   73.29    7.30
  17  -2  -1   76.29    5.00
  17   2   1   69.79    7.20
  19   2  -1    5.60    3.60
  19  -2   1    7.90    3.40
  19  -2   1   11.10    1.90
  19   2   1    4.60    3.30
  21   2  -1    8.10    3.80
  21  -2   1    9.20    4.00
  21  -2  -1    4.60    4.00
  21   2   1    5.50    3.60
   0   3   1  261.77   10.20
   0   3  -1  261.97   10.30
   0  -3   1  269.77   10.30
   0  -3   1  259.57   10.10
   0   3   1  256.47   10.50
   0  -3  -1  260.67   10.20
   0   3  -1  259.07   10.10
   0  -3   1  258.37   10.20
   0   3  -1  253.57   10.20
   0  -3  -1  264.07   10.50
  -2  -3  -1   14.40    1.30
  -2   3   1   11.70    1.20
   2   3  -1   13.00    1.00
   2  -3   1   13.30    1.10
   2  -3   1   12.50    1.00
   2   3  -1   13.20    0.80
  -2  -3  -1   15.60    0.90
  -2   3   1   11.70    0.90
  -2  -3   1   14.20    0.80
   2   3   1   13.90    1.30
   2  -3  -1   12.00    1.00
   2  -3  -1   12.30    1.10
  -2   3  -1   13.40    1.10
   4  -3   1    7.30    0.80
   4   3  -1    7.50    0.50
   4  -3   1    5.50    0.80
   4   3  -1    5.70    0.90
   4   3   1    6.80    0.70
  -4  -3   1    7.00    0.60
   4   3   1   11.60    1.40
  -4   3  -1    7.10    0.90
   4  -3  -1    6.30    0.90
   6   3  -1    0.50    0.20
   6  -3   1   -0.70    0.50
   6   3  -1   -0.30    0.70
   6  -3   1   -0.40    0.40
   6  -3  -1   -0.90    0.40
   6  -3  -1    1.90    0.80
   6   3   1    0.80    0.30
   6   3   1    0.30    0.80
   8   3  -1   36.20    1.70
   8  -3   1   37.10    2.20
   8   3  -1   36.60    1.70
   8  -3   1   37.50    2.50
   8   3  -1   35.40    3.00
   8  -3  -1   36.10    2.20
   8  -3  -1   39.60    2.60
   8   3   1   35.80    3.10
   8   3   1   35.20    2.00
  10   3  -1   60.09    2.60
  10   3  -1   58.79    2.80
  10   3  -1   63.39    4.40
  10   3  -1   59.49    2.70
 -10   3   1   59.59    3.30
  10  -3   1   59.09    3.30
  10  -3   1   57.89    3.40
  10   3   1   55.59    4.40
  10  -3  -1   62.49    3.30
  10  -3  -1   59.49    3.60
  10   3   1   55.79    3.00
  12   3  -1    0.00    0.50
  12  -3   1   -1.00    0.80
  12   3  -1   -0.80    0.50
  12   3  -1   -0.10    0.40
 -12   3   1   -1.70    0.60
  12   3  -1   -2.20    1.30
  12  -3   1   -1.40    0.90
  12   3   1   -2.60    1.50
  12  -3  -1   -0.60    1.00
  12  -3  -1   -1.70    0.80
  12   3   1    0.30    0.30
  12   3   1   -0.50    0.60
  14   3  -1    1.60    1.80
  14  -3   1    2.80    1.10
  14  -3   1    2.50    1.10
  14   3  -1    2.50    0.70
  14  -3  -1    2.70    1.00
  14   3   1    2.20    0.80
  14  -3  -1    3.30    1.10
  14   3   1    0.80    1.90
  16  -3   1   -0.70    1.30
  16   3  -1    1.90    2.60
  16   3   1   -0.80    2.50
  16  -3  -1   -1.50    1.30
  16   3   1   -0.50    1.00
  18  -3   1    1.30    1.40
  18   3  -1    0.30    2.70
  18  -3  -1    0.90    1.30
  18   3   1   -3.70    2.60
  20   3  -1   -0.20    2.90
  20  -3   1   -0.70    3.00
  20  -3   1    0.80    1.60
  20   3   1    0.30    2.90
   1  -4   1  291.67   11.10
  -1  -4  -1  280.17   11.10
   1  -4   1  278.37   11.20
  -1  -4  -1  275.77   11.60
   1   4  -1  268.07   11.10
  -1   4   1  273.97   11.30
   1  -4   1  281.67   11.00
   1   4  -1  283.07   11.00
   1   4  -1  288.87   10.80
  -1  -4   1  275.37   11.20
  -1   4  -1  291.97   11.20
   1  -4  -1  280.87   11.30
   1  -4  -1  278.47   11.30
   1  -4  -1  266.67   11.00
  -1   4  -1  271.67   11.00
  -1  -4   1  273.27   11.00
   1   4   1  266.67   11.40
   3  -4   1  151.98    6.60
  -3  -4  -1  148.19    6.10
   3  -4   1  151.78    6.50
  -3  -4  -1  160.18    7.00
   3  -4   1  148.29    6.30
   3   4  -1  155.18    6.10
  -3   4   1  151.08    6.70
   3   4  -1  155.58    6.60
  -3  -4   1  147.49    6.10
  -3   4  -1  150.48    7.10
   3  -4  -1  148.89    6.40
  -3  -4   1  157.28    6.70
   3  -4  -1  150.48    6.70
   3   4   1  154.38    6.80
   5   4  -1 1877.41   70.89
   5  -4   1 1811.92   71.79
   5   4  -1 1793.52   72.19
   5  -4   1 1879.41   72.59
   5  -4  -1 1788.72   70.89
  -5  -4   1 1908.81   70.89
   5  -4  -1 1708.93   71.99
   5   4   1 2075.69   71.29
   5   4   1 1801.02   71.09
   7  -4   1   34.40    2.50
   7   4  -1   36.60    1.60
   7   4  -1   37.50    2.90
   7  -4   1   34.40    2.10
   7  -4  -1   35.40    2.20
   7   4   1   35.10    2.90
   7   4   1   34.80    1.90
   7  -4  -1   34.00    2.50
   9  -4   1  147.29    6.30
   9   4  -1  134.69    5.50
   9  -4   1  136.89    6.60
   9   4  -1  143.79    7.30
   9   4  -1  144.39    5.70
   9   4   1  139.59    7.30
   9  -4  -1  142.99    6.80
   9   4   1  140.09    6.00
   9  -4  -1  144.39    6.30
  11   4  -1   13.70    0.80
  11  -4   1    9.20    1.30
 -11   4   1    8.10    1.30
  11   4  -1   14.80    1.20
  11   4  -1    8.80    2.00
  11  -4   1    9.70    1.50
  11   4  -1   13.50    0.90
  11  -4  -1    9.90    1.60
  11   4   1    7.40    2.20
  11  -4  -1    8.90    1.30
  11   4   1   12.50    1.50
 -13   4   1  109.49    5.50
  13  -4   1  124.69    6.00
  13  -4   1  119.99    6.10
  13   4  -1  125.79    7.50
  13   4  -1  116.79    5.20
  13  -4  -1  116.79    6.20
  13   4   1  124.69    5.50
  13   4   1  117.69    7.50
  13  -4  -1  120.09    5.90
  15  -4   1  197.88    9.30
  15  -4   1  203.08    9.30
  15   4  -1  201.68   11.00
  15   4   1  205.78   11.20
  15  -4  -1  196.38    9.30
  15  -4  -1  212.68    9.30
  15   4   1  191.58    8.70
  17  -4   1   29.20    3.70
  17   4  -1   28.30    4.20
  17   4   1   24.70    4.20
  17  -4  -1   33.50    3.70
  19   4  -1    9.50    3.40
  19  -4   1    8.50    2.00
  19   4   1    8.20    3.50
  19  -4  -1    6.80    1.90
  21  -4   1   -6.70    3.30
  21  -4   1   -4.60    1.80
  21   4  -1   -5.80    3.00
  21   4   1   -4.80    3.10
   0  -5   1  649.34   24.90
   0   5  -1  654.83   24.90
   0   5   1  638.94   25.20
   0  -5  -1  633.24   25.30
   0  -5  -1  664.93   25.00
   0  -5   1  655.83   25.00
   0  -5   1  605.34   24.70
   0   5  -1  633.74   24.90
   0  -5  -1  631.64   24.80
   2  -5   1  210.98    8.90
   2  -5   1  221.68    8.90
  -2  -5  -1  207.58    8.60
   2   5  -1  213.08    8.60
   2   5  -1  224.68    9.00
   2  -5   1  205.48    8.70
  -2   5   1  202.68    9.00
  -2  -5  -1  212.78    9.40
   2  -5  -1  203.98    8.70
   2  -5  -1  212.88    9.10
   2   5   1  224.18    9.40
  -2   5  -1  217.18    8.80
  -2  -5   1  217.98    9.00
   2  -5  -1  212.08    9.10
  -2  -5   1  213.48    8.60
   4  -5   1   12.80    1.60
   4  -5   1   15.50    1.40
  -4  -5  -1   14.00    1.00
   4   5  -1   13.70    1.60
   4   5  -1   14.70    1.00
   4   5   1   14.80    1.80
   4  -5  -1   16.40    1.50
   4  -5  -1   15.10    1.70
  -4  -5   1   12.90    1.00
   6   5  -1   85.89    4.60
   6  -5   1   76.49    3.90
   6   5  -1   82.89    3.40
   6  -5   1   85.69    4.30
   6   5   1   77.79    3.50
   6   5   1   79.89    4.60
   6  -5  -1   84.99    4.00
   6  -5  -1   82.19    4.40
  -6  -5   1   80.29    3.40
   8  -5   1  197.98    8.70
   8   5  -1  201.38    9.10
   8  -5   1  193.68    8.30
   8   5  -1  195.48    7.50
   8  -5  -1  195.48    8.40
   8  -5  -1  185.08    8.80
   8   5   1  198.18    9.30
   8   5   1  191.68    7.90
  10   5  -1  191.58    7.80
  10  -5   1  197.88    8.90
  10  -5   1  194.68    8.50
  10   5  -1  200.28    9.60
  10   5   1  196.18    9.70
  10  -5  -1  199.18    9.00
  10   5   1  198.58    8.10
  10  -5  -1  186.48    8.60
  12   5  -1    0.60    0.50
  12  -5   1   -0.20    1.10
  12   5  -1   -3.00    1.50
  12  -5   1   -0.70    0.90
 -12   5   1   -2.30    0.90
  12  -5  -1   -1.70    0.90
  12  -5  -1   -0.70    1.10
  12   5   1    0.20    0.70
  12   5   1   -2.20    1.40
  14   5  -1   -0.30    1.70
  14  -5   1    1.80    1.20
  14  -5   1    1.20    1.10
  14   5   1    0.90    1.80
  14  -5  -1    1.60    1.20
  14   5   1    1.90    0.80
  14  -5  -1    0.10    1.10
  16  -5   1   15.50    2.30
  16  -5   1   17.30    2.30
  16   5  -1   23.80    3.80
  16  -5  -1   16.00    2.40
  16   5   1   20.00    3.60
  16  -5  -1   18.10    2.30
  18   5  -1   28.50    4.30
  18  -5   1   24.80    2.70
  18   5   1   23.50    4.10
  18  -5  -1   21.60    2.60
  20  -5   1    6.40    2.10
  20   5  -1    8.90    3.80
  20  -5  -1    6.60    2.00
  20   5   1    7.50    3.60
  -1   6   1  570.14   23.80
  -1  -6  -1  634.14   23.70
   1   6  -1  613.04   23.60
   1   6  -1  610.44   23.80
   1  -6   1  587.24   23.50
   1  -6   1  603.44   23.80
   1  -6   1  627.34   23.70
  -1  -6  -1  605.14   24.30
  -1   6  -1  613.44   23.60
   1  -6  -1  576.64   23.60
   1  -6  -1  610.64   23.90
   1   6   1  602.14   24.10
  -1  -6   1  602.84   24.00
  -1  -6   1  603.64   23.60
   3   6  -1  111.29    5.30
  -3   6   1  112.39    5.40
  -3  -6  -1  100.69    4.70
   3  -6   1  105.99    5.00
   3   6  -1  113.49    4.80
   3  -6   1  110.89    5.30
  -3  -6   1  110.89    4.80
   3   6   1  111.19    5.60
  -3  -6   1  114.09    5.40
   3  -6  -1  103.69    5.00
  -3   6  -1  109.69    5.20
   3  -6  -1  112.99    5.40
   5  -6   1    9.00    1.50
   5   6  -1   16.00    2.10
   5   6  -1   14.70    1.10
   5  -6  -1    9.10    1.50
   5  -6  -1   12.40    1.60
   5   6   1   14.90    2.10
  -5  -6   1   13.60    1.10
   7  -6   1  200.38    8.60
   7   6  -1  207.18    9.20
   7  -6   1  200.98    9.00
   7   6  -1  206.38    7.90
  -7  -6   1  190.88    7.90
   7   6   1  198.28    8.00
   7   6   1  203.18    9.30
   7  -6  -1  198.98    8.60
   7  -6  -1  191.08    9.00
   9  -6   1   35.70    2.60
   9   6  -1   35.30    3.30
   9  -6   1   31.60    3.10
   9   6   1   32.70    3.30
   9  -6  -1   38.40    3.10
   9  -6  -1   39.20    2.80
   9   6   1   39.60    2.20
  11  -6   1  251.77   11.10
  11   6  -1  254.77   10.40
  11  -6   1  252.27   11.50
  11   6  -1  259.47   12.30
  11  -6  -1  266.77   11.30
  11   6   1  278.87   12.60
  11  -6  -1  260.67   11.80
  11   6   1  258.57   10.60
  13   6  -1   22.00    2.30
  13  -6   1   15.90    1.90
  13   6  -1   18.10    3.00
  13  -6   1   16.50    2.10
 -13   6   1   13.60    1.80
  13   6   1   24.90    2.00
  13  -6  -1   18.10    2.20
  13   6   1   19.50    2.90
  13  -6  -1   21.30    2.90
  15  -6   1   -0.40    1.40
  15   6  -1    2.90    2.30
  15  -6   1    1.20    1.40
  15  -6  -1   -0.40    1.50
  15  -6  -1    0.40    1.30
  15   6   1    2.90    2.50
  17  -6   1    8.60    2.10
  17   6  -1   14.80    3.70
  17   6   1   12.70    3.20
  17  -6  -1    9.70    2.10
  19   6  -1   -0.40    2.80
  19  -6   1   -2.30    1.60
  19   6   1   -1.10    2.80
  19  -6  -1   -0.20    1.70
   0  -7  -1   45.10    3.00
   0  -7  -1   42.30    2.80
   0  -7   1   50.59    3.10
   0   7  -1   47.90    2.90
   0   7   1   45.60    3.20
   0  -7   1   50.09    2.90
  -2   7   1  148.69    7.10
   2   7  -1  148.09    7.00
  -2  -7  -1  155.08    6.70
   2  -7   1  150.98    7.00
   2  -7   1  153.78    6.70
  -2  -7   1  150.48    6.60
   2  -7  -1  151.18    7.10
  -2  -7   1  157.08    7.20
   2  -7  -1  157.18    6.80
  -2   7  -1  150.88    6.80
   2   7   1  152.58    7.30
   4   7  -1   79.39    4.50
  -4   7   1   77.79    4.40
   4  -7   1   80.89    4.40
   4   7  -1   77.89    3.70
  -4  -7  -1   79.89    3.70
   4  -7   1   80.79    4.10
   4  -7  -1   80.69    4.10
  -4  -7   1   78.19    3.80
   4  -7  -1   83.49    4.60
   4   7   1   85.89    4.70
  -6  -7  -1  184.38    7.10
   6  -7   1  178.08    8.20
   6  -7   1  182.68    7.80
   6   7  -1  177.38    7.20
   6   7  -1  170.78    8.20
   6  -7  -1  183.78    8.40
   6  -7  -1  176.48    7.90
  -6  -7   1  161.98    7.20
   6   7   1  180.38    8.50
   8   7  -1   67.99    4.60
   8  -7   1   65.69    4.40
   8   7  -1   68.39    2.90
   8  -7   1   67.29    4.00
   8   7   1   64.79    3.20
   8  -7  -1   65.59    3.90
  -8  -7   1   62.49    2.90
   8  -7  -1   63.79    4.40
   8   7   1   71.09    4.70
  10  -7   1    3.60    1.60
  10   7  -1    3.90    1.70
  10  -7  -1    0.20    1.60
  10   7   1    5.10    1.80
  10   7   1    2.20    0.80
  12  -7   1   37.50    3.30
  12   7  -1   42.40    2.40
  12  -7   1   44.10    3.90
  12   7  -1   42.50    4.50
  12   7   1   45.90    4.60
  12  -7  -1   41.50    4.00
  12   7   1   42.40    2.70
  12  -7  -1   47.20    3.40
 -14   7   1    0.40    1.10
  14   7  -1    0.30    2.00
  14  -7   1    0.80    1.30
  14  -7   1   -1.20    1.20
  14  -7  -1    0.90    1.10
  14  -7  -1    0.30    1.40
  14   7   1    0.60    1.90
  16   7  -1   74.69    7.40
  16  -7   1   59.39    5.00
  16  -7   1   65.39    5.30
  16  -7  -1   77.09    5.40
  16  -7  -1   51.69    5.20
  16   7   1   74.39    6.60
  18   7  -1    3.40    2.80
  18  -7   1   -1.60    1.80
  18  -7  -1    0.40    1.90
  18   7   1    2.50    2.70
  20  -7   1    1.20    1.90
  20   7  -1    2.90    3.50
  20   7   1    1.70    3.00
  20  -7  -1    1.00    2.10
   1   8  -1   51.49    3.40
   1  -8   1   52.49    3.30
   1  -8   1   44.20    2.90
  -1  -8  -1   53.59    3.20
  -1   8   1   51.99    3.50
  -1   8  -1   56.19    3.20
   1   8   1   46.20    3.80
   1  -8  -1   50.69    3.40
  -1  -8   1   55.19    3.20
   1  -8  -1   52.39    3.00
   3   8  -1   45.20    3.10
  -3  -8  -1   35.70    2.50
  -3   8   1   38.20    3.10
   3  -8   1   36.10    2.90
   3  -8   1   41.50    2.60
  -3   8  -1   41.70    2.90
   3   8   1   41.00    3.30
  -3  -8   1   40.70    2.50
   3  -8  -1   39.90    2.80
   3  -8  -1   36.80    3.00
   5  -8   1  515.35   20.90
   5  -8   1  538.05   21.30
  -5  -8  -1  497.55   20.40
  -5   8   1  497.95   21.40
   5   8  -1  525.05   20.40
   5   8  -1  545.35   21.40
   5  -8  -1  535.65   21.50
   5  -8  -1  535.55   21.00
   5   8   1  548.15   21.70
  -5  -8   1  497.05   20.50
   7  -8   1   17.40    2.20
  -7  -8  -1   15.30    1.30
   7   8  -1   22.10    1.50
   7  -8   1   23.00    2.40
   7   8  -1   20.40    2.60
   7  -8  -1   14.80    2.10
  -7  -8   1   19.40    1.40
   7   8   1   25.40    2.90
   7  -8  -1   25.60    2.50
   9  -8   1   55.19    4.10
   9   8  -1   53.79    4.10
   9  -8   1   57.59    3.50
   9  -8  -1   56.09    3.50
   9   8   1   49.10    2.80
  -9  -8   1   49.10    2.30
   9   8   1   51.49    4.20
   9  -8  -1   57.89    4.10
  11  -8   1   10.40    1.60
  11  -8   1    8.90    2.00
  11   8  -1   14.70    2.50
  11   8  -1   13.90    1.40
  11  -8  -1   10.20    2.10
  11  -8  -1   10.80    1.70
  11   8   1   15.90    1.90
  11   8   1   12.40    2.40
  13  -8   1   27.50    3.30
  13   8  -1   29.30    4.10
 -13   8   1   24.70    3.20
  13  -8   1   25.30    3.40
  13  -8  -1   22.80    3.10
  13  -8  -1   19.30    2.60
  13   8   1   19.90    3.10
  15   8  -1   57.89    6.10
  15  -8   1   60.19    5.00
  15  -8   1   65.49    5.10
  15  -8  -1   64.59    5.10
  15   8   1   72.89    6.30
  15  -8  -1   70.49    5.30
  17  -8   1    8.30    2.20
  17   8  -1    4.90    3.20
  17  -8   1    7.70    2.10
  17   8   1    9.20    3.20
  17  -8  -1    8.60    2.20
  17  -8  -1    5.80    2.10
  19   8  -1    0.20    2.80
  19  -8   1    3.30    2.20
  19  -8  -1    3.10    2.20
  19   8   1    0.20    2.90
   0   9   1  156.88    7.10
   0  -9  -1  141.39    6.50
   0   9  -1  144.59    6.70
   0  -9  -1  142.99    6.80
   0  -9   1  137.39    6.40
   0  -9   1  136.79    6.70
   2  -9   1    0.30    0.80
  -2   9   1    0.70    0.90
  -2  -9  -1    0.60    0.70
   2  -9   1    0.40    0.60
   2   9  -1    1.50    1.00
  -2   9  -1    0.70    0.70
  -2  -9   1    0.90    0.70
   2  -9  -1    1.00    0.70
   2  -9  -1    0.80    0.90
   2   9   1    1.80    1.20
   4  -9   1   19.60    2.30
  -4  -9  -1   19.10    1.80
   4  -9   1   20.50    2.00
  -4   9   1   17.80    2.30
   4   9  -1   20.30    2.50
   4  -9  -1   19.80    2.40
  -4   9  -1   19.40    2.10
   4  -9  -1   18.50    2.00
  -4  -9   1   17.50    1.70
   4   9   1   18.80    2.60
  -6  -9  -1   40.70    2.30
   6  -9   1   33.50    2.80
   6   9  -1   30.70    3.50
   6  -9   1   41.60    3.40
   6   9  -1   38.40    2.50
   6  -9  -1   40.80    3.50
  -6  -9   1   38.90    2.40
   6  -9  -1   40.70    2.90
   6   9   1   34.30    3.40
   8   9  -1   44.00    3.70
   8  -9   1   48.50    3.30
  -8  -9  -1   43.20    2.20
   8  -9   1   46.00    3.70
   8   9  -1   48.40    2.40
   8  -9  -1   49.30    3.30
   8  -9  -1   45.90    3.90
  -8  -9   1   43.00    2.40
   8   9   1   48.30    4.00
   8   9   1   46.70    2.60
  10  -9   1   81.39    5.20
  10  -9   1   79.79    4.90
  10   9  -1   73.59    5.40
  10  -9  -1   82.99    5.40
  10   9   1   76.79    5.60
  10  -9  -1   79.29    4.90
  12  -9   1    1.30    1.60
  12  -9   1    3.60    1.40
  12   9  -1    0.20    1.70
  12   9   1    1.50    1.80
  12   9   1    2.20    0.80
  12  -9  -1    2.20    1.30
  12  -9  -1    2.90    1.50
 -14   9   1    0.20    1.40
  14  -9   1    1.00    1.60
  14   9  -1   -1.20    2.00
  14  -9   1    2.20    1.40
  14   9   1    0.90    2.20
  14  -9  -1    3.30    1.80
  14  -9  -1    1.00    1.60
  16  -9   1    1.00    1.70
  16  -9   1   -1.30    1.70
  16   9  -1   -2.00    2.40
  16  -9  -1    0.90    1.80
  16   9   1    2.30    2.90
  16  -9  -1    0.60    1.90
  18  -9   1   14.60    2.60
  18   9  -1   13.90    3.90
  18   9   1   13.90    3.60
  18  -9  -1   13.70    2.80
  20   9  -1    1.10    3.50
  20  -9   1    3.70    2.40
  20  -9  -1    1.30    2.60
  20   9   1   -2.30    3.60
   1  10  -1   69.49    4.30
   1 -10   1   67.69    4.30
  -1 -10  -1   71.49    4.20
  -1  10   1   71.69    4.40
   1 -10   1   65.79    3.80
   1 -10  -1   68.09    4.30
   1 -10  -1   70.79    4.00
   1  10   1   68.69    4.50
  -1 -10   1   70.89    4.10
  -1  10  -1   70.29    4.10
  -3  10   1    1.80    1.20
  -3 -10  -1    2.50    0.90
   3 -10   1    2.50    0.90
   3  10  -1    3.30    1.20
   3 -10   1    2.30    1.10
  -3  10  -1    2.50    1.10
   3 -10  -1    3.10    1.20
  -3 -10   1    3.10    0.90
   3 -10  -1    3.30    0.90
   3  10   1    3.00    1.40
  -5  10   1  135.49    7.20
   5 -10   1  139.49    7.20
   5  10  -1  138.09    7.30
   5 -10   1  146.09    6.80
  -5 -10  -1  135.09    6.40
   5  10   1  139.79    7.50
   5 -10  -1  138.99    7.30
  -5 -10   1  139.69    6.40
   5 -10  -1  146.99    6.90
   7 -10   1   79.69    5.10
   7  10  -1   72.89    5.10
   7 -10   1   80.99    4.60
  -7 -10  -1   77.09    3.80
   7 -10  -1   80.99    5.20
   7  10   1   76.99    5.20
   7 -10  -1   79.29    4.60
  -7 -10   1   76.49    3.80
   9 -10   1    5.80    1.60
   9 -10   1    7.30    1.30
   9  10  -1    5.10    1.80
  -9 -10  -1    6.00    0.60
   9  10   1    7.00    1.00
   9 -10  -1    7.50    1.80
   9 -10  -1    6.00    1.40
   9  10   1    7.80    1.90
  -9 -10   1    7.10    0.80
  11 -10   1   32.20    4.00
  11  10  -1   36.40    4.20
  11 -10   1   40.40    3.90
  11 -10  -1   34.70    4.10
  11 -10  -1   34.10    3.60
  11  10   1   37.20    2.70
  11  10   1   41.40    4.90
  13 -10   1   -2.00    1.40
  13 -10   1   -1.50    1.60
  13 -10  -1   -0.80    1.50
  13 -10  -1    0.20    1.40
  15  10  -1    1.90    2.30
  15 -10   1    3.80    2.00
  15 -10   1    4.60    1.80
 -15  10   1    2.60    1.60
  15 -10  -1    3.00    2.00
  15 -10  -1    2.70    1.90
  15  10   1   -1.80    2.60
  17 -10   1    5.10    2.20
  17 -10   1    5.20    2.20
  17  10  -1   -2.40    2.90
  17 -10  -1    8.10    2.50
  17 -10  -1    5.70    2.20
  17  10   1    6.30    3.00
  19 -10   1   -4.30    2.20
  19  10  -1   -5.80    2.70
  19  10   1   -5.10    2.80
  19 -10  -1   -3.00    2.00
   0 -11  -1   69.29    4.40
   0  11  -1   73.19    4.30
   0  11   1   70.89    4.70
   0 -11  -1   67.79    4.00
   0 -11   1   73.29    4.00
   0 -11   1   70.29    4.30
   2 -11   1   31.30    3.00
  -2  11   1   29.60    2.90
   2 -11   1   27.30    2.70
   2  11  -1   36.00    3.00
  -2 -11  -1   30.80    2.80
  -2 -11   1   31.30    2.70
   2  11   1   28.60    3.50
  -2  11  -1   29.20    2.70
   2 -11  -1   26.20    3.10
   2 -11  -1   29.40    2.80
   4  11  -1   -1.80    1.10
   4 -11   1    0.00    1.10
  -4 -11  -1    0.70    0.90
   4 -11   1    1.60    1.00
  -4  11   1    0.00    1.10
   4  11   1   -0.70    1.30
  -4  11  -1    0.70    1.10
   4 -11  -1   -0.10    1.10
  -4 -11   1    0.20    0.80
   4 -11  -1   -0.70    0.80
  -6 -11  -1    2.90    1.00
   6 -11   1    2.00    1.50
   6  11  -1    3.60    1.70
   6 -11  -1    3.70    1.20
   6 -11  -1    5.40    1.60
   6  11   1    2.60    2.00
  -8 -11  -1   23.10    1.80
   8 -11   1   15.50    2.30
   8 -11   1   23.30    2.70
   8  11  -1   18.30    2.50
   8  11   1   15.70    2.60
   8 -11  -1   29.00    2.80
   8 -11  -1   16.90    2.50
  -8 -11   1   24.70    1.90
  10  11  -1   44.30    4.30
  10 -11   1   47.30    3.70
  10 -11   1   42.70    4.60
  10  11   1   35.70    4.90
  10 -11  -1   50.49    4.50
  10 -11  -1   47.00    4.00
  10  11   1   43.60    3.00
  12 -11   1   -0.30    1.50
  12  11  -1   -0.90    1.70
  12 -11   1   -0.10    1.60
  12  11   1   -1.00    1.70
  12 -11  -1   -0.70    1.60
  12 -11  -1   -0.30    1.40
  14 -11   1    0.20    1.80
  14  11  -1    0.10    2.00
  14 -11   1   -0.50    1.50
  14 -11  -1    0.50    1.70
  14 -11  -1    0.70    1.70
  14  11   1   -2.60    2.00
  16  11  -1    7.70    3.40
  18 -11   1    2.70    3.80
  18 -11   1    3.50    2.30
  18  11  -1    1.20    3.30
  18 -11  -1    5.10    2.30
  18  11   1    2.60    3.40
  18 -11  -1    6.00    2.30
   1  12  -1   54.39    4.00
  -1  12   1   44.40    3.90
   1 -12   1   42.30    4.00
  -1 -12  -1   47.90    3.90
   1 -12   1   43.10    3.40
   1 -12  -1   38.90    3.60
  -1  12  -1   43.10    3.70
  -1 -12   1   48.10    3.60
   1 -12  -1   47.20    4.00
   1  12   1   42.60    4.00
  -3  12   1   94.69    6.00
   3 -12   1  110.59    6.10
   3 -12   1  106.29    5.60
   3  12  -1   99.59    6.20
  -3 -12  -1  106.59    5.60
   3 -12  -1  114.09    5.70
  -3 -12   1  102.79    5.50
   3  12   1  101.69    6.60
   3 -12  -1  101.09    6.20
  -3  12  -1  100.79    5.90
  -5  12   1   62.69    5.00
   5  12  -1   53.29    5.30
   5 -12   1   70.09    4.90
  -5 -12  -1   66.79    4.10
   5 -12   1   70.59    4.40
  -5 -12   1   63.19    4.00
   5 -12  -1   64.19    4.90
   5  12   1   61.09    5.80
   7  12  -1   82.69    5.90
   7 -12   1   78.79    4.90
   7 -12   1   82.29    5.60
  -7 -12  -1   85.09    4.40
   7 -12  -1   78.99    5.00
   7 -12  -1   83.29    5.80
   7  12   1   82.49    6.00
  -7 -12   1   86.89    4.50
   9 -12   1    1.00    1.30
   9 -12   1    0.30    1.60
  -9 -12  -1    0.10    0.70
   9  12  -1    2.00    1.80
   9 -12  -1    1.50    1.30
   9  12   1    2.60    1.90
  -9 -12   1    0.80    0.70
   9 -12  -1    1.50    1.70
   9  12   1    1.60    0.90
  11 -12   1   43.10    4.10
  11  12  -1   44.60    4.60
  11 -12   1   33.00    3.80
  11 -12  -1   32.00    3.80
  11 -12  -1   40.70    4.00
  11  12   1   43.30    5.40
  13  12  -1   40.30    5.00
  13 -12   1   39.40    4.80
  13  12   1   43.40    6.00
  13 -12  -1   42.00    4.90
 -15  12   1   11.40    2.40
  15 -12   1   10.70    2.60
  15 -12  -1   16.00    2.80
  15  12   1   13.80    3.30
  17  12  -1    3.70    2.80
  17 -12   1    4.70    2.40
  17 -12   1    5.60    2.40
  17 -12  -1    4.10    2.40
  17  12   1    3.80    2.90
  17 -12  -1    2.30    2.10
  19 -12   1    3.40    2.50
  19  12  -1    2.20    3.10
  19  12   1    2.90    3.00
  19 -12  -1    1.70    2.50
   0  13   1   87.49    5.70
   0 -13  -1   72.89    5.20
   0 -13   1   80.09    4.80
   0 -13   1   71.69    5.20
   0  13  -1   84.99    5.10
   2 -13   1   35.00    3.20
  -2 -13  -1   32.60    3.50
   2 -13   1   27.80    3.60
   2  13  -1   29.00    3.80
   2 -13  -1   30.60    3.80
   2  13   1   32.80    4.40
   2 -13  -1   27.20    3.40
  -2 -13   1   33.50    3.30
  -2  13  -1   35.80    3.50
   4 -13   1   -0.30    1.10
  -4 -13  -1   -2.10    1.10
   4 -13   1   -2.10    1.30
   4  13  -1   -1.30    1.50
   4 -13  -1   -3.80    1.40
  -4  13  -1   -2.10    1.40
  -4 -13   1   -1.30    1.10
   4  13   1   -2.20    1.60
   6 -13   1   -0.60    1.60
  -6  13   1    0.10    1.80
   6 -13   1    0.80    1.40
   6  13  -1    5.40    1.90
  -6 -13  -1    1.80    1.30
  -6 -13   1    1.10    1.30
   6  13   1    3.00    2.30
   6 -13  -1    3.30    1.40
   6 -13  -1   -1.10    1.80
   8 -13   1   62.09    4.60
   8  13  -1   72.69    5.20
  -8 -13  -1   54.49    3.60
   8 -13   1   53.79    5.10
   8  13   1   63.09    5.90
   8 -13  -1   58.59    5.70
  -8 -13   1   63.39    3.70
   8 -13  -1   53.09    4.60
  10  13  -1   18.90    2.80
  10 -13   1   13.70    2.10
  10 -13   1   14.70    2.70
  10 -13  -1   13.90    2.10
  10  13   1   20.90    2.70
  10  13   1   22.00    3.20
  10 -13  -1   11.00    2.90
  12 -13   1    5.00    1.80
  12 -13   1    2.30    2.50
  12 -13  -1    4.20    2.60
  12  13   1    2.20    2.90
  12 -13  -1   -0.20    1.90
  14 -13   1    1.30    1.90
  14  13  -1    0.70    2.00
  14 -13   1    0.40    2.20
  14  13   1   -3.40    2.20
  14 -13  -1   -0.60    1.70
  14 -13  -1   -0.70    1.90
  16 -13   1   12.60    3.00
 -16  13   1    6.40    2.40
  16  13   1   12.10    3.40
  16 -13  -1   11.60    2.80
  18 -13   1    5.10    2.60
  18  13  -1   10.60    3.40
  18 -13   1    6.20    2.70
  18 -13  -1    7.90    2.80
  18  13   1    6.30    3.20
  18 -13  -1    5.70    2.80
  -1  14   1    0.90    1.60
   1  14  -1   -1.90    1.50
   1 -14   1   -3.20    1.40
  -1 -14  -1   -1.90    1.50
   1 -14  -1   -0.30    1.10
   1  14   1   -0.60    1.60
  -1 -14   1   -2.00    1.40
  -1  14  -1    0.00    1.30
   3 -14   1   -0.70    1.40
   3 -14   1    1.40    1.20
  -3  14   1   -0.40    1.30
  -3 -14  -1   -0.10    1.30
   3  14  -1    1.40    1.50
   3 -14  -1    2.30    1.20
   3  14   1    1.70    1.60
   3 -14  -1   -0.60    1.60
  -3 -14   1   -0.60    1.30
  -3  14  -1   -0.40    1.40
   5 -14   1   -1.80    1.60
  -5  14   1   -1.70    1.30
   5 -14   1   -1.30    1.10
   5  14  -1    1.50    1.40
   5  14   1    1.20    1.70
  -5  14  -1    1.40    1.20
   7 -14   1    1.50    1.80
   7 -14   1    3.60    1.40
  -7 -14  -1    3.30    1.30
   7  14  -1    5.40    2.10
   7  14   1    5.20    2.30
  -7 -14   1    2.90    1.30
   7 -14  -1    3.10    2.00
   7 -14  -1    4.10    1.50
   9 -14   1    0.10    1.60
   9  14  -1    0.10    2.00
   9 -14   1   -0.40    1.40
   9 -14  -1   -1.40    1.80
   9 -14  -1   -0.50    1.40
   9  14   1   -0.30    1.80
  11 -14   1   -0.70    1.50
  11 -14   1   -5.90    2.00
  11  14  -1   -0.50    2.30
  11  14   1    0.60    2.50
  11 -14  -1   -1.90    1.70
  13  14  -1   -0.40    2.00
  13 -14   1   -0.60    1.70
  13 -14   1   -0.80    1.90
  13  14   1   -0.40    2.10
  13 -14  -1    0.50    2.00
  13 -14  -1   -1.60    1.80
 -15  14   1   -0.30    1.90
  15 -14   1   -0.80    2.00
  15  14  -1   -1.30    2.30
  15 -14   1    1.10    2.20
  15 -14  -1    1.10    2.40
  15  14   1   -4.10    2.40
  15 -14  -1   -2.00    2.10
  17  14  -1   -1.80    3.00
  17 -14   1   -3.60    2.20
  17 -14   1    1.60    2.50
  17 -14  -1   -1.50    2.40
  17 -14  -1   -0.70    2.40
  17  14   1    0.10    2.80
   0  15  -1   64.59    4.50
   0 -15   1   54.49    4.60
   0 -15  -1   54.99    4.60
   0  15   1   63.79    4.60
  -2 -15  -1    9.00    1.80
  -2  15   1    8.20    1.80
   2  15  -1    7.90    1.80
   2 -15   1    6.10    1.80
   2 -15   1    6.20    1.40
   2 -15  -1    6.50    1.50
  -2  15  -1    8.90    1.70
   2  15   1    7.30    2.00
   2 -15  -1    5.40    1.80
  -2 -15   1    7.00    1.80
  -4  15   1    0.60    1.50
   4 -15   1   -1.00    1.40
   4  15  -1   -0.10    1.50
  -4 -15  -1    0.50    1.20
   4 -15   1    0.10    1.20
   4 -15  -1   -0.90    1.20
   4  15   1   -0.50    1.50
   4 -15  -1   -0.80    1.50
  -4 -15   1    0.20    1.20
  -4  15  -1    0.10    1.20
   6 -15   1    0.00    1.80
   6  15  -1    4.60    1.90
  -6  15   1    2.10    1.80
   6 -15   1    2.40    1.40
  -6 -15  -1    3.30    1.40
   6 -15  -1    1.00    1.40
   6  15   1    1.60    2.00
   6 -15  -1    1.70    1.80
  -6 -15   1    2.10    1.30
   8  15  -1   11.90    2.40
   8 -15   1   10.70    2.10
   8 -15   1   11.00    2.50
  -8 -15  -1   11.30    1.50
   8 -15  -1   10.90    2.50
   8  15   1   13.50    2.70
  -8 -15   1   11.00    1.60
   8 -15  -1    8.50    1.90
  10  15  -1   12.10    2.90
  10 -15   1   11.00    2.10
  10 -15   1   12.70    2.70
  10  15   1   13.70    2.90
  10 -15  -1   14.10    2.40
  10 -15  -1   12.50    2.70
  12  15  -1   -1.90    2.20
  12 -15   1   -1.40    1.50
  12 -15   1   -3.20    1.80
  12 -15  -1   -1.90    1.90
  12  15   1   -3.80    2.10
  12 -15  -1   -3.60    1.70
  14 -15   1   -2.40    1.90
  14 -15   1   -0.50    1.80
  14  15  -1   -1.90    2.50
  14 -15  -1   -3.70    2.00
  14 -15  -1   -0.90    2.00
  14  15   1   -0.40    2.40
 -16  15   1    1.60    2.30
  16 -15   1    1.20    2.60
  16  15  -1    3.10    2.90
  16 -15   1   -0.70    2.30
  16 -15  -1    0.60    2.80
  16  15   1    3.80    3.20
  16 -15  -1    2.10    2.30
   1  16  -1   10.60    2.00
   1 -16   1    6.10    2.10
   1 -16   1    6.70    1.60
  -1 -16  -1    8.40    2.10
  -1  16   1   13.70    2.20
  -1  16  -1   11.80    1.90
   1 -16  -1   12.30    1.80
   1 -16  -1    4.30    2.10
   1  16   1   11.60    2.30
  -1 -16   1    8.30    2.10
  -3 -16  -1   37.90    4.00
   3 -16   1   42.00    3.80
   3  16  -1   44.10    4.30
  -3  16   1   37.30    4.20
   3  16   1   44.60    4.50
   3 -16  -1   37.00    4.40
   3 -16  -1   42.50    3.90
  -3  16  -1   44.10    4.00
  -3 -16   1   37.50    4.00
  -5  16   1   12.90    2.50
  -5 -16  -1    9.10    2.00
   5  16  -1   12.30    2.40
   5 -16   1   10.90    2.10
   5 -16   1    7.20    2.30
   5 -16  -1    6.60    1.90
  -5 -16   1    9.20    2.00
  -5  16  -1   12.40    2.20
   5  16   1   11.00    2.50
   5 -16  -1    7.60    2.40
  -7 -16  -1    7.60    1.60
   7  16  -1    8.70    2.40
   7 -16   1    8.00    1.90
   7 -16   1    6.10    2.30
   7 -16  -1    4.70    2.30
   7 -16  -1    6.50    1.80
  -7 -16   1    7.10    1.60
   7  16   1    9.80    2.50
   9  16  -1   -3.00    1.90
   9 -16   1   -2.40    1.40
   9 -16   1   -3.70    2.00
   9 -16  -1   -1.10    1.60
   9 -16  -1   -2.60    1.90
   9  16   1    0.40    2.10
  11  16  -1   16.80    3.10
  11 -16   1   11.30    3.00
  11 -16   1   10.40    2.50
  11  16   1   16.70    3.30
  11 -16  -1   10.60    2.50
  11 -16  -1    7.90    2.90
  13 -16   1    5.00    2.30
  13 -16   1    2.80    2.40
  13  16  -1    1.70    2.70
  13 -16  -1    3.50    2.10
  13  16   1    6.70    2.90
  13 -16  -1    3.90    2.80
  15  16  -1   -0.60    2.50
 -15  16   1    0.10    2.20
  15 -16   1   -0.60    2.30
  15 -16   1   -1.20    2.30
  15 -16  -1   -1.10    2.10
  15 -16  -1   -4.40    2.50
  15  16   1   -3.60    3.00
  17 -16   1   -0.40    2.60
  17  16  -1   -0.80    2.90
  17 -16   1   -0.80    2.50
  17 -16  -1   -1.80    2.30
  17  16   1    0.30    2.80
  17 -16  -1   -3.30    2.60
   0 -17  -1   17.10    2.80
   0  17  -1   25.10    3.40
   0 -17   1   15.10    2.70
   0  17   1   17.30    2.70
   2  17  -1    5.60    2.00
  -2  17   1    6.90    1.90
   2 -17   1    4.20    1.50
   2 -17   1    4.10    2.00
  -2 -17  -1    5.20    1.80
  -2 -17   1    6.00    1.90
   2 -17  -1    5.10    1.60
   2 -17  -1    2.60    1.90
   2  17   1    5.60    2.20
  -2  17  -1    5.30    1.70
  -4  17   1    9.90    2.20
  -4 -17  -1    7.90    2.00
   4 -17   1    6.60    1.70
   4 -17   1    4.60    2.10
   4  17  -1    8.80    2.30
  -4  17  -1    8.60    1.90
   4 -17  -1    4.60    1.60
   4  17   1    8.60    2.40
  -4 -17   1    4.00    1.90
   4 -17  -1    6.40    2.40
   6 -17   1   10.00    2.10
   6  17  -1   10.60    2.80
   6 -17   1    8.80    2.50
  -6 -17  -1   12.50    2.00
  -6  17   1    9.10    2.60
  -6 -17   1    9.60    1.90
   6 -17  -1   10.90    2.20
   6  17   1   12.50    3.10
   6 -17  -1   10.20    2.70
   8 -17   1   -2.40    1.90
   8 -17   1   -1.80    1.50
   8  17  -1   -4.90    2.00
   8  17   1   -0.20    2.30
   8 -17  -1   -1.30    2.10
   8 -17  -1   -2.80    1.50
  10  17  -1   -3.00    2.20
  10 -17   1    0.10    2.20
  10 -17   1    2.70    1.80
  10  17   1    3.30    2.80
  10 -17  -1    2.00    1.80
  10 -17  -1    1.80    2.40
  12 -17   1    3.40    2.20
  12 -17   1    0.00    2.40
  12  17  -1    0.30    2.90
  12  17   1    2.30    2.70
  12 -17  -1    3.70    2.10
  12 -17  -1    3.00    2.50
  14  17  -1   -3.90    2.40
  14 -17   1   -2.80    2.10
  14 -17   1   -5.70    2.40
  14  17   1   -3.50    2.50
  14 -17  -1   -3.70    1.90
  14 -17  -1   -5.90    2.20
 -16  17   1    1.10    2.50
  16 -17   1    3.70    2.50
  16  17  -1    0.80    3.00
  16 -17   1   -2.00    2.70
  16 -17  -1   -1.60    2.90
  16  17   1    1.80    3.00
  16 -17  -1    0.40    2.60
   1 -18   1   26.60    3.60
   1 -18   1   28.70    3.60
  -1  18   1   41.30    4.70
  -1 -18  -1   23.40    3.50
   1  18  -1   34.40    3.80
   1  18   1   39.90    4.80
  -1  18  -1   40.70    4.20
   1 -18  -1   28.10    3.60
  -1 -18   1   26.50    3.50
   3 -18   1   14.20    2.90
   3 -18   1   29.80    3.70
  -3  18   1   17.90    2.90
   3  18  -1   16.80    2.80
  -3 -18  -1   19.00    2.80
  -3 -18   1   19.50    2.80
  -3  18  -1   15.50    2.60
   3 -18  -1   16.20    3.00
   3 -18  -1   27.70    3.60
   3  18   1   16.40    3.10
  -5  18   1   -2.80    2.20
  -5 -18  -1   -3.30    1.70
   5 -18   1   -5.20    2.00
   5 -18   1    0.10    1.70
  -5  18  -1   -3.10    1.80
   5 -18  -1   -0.70    1.80
  -5 -18   1   -0.40    1.70
   5 -18  -1   -4.30    2.20
   7 -18   1    0.40    1.70
   7 -18   1   -2.40    2.20
   7  18  -1   -4.50    2.40
  -7 -18  -1    1.60    1.60
  -7 -18   1    3.50    1.50
   7 -18  -1   -1.60    1.70
   7 -18  -1   -3.80    2.30
   7  18   1   -0.90    2.30
   9  18  -1   -6.00    2.40
   9 -18   1   -2.50    2.30
   9 -18   1    1.60    2.10
   9 -18  -1    1.30    2.50
   9 -18  -1    0.90    1.80
   9  18   1    0.20    2.30
  11  18  -1   25.60    4.30
  11 -18   1   43.10    5.70
  11 -18   1   28.70    4.00
  11  18   1   44.60    6.00
  11 -18  -1   26.60    4.20
  13  18  -1    0.60    3.10
  13 -18   1   -0.20    2.60
  13 -18   1    2.70    2.30
  13 -18  -1    6.80    2.70
  13  18   1    6.70    3.30
  13 -18  -1   -0.30    2.60
  15 -18   1    2.10    2.40
  15 -18   1    0.80    2.60
  15  18  -1    0.10    3.20
 -15  18   1    3.70    2.70
  15 -18  -1    1.60    2.40
  15 -18  -1   -1.70    2.90
  15  18   1   -1.30    2.90
   0  19  -1   -0.10    2.30
   0  19   1    1.90    2.60
  -2  19   1   77.19    6.20
   2  19  -1   61.49    6.40
  -2 -19  -1   87.89    6.80
   2 -19   1   90.49    7.30
   2 -19   1   76.49    5.70
   2 -19  -1   99.39    7.60
   2  19   1   57.99    7.20
  -2  19  -1   56.89    5.90
  -2 -19   1   90.89    6.80
   2 -19  -1   77.99    6.10
   4 -19   1   53.49    6.50
   4 -19   1   45.80    5.00
  -4 -19  -1   49.50    5.20
  -4  19   1   43.40    5.90
   4  19  -1   41.00    5.80
   4  19   1   29.60    4.40
  -4 -19   1   27.90    3.60
   4 -19  -1   52.79    5.40
  -4  19  -1   29.30    3.80
   6  19  -1  111.99    8.60
  -6  19   1  134.79    8.60
   6 -19   1  122.49    7.80
   6 -19   1  119.49    8.50
  -6 -19  -1  113.99    7.30
  -6 -19   1  110.19    7.10
   6 -19  -1  121.39    7.50
   6 -19  -1  140.49    9.30
   6  19   1  115.79    8.50
   8 -19   1   50.09    6.50
   8  19  -1   61.19    7.10
   8 -19   1   66.49    6.30
   8 -19  -1   71.29    6.50
   8  19   1   82.39    7.70
   8 -19  -1   70.19    7.00
  10 -19   1    4.70    2.90
  10  19  -1    4.90    3.10
  10 -19   1    4.70    2.40
  10 -19  -1    7.80    3.10
  12 -19   1   14.50    3.40
  12  19  -1   12.90    3.60
  12 -19   1   15.20    3.00
  12 -19  -1   12.60    3.40
  14  19  -1    3.60    3.10
  14 -19   1    5.90    2.70
  14  19   1    5.60    3.70
  14 -19  -1    2.40    2.80
  14 -19  -1    5.60    2.70
  -1  20   1   -0.20    2.90
  -1 -20  -1   12.20    2.80
   1  20  -1    7.70    2.80
   1 -20   1    8.50    2.90
   1  20   1   -1.50    2.90
  -1  20  -1    7.10    2.60
   1 -20  -1   14.70    3.40
  -1 -20   1   11.10    2.80
   3 -20   1   13.80    2.50
  -3  20   1    6.90    3.00
   3  20  -1   10.30    2.80
   3 -20   1   14.20    3.20
  -3 -20  -1   12.30    2.90
   3  20   1    9.50    2.90
   3 -20  -1   12.30    2.50
  -3  20  -1   10.20    2.70
   3 -20  -1   15.00    3.30
  -3 -20   1   12.70    2.90
   5  20  -1  142.19    8.90
   5 -20   1  145.39    8.20
   5 -20   1  135.39    9.10
  -5  20   1  124.69    8.40
  -5 -20  -1  128.39    7.90
  -5 -20   1  125.99    7.90
   5 -20  -1  135.59    8.50
   5  20   1  141.39    9.50
  -5  20  -1  139.39    8.40
   5 -20  -1  129.09    9.00
   7 -20   1    2.70    2.80
   7  20  -1    2.90    2.80
   7 -20   1   10.20    2.40
   7 -20  -1    2.20    2.10
   7 -20  -1    6.50    3.00
   7  20   1    1.50    3.10
   9 -20   1   14.70    2.70
   9 -20   1   11.80    3.20
   9  20  -1   12.50    3.50
   9  20   1    9.30    3.40
   9 -20  -1   13.80    3.40
   9 -20  -1   13.10    2.90
  11 -20   1    5.90    3.40
  11  20   1    3.70    2.90
  11 -20  -1    4.60    3.00
  13 -20   1   20.30    3.70
  13 -20   1   15.20    3.60
  13  20  -1   20.60    4.10
  13 -20  -1   18.40    3.70
  13  20   1   21.30    4.40
  13 -20  -1   16.60    3.70
   0  21  -1   67.59    5.60
   0 -21  -1   64.89    6.70
   0  21   1   62.49    6.10
   0 -21   1   66.79    6.10
  -2 -21  -1   -1.10    2.30
  -2  21   1   -2.80    2.00
   2  21  -1   -1.00    1.90
   2 -21   1   -0.50    1.50
   2 -21   1    0.40    2.40
   2  21   1   -3.60    2.10
   2 -21  -1   -2.30    2.40
  -2 -21   1   -4.00    2.10
  -2  21  -1   -0.50    1.80
   4  21  -1   11.20    3.00
   4 -21   1   18.10    3.40
  -4  21   1   11.40    3.00
   4 -21   1   13.30    2.40
  -4 -21  -1   12.80    2.80
  -4 -21   1   11.30    2.70
   4 -21  -1   16.90    3.50
  -4  21  -1   12.40    2.80
   4  21   1   11.00    3.00
   4 -21  -1   13.20    2.60
   6  21  -1   14.30    3.40
  -6  21   1   13.90    3.00
  -6 -21  -1   12.40    2.50
   6 -21   1   14.30    2.70
   6 -21   1   11.40    3.20
   6 -21  -1   17.10    3.60
   6 -21  -1   12.60    2.50
  -6 -21   1    8.00    2.30
   6  21   1   13.80    3.50
   8 -21   1    6.50    2.90
   8  21  -1    3.90    2.80
   8 -21   1    6.20    2.40
   8 -21  -1    2.80    2.40
   8  21   1    6.00    3.00
   8 -21  -1    4.30    2.90
  10 -21   1   21.10    3.80
  10 -21   1   25.90    3.60
  10  21  -1   23.00    4.00
  10 -21  -1   23.30    4.00
  10  21   1   23.80    4.10
  10 -21  -1   19.00    3.50
  12 -21   1   -0.70    3.20
  12  21  -1   -3.00    4.50
  12 -21   1   -0.40    2.80
  12 -21  -1   -4.20    2.80
  12 -21  -1   -1.00    3.30
  12  21   1    2.20    3.40
   1 -22   1   12.00    3.30
  -1  22   1   13.30    2.70
   1  22  -1   13.40    2.80
  -1 -22  -1   13.80    3.10
  -1 -22   1   17.60    3.50
   1  22   1   16.90    3.20
   1 -22  -1   12.10    3.40
  -1  22  -1   11.50    2.50
   3 -22   1   -1.60    2.70
   3  22  -1    0.00    2.00
  -3 -22  -1    1.20    2.30
  -3  22   1   -4.40    2.20
   3 -22   1    0.70    1.70
   3  22   1   -1.50    2.40
   3 -22  -1    1.10    1.70
  -3  22  -1    0.70    2.00
   3 -22  -1   -0.40    2.60
  -3 -22   1   -2.20    2.10
  -5  22   1   26.20    3.90
   5  22  -1   44.20    5.50
  -5 -22  -1   40.80    4.90
   5 -22   1   30.10    4.40
   5 -22   1   45.00    5.20
  -5 -22   1   21.80    3.30
   5 -22  -1   31.50    4.40
   5 -22  -1   27.20    3.60
   7 -22   1    4.20    2.80
   7 -22   1    3.00    2.00
   7  22  -1    2.20    2.60
   7 -22  -1    7.10    3.00
   7  22   1    5.40    3.10
   7 -22  -1    4.00    2.20
   9 -22   1   11.30    2.80
   9 -22   1    5.60    3.20
   9 -22  -1    3.10    2.80
   9  22   1    7.40    3.50
   9 -22  -1    6.10    3.30
  11 -22   1    1.80    3.30
  11 -22   1    5.30    2.90
  11 -22  -1    3.60    3.30
  11  22   1    5.00    3.70
  11 -22  -1    3.10    2.90
   0 -23  -1   55.59    6.30
   0  23  -1   60.39    5.50
   0  23   1   60.99    5.70
   0 -23   1   55.49    6.30
   2 -23   1   -3.60    2.70
  -2 -23  -1   -1.80    2.30
  -2  23   1   -1.60    2.00
   2  23  -1    0.30    2.00
  -2  23  -1   -0.20    1.80
   2 -23  -1   -5.90    2.50
   2  23   1   -1.90    2.20
   4 -23   1    3.10    2.10
  -4  23   1    4.10    2.30
  -4 -23  -1    3.60    2.40
   4 -23   1   -3.60    2.80
  -4  23  -1   -0.50    2.10
   4  23   1    2.40    2.60
   4 -23  -1   -3.80    2.80
  -4 -23   1    2.40    2.40
   4 -23  -1    4.10    2.30
  -6  23   1    4.90    3.00
   6 -23   1    2.30    2.30
   6 -23   1    3.90    3.20
   6  23   1    6.00    3.00
   6 -23  -1    4.20    3.40
   6 -23  -1    5.00    2.40
   8 -23   1   -1.00    3.00
   8 -23   1    2.00    2.40
   8 -23  -1   -3.50    2.90
   8 -23  -1    1.80    2.60
   8  23   1    0.70    2.80
  10 -23   1   13.60    4.10
  10 -23   1   18.80    3.20
  10  23   1   15.50    4.10
  10 -23  -1   15.40    3.30
  10 -23  -1   17.80    4.10
  -1  24   1   18.40    3.30
  -1 -24  -1   18.70    3.90
   1 -24   1   17.40    3.90
  -1 -24   1   18.20    3.70
   1 -24  -1   19.50    3.90
   1  24   1   17.70    3.60
  -3  24   1    5.50    2.70
   3 -24   1    6.30    3.30
  -3 -24  -1    6.00    2.70
   3  24   1    3.40    2.60
   3 -24  -1    5.80    3.40
  -3  24  -1    4.70    3.00
  -3 -24   1    6.10    2.80
  -5  24   1    0.80    2.80
   5 -24   1    0.60    3.20
   5 -24   1    3.40    2.40
   5  24   1   -0.20    3.00
  -5 -24   1   -2.30    2.50
   5 -24  -1    4.00    3.50
   5 -24  -1   -0.30    2.30
  -5  24  -1    0.30    2.60
   7 -24   1    4.00    3.30
   7 -24   1    5.50    2.70
   7  24   1    2.10    5.10
   7 -24  -1    3.70    2.50
   7 -24  -1    3.70    3.30
   9 -24   1    1.90    3.60
   9 -24   1    2.40    2.60
   9 -24  -1    3.00    2.90
   9 -24  -1    0.10    3.30
   0  25   1   -1.60    2.20
   0 -25  -1   -4.60    3.20
   0 -25   1   -2.00    2.90
   2 -25   1   12.20    3.90
  -2  25   1   10.80    3.20
  -2 -25  -1   10.80    3.70
   2 -25  -1   11.20    3.80
  -2 -25   1   13.00    3.80
   2  25   1   11.10    4.80
  -4 -25  -1    5.90    3.10
  -4  25   1    3.60    3.20
   4 -25   1    5.60    3.60
   4 -25   1    5.50    2.30
   4 -25  -1   12.80    4.00
  -4 -25   1    6.00    3.00
   6 -25   1   28.30    4.90
  -6  25   1   22.50    4.20
   6 -25   1   25.80    3.70
   6 -25  -1   27.70    4.00
   6 -25  -1   23.80    4.60
   8 -25   1    4.40    3.50
   8 -25   1   -0.30    2.70
   8 -25  -1    4.70    3.20
   8 -25  -1    2.10    3.50
   1 -26   1   -0.60    3.40
  -1 -26  -1   -2.50    3.00
  -1 -26   1   -0.70    3.10
   1 -26  -1    0.00    3.50
  -3 -26  -1    5.00    3.50
   3 -26   1    8.50    3.90
  -3 -26   1    5.90    3.50
   3 -26  -1    7.00    4.30
   5 -26   1   18.30    3.30
   5 -26   1   23.40    4.70
   5 -26  -1   29.00    4.80
   5 -26  -1   19.90    3.40
   0 -27  -1   88.29    8.10
   0 -27   1   97.69    9.10
   2 -27   1    2.90    3.40
  -2 -27  -1    2.60    3.40
   2 -27  -1    5.30    3.40
  -2 -27   1   -1.70    3.20
  -2   0  -2  383.36   14.70
   2   0  -2  385.56   14.80
   2   0   2  348.47   14.70
   2   0  -2  416.96   14.90
  -2   0  -2  368.96   14.70
   2   0   2  382.66   15.00
  -2   0  -2  398.36   15.00
   2   0  -2  383.26   14.80
   2   0   2  383.16   14.70
  -4   0  -2  271.57   11.00
   4   0   2  265.77   11.60
   4   0   2  267.67   11.00
   4   0  -2  279.87   10.90
   4   0   2  305.67   11.00
  -4   0  -2  300.77   11.10
   4   0  -2  285.57   11.00
   6   0   2 1504.55   62.39
  -6   0  -2 1614.34   66.89
   6   0   2 1646.14   61.79
   6   0  -2 1633.24   61.79
   8   0  -2  552.04   21.50
   8   0   2  552.44   21.70
   8   0   2  566.84   21.60
 -10   0  -2   25.70    1.80
  10   0  -2   33.70    1.90
  10   0   2   28.50    2.10
  10   0   2   34.20    2.00
  12   0  -2  273.77   11.30
  12   0   2  258.77   11.10
  12   0  -2  270.67   11.00
  12   0   2  272.47   11.00
  12   0   2  267.77   13.00
  14   0  -2    1.70    0.80
  14   0   2    3.10    0.90
  14   0   2    2.60    1.90
  14   0  -2    2.40    0.90
  14   0   2    2.80    0.90
  16   0   2  212.28   12.20
  16   0   2  212.08    9.70
  16   0  -2  221.78    9.60
  18   0  -2    9.90    3.50
  18   0   2   12.60    1.80
  18   0   2   11.80    3.40
  20   0  -2    9.60    3.60
  20   0   2    8.30    3.40
  -1  -1  -2  966.60   34.20
  -1  -1  -2  942.31   42.10
   1  -1   2  741.23   33.20
  -1   1   2  970.70   34.50
   1  -1   2  786.12   33.30
   1  -1   2  831.12   33.50
   1   1  -2  832.82   33.40
   1  -1  -2  864.51   33.70
   1   1   2  840.02   33.60
   1  -1  -2  841.92   33.70
  -1   1  -2  817.22   33.10
   1  -1  -2  772.22   33.20
   1   1   2  843.22   34.20
  -1  -1   2  966.70   33.40
   1   1   2  862.31   33.30
  -3  -1  -2  108.69    4.60
   3   1  -2   99.09    4.00
  -3  -1  -2   94.29    4.00
   3  -1   2   94.49    4.10
  -3   1   2   96.39    3.80
  -3   1   2   95.29    4.00
  -3  -1  -2   95.19    3.80
   3  -1   2   93.09    4.00
   3  -1  -2   94.69    3.90
   3   1   2   92.29    3.80
   3   1   2   93.39    4.00
  -3   1  -2   97.29    4.00
  -3  -1   2   98.99    4.00
  -3   1  -2   98.09    4.10
   3   1   2   94.79    4.40
   3  -1  -2   97.49    4.00
  -5  -1  -2 3790.92  155.48
   5   1  -2 3996.70  155.88
   5  -1   2 4504.95  156.28
  -5  -1  -2 4039.10  155.38
  -5   1   2 4036.70  155.38
  -5   1   2 3760.42  162.18
   5  -1   2 4402.76  160.58
   5   1   2 3729.73  154.78
  -5   1  -2 3638.14  156.58
   5   1   2 4354.46  156.18
   5  -1  -2 4449.65  155.78
  -7   1   2   10.60    0.70
   7   1  -2   11.10    1.00
   7  -1   2   12.50    1.20
   7  -1   2    8.40    1.10
   7   1  -2    9.30    0.70
   7   1   2   10.40    0.90
   7   1   2    6.40    1.30
   7  -1  -2    9.60    0.90
  -7   1  -2   11.10    1.30
   9   1  -2  176.98    7.00
  -9  -1  -2  164.18    6.90
   9   1  -2  187.08    7.40
   9  -1   2  181.48    7.40
   9  -1   2  176.68    7.40
   9   1   2  169.68    8.60
   9  -1  -2  173.48    7.20
   9   1   2  170.88    7.10
   9   1   2  168.68    7.30
  11  -1   2  141.69    6.10
  11   1  -2  113.69    6.10
  11  -1   2  142.89    6.10
  11   1  -2  136.09    5.70
  11   1   2  134.69    5.70
  11   1   2  135.79    7.60
  11  -1  -2  135.09    5.90
  11  -1  -2  136.89    6.40
  11   1   2  126.99    5.90
  13   1  -2  205.98    8.60
  13   1  -2  203.38    8.40
  13  -1   2  199.78    8.70
  13  -1   2  197.88    8.60
  13  -1  -2  199.58    8.90
  13   1   2  200.98   10.60
  13  -1  -2  206.18    8.60
  13   1   2  199.38    8.20
  13   1   2  194.58    8.60
  15  -1   2  289.27   12.00
  15  -1   2  280.87   14.30
  15   1  -2  268.37   11.50
  15  -1  -2  299.47   13.50
  15   1   2  253.77   11.70
  15   1   2  276.17   14.10
  15  -1  -2  287.07   11.80
  17  -1   2   28.90    4.30
  17   1  -2   46.10    6.30
  17  -1   2   43.80    3.50
  17   1   2   28.10    4.40
  17   1   2   28.40    3.30
  17  -1  -2   35.20    3.60
  19  -1   2    6.70    1.60
  19  -1   2   11.60    3.70
  19   1  -2    4.30    3.20
  19   1   2    4.60    3.10
  19  -1  -2    5.20    3.60
  21  -1   2    7.70    3.60
  21   1   2   -1.30    3.30
  21  -1  -2    4.00    3.80
   0  -2  -2  898.61   35.40
   0   2  -2  830.62   34.10
   0   2  -2  967.90   34.80
   0   2   2  883.91   34.90
   0  -2   2  965.80   35.10
   0   2   2  829.72   35.20
   0   2   2  892.21   34.90
   2   2  -2  493.25   20.20
  -2   2   2  519.35   20.70
  -2  -2  -2  502.25   20.30
   2  -2   2  549.65   20.70
   2  -2   2  535.65   20.50
  -2  -2  -2  599.24   21.00
  -2  -2  -2  529.65   20.50
  -2   2   2  520.85   20.50
   2  -2  -2  571.84   20.80
  -2   2  -2  540.55   20.50
   2   2   2  551.24   20.80
  -2  -2   2  522.95   20.30
   2   2   2  527.15   20.40
   2  -2  -2  512.35   20.40
  -2   2  -2  473.25   20.30
  -4   2   2  892.81   35.60
  -4  -2  -2  927.91   34.90
   4   2  -2  917.31   35.40
   4  -2   2  893.41   35.00
  -4  -2  -2  800.62   34.70
  -4   2   2  923.51   35.00
   4   2   2 1001.30   35.30
   4   2   2  990.00   35.00
   4  -2  -2  892.71   35.50
  -4  -2   2  896.41   34.80
   4   2   2  870.11   35.40
  -4   2  -2  922.51   35.10
   6   2  -2  228.68    8.80
   6  -2   2  219.68    8.90
  -6   2   2  222.48    9.00
  -6   2   2  218.28    8.60
   6  -2   2  226.08    9.10
  -6  -2  -2  215.38    8.60
   6   2   2  215.78    8.80
   6   2   2  210.88    8.50
   6  -2  -2  226.58    8.80
  -6   2  -2  223.68    9.30
   6   2   2  214.78    9.70
  -8   2   2    1.40    0.50
   8  -2   2    2.80    0.70
   8   2  -2    1.50    0.50
   8   2  -2    1.40    0.30
  -8   2   2    2.00    0.40
   8  -2   2    1.10    0.50
   8   2   2    1.40    1.00
   8   2   2    0.40    0.50
   8   2   2    1.50    0.30
   8  -2  -2    0.80    0.50
  10   2  -2  357.86   14.00
 -10   2   2  337.37   13.70
  10  -2   2  358.96   14.30
 -10   2   2  361.86   13.60
  10  -2   2  365.06   14.40
  10   2  -2  351.86   13.80
  10   2   2  342.07   13.70
  10   2   2  345.67   14.10
  10   2   2  366.36   15.70
  10  -2  -2  342.27   14.60
  10  -2  -2  362.36   14.20
  12  -2   2  129.29    5.90
  12   2  -2  124.59    5.40
  12  -2   2  126.99    5.90
  12   2  -2  127.39    5.60
  12  -2  -2  131.29    5.90
  12   2   2  121.79    5.70
  12  -2  -2  133.59    6.30
  12   2   2  122.09    5.20
  12   2   2  114.29    7.50
  14  -2   2    3.00    1.00
  14   2  -2    3.20    0.80
  14  -2   2    4.10    1.00
  14  -2  -2    3.10    1.00
  14   2   2    3.40    2.00
  14  -2  -2    4.10    1.20
  14   2   2    3.10    0.90
  16   2  -2  108.59    8.00
  16  -2   2  100.59    5.70
  16  -2   2  108.09    8.30
  16  -2  -2   94.59    5.40
  16   2   2   83.79    5.20
  16   2   2   93.99    7.90
  18   2  -2   -3.90    2.40
  18  -2   2    0.30    2.60
  18  -2   2   -0.50    1.20
  20  -2   2    6.30    1.80
  20   2  -2    5.40    3.20
  20  -2   2    5.30    3.40
  20   2   2    3.10    3.30
   1   3  -2    4.10    0.40
  -1  -3  -2    4.40    0.80
   1  -3   2    6.30    0.80
   1   3  -2    5.60    0.60
   1  -3   2    5.70    0.60
  -1   3   2    3.60    0.70
  -1   3   2    3.10    0.50
   1   3  -2    5.50    0.60
  -1   3   2    3.70    0.50
   1  -3  -2    3.40    0.50
   1   3   2    3.80    0.80
  -1   3  -2    2.70    0.40
  -1  -3   2    5.40    0.70
  -1   3  -2    6.50    0.80
   1   3   2    5.60    0.70
   3   3  -2  146.89    6.10
  -3  -3  -2  145.09    5.70
  -3   3   2  143.49    6.40
  -3  -3  -2  164.18    6.70
   3  -3   2  143.29    6.10
   3   3  -2  135.69    5.80
   3  -3   2  141.09    5.90
   3   3   2  146.69    5.90
  -3  -3   2  141.89    5.80
  -3   3  -2  147.59    6.20
   3  -3  -2  135.79    6.00
   3  -3  -2  148.89    6.70
   3   3   2  147.39    6.50
  -5   3   2 1057.29   40.50
   5  -3   2 1024.80   40.80
   5  -3   2 1067.79   40.40
   5   3  -2 1064.49   40.30
  -5  -3   2 1029.50   40.00
   5   3   2 1036.90   41.00
   5   3   2 1058.39   40.10
   5  -3  -2 1055.99   40.20
  -7   3   2   21.60    1.90
   7  -3   2   20.40    1.80
   7   3  -2   24.90    1.30
   7  -3   2   23.30    1.70
   7  -3  -2   21.70    1.60
   7   3   2   24.70    1.60
   7   3   2   19.50    2.40
   9  -3   2   15.90    1.60
   9  -3   2   18.00    1.90
   9   3  -2   16.90    1.00
  -9   3   2   15.90    1.70
   9   3  -2   16.90    1.20
   9   3   2   11.70    1.90
   9  -3  -2   15.70    1.50
   9   3   2   13.50    1.40
   9  -3  -2   21.00    2.10
  11  -3   2   -0.60    0.80
  11   3  -2   -0.20    0.40
  11  -3   2   -0.10    0.70
  11   3  -2    1.70    0.50
 -11   3   2   -1.40    0.50
  11   3  -2   -1.10    0.50
  11   3  -2   -2.10    1.20
  11  -3  -2   -1.60    0.70
  11  -3  -2    0.80    1.00
  11   3   2   -2.70    1.30
  13  -3   2   66.39    3.90
  13   3  -2   69.49    5.50
  13  -3   2   67.29    3.90
  13   3  -2   63.79    3.20
  13   3  -2   65.79    3.20
  13  -3  -2   66.49    4.20
  13   3   2   59.09    3.50
  13  -3  -2   62.19    3.80
  13   3   2   62.99    5.60
  15  -3   2   77.19    4.70
  15  -3   2   72.29    4.40
  15   3  -2   80.89    6.50
  15   3   2   68.39    4.10
  15  -3  -2   72.99    4.70
  15  -3  -2   73.59    4.50
  15   3   2   75.49    6.60
  17   3  -2   17.20    3.80
  17  -3   2   11.80    1.90
  17  -3  -2   10.80    1.80
  17   3   2    8.90    3.30
  19   3  -2   -2.50    3.00
  19  -3   2   -1.90    2.90
  19  -3   2    0.30    1.50
  19  -3  -2   -1.00    1.60
  21   3  -2   -1.30    3.20
  21  -3   2   -3.40    3.60
  21   3   2   -7.50    3.60
   0  -4   2    4.90    0.60
   0  -4  -2    4.70    0.60
   0  -4  -2    4.50    0.80
   0   4  -2    5.40    0.70
   0  -4   2    5.60    0.60
   0  -4   2    6.40    0.80
   0   4  -2    5.80    0.70
   0   4  -2    3.60    0.60
   0   4   2    4.50    0.80
  -2  -4  -2  809.92   31.60
   2  -4   2  798.22   30.80
   2  -4   2  804.22   30.90
   2   4  -2  824.52   31.50
   2   4  -2  785.52   30.80
   2  -4   2  788.62   31.10
  -2   4   2  812.42   31.40
   2  -4  -2  796.12   31.00
   2   4   2  824.52   31.60
  -2  -4   2  776.62   30.80
  -2   4  -2  773.32   31.10
  -2  -4   2  810.82   30.90
   2   4   2  792.22   30.90
   2  -4  -2  855.31   31.40
   4  -4   2  609.64   23.70
   4   4  -2  609.04   23.70
   4  -4   2  618.64   23.40
   4   4  -2  596.54   23.10
   4   4   2  602.74   24.10
   4   4   2  612.04   23.30
   4  -4  -2  595.04   23.50
  -4  -4   2  584.24   23.20
   6  -4   2  753.72   28.60
   6   4  -2  686.53   27.80
   6  -4   2  741.33   28.30
   6   4  -2  735.63   28.90
   6   4   2  752.62   28.20
  -6  -4   2  716.63   28.00
   6  -4  -2  735.13   28.30
   6   4   2  721.73   29.10
   8   4  -2   72.69    4.30
   8  -4   2   72.39    3.50
  -8   4   2   63.59    3.80
   8   4  -2   67.09    2.90
   8  -4   2   68.99    3.80
   8   4   2   64.19    4.40
   8  -4  -2   69.49    4.00
   8   4   2   72.29    3.30
   8  -4  -2   67.29    3.50
  10  -4   2   23.70    2.20
  10  -4   2   23.70    2.40
 -10   4   2   25.30    2.30
  10   4  -2   23.70    3.00
  10   4  -2   25.10    1.30
  10   4  -2   26.00    1.40
  10  -4  -2   23.20    2.10
  10   4   2   23.00    1.90
  10  -4  -2   30.10    2.70
  10   4   2   23.00    3.20
  12   4  -2   82.39    3.50
  12  -4   2   74.49    4.40
 -12   4   2   74.89    4.00
  12   4  -2   78.99    5.60
  12   4  -2   77.99    3.50
  12  -4   2   74.39    4.40
  12   4   2   78.39    3.90
  12   4   2   65.99    5.70
  12  -4  -2   80.39    4.80
  12  -4  -2   77.49    4.30
  14  -4   2   -0.80    0.90
  14   4  -2   -0.40    1.70
  14  -4   2   -0.30    1.00
  14   4   2    0.10    0.70
  14  -4  -2   -0.60    0.90
  14  -4  -2   -0.70    1.00
  14   4   2   -1.00    1.70
  16  -4   2  200.48    9.60
  16   4  -2  227.18   12.10
  16   4   2  187.88    9.40
  16  -4  -2  203.18    9.50
  16  -4  -2  195.38    9.80
  16   4   2  205.48   11.60
  18   4  -2    3.40    2.90
  18  -4   2    5.10    1.70
  18   4   2    0.80    3.10
  18  -4  -2    5.10    1.60
  20  -4   2   -2.60    2.90
  20  -4   2   -2.00    1.60
  20   4  -2   -0.70    2.80
  20   4   2   -3.50    2.90
   1   5  -2  790.72   30.00
   1   5  -2  755.02   29.70
  -1  -5  -2  752.32   30.70
  -1   5   2  767.42   30.40
   1  -5   2  797.22   30.00
   1  -5   2  797.02   30.00
   1  -5   2  768.32   30.20
   1   5  -2  793.32   30.00
  -1  -5   2  815.82   30.10
  -1   5  -2  794.42   29.90
   1   5   2  760.32   30.70
  -1  -5   2  761.42   30.10
   1  -5  -2  758.22   30.10
   1  -5  -2  781.82   30.50
   3  -5   2  194.88    8.40
   3   5  -2  206.98    8.50
   3   5  -2  202.58    8.20
   3  -5   2  197.48    8.60
   3  -5   2  199.58    8.30
  -3   5   2  204.68    8.90
  -3  -5  -2  202.08    8.20
  -3  -5   2  198.58    8.20
   3   5   2  211.98    9.10
   3  -5  -2  201.38    8.50
  -3  -5   2  207.48    8.60
   3   5   2  210.68    8.30
   5   5  -2  187.18    7.40
  -5  -5  -2  185.78    7.20
   5  -5   2  177.18    7.70
   5  -5   2  184.88    8.10
   5   5  -2  184.28    8.10
   5   5   2  180.28    8.50
   5   5   2  192.28    7.60
  -5  -5   2  183.28    7.40
   5  -5  -2  181.38    7.80
   7  -5   2  230.78    9.60
   7  -5   2  230.78    9.30
   7   5  -2  215.28    8.70
   7   5  -2  227.48    9.90
   7  -5  -2  219.58    9.80
   7   5   2  218.88    9.00
   7  -5  -2  225.78    9.30
  -7  -5   2  213.68    8.80
   7   5   2  216.48   10.10
   9   5  -2   27.30    1.40
   9  -5   2   26.80    2.20
   9   5  -2   25.70    2.90
   9  -5   2   29.40    2.60
  -9   5   2   23.70    2.60
   9  -5  -2   25.40    2.30
   9   5   2   30.50    2.00
   9   5   2   27.50    3.10
   9  -5  -2   28.90    2.60
  11   5  -2  259.17   10.50
  11  -5   2  268.77   11.40
  11   5  -2  275.07   12.60
 -11   5   2  270.97   11.50
  11   5  -2  244.78   10.30
  11  -5   2  259.37   11.60
  11  -5  -2  274.07   11.40
  11   5   2  270.87   11.00
  11   5   2  274.37   12.80
  11  -5  -2  277.67   11.90
  13   5  -2   -0.60    0.50
  13  -5   2   -1.40    1.00
 -13   5   2   -1.20    0.80
  13   5  -2   -2.10    1.50
  13  -5   2   -1.50    0.90
  13  -5  -2   -1.90    0.90
  13   5   2   -1.20    1.60
  13  -5  -2   -2.70    1.10
  13   5   2   -0.10    0.70
  15  -5   2    1.90    1.30
  15   5  -2    4.60    2.40
  15  -5   2    1.10    1.40
  15   5   2    3.10    2.40
  15  -5  -2    0.40    1.40
  15  -5  -2    1.60    1.40
  15   5   2    0.40    0.90
  17   5  -2   28.00    4.20
  17  -5   2   36.10    4.10
  17   5   2   27.70    4.40
  17  -5  -2   32.90    3.90
  19  -5   2   -1.10    1.70
  19   5  -2   -3.40    2.90
  19   5   2   -1.80    2.80
  19  -5  -2   -2.70    1.50
   0  -6   2 2923.41  108.49
   0  -6   2 2602.84  107.49
   0   6   2 2776.62  109.79
   0  -6  -2 2676.73  108.89
   0  -6   2 2820.92  108.19
   0   6  -2 2836.82  107.89
   2   6  -2  476.35   18.50
  -2   6   2  461.55   19.00
  -2  -6  -2  454.35   18.60
   2   6  -2  483.75   18.80
   2  -6   2  456.25   18.50
   2  -6   2  449.95   18.80
   2   6  -2  501.45   18.20
   2  -6   2  480.95   18.60
  -2   6  -2  462.95   18.60
   2  -6  -2  464.55   18.70
  -2  -6   2  480.25   18.60
   2   6   2  465.75   19.40
  -2  -6   2  487.35   18.80
  -4   6   2 1230.08   48.60
   4  -6   2 1228.98   48.00
   4   6  -2 1301.67   48.20
   4   6  -2 1267.07   48.20
   4  -6   2 1226.18   48.30
  -4  -6  -2 1229.08   47.70
   4  -6  -2 1260.37   48.10
  -4  -6   2 1208.98   47.80
   4   6   2 1292.57   48.80
   4  -6  -2 1249.68   48.60
   6  -6   2 1067.19   42.00
  -6  -6  -2 1067.59   41.30
   6  -6   2 1080.39   42.40
   6   6  -2 1062.59   42.50
   6   6  -2 1135.69   41.60
   6  -6  -2 1120.19   42.20
   6   6   2 1127.59   42.90
  -6  -6   2 1070.89   41.60
   6   6   2 1096.79   41.70
   6  -6  -2 1059.79   42.60
   8  -6   2   38.70    2.90
   8   6  -2   41.20    3.40
   8   6  -2   47.80    2.10
   8  -6   2   43.50    3.20
   8   6   2   45.90    2.50
   8  -6  -2   42.10    2.90
   8  -6  -2   44.70    3.40
  -8  -6   2   43.90    2.20
   8   6   2   50.19    3.70
  10   6  -2  750.52   28.70
  10  -6   2  773.22   29.70
  10  -6   2  735.13   30.00
 -10   6   2  749.33   30.10
  10   6  -2  759.72   30.70
  10  -6  -2  744.53   29.70
  10  -6  -2  742.13   30.30
  10   6   2  769.62   30.90
  10   6   2  764.52   29.30
 -12   6   2  216.28    9.80
  12  -6   2  222.18   10.00
  12   6  -2  233.18   11.00
  12   6  -2  201.88    8.70
  12  -6   2  222.58    9.70
  12  -6  -2  214.18   10.20
  12   6   2  212.38    9.20
  12  -6  -2  220.28    9.70
  12   6   2  211.58   11.00
  14   6  -2    7.50    2.60
  14  -6   2    9.20    1.70
  14  -6   2    8.10    1.50
 -14   6   2    7.10    1.90
  14   6   2    7.70    2.40
  14  -6  -2    8.00    1.40
  14   6   2    8.00    1.20
  14  -6  -2    6.20    1.70
  16  -6   2  204.28   10.40
  16   6  -2  226.28   12.10
  16  -6   2  230.08   10.50
  16   6   2  221.58   12.20
  16  -6  -2  204.98   10.70
  16  -6  -2  233.18   10.60
  18  -6   2   13.60    2.50
  18   6  -2   18.80    3.80
  18   6   2   20.00    3.90
  18  -6  -2   15.30    2.40
  20  -6   2    7.30    2.20
  20   6  -2   11.30    3.70
  20  -6  -2    8.80    2.30
  20   6   2    9.70    3.50
   1  -7   2  248.88   10.60
   1   7  -2  263.77   10.50
   1  -7   2  261.17   10.50
  -1   7   2  239.68   10.80
   1  -7   2  247.18   10.30
  -1  -7  -2  246.78   10.60
   1  -7  -2  245.88   10.80
   1  -7  -2  246.78   10.40
  -1  -7   2  258.37   10.70
  -1   7  -2  242.68   10.30
   1   7   2  258.37   11.20
  -1  -7   2  249.08   10.40
   3  -7   2   28.50    2.40
   3  -7   2   27.50    2.10
  -3  -7  -2   27.80    2.10
   3   7  -2   35.10    2.40
  -3   7   2   25.20    2.40
  -3  -7   2   28.10    2.00
   3  -7  -2   26.60    2.20
   3   7   2   34.20    2.90
   3  -7  -2   24.50    2.50
  -3  -7   2   32.00    2.30
   5   7  -2  243.48    9.90
  -5   7   2  249.78   11.00
   5  -7   2  242.08   10.60
   5  -7   2  252.17   10.30
  -5  -7  -2  243.58    9.80
   5   7  -2  250.07   10.60
  -5  -7   2  227.88    9.90
   5   7   2  251.17   11.10
   5  -7  -2  249.38   11.00
   5   7   2  247.08   10.00
   5  -7  -2  237.18   10.40
   7   7  -2   70.19    4.30
   7  -7   2   69.09    3.70
  -7  -7  -2   67.79    2.80
   7  -7   2   64.59    4.10
  -7  -7  -2   63.39    2.80
   7   7  -2   70.19    3.10
  -7  -7   2   67.59    3.20
   7   7   2   77.79    4.60
   7   7   2   70.39    3.40
   7  -7  -2   68.59    3.80
   7  -7  -2   68.59    4.40
   9   7  -2   23.40    1.40
   9  -7   2   24.30    2.50
   9   7  -2   26.20    3.00
   9  -7   2   27.80    2.90
   9  -7  -2   27.70    2.40
   9   7   2   24.30    2.00
   9   7   2   26.50    3.20
   9  -7  -2   22.50    2.90
  11   7  -2   52.59    4.70
  11  -7   2   54.59    3.90
  11   7  -2   54.09    2.50
 -11   7   2   55.79    4.30
  11  -7   2   50.09    4.40
  11  -7  -2   50.49    4.40
  11   7   2   63.09    5.00
  11   7   2   62.79    3.30
  11  -7  -2   58.49    3.90
 -13   7   2    6.90    1.50
  13   7  -2    7.60    2.30
  13  -7   2    8.20    1.60
  13  -7   2    8.40    1.80
  13  -7  -2    6.30    1.80
  13   7   2    9.80    2.40
  13   7   2    8.80    1.10
  13  -7  -2    9.80    1.60
  15  -7   2   10.30    2.00
  15  -7   2   13.10    2.10
  15   7  -2   14.40    3.00
  15   7   2   16.30    3.10
  15  -7  -2   11.60    2.30
  15  -7  -2   13.40    2.10
  17   7  -2    7.00    3.10
  17  -7   2    7.90    2.00
  17  -7  -2    7.70    2.10
  17   7   2   16.10    3.40
  17  -7  -2    9.60    2.20
  19   7  -2   -1.90    2.80
  19  -7   2   -0.50    1.80
  19   7   2   -1.00    3.10
  19  -7  -2   -0.90    1.90
   0  -8  -2   -0.70    0.90
   0  -8   2    1.30    0.80
   0   8  -2    2.10    0.70
   0  -8   2    3.30    0.90
   0   8   2    1.50    1.10
   2  -8   2    3.50    0.70
  -2   8   2    3.00    1.00
   2  -8   2    2.80    0.90
   2   8  -2    3.60    0.90
  -2  -8  -2    2.70    0.80
   2  -8  -2    3.60    1.00
  -2   8  -2    3.60    0.80
   2  -8  -2    4.80    0.90
   2   8   2    4.60    1.40
  -2  -8   2    4.50    1.00
  -2  -8   2    3.10    0.80
   4   8  -2   32.00    2.60
  -4   8   2   31.90    2.80
   4  -8   2   33.20    2.70
   4  -8   2   30.60    2.30
  -4  -8  -2   30.40    2.10
   4   8   2   33.30    3.10
   4  -8  -2   34.30    2.50
  -4  -8   2   33.40    2.30
   4  -8  -2   34.10    2.90
   6  -8   2    7.20    1.30
   6   8  -2    6.40    1.30
  -6  -8  -2    7.10    0.80
   6   8  -2    6.40    0.80
   6  -8   2    6.10    1.00
   6   8   2    8.90    1.60
   6  -8  -2    4.50    1.00
   6  -8  -2    6.30    1.40
  -6  -8   2    7.10    0.90
   6   8   2    6.30    0.90
   8   8  -2   11.00    1.90
   8   8  -2   16.50    1.30
   8  -8   2   11.80    1.80
   8  -8   2   19.00    2.30
   8  -8  -2   11.10    1.60
   8  -8  -2   13.60    2.00
  -8  -8   2   16.30    1.40
   8   8   2   11.10    2.00
   8   8   2   16.60    1.70
  10   8  -2   18.90    1.20
  10  -8   2   15.20    2.20
  10  -8   2   24.10    2.50
  10   8  -2   16.40    2.30
  10  -8  -2   25.20    2.60
  10  -8  -2   14.30    2.20
  10   8   2   18.80    2.70
  10   8   2   15.30    2.00
 -12   8   2   -0.60    1.20
  12  -8   2   -2.40    1.20
  12   8  -2   -2.90    1.40
  12  -8   2   -0.90    1.00
  12   8   2    0.40    0.70
  12   8   2   -1.30    1.60
  12  -8  -2   -0.40    1.20
  12  -8  -2   -1.20    1.40
 -14   8   2   -2.60    1.10
  14  -8   2   -0.50    1.40
  14  -8   2   -0.80    1.30
  14  -8  -2   -2.30    1.20
  14   8   2   -1.00    1.90
  14  -8  -2   -1.30    1.20
  16  -8   2   -0.50    1.70
  16  -8   2    0.10    1.50
  16   8  -2   -1.30    2.30
  16  -8  -2   -0.70    1.70
  16   8   2    4.00    2.60
  16  -8  -2    0.20    1.80
  18  -8   2   -1.00    1.60
  18   8  -2   -3.80    2.90
  18  -8  -2   -3.70    2.00
  18   8   2   -0.30    2.70
  20   8  -2   -2.00    3.00
  20  -8   2   -1.00    2.10
  20  -8  -2   -4.10    2.10
  20   8   2   -1.50    3.00
  -1   9   2    5.00    1.20
   1  -9   2    5.20    0.90
   1   9  -2    5.60    1.00
  -1  -9  -2    6.70    1.20
   1  -9   2    5.10    1.10
   1  -9  -2    4.20    0.90
   1  -9  -2    6.40    1.30
  -1  -9   2    6.00    1.10
   1   9   2    5.60    1.40
  -1   9  -2    6.60    1.00
   3  -9   2    0.10    0.80
   3  -9   2    0.70    0.70
  -3   9   2    0.50    0.90
  -3  -9  -2    1.20    0.70
   3   9  -2    0.30    0.90
  -3  -9   2    0.70    0.70
  -3   9  -2    0.00    0.80
   3  -9  -2    0.50    0.70
   3   9   2    0.70    1.10
   3  -9  -2    0.80    1.00
   5   9  -2    3.00    1.20
  -5  -9  -2    1.80    0.70
   5  -9   2    1.50    1.10
   5  -9   2    0.80    0.80
  -5   9   2    4.00    1.30
   5  -9  -2    1.90    0.90
   5  -9  -2   -0.40    1.10
   5   9   2    4.30    1.40
  -5  -9   2    3.40    0.80
   7   9  -2   -1.10    0.90
   7  -9   2   -1.60    1.00
   7  -9   2   -1.60    0.70
   7   9  -2    0.10    0.50
  -7  -9  -2   -0.30    0.50
   7   9   2   -0.70    0.60
   7  -9  -2   -2.20    1.10
   7   9   2   -0.50    1.20
  -7  -9   2   -0.20    0.50
   7  -9  -2   -0.30    0.80
   9   9  -2   -0.60    1.10
   9  -9   2   -0.60    1.00
   9   9  -2    0.00    0.40
   9  -9   2   -1.00    0.80
   9  -9  -2   -0.20    0.80
   9   9   2   -1.40    0.60
   9   9   2    0.00    1.30
   9  -9  -2   -0.70    1.20
  -9  -9   2    0.20    0.50
  11   9  -2   -0.40    1.50
  11  -9   2   -2.30    1.20
  11  -9   2   -0.50    1.10
  11  -9  -2   -2.10    1.10
  11   9   2   -0.60    1.60
  11  -9  -2   -2.80    1.40
  11   9   2   -0.10    0.70
 -13   9   2   -2.40    1.30
  13   9  -2   -2.60    1.50
  13  -9   2   -0.10    1.30
  13  -9   2   -1.40    1.20
  13   9   2   -2.50    1.80
  13  -9  -2   -2.70    1.30
  13  -9  -2    0.30    1.60
  15   9  -2   -2.20    1.90
 -15   9   2   -1.80    1.90
  15  -9   2   -1.10    1.50
  15  -9   2   -2.20    1.30
  15   9   2   -2.00    2.10
  15  -9  -2   -0.80    1.70
  15  -9  -2   -2.70    1.60
  17  -9   2   -4.70    1.50
  17   9   2   -3.30    2.30
  17  -9  -2   -1.80    1.80
  19  -9   2   -2.60    2.00
  19  -9  -2   -4.10    2.00
  19   9   2   -4.70    2.60
   0 -10   2    0.30    0.90
   0 -10  -2   -1.30    0.80
   0  10  -2    2.80    0.90
   0 -10  -2    0.00    1.10
   0 -10   2   -0.40    0.70
   0  10   2    0.90    1.10
  -2 -10  -2   28.50    2.40
   2 -10   2   26.90    2.30
  -2  10   2   26.60    2.70
   2 -10   2   31.30    2.70
   2  10  -2   27.30    2.60
   2 -10  -2   29.20    2.50
   2 -10  -2   29.90    2.90
  -2  10  -2   30.50    2.40
   2  10   2   28.30    3.10
  -2 -10   2   31.30    2.50
  -4 -10  -2   24.30    2.10
  -4  10   2   17.20    2.30
   4 -10   2   25.20    2.30
   4  10  -2   24.20    2.70
   4 -10   2   23.90    2.60
   4  10   2   25.10    3.10
   4 -10  -2   22.90    2.60
   4 -10  -2   23.70    2.80
  -4 -10   2   25.20    2.20
  -6  10   2    3.70    1.40
   6 -10   2    1.50    1.30
  -6 -10  -2    1.20    0.80
   6 -10   2    2.00    1.10
   6  10  -2    0.90    1.20
   6 -10  -2    1.40    1.00
   6  10   2    3.70    1.50
   6 -10  -2    0.40    1.30
  -6 -10   2    4.00    0.90
   8 -10   2   -0.60    0.90
   8  10  -2   -1.10    1.10
   8 -10   2   -0.50    1.20
  -8 -10  -2    0.40    0.40
   8 -10  -2   -2.20    0.90
   8 -10  -2    0.40    1.20
   8  10   2   -0.70    1.20
   8  10   2   -0.80    0.60
  -8 -10   2    0.40    0.60
  10  10  -2   -2.00    1.50
  10 -10   2   -1.60    1.00
  10 -10   2   -1.70    1.30
  10 -10  -2   -4.00    1.60
  10  10   2   -0.10    0.80
 -10 -10   2    0.00    0.50
  10 -10  -2   -1.70    1.00
  10  10   2    1.30    1.70
  12 -10   2   -1.70    1.50
  12  10  -2   -3.00    1.60
  12 -10   2   -2.30    1.20
  12 -10  -2   -2.40    1.50
  12 -10  -2   -2.20    1.00
  12  10   2   -3.60    1.60
  12  10   2   -0.50    0.70
 -14  10   2   -1.50    1.30
  14 -10   2   -2.90    1.50
  14  10  -2   -3.50    1.80
  14 -10   2   -1.20    1.40
  14  10   2   -2.30    2.00
  14 -10  -2   -1.50    1.50
  14 -10  -2   -1.40    1.30
  16 -10   2   -4.20    1.80
  16 -10   2   -5.00    2.00
  16  10  -2   -5.80    2.40
  16 -10  -2    0.50    1.70
  16 -10  -2   -1.20    1.90
  16  10   2   -1.00    2.40
  18 -10   2   -1.30    2.10
  18  10  -2   -7.10    2.70
  18  10   2   -3.10    2.60
  18 -10  -2   -3.20    1.90
  18 -10  -2   -1.90    3.30
   1 -11   2    2.10    0.80
  -1  11   2    1.90    1.20
   1  11  -2    2.50    1.00
  -1 -11  -2    1.60    1.00
   1 -11   2    0.70    1.00
  -1 -11   2    3.10    1.10
   1 -11  -2    1.70    0.90
   1  11   2    1.60    1.30
  -1  11  -2    2.40    0.90
   1 -11  -2    2.30    1.20
   3 -11   2   28.80    2.90
  -3  11   2   31.90    3.00
   3  11  -2   27.30    2.90
  -3 -11  -2   28.80    2.70
   3 -11   2   23.70    2.60
  -3 -11   2   28.40    2.50
   3 -11  -2   28.80    2.60
   3 -11  -2   28.90    3.20
   3  11   2   28.20    3.60
  -3  11  -2   24.40    2.70
  -5 -11  -2   48.60    3.50
   5 -11   2   53.29    4.20
  -5  11   2   67.09    4.50
   5 -11   2   64.69    3.90
   5  11  -2   57.69    4.40
  -5 -11   2   61.59    3.70
   5 -11  -2   56.29    3.90
   5  11   2   65.29    4.80
   5 -11  -2   56.29    4.50
   7 -11   2   -2.00    1.10
  -7 -11  -2    0.60    0.70
  -7 -11   2    1.10    0.70
   7 -11  -2   -1.60    1.00
   7 -11  -2   -2.40    1.30
   9 -11   2   -1.30    1.40
   9  11  -2   -1.70    1.20
  -9 -11  -2   -0.20    0.40
   9 -11   2   -2.10    0.90
   9 -11  -2   -2.80    1.30
   9  11   2   -0.50    0.80
   9  11   2   -0.80    1.50
   9 -11  -2    0.30    1.10
  -9 -11   2    0.10    0.60
  11 -11   2    8.80    1.80
  11  11  -2   12.30    2.40
  11 -11   2   13.30    2.40
  11  11   2   16.00    2.10
  11  11   2    6.00    2.40
  11 -11  -2   11.30    2.30
  11 -11  -2    9.80    1.80
  13 -11   2   15.20    2.70
 -13  11   2   18.10    2.50
  13  11  -2   15.70    2.90
  13 -11   2   12.90    2.30
  13  11   2   15.60    3.20
  13 -11  -2   16.30    2.90
  13 -11  -2   16.40    2.40
  15 -11   2   -3.00    1.80
  15  11  -2   -0.90    2.40
 -15  11   2   -0.90    1.50
  15 -11   2    0.00    1.80
  15 -11  -2   -4.80    1.90
  15  11   2   -0.40    2.40
  15 -11  -2   -0.60    1.70
  17 -11   2   -1.80    1.90
  17  11  -2   -5.70    2.40
  17 -11  -2   -6.00    2.00
  17  11   2   -3.80    2.30
  17 -11  -2   -0.10    2.10
  19  11  -2   -7.50    2.90
  19 -11   2   -6.60    2.30
  19 -11  -2   -2.10    2.00
   0  12  -2   70.29    4.20
   0 -12  -2   58.59    4.50
   0  12   2   65.09    4.80
   0 -12   2   65.29    3.90
   0 -12   2   62.89    4.30
   2 -12   2   46.20    3.60
  -2  12   2   53.69    4.20
   2  12  -2   55.29    4.00
  -2 -12  -2   43.70    4.00
   2 -12   2   50.99    4.00
   2  12   2   54.29    4.60
   2 -12  -2   41.80    4.10
   2 -12  -2   51.09    3.90
  -2  12  -2   54.89    3.60
  -2 -12   2   52.79    3.90
   4 -12   2   -0.30    1.30
   4 -12   2    0.70    1.00
   4  12  -2    0.90    1.30
  -4 -12  -2   -0.20    1.10
  -4  12   2   -2.60    1.40
  -4 -12   2    1.40    1.10
   4 -12  -2   -0.70    1.50
   4 -12  -2    0.60    1.20
  -4  12  -2   -2.40    1.20
   6 -12   2   81.39    5.60
   6 -12   2   87.49    5.10
  -6  12   2   79.19    5.80
  -6 -12  -2   82.29    4.70
   6  12  -2   87.59    5.70
   6  12   2   83.49    6.10
   6 -12  -2   74.09    5.80
  -6 -12   2   92.19    4.70
   6 -12  -2   86.09    5.20
   8 -12   2   10.50    1.70
   8  12  -2   17.10    2.30
   8 -12   2   11.50    2.20
  -8 -12  -2    8.90    1.30
   8  12   2   15.70    2.90
   8 -12  -2   10.90    2.30
   8 -12  -2    9.60    1.90
  10 -12   2   52.29    4.70
  10 -12   2   55.49    4.30
  10  12  -2   56.09    4.70
  10  12   2   50.29    3.60
  10 -12  -2   50.59    4.90
  10 -12  -2   57.09    4.50
  10  12   2   56.39    5.40
  12  12  -2   22.20    3.20
  12 -12   2   21.30    2.90
  12 -12   2   17.20    2.50
  12 -12  -2   17.20    2.60
  12  12   2   17.40    3.40
  12 -12  -2   16.80    3.00
  14 -12   2    6.90    2.20
  14  12  -2    5.50    2.60
  14 -12   2    4.60    2.20
 -14  12   2    4.60    1.90
  14 -12  -2    4.30    2.10
  14  12   2    6.70    2.70
  14 -12  -2    5.60    1.90
  16  12  -2   20.10    3.50
  16 -12   2   17.00    2.80
  16 -12   2    6.90    2.50
  16  12   2   18.80    3.70
  16 -12  -2   11.70    3.10
  16 -12  -2   13.60    2.70
  18 -12   2   -2.80    2.40
  18 -12   2   -1.90    2.10
  18  12  -2   -0.20    2.90
  18 -12  -2   -2.00    2.20
  18  12   2   -4.80    2.80
  18 -12  -2   -3.70    2.20
  -1 -13  -2    2.80    1.50
   1  13  -2    0.60    1.40
   1 -13   2    0.10    1.60
   1 -13   2    1.20    1.10
  -1  13  -2    3.50    1.30
   1  13   2   -2.90    1.80
   1 -13  -2    0.10    1.60
   1 -13  -2    1.80    1.30
  -1 -13   2    2.20    1.40
   3 -13   2   31.10    3.70
  -3 -13  -2   39.50    3.50
  -3  13   2   32.50    3.80
   3 -13   2   34.10    3.30
   3  13  -2   30.90    3.70
  -3  13  -2   37.70    3.50
   3  13   2   28.10    3.60
   3 -13  -2   37.40    4.10
  -3 -13   2   39.10    3.50
   3 -13  -2   38.90    3.40
   5  13  -2   37.20    4.10
  -5 -13  -2   26.70    2.60
   5 -13   2   38.40    3.50
   5 -13   2   26.10    3.10
  -5  13   2   22.30    3.10
  -5 -13   2   38.40    3.30
   5 -13  -2   22.50    3.10
   5  13   2   41.00    4.50
   5 -13  -2   39.90    3.70
  -7 -13  -2    0.30    1.00
   7 -13   2   -1.70    1.50
   7 -13   2    1.70    1.10
   7  13  -2    2.70    1.60
   7  13   2    0.10    1.80
   7 -13  -2   -1.10    1.70
   7 -13  -2   -0.80    1.20
  -7 -13   2    0.80    1.00
   9 -13   2    4.30    1.90
   9 -13   2    3.70    1.30
   9  13  -2    5.10    1.80
   9 -13  -2    3.40    1.50
   9  13   2    3.10    1.10
   9 -13  -2    5.00    2.10
  -9 -13   2    3.00    1.00
   9  13   2    3.40    2.20
  11  13  -2    2.20    2.20
  11 -13   2   -0.90    2.20
  11 -13   2    3.00    1.80
  11 -13  -2   -0.90    2.10
  11  13   2    2.70    2.60
  11 -13  -2    2.30    1.60
  11  13   2    1.40    1.90
  13 -13   2   43.70    4.80
  13  13  -2   50.79    5.40
  13 -13   2   43.60    4.50
  13 -13  -2   45.40    4.60
  13  13   2   39.20    5.50
  13 -13  -2   42.00    5.00
  15 -13   2    7.50    2.20
 -15  13   2    4.50    2.30
  15 -13   2    4.10    2.40
  15  13  -2    5.70    2.50
  15 -13  -2    3.20    2.30
  15  13   2    0.80    3.00
  15 -13  -2    1.20    2.10
  17 -13   2    3.20    2.10
  17 -13   2    3.90    2.60
  17  13  -2    3.20    2.90
  17  13   2   -0.10    2.80
  17 -13  -2    1.70    2.60
  17 -13  -2    4.20    2.20
   0  14   2   -4.40    1.70
   0  14  -2   -3.20    1.20
   0 -14   2   -2.50    1.00
   2  14  -2    0.50    1.40
   2 -14   2   -0.30    1.30
  -2 -14  -2   -0.20    1.20
   2 -14   2    0.20    1.00
  -2  14   2   -1.10    1.40
  -2 -14   2   -2.90    1.30
   2 -14  -2   -1.00    1.40
   2  14   2   -0.50    1.60
  -2  14  -2    0.60    1.20
   2 -14  -2   -2.00    1.20
  -4  14   2    5.40    2.00
   4  14  -2   11.00    2.10
   4 -14   2    8.90    1.70
  -4 -14  -2    7.90    1.70
   4 -14   2    7.20    1.90
   4 -14  -2    7.30    2.10
  -4 -14   2    7.90    1.80
  -4  14  -2    9.40    1.90
   4 -14  -2    7.50    1.70
   4  14   2    9.20    2.30
  -6  14   2    8.00    2.20
  -6 -14  -2    6.20    1.50
   6  14  -2    8.90    2.10
   6 -14   2    6.00    1.90
   6 -14   2    9.20    1.60
   6  14   2    8.60    2.40
  -6 -14   2    2.60    1.50
   6 -14  -2    7.10    1.60
   6 -14  -2    7.10    2.30
   8 -14   2   -2.10    1.70
   8  14  -2    4.90    2.00
   8 -14   2    2.40    1.40
  -8 -14  -2    2.50    1.10
   8 -14  -2    0.80    1.40
   8  14   2    2.50    1.20
  -8 -14   2    3.10    1.20
   8  14   2    0.50    2.20
   8 -14  -2    1.50    1.90
  10  14  -2    2.90    2.20
  10 -14   2    1.00    2.00
  10 -14   2    2.00    1.50
  10 -14  -2   -1.20    1.90
  10 -14  -2    3.40    1.60
  10  14   2   -1.50    2.20
  10  14   2    1.10    1.10
  12 -14   2   -4.00    1.70
  12  14  -2   -2.00    1.70
  12 -14   2   -1.10    1.50
  12 -14  -2   -1.10    1.90
  12 -14  -2   -2.20    1.60
  12  14   2   -3.20    2.20
  14 -14   2   -0.10    1.80
  14  14  -2   -0.50    2.00
 -14  14   2    0.70    2.00
  14 -14   2   -0.50    2.00
  14  14   2    0.50    2.80
  14 -14  -2    0.70    2.10
  14 -14  -2   -0.80    1.80
  16 -14   2    3.70    2.40
  16  14  -2   -0.40    2.40
  16 -14   2   -0.30    2.10
 -16  14   2    0.10    2.00
  16 -14  -2    4.80    2.40
  16 -14  -2    0.20    2.30
  16  14   2    0.30    2.80
  18 -14   2   -3.30    2.30
  18  14  -2   -1.50    2.50
  18 -14   2    0.00    2.30
  18 -14  -2   -1.60    2.40
  18 -14  -2   -2.00    2.20
  18  14   2   -4.30    2.80
   1  15  -2   11.00    1.90
   1 -15   2    8.20    2.00
  -1 -15  -2    7.40    2.00
   1 -15   2    8.80    1.50
  -1  15   2   11.30    2.30
   1 -15  -2    8.90    2.20
  -1 -15   2   11.20    2.00
   1  15   2   12.20    2.30
   1 -15  -2   12.40    1.80
  -1  15  -2   12.20    1.90
  -3  15   2   33.10    3.80
   3  15  -2   31.40    3.60
   3 -15   2   19.80    2.70
   3 -15   2   28.30    3.00
  -3 -15  -2   31.20    3.40
  -3  15  -2   32.10    3.30
   3 -15  -2   27.40    3.40
  -3 -15   2   21.70    2.60
   3  15   2   21.80    3.10
   3 -15  -2   21.70    3.00
  -5  15   2   48.80    4.70
   5  15  -2   60.79    4.90
  -5 -15  -2   52.49    4.00
   5 -15   2   50.49    4.70
   5 -15   2   57.19    4.20
   5  15   2   60.79    5.40
   5 -15  -2   56.09    5.00
   5 -15  -2   53.69    4.20
  -5 -15   2   53.29    4.10
  -7 -15  -2    4.50    1.30
   7 -15   2    2.60    1.50
   7  15  -2    3.80    1.80
   7 -15   2    1.50    1.80
  -7  15   2    1.60    2.20
   7  15   2    3.60    2.30
  -7 -15   2    1.00    1.30
   7 -15  -2    1.00    1.50
   7 -15  -2    1.00    2.00
   9 -15   2   -0.70    1.20
   9  15  -2   -2.60    1.80
   9 -15   2   -3.40    1.80
   9 -15  -2   -3.10    1.90
   9  15   2   -2.90    2.20
   9 -15  -2   -2.00    1.30
   9  15   2   -2.10    1.00
  11 -15   2   17.80    3.10
  11  15  -2   24.00    3.50
  11 -15   2   18.80    2.70
  11  15   2   26.10    3.80
  11 -15  -2   20.80    2.80
  11 -15  -2   21.80    3.50
  13 -15   2   14.20    2.60
  13 -15   2    7.40    2.60
  13  15  -2   14.20    3.10
  13 -15  -2   10.90    2.80
  13  15   2   12.70    3.30
  13 -15  -2    9.00    2.50
  15  15  -2    7.10    2.80
 -15  15   2    4.50    2.30
  15 -15   2    5.40    2.40
  15 -15   2    6.50    2.30
  15 -15  -2    3.40    2.40
  15 -15  -2    6.60    2.50
  15  15   2    4.50    3.00
  17 -15   2   -1.50    2.40
  17 -15   2   -2.40    2.30
  17  15  -2   -3.50    2.80
  17 -15  -2   -4.00    2.40
  17 -15  -2   -2.30    2.20
  17  15   2   -4.40    2.70
   0  16  -2  128.69    6.90
   0 -16  -2  121.19    7.50
   0 -16   2  116.99    7.30
   0  16   2  136.29    7.60
   2  16  -2   17.40    2.50
  -2 -16  -2   18.10    2.40
  -2  16   2   21.40    2.90
   2 -16   2   28.70    3.00
   2 -16   2   14.80    2.50
   2 -16  -2   15.40    2.20
  -2 -16   2   16.50    2.50
  -2  16  -2   23.90    3.00
   2 -16  -2   18.20    2.90
   2  16   2   20.10    2.90
  -4  16   2   -0.50    1.60
   4 -16   2   -1.10    1.70
   4 -16   2    1.60    1.30
   4  16  -2    1.40    1.80
  -4 -16  -2   -0.90    1.50
   4  16   2   -1.10    2.10
   4 -16  -2   -0.80    1.70
  -4  16  -2   -0.20    1.50
  -4 -16   2   -1.90    1.40
   4 -16  -2    0.60    1.30
  -6  16   2    2.60    2.00
   6  16  -2    2.40    1.90
  -6 -16  -2    3.90    1.50
   6 -16   2    2.10    1.50
   6 -16   2   -3.20    1.90
   6 -16  -2    2.30    2.20
   6  16   2    3.20    2.20
   6 -16  -2   -1.30    1.60
  -6 -16   2    1.70    1.50
   8 -16   2   19.70    3.10
   8  16  -2   26.50    3.50
   8 -16   2   38.00    4.30
  -8 -16   2   28.70    3.10
   8 -16  -2   23.70    2.90
   8  16   2   25.90    3.70
   8 -16  -2   26.40    3.50
  10 -16   2   53.19    5.90
  10 -16   2   65.09    5.20
  10  16  -2   67.19    6.50
  10 -16  -2   57.49    6.00
  10 -16  -2   63.89    5.70
  10  16   2   64.09    6.40
  12  16  -2   -4.00    2.00
  12 -16   2   -0.50    1.90
  12  16   2   -2.60    2.30
  12 -16  -2   -2.80    1.90
  12 -16  -2   -5.10    2.30
  14 -16   2    4.40    2.40
  14 -16   2    4.70    2.20
  14  16  -2    4.30    2.60
 -14  16   2   -0.90    2.30
  14  16   2    4.30    3.00
  14 -16  -2    1.30    2.30
  14 -16  -2    5.10    2.90
  16 -16   2    1.50    2.30
 -16  16   2    2.80    2.40
  16 -16   2   -2.50    2.60
  16  16  -2    1.70    2.80
  16 -16  -2    2.40    2.70
  16 -16  -2    1.70    2.50
  16  16   2    1.70    3.10
  -1  17   2    2.70    1.90
   1 -17   2   -0.20    1.70
  -1 -17  -2    0.80    1.60
   1 -17   2    1.70    1.30
   1  17  -2    0.70    1.40
  -1 -17   2   -0.30    1.50
   1  17   2    0.50    1.90
   1 -17  -2   -0.90    1.90
  -1  17  -2    1.00    1.40
  -3  17   2    9.80    2.30
   3  17  -2   10.00    2.10
  -3 -17  -2    8.80    1.90
   3 -17   2    7.00    2.20
   3 -17   2    8.50    1.70
   3  17   2   10.20    2.60
   3 -17  -2    6.80    1.80
  -3  17  -2    9.50    2.00
  -3 -17   2    6.50    2.00
   3 -17  -2    7.90    2.30
   5  17  -2   25.60    3.20
   5 -17   2   17.50    3.00
   5 -17   2   23.20    2.70
  -5  17   2   33.00    4.20
  -5 -17  -2   22.10    2.80
  -5 -17   2   17.60    2.50
  -5  17  -2   28.50    3.60
   5 -17  -2   16.30    3.10
   5  17   2   23.50    3.70
   5 -17  -2   30.60    4.10
  -7  17   2    2.90    2.50
   7  17  -2    0.70    2.40
   7 -17   2    2.70    1.80
  -7 -17  -2    6.40    1.60
   7 -17   2    0.90    2.00
  -7 -17   2    4.70    1.60
   7 -17  -2    1.60    1.90
   7  17   2    5.50    2.80
   7 -17  -2    6.00    2.40
   9 -17   2   -0.50    1.70
   9  17  -2   -4.00    2.20
   9 -17   2   -0.80    2.10
   9 -17  -2    2.20    2.00
   9 -17  -2   -0.40    2.20
   9  17   2   -1.70    1.30
   9  17   2   -1.50    2.30
  11 -17   2   -1.20    1.70
  11  17  -2   -5.10    2.50
  11 -17   2   -3.10    2.10
  11 -17  -2    0.70    2.00
  11  17   2   -1.50    2.40
  11 -17  -2   -3.00    2.20
  13 -17   2   -2.80    2.60
  13  17  -2    0.70    2.60
  13 -17   2    3.30    2.30
  13 -17  -2    3.40    2.20
  13  17   2    4.50    2.90
  13 -17  -2    1.80    2.50
 -15  17   2    4.60    2.60
  15 -17   2    1.90    2.60
  15  17  -2    3.10    3.20
  15 -17   2    0.50    2.40
  15 -17  -2    4.00    2.60
  15 -17  -2    2.50    2.90
  15  17   2    2.40    3.20
   0  18  -2   61.09    5.00
   0 -18   2   62.39    5.40
   0  18   2   63.29    5.60
   0 -18  -2   57.19    5.60
   2  18  -2    0.30    1.70
  -2  18   2    0.60    2.10
  -2 -18  -2    0.20    1.70
   2 -18   2    0.30    1.40
   2 -18   2   -1.50    1.90
  -2  18  -2    0.80    1.60
   2 -18  -2    0.60    1.60
   2 -18  -2    0.60    2.30
  -2 -18   2    0.00    1.80
   2  18   2    0.00    2.10
   4 -18   2   10.00    2.60
   4  18  -2   10.40    2.60
  -4  18   2   10.70    2.50
  -4 -18  -2   10.20    2.30
   4 -18   2    9.20    2.10
   4 -18  -2    7.40    2.20
   4 -18  -2   11.70    2.90
   4  18   2    8.50    2.90
  -4  18  -2    6.60    2.30
  -4 -18   2    7.30    2.20
  -6 -18  -2    1.10    1.60
  -6  18   2    1.10    2.00
   6 -18   2   -1.30    1.70
   6  18  -2   -3.20    2.10
   6  18   2   -3.00    2.40
   6 -18  -2   -4.30    2.20
  -6 -18   2    0.80    1.50
   8 -18   2   -0.20    1.80
   8 -18   2    0.90    2.30
   8  18  -2   -2.40    2.40
   8 -18  -2   -1.70    2.40
   8 -18  -2    1.10    2.00
   8  18   2    2.70    2.50
   8  18   2   -0.80    1.40
  10 -18   2   20.70    3.50
  10 -18   2   22.70    3.30
  10  18  -2   22.20    3.90
  10  18   2   28.10    4.10
  10 -18  -2   38.40    4.70
  10 -18  -2   18.30    3.70
  12 -18   2   -2.10    2.70
  12  18  -2   -6.00    2.50
  12 -18   2   -1.40    2.30
  12 -18  -2   -0.20    2.30
  12 -18  -2   -1.60    2.50
  12  18   2   -0.10    2.70
 -14  18   2    8.70    3.00
  14  18  -2    5.00    3.20
  14 -18   2    8.90    2.70
  14 -18   2    6.80    3.00
  14 -18  -2    7.20    2.90
  14  18   2   10.50    3.80
  14 -18  -2    5.00    3.00
 -16  18   2    0.20    2.70
  16 -18   2   -0.30    2.80
  16 -18  -2   -0.40    2.80
  -1  19   2   -0.70    2.40
   1 -19   2   -0.80    2.20
   1  19  -2    5.80    2.00
   1 -19   2    3.00    1.50
  -1 -19  -2    1.30    2.30
   1 -19  -2   -3.20    2.70
   1  19   2    0.50    2.30
  -1  19  -2    4.30    1.90
  -1 -19   2   -3.50    2.20
   3 -19   2   14.40    2.40
   3 -19   2   20.00    3.40
  -3  19   2   20.10    3.10
  -3 -19  -2   18.60    3.30
   3  19  -2   34.50    4.60
   3 -19  -2   14.70    2.80
  -3 -19   2   18.80    3.10
   3 -19  -2   19.60    3.60
   3  19   2   18.80    3.60
  -3  19  -2   19.90    3.00
   5  19  -2    6.00    2.70
  -5 -19  -2    3.10    2.20
   5 -19   2    3.40    2.20
   5 -19   2    6.10    2.80
  -5  19   2    6.50    2.70
   5  19   2    7.30    3.30
  -5 -19   2    5.00    2.30
  -5  19  -2    1.60    2.40
   5 -19  -2    8.50    2.30
   5 -19  -2    4.70    2.90
   7 -19   2    1.00    2.40
   7  19  -2    2.50    2.40
   7 -19   2   -0.50    1.90
  -7 -19   2    2.20    1.80
   7 -19  -2    1.70    2.20
   7  19   2    5.00    2.70
   7 -19  -2    0.50    2.60
   9  19  -2    3.40    2.90
   9 -19   2    2.80    2.50
   9 -19   2    6.10    3.10
   9 -19  -2    3.30    3.00
   9  19   2   11.50    3.50
   9 -19  -2    3.70    2.50
  11 -19   2    3.40    2.60
  11  19  -2    6.40    3.10
  11 -19   2    5.70    3.20
  11 -19  -2    3.40    3.10
  11  19   2   12.60    3.60
  11 -19  -2    6.50    2.90
  13 -19   2   20.10    3.60
  13  19  -2   22.70    4.00
  13 -19   2   29.70    3.90
  13 -19  -2   18.80    3.90
  13 -19  -2   21.20    3.40
  13  19   2   25.40    4.50
 -15  19   2   -2.60    2.70
  15 -19   2   -1.00    2.50
  15 -19   2    1.10    2.60
  15  19  -2    1.70    3.90
  15 -19  -2   -1.40    2.80
  15  19   2   -1.00    3.50
  15 -19  -2   -4.00    2.70
   0 -20  -2   15.40    3.40
   0 -20   2   14.00    3.20
   0  20  -2   17.90    2.60
   0  20   2   16.80    3.50
  -2 -20  -2    7.00    2.60
   2 -20   2    7.30    1.90
   2 -20   2    5.50    3.00
  -2  20   2    1.70    2.40
   2  20  -2    9.70    2.30
  -2 -20   2    8.40    2.80
   2 -20  -2    8.10    3.10
   2  20   2    4.60    2.70
  -2  20  -2    8.20    2.10
   4  20  -2   -0.10    2.00
   4 -20   2   -2.80    2.50
   4 -20   2    0.20    1.60
  -4 -20  -2   -2.60    2.00
  -4  20   2   -4.60    2.10
   4 -20  -2   -3.30    2.40
  -4 -20   2   -0.50    1.70
  -4  20  -2   -2.30    1.80
   4 -20  -2   -2.60    1.70
   4  20   2   -3.10    2.50
   6 -20   2   -1.90    2.60
   6 -20   2   -0.60    1.80
  -6 -20  -2    1.10    1.90
  -6  20   2    0.60    2.40
   6  20  -2    1.40    2.30
   6 -20  -2   -0.90    2.10
   6  20   2    1.00    2.90
   6 -20  -2   -1.00    2.50
  -6 -20   2    0.40    1.60
   8 -20   2    4.70    2.20
   8  20  -2    6.80    2.70
   8 -20   2    1.70    2.70
   8 -20  -2    1.60    2.40
   8 -20  -2    2.60    2.90
   8  20   2    6.80    1.90
   8  20   2    8.50    3.20
  10 -20   2   10.40    3.30
  10 -20   2    9.30    2.70
  10  20  -2   12.40    3.10
  10  20   2   10.00    3.80
  10 -20  -2    5.40    2.70
  10 -20  -2    9.50    3.30
  12 -20   2    3.00    2.80
  12 -20   2    2.30    2.40
  12  20  -2    1.90    3.00
  12  20   2    1.10    3.50
  12 -20  -2    3.50    2.90
  12 -20  -2   -0.60    2.70
  14 -20   2    3.50    2.90
  14 -20   2   -1.70    2.80
 -14  20   2    3.50    3.00
  14  20   2    1.30    3.30
  14 -20  -2    3.50    3.00
  14 -20  -2   -0.40    2.90
  -1  21   2   17.00    3.30
   1 -21   2   17.30    3.30
   1  21  -2   18.70    2.70
  -1 -21  -2   15.90    3.30
  -1  21  -2   15.00    2.40
   1 -21  -2   16.40    3.50
  -1 -21   2   15.00    3.00
   1  21   2   20.70    3.60
  -3 -21  -2    6.40    2.60
   3 -21   2    4.60    1.90
  -3  21   2    2.30    2.50
   3  21  -2    5.60    2.10
   3 -21   2    3.40    2.60
   3 -21  -2    4.10    3.00
   3  21   2    7.10    2.90
  -3  21  -2    6.40    2.10
  -3 -21   2    2.60    2.40
   3 -21  -2    6.50    2.10
   5 -21   2    3.20    2.80
  -5 -21  -2    3.00    2.20
   5  21  -2    6.90    2.40
  -5  21   2    7.60    2.90
   5 -21   2    3.80    2.10
   5  21   2    5.60    2.70
   5 -21  -2    4.00    2.50
  -5  21  -2    7.20    2.40
   5 -21  -2    2.30    2.80
  -5 -21   2    1.50    2.20
   7 -21   2    6.80    3.10
   7 -21   2    5.40    2.30
  -7  21   2    5.70    2.60
   7  21  -2    5.40    2.70
   7 -21  -2    5.10    2.40
   7  21   2    6.80    2.90
   7 -21  -2    5.60    2.90
   9  21  -2   -0.40    3.60
   9 -21   2    3.30    2.30
   9 -21   2    1.90    2.60
   9  21   2   -2.60    2.50
   9 -21  -2    2.40    2.80
   9 -21  -2   -0.50    2.50
  11 -21   2    2.60    3.00
  11 -21   2    6.60    2.90
  11  21   2    7.80    3.40
  11 -21  -2    5.20    3.20
  11 -21  -2    5.80    3.00
  13 -21   2    0.10    2.50
  13 -21   2    0.10    2.70
  13  21   2   -4.00    3.40
  13 -21  -2   -6.20    2.80
  13 -21  -2    0.50    2.90
   0  22   2    1.00    2.50
   0  22  -2    1.60    1.80
   0 -22  -2    1.20    2.50
   0 -22   2   -1.80    2.40
  -2  22   2   -1.30    1.90
   2 -22   2   -3.50    2.40
  -2 -22  -2   -0.10    2.40
   2  22  -2    2.10    1.90
  -2 -22   2   -0.90    2.40
   2 -22  -2   -2.10    2.50
   2  22   2   -0.10    2.10
  -2  22  -2    1.60    1.80
  -4 -22  -2    1.10    2.10
   4 -22   2   -3.30    2.60
  -4  22   2   -2.10    2.10
   4  22  -2    1.80    2.50
   4 -22   2    0.40    1.70
   4 -22  -2   -2.20    2.70
  -4 -22   2   -1.90    2.00
   4  22   2    1.30    2.70
  -4  22  -2    1.80    2.00
   6 -22   2   -0.50    2.60
   6 -22   2   -0.20    1.90
  -6  22   2   -2.20    2.50
   6 -22  -2   -1.40    2.60
   6 -22  -2   -3.10    1.90
   6  22   2   -0.70    2.40
  -6 -22   2   -0.20    1.80
   8 -22   2   -2.30    2.70
   8 -22   2    2.20    2.20
   8 -22  -2   -2.60    2.30
   8  22   2   -0.50    3.00
   8 -22  -2    0.40    2.80
  10 -22   2   -4.90    2.70
  10 -22   2   -1.00    2.20
  10  22   2   -0.70    2.80
  10 -22  -2   -3.30    3.10
  10 -22  -2   -5.50    2.50
  12 -22   2   -0.80    2.60
  12 -22   2   -8.10    3.00
  12 -22  -2   -2.00    2.90
  12 -22  -2   -3.50    2.90
  12  22   2   -2.20    3.10
  -1  23   2   12.00    2.70
   1 -23   2    3.60    3.10
  -1 -23  -2    9.80    3.30
   1  23   2   11.60    2.90
   1 -23  -2    8.40    3.40
  -1 -23   2    5.30    3.20
  -3  23   2    0.00    2.30
  -3 -23  -2    0.70    2.40
   3 -23   2   -3.60    2.80
   3 -23   2   -0.80    1.70
   3 -23  -2   -3.80    2.70
   3  23   2   -1.30    2.50
  -3 -23   2   -5.20    2.30
  -3  23  -2   -0.80    1.90
   5 -23   2   13.90    3.70
   5 -23   2   15.60    2.80
  -5 -23  -2   12.80    2.90
  -5  23   2   19.60    3.40
   5 -23  -2   16.00    4.00
  -5 -23   2   14.30    2.80
   5 -23  -2   15.70    3.10
   5  23   2   23.60    3.80
  -7  23   2    2.70    2.70
   7 -23   2    2.80    2.40
   7 -23   2    3.50    3.10
   7 -23  -2    4.30    3.40
   7  23   2    5.40    2.20
   7 -23  -2    5.10    2.50
   7  23   2    4.70    3.20
   9 -23   2    0.90    2.30
   9 -23   2   -3.10    2.90
   9 -23  -2   -1.60    2.90
   9  23   2   -1.40    2.90
   9 -23  -2   -2.60    2.60
  11 -23   2   -1.90    3.10
  11 -23   2    7.80    2.90
  11  23   2    4.40    3.60
  11 -23  -2    4.70    3.00
  11 -23  -2    6.30    3.60
   0 -24  -2   -2.10    3.20
   0  24   2   -0.20    2.50
   0 -24   2   -7.90    3.00
   2 -24   2   -0.70    3.30
  -2  24   2   -1.40    2.30
  -2 -24  -2   -2.30    2.50
   2  24   2   -2.60    2.50
   2 -24  -2   -2.10    2.90
  -2 -24   2   -3.20    2.50
   4 -24   2    1.20    2.00
  -4  24   2   -1.00    2.40
  -4 -24  -2    0.90    2.60
   4 -24   2   -0.90    3.00
   4  24   2   -2.10    2.90
   4 -24  -2   -1.00    3.50
  -4 -24   2   -1.50    2.40
   6 -24   2   -0.80    2.10
  -6  24   2   -5.30    2.60
   6 -24   2   -6.30    3.30
   6 -24  -2   -1.90    3.10
   6 -24  -2   -1.50    2.40
   6  24   2   -5.80    3.00
   8 -24   2   -3.90    2.80
   8 -24   2   -0.70    2.50
   8 -24  -2   -3.10    3.20
   8 -24  -2    0.10    2.60
   8  24   2    3.20    3.60
  10 -24   2   -5.60    2.80
  10 -24   2   -3.30    2.50
  10 -24  -2   -1.60    3.20
  10 -24  -2   -3.30    2.90
  10  24   2   -2.40    3.80
  -1  25   2   16.50    3.60
   1 -25   2   24.40    4.50
  -1 -25  -2   17.60    4.00
   1  25   2   16.20    3.80
  -1 -25   2   16.00    3.70
   1 -25  -2   21.00    4.20
  -3 -25  -2    0.80    3.10
  -3  25   2    1.70    3.10
   3 -25   2   -1.10    3.40
   3 -25  -2   -0.90    3.60
  -3 -25   2    0.40    3.00
   3  25   2    2.00    3.20
  -5  25   2   15.00    3.70
   5 -25   2   21.60    4.50
   5 -25   2   20.50    3.40
   5  25   2   20.40    4.10
   5 -25  -2   23.10    4.70
   5 -25  -2   23.50    3.60
   7 -25   2    4.40    2.70
   7 -25   2    7.10    3.80
   7 -25  -2    7.20    3.30
   7 -25  -2    6.70    4.40
   0 -26   2    4.70    3.30
   0 -26  -2    5.30    3.40
   0  26   2    1.70    3.40
   2 -26   2    0.30    3.80
  -2  26   2    2.70    2.80
  -2 -26  -2    2.00    3.60
  -2 -26   2    2.60    3.60
   2 -26  -2    3.80    4.00
   4 -26   2   12.30    4.30
  -4  26   2    5.70    3.50
  -4 -26   2    1.50    3.10
   4 -26  -2   10.00    4.10
   6 -26   2    7.60    3.90
   6 -26   2    7.60    2.90
  -6  26   2   14.00    3.70
   6  26   2    8.00    3.10
   6 -26  -2   13.50    4.20
   6 -26  -2    7.40    3.30
  -1 -27  -2    5.30    3.60
   1 -27   2    1.40    3.30
  -1 -27   2   -1.50    3.40
   1 -27  -2    5.30    3.90
   3 -27   2    0.50    3.80
  -3 -27  -2    4.10    3.20
   3 -27  -2    5.20    4.00
  -3 -27   2    2.60    2.80
   1   0  -3 1271.67   50.09
   1   0  -3 1421.46   50.39
   1   0   3 1239.98   50.19
  -1   0   3 1371.46   50.49
   1   0   3 1260.97   51.19
  -1   0  -3 1182.18   49.99
  -1   0   3 1292.77   50.59
  -1   0   3 1156.48   49.70
  -1   0  -3 1353.96   51.39
   1   0  -3 1315.07   50.19
   3   0  -3   57.69    2.30
  -3   0  -3   58.09    3.00
   3   0  -3   56.79    2.70
   3   0   3   56.89    2.50
   3   0  -3   58.79    2.40
   3   0   3   56.29    2.60
  -3   0  -3   52.99    2.50
  -3   0  -3   58.99    2.70
   3   0   3   56.39    3.00
   5   0   3  586.94   23.70
  -5   0  -3  604.34   23.00
   5   0  -3  568.04   22.70
   5   0   3  554.64   22.90
   5   0  -3  603.54   22.80
   5   0   3  610.94   23.00
   5   0  -3  643.84   23.20
   7   0  -3   21.50    1.20
  -7   0  -3   21.20    1.50
   7   0   3   21.50    1.40
   7   0   3   21.40    1.50
   7   0   3   20.10    2.30
   9   0   3   93.09    4.20
   9   0   3   93.29    4.40
   9   0   3   98.49    5.70
   9   0  -3   93.99    4.10
  11   0   3  268.27   11.40
  11   0   3  286.77   11.70
  11   0  -3  294.97   11.40
  11   0   3  284.77   13.30
  13   0  -3   35.50    2.80
  13   0  -3   32.70    2.30
  13   0   3   33.40    2.20
  13   0   3   22.00    3.20
  13   0   3   31.60    2.60
  15   0   3   48.80    3.70
  15   0   3   61.99    6.10
  15   0  -3   59.99    3.60
  17   0   3   11.10    3.20
  17   0   3    6.30    1.50
  19   0   3   -1.60    2.60
  19   0   3   -0.20    1.20
  19   0  -3   -1.60    2.70
  21   0  -3    3.00    3.60
  21   0   3    2.70    3.30
   0   1  -3 1073.39   43.50
   0   1   3 1009.70   43.70
   0   1  -3 1214.78   43.40
   0  -1  -3 1008.50   43.20
   0  -1   3 1063.29   43.60
   0   1   3 1276.07   43.50
   0   1  -3 1210.08   43.10
   0  -1  -3 1087.09   42.40
   0  -1   3 1212.48   43.00
   0   1   3 1084.89   44.20
   0  -1  -3  990.30   43.30
   0  -1   3 1120.49   43.10
  -2   1   3   48.40    2.20
  -2  -1  -3   52.19    2.30
  -2  -1  -3   50.09    2.20
   2  -1   3   50.29    2.20
   2  -1   3   50.09    2.30
  -2   1   3   54.69    2.60
  -2  -1  -3   55.09    2.70
  -2   1   3   49.90    2.20
   2  -1   3   51.59    2.50
   2   1  -3   50.29    2.30
   2   1   3   49.50    2.20
   2   1   3   53.99    2.70
   2  -1  -3   49.60    2.30
   2   1   3   49.10    2.30
  -2   1  -3   49.70    2.30
   2  -1  -3   53.59    2.60
  -2  -1   3   49.60    2.40
   2  -1  -3   49.70    2.30
  -2   1  -3   48.50    2.20
  -4   1   3  224.78    8.50
   4   1  -3  223.48    8.90
   4  -1   3  229.38    8.90
  -4  -1  -3  211.68    8.70
   4  -1   3  221.18    8.80
  -4   1   3  222.08    8.70
  -4   1  -3  230.28    9.00
   4   1   3  220.48    8.90
   4   1   3  219.28    9.40
   4   1   3  209.88    8.60
   4  -1  -3  225.38    8.70
   6   1  -3   61.49    2.60
  -6   1   3   63.39    2.60
  -6  -1  -3   63.29    2.90
   6  -1   3   64.49    3.10
   6  -1   3   66.69    3.10
   6   1  -3   60.09    2.50
   6   1  -3   66.69    3.10
   6   1   3   71.09    2.80
   6   1   3   62.09    3.00
  -6   1  -3   63.69    3.20
   6   1   3   62.69    3.90
   6  -1  -3   66.09    2.90
   8  -1   3    0.40    0.50
   8  -1   3    0.30    0.50
  -8  -1  -3    0.40    0.40
   8   1  -3    0.40    0.30
   8  -1  -3    0.40    0.40
   8   1   3   -0.30    0.90
   8   1   3    0.20    0.30
   8   1   3    0.90    0.50
  10   1  -3  174.78    6.90
  10  -1   3  176.58    7.40
  10  -1   3  171.98    7.30
 -10  -1  -3  153.08    7.00
  10   1   3  175.58    8.80
  10  -1  -3  173.68    7.20
  10   1   3  170.08    7.40
  10   1   3  171.78    7.00
  12  -1   3   76.09    4.00
  12   1  -3   79.49    3.70
  12  -1   3   81.09    4.20
  12  -1   3   75.09    5.90
  12  -1  -3   77.99    4.00
  12   1   3   77.29    3.60
  12   1   3   76.89    5.80
  12   1   3   76.69    4.10
  12  -1  -3   85.79    4.50
  14   1  -3    6.60    0.90
  14  -1   3    5.80    2.30
  14  -1   3    6.60    1.20
  14  -1   3    6.70    1.10
  14   1  -3    7.50    1.20
  14   1   3    6.20    1.10
  14  -1  -3    6.90    1.30
  14  -1  -3    6.70    1.10
  14   1   3    5.90    2.10
  16  -1   3    8.50    1.60
  16  -1   3    9.80    3.20
  16   1   3    6.30    1.60
  16  -1  -3    8.10    1.50
  16   1   3   12.20    3.30
  18   1  -3   -2.60    2.50
  18  -1   3   -1.00    2.50
  18  -1   3   -0.30    1.10
  18   1   3   -2.40    1.10
  18   1   3   -3.00    2.30
  20   1  -3    2.30    3.20
  20  -1   3    3.30    3.00
  20  -1   3    0.10    1.90
  20  -1  -3   -0.50    3.30
  20   1   3    0.30    2.90
  -1  -2  -3    0.20    0.20
   1   2  -3    0.40    0.10
  -1  -2  -3    0.20    0.50
  -1  -2  -3    0.30    0.30
  -1   2   3    0.10    0.30
   1  -2   3    0.00    0.20
   1  -2   3    0.40    0.20
   1   2  -3    0.40    0.30
   1  -2   3    0.40    0.30
  -1   2   3    0.40    0.30
  -1   2   3    0.30    0.40
   1  -2  -3    0.10    0.30
   1  -2  -3    0.30    0.30
  -1  -2   3    0.20    0.30
  -1   2  -3    0.40    0.30
   1   2   3    0.50    0.50
  -1   2  -3    0.40    0.20
   1  -2  -3    0.40    0.40
  -3   2   3  102.69    4.70
   3   2  -3   96.39    4.20
   3  -2   3   98.69    4.20
  -3   2   3  102.09    4.20
  -3  -2  -3   94.29    4.10
  -3  -2  -3   94.39    4.30
  -3   2   3  102.59    4.30
  -3  -2  -3  111.69    5.00
   3  -2   3  100.89    4.40
  -3   2  -3  100.39    4.40
   3   2   3  100.29    4.30
   3   2   3  100.99    4.10
  -3  -2   3  101.59    4.30
   3  -2  -3   99.39    4.30
   3  -2  -3  100.59    4.70
   3   2   3  107.69    4.90
  -5  -2  -3  341.77   13.90
  -5  -2  -3  342.27   14.10
   5  -2   3  368.26   14.30
   5   2  -3  363.66   14.00
  -5   2   3  379.46   14.20
  -5   2   3  354.56   13.90
   5  -2   3  362.76   14.10
  -5  -2   3  349.87   14.20
   5   2   3  357.56   14.10
   5   2   3  390.06   15.00
   5   2   3  353.06   13.80
  -5   2  -3  349.07   14.30
   5  -2  -3  362.26   14.10
  -7   2   3    2.00    0.50
   7   2  -3    3.30    0.50
   7  -2   3    2.80    0.60
  -7  -2  -3    3.00    0.50
  -7   2   3    3.00    0.40
   7  -2   3    2.70    0.70
  -7  -2  -3    3.20    0.40
   7   2   3    2.30    1.00
   7  -2  -3    2.90    0.50
   7   2   3    2.80    0.60
   7   2   3    4.30    0.50
   9   2  -3   13.90    0.90
  -9   2   3   11.70    0.90
   9  -2   3   12.70    1.50
   9   2  -3   13.70    1.30
   9  -2   3   15.00    1.50
  -9   2   3   12.20    0.80
  -9  -2  -3   10.80    1.00
   9  -2  -3   12.90    1.40
   9   2   3   14.20    0.90
   9   2   3    8.80    1.70
   9   2   3   11.30    1.40
  11  -2   3    9.70    1.20
  11   2  -3    9.90    1.10
  11  -2   3    9.30    1.20
  11   2   3   12.40    0.90
  11   2   3    8.80    1.80
  11  -2  -3   10.00    1.40
  11  -2  -3    8.70    1.10
  13   2  -3   44.60    2.50
  13  -2   3   41.70    3.10
  13  -2   3   44.40    3.00
  13   2  -3   46.10    2.80
  13   2   3   40.20    4.70
  13   2   3   44.80    2.90
  13  -2  -3   45.60    3.00
  13  -2  -3   44.40    3.40
  15  -2   3   14.40    1.80
  15  -2   3   13.50    3.00
  15   2   3   12.90    1.60
  15  -2  -3   12.70    1.80
  15  -2  -3   19.90    2.60
  15   2   3   13.80    3.00
  17  -2   3    2.70    1.40
  17  -2   3    0.80    2.80
  17   2  -3    3.60    2.80
  17  -2  -3    3.00    1.40
  17   2   3   -0.30    1.30
  17   2   3    1.20    2.70
  19  -2   3    0.50    1.50
  19   2  -3   -0.50    2.80
  19  -2   3   -0.10    2.80
  19   2   3   -1.10    2.70
  21  -2   3   -2.00    3.40
  21   2  -3    4.00    3.50
  21   2   3   -1.10    3.50
  21  -2  -3   -3.40    3.80
   0   3   3  220.38    9.40
   0   3  -3  223.18    8.70
   0  -3  -3  222.18    9.30
   0  -3   3  236.58    8.70
   0  -3   3  214.38    8.90
   0   3   3  219.38    8.90
   0   3  -3  212.58    8.90
  -2   3   3  690.33   26.60
   2   3  -3  636.14   26.00
  -2  -3  -3  634.54   26.10
  -2  -3  -3  714.03   26.90
   2   3  -3  676.23   26.60
  -2  -3  -3  706.73   26.00
   2  -3   3  654.43   26.40
  -2   3   3  704.53   26.30
   2  -3   3  678.63   26.30
   2   3   3  660.93   26.10
   2   3   3  704.43   26.90
   2  -3  -3  683.53   26.20
  -2  -3   3  640.64   26.00
  -2   3  -3  677.83   26.30
   2  -3  -3  709.33   26.60
  -4  -3  -3  724.13   29.10
   4   3  -3  731.73   29.00
  -4   3   3  804.12   29.40
   4  -3   3  730.93   29.40
   4  -3   3  756.62   29.20
  -4  -3  -3  769.92   29.10
   4  -3  -3  772.12   29.30
   4   3   3  767.22   29.20
   4   3   3  773.72   30.00
  -4  -3   3  756.82   29.10
   6   3  -3 1013.00   38.60
   6  -3   3  991.00   39.00
  -6   3   3 1042.20   39.00
  -6  -3  -3  982.00   38.60
   6  -3   3  985.50   39.50
  -6  -3  -3  993.20   38.40
   6  -3  -3  996.90   38.80
   6   3   3 1083.29   38.60
   6   3   3 1001.40   39.80
  -6  -3   3 1013.90   38.80
   6   3   3 1020.70   38.80
  -8   3   3  132.09    6.20
   8  -3   3  142.69    6.30
   8  -3   3  146.69    6.40
   8   3  -3  149.29    6.00
   8   3   3  142.19    7.30
   8  -3  -3  139.59    6.20
   8   3   3  146.09    6.20
   8   3   3  148.19    5.60
  10   3  -3   28.30    1.40
 -10   3   3   27.40    1.60
  10  -3   3   29.30    2.30
  10   3  -3   27.30    1.70
 -10   3   3   24.60    1.90
  10  -3   3   25.10    2.20
  10   3   3   26.50    3.30
  10  -3  -3   26.50    2.10
  10   3   3   23.80    2.10
  12   3  -3  197.18    8.00
  12  -3   3  195.08    8.60
  12  -3   3  203.38    8.80
  12  -3  -3  202.98    9.10
  12   3   3  199.08    8.50
  12   3   3  193.88   10.30
  12  -3  -3  193.68    8.60
  14  -3   3   -0.60    0.90
  14   3  -3   -2.60    1.60
  14   3  -3    0.10    0.50
  14  -3   3   -0.30    0.90
  14  -3  -3   -0.30    1.00
  14   3   3    0.10    0.70
  14  -3  -3   -0.30    0.80
  14   3   3   -2.60    1.60
  16   3  -3  238.98   12.10
  16  -3   3  202.28    9.60
  16  -3   3  220.68   12.40
  16  -3  -3  203.78    9.50
  16   3   3  188.98   11.60
  16   3   3  195.18    9.20
  18  -3   3    1.50    1.40
  18  -3   3   -0.90    2.70
  18   3  -3    0.70    2.70
  18  -3  -3   -0.30    1.40
  18   3   3   -3.00    2.80
  20   3  -3   -2.90    3.00
  20  -3   3   -1.50    1.60
  20  -3   3   -4.20    2.80
  20   3   3   -4.40    2.70
  -1  -4  -3  320.17   13.80
   1  -4   3  326.57   12.90
   1   4  -3  333.27   12.70
   1  -4   3  335.27   13.20
   1   4  -3  331.27   13.00
   1  -4   3  323.77   12.80
  -1   4   3  334.27   13.50
   1   4  -3  336.07   12.80
  -1   4   3  321.17   13.20
   1  -4  -3  342.27   13.60
  -1   4  -3  341.57   13.20
  -1  -4   3  322.77   12.60
  -1  -4   3  324.27   13.10
   1   4   3  314.17   13.80
  -1  -4   3  331.87   12.80
   1  -4  -3  335.47   13.20
   1   4   3  328.27   13.10
  -3  -4  -3    4.30    0.60
  -3   4   3    4.30    0.80
  -3   4   3    4.70    0.90
   3   4  -3    6.70    0.70
   3  -4   3    3.80    0.60
   3   4  -3    5.60    0.70
   3  -4   3    4.10    0.80
   3  -4  -3    3.40    0.60
   3   4   3    4.60    0.60
   3   4   3    4.90    1.10
  -3  -4   3    3.40    0.50
  -5  -4  -3  549.45   21.40
   5  -4   3  566.54   22.10
   5   4  -3  528.25   21.50
   5  -4   3  567.84   21.80
  -5   4   3  577.64   22.20
   5   4  -3  563.94   22.20
   5   4   3  560.44   22.70
  -5  -4   3  552.54   21.70
   5   4   3  568.84   21.80
   5  -4  -3  565.34   21.90
   7   4  -3   -0.90    0.70
   7  -4   3    0.30    0.70
  -7   4   3   -0.80    0.60
   7   4  -3    0.30    0.30
   7  -4   3    0.20    0.50
  -7  -4   3    1.00    0.50
   7   4   3    0.50    0.50
   7  -4  -3   -0.70    0.50
   7   4   3   -0.50    0.90
   9   4  -3   73.69    4.80
  -9   4   3   78.79    4.10
   9  -4   3   76.99    3.90
   9  -4   3   70.99    4.00
   9   4  -3   73.89    3.30
   9   4   3   70.89    5.00
   9  -4  -3   77.09    3.90
   9   4   3   76.29    3.70
  11   4  -3   25.50    3.10
 -11   4   3   29.30    2.50
  11  -4   3   30.70    2.80
  11   4  -3   35.90    1.80
  11   4  -3   33.80    1.70
  11  -4   3   32.30    2.90
  11  -4  -3   32.20    3.30
  11   4   3   36.10    2.50
  11  -4  -3   33.90    2.80
  11   4   3   29.90    3.90
  13  -4   3   80.89    4.50
  13   4  -3   73.19    3.50
  13   4  -3   79.69    5.80
  13  -4   3   72.39    4.50
  13  -4  -3   74.99    4.80
  13   4   3   76.59    4.10
  13  -4  -3   80.09    4.50
  13   4   3   76.09    6.00
  15  -4   3  104.19    5.80
  15   4  -3  105.09    7.40
  15  -4   3   99.89    5.60
  15   4   3  106.69    7.70
  15  -4  -3  101.19    6.00
  15  -4  -3  101.49    5.60
  15   4   3   91.29    5.10
  17  -4   3    5.50    1.80
  17   4  -3    5.00    2.90
  17   4   3    4.00    3.00
  17  -4  -3    6.00    1.60
  19  -4   3    7.00    1.90
  19   4  -3    4.10    3.00
  19  -4   3    2.00    3.30
  19   4   3   -0.60    3.20
  19  -4  -3    3.00    1.70
   0   5  -3   48.50    2.30
   0  -5   3   46.90    2.40
   0   5   3   50.69    2.90
   0  -5   3   50.29    2.50
   0  -5   3   51.29    2.80
   0   5   3   49.90    3.30
   2  -5   3   32.70    2.00
   2  -5   3   34.80    1.90
  -2   5   3   34.40    2.40
   2   5  -3   35.50    2.00
  -2   5   3   36.60    2.60
   2   5  -3   36.50    1.60
   2   5  -3   35.30    2.00
   2  -5   3   35.20    2.30
  -2  -5   3   36.10    2.00
   2   5   3   33.10    2.90
   2  -5  -3   30.90    2.20
  -2  -5   3   34.30    2.10
   2   5   3   34.60    2.10
   4  -5   3   44.20    2.60
   4   5  -3   37.70    2.40
  -4   5   3   42.70    2.70
  -4   5   3   41.00    2.90
   4  -5   3   39.30    2.20
   4   5  -3   37.30    2.00
  -4  -5   3   37.40    2.10
   4   5   3   38.80    3.00
   4  -5  -3   37.20    2.30
   4   5   3   38.80    2.20
   6   5  -3  179.98    7.40
   6  -5   3  184.58    7.80
  -6  -5  -3  179.28    7.10
  -6  -5  -3  190.18    7.20
   6  -5   3  188.18    8.20
  -6   5   3  192.98    8.30
   6   5  -3  170.28    8.20
   6  -5  -3  180.68    7.90
   6   5   3  193.28    7.80
   6   5   3  188.28    8.80
  -6  -5   3  182.28    7.60
   8   5  -3    0.50    1.10
  -8   5   3    0.70    0.90
   8   5  -3    2.20    0.40
   8  -5   3    2.90    0.90
   8  -5   3    1.90    0.90
   8  -5  -3    1.60    0.80
   8   5   3    1.80    0.70
   8   5   3    1.20    1.30
  10  -5   3   34.40    2.90
  10  -5   3   35.70    3.10
 -10   5   3   39.20    3.00
  10   5  -3   38.60    3.70
  10   5  -3   33.90    1.80
  10  -5  -3   31.10    3.50
  10   5   3   36.90    4.00
  10  -5  -3   38.90    2.90
  10   5   3   31.90    2.50
  12   5  -3   -1.10    1.90
  12  -5   3    3.60    1.30
 -12   5   3    2.20    1.00
  12  -5   3    1.70    1.20
  12   5  -3    3.90    0.50
  12  -5  -3    2.50    1.10
  12  -5  -3    2.90    1.40
  12   5   3    3.40    0.90
  12   5   3   -0.40    1.90
  14   5  -3   -1.50    1.70
  14  -5   3   -0.10    1.00
  14  -5   3    0.00    1.10
  14   5   3   -0.60    0.80
  14  -5  -3   -0.20    1.00
  14   5   3   -3.50    1.70
  14  -5  -3   -0.40    1.20
  16  -5   3    2.20    1.80
  16   5  -3    7.30    2.90
  16   5   3    6.30    2.90
  16  -5  -3    5.80    1.80
  16  -5  -3    0.70    1.80
  18   5  -3    0.30    2.60
  18  -5   3   -1.20    1.60
  18  -5  -3    0.50    1.60
  18   5   3   -6.90    2.60
  20   5  -3   -1.80    2.80
  20  -5   3    1.60    3.20
  20  -5   3   -0.50    1.80
  20   5   3    0.90    2.90
  20  -5  -3   -0.40    2.10
  -1   6   3  348.77   14.60
   1  -6   3  351.46   13.90
   1  -6   3  357.56   13.80
   1  -6   3  356.36   14.20
   1   6  -3  347.27   13.80
  -1   6  -3  339.57   13.70
  -1  -6   3  338.77   13.50
  -1  -6   3  348.37   14.00
  -1  -6   3  362.36   14.10
   1  -6  -3  346.37   14.20
   1   6   3  348.97   14.10
   1   6   3  344.07   14.90
   3  -6   3   11.50    1.30
   3   6  -3   10.00    1.30
  -3   6   3    8.60    1.40
   3   6  -3   11.40    1.20
   3  -6   3   11.10    1.30
   3  -6   3    6.80    1.10
   3  -6  -3    6.00    1.00
   3   6   3    8.00    1.50
  -3  -6   3   12.60    1.30
  -5   6   3  808.12   31.30
   5   6  -3  789.72   30.70
   5  -6   3  787.92   30.80
  -5  -6  -3  748.23   30.00
   5   6  -3  785.32   30.10
   5  -6   3  768.52   30.40
   5   6   3  788.62   30.30
   5  -6  -3  789.02   30.60
   5   6   3  802.52   31.40
  -5  -6   3  755.72   30.10
   7   6  -3   78.59    3.60
   7  -6   3   84.49    4.10
   7   6  -3   77.49    4.50
   7  -6   3   85.79    4.50
  -7   6   3   80.29    4.60
  -7  -6   3   75.79    3.70
   7  -6  -3   83.69    4.30
   7   6   3   82.09    3.90
   7   6   3   82.69    5.10
   9   6  -3  125.29    6.60
   9  -6   3  127.69    6.00
   9   6  -3  121.69    5.20
   9  -6   3  123.49    6.20
  -9   6   3  125.69    6.40
   9  -6  -3  123.39    6.10
   9   6   3  131.49    5.80
   9   6   3  126.09    7.10
   9  -6  -3  128.69    6.60
 -11   6   3   13.70    1.90
  11  -6   3   16.60    2.10
  11  -6   3   26.30    2.90
  11   6  -3   18.50    2.60
  11  -6  -3   17.80    2.50
  11  -6  -3   15.30    1.90
  11   6   3   22.10    2.20
  11   6   3   18.60    2.80
  13  -6   3   70.49    4.50
  13   6  -3   73.79    5.80
  13  -6   3   79.99    4.90
 -13   6   3   73.49    4.40
  13   6   3   83.29    6.20
  13  -6  -3   81.89    4.80
  13   6   3   77.59    4.10
  13  -6  -3   72.39    5.20
  15  -6   3   94.79    5.80
  15   6  -3  100.09    7.20
  15  -6   3   96.19    5.90
  15   6   3   87.39    5.00
  15   6   3  101.39    7.50
  15  -6  -3   93.79    5.80
  15  -6  -3   89.09    6.10
  17   6  -3   24.10    4.00
  17  -6   3   22.00    2.70
  17  -6  -3   21.60    2.60
  17   6   3   23.30    4.00
  19  -6   3    2.80    2.00
  19   6  -3    4.20    3.20
  19  -6  -3    3.80    2.00
  19   6   3    3.50    3.00
   0  -7   3   73.99    3.50
   0  -7   3   60.59    3.60
   0   7   3   65.99    4.10
   0   7  -3   63.99    3.10
   0  -7   3   57.09    3.10
  -2   7   3  222.58   10.10
   2  -7   3  221.78    9.80
   2  -7   3  234.48    9.50
   2  -7   3  229.58    9.40
   2   7  -3  229.48    9.60
   2   7   3  230.68   10.50
   2  -7  -3  228.38    9.70
  -2   7  -3  225.38    9.40
  -2  -7   3  224.18    9.60
  -2  -7   3  233.58    9.60
  -4  -7  -3  103.89    4.60
   4  -7   3  102.19    4.80
  -4   7   3   89.89    5.30
   4   7  -3  110.09    5.00
   4  -7   3   98.19    5.10
   4   7   3   99.29    4.70
   4   7   3  102.99    5.70
   4  -7  -3   97.59    4.90
  -4  -7   3   94.89    4.60
   6  -7   3  183.08    8.20
  -6  -7  -3  175.68    7.20
   6  -7   3  178.28    7.80
   6   7  -3  174.38    7.30
   6   7  -3  182.38    8.10
  -6  -7   3  168.78    7.40
   6   7   3  180.38    8.70
   6   7   3  178.18    7.60
   6  -7  -3  172.38    8.40
   6  -7  -3  187.88    8.00
  -8   7   3  132.69    6.50
   8  -7   3  115.49    6.00
   8   7  -3  123.69    6.40
   8   7  -3  123.49    5.30
   8  -7   3  130.19    6.30
   8   7   3  127.39    7.00
   8  -7  -3  131.69    6.80
  -8  -7   3  118.39    5.40
   8  -7  -3  127.19    6.10
   8   7   3  129.49    5.70
  10  -7   3    7.60    1.40
 -10   7   3    8.80    1.60
  10   7  -3    9.80    2.00
  10  -7   3    8.40    1.70
  10   7  -3    9.80    1.10
  10   7   3   13.20    2.40
  10   7   3    7.50    1.20
  10  -7  -3    6.00    2.00
  10  -7  -3   12.50    1.60
  12  -7   3   46.20    3.50
  12   7  -3   45.60    4.80
  12  -7   3   48.30    3.90
 -12   7   3   45.60    3.70
  12  -7  -3   42.30    3.50
  12   7   3   49.10    3.10
  12   7   3   46.20    4.80
  12  -7  -3   46.00    4.00
  14  -7   3    1.10    1.30
 -14   7   3   -0.10    1.00
  14  -7   3    2.00    1.40
  14   7  -3   -1.60    1.70
  14   7   3   -1.30    0.80
  14  -7  -3    0.10    1.30
  14   7   3    0.40    2.00
  14  -7  -3   -0.20    1.40
  16   7  -3   74.99    6.90
  16  -7   3   78.19    5.70
  16  -7   3   83.09    5.80
  16   7   3   82.59    7.20
  16  -7  -3   80.79    5.90
  16  -7  -3   83.19    5.80
  18  -7   3    5.20    2.00
  18   7  -3    7.00    3.20
  18  -7  -3    7.70    2.10
  18   7   3    7.70    3.30
  20  -7   3    0.50    2.00
  20   7  -3   -0.90    3.50
  20  -7  -3   -1.00    2.20
  20   7   3   -1.10    3.10
   1   8  -3   46.40    2.70
   1  -8   3   42.80    2.90
  -1  -8  -3   46.20    3.00
  -1   8   3   44.10    3.40
   1  -8   3   43.90    2.60
   1  -8   3   46.70    2.70
   1  -8  -3   46.40    2.90
  -1  -8   3   45.70    2.90
  -1  -8   3   46.80    2.40
   1   8   3   47.90    3.60
  -1   8  -3   45.70    2.60
  -1  -8   3   45.50    2.90
  -3  -8  -3   29.10    2.30
   3  -8   3   29.20    2.10
   3   8  -3   31.30    2.40
  -3   8   3   29.90    2.80
   3  -8   3   29.30    2.50
  -3  -8   3   31.90    2.30
   3  -8  -3   30.20    2.40
   3   8   3   28.40    3.00
  -3  -8   3   31.80    2.40
   5  -8   3   21.70    1.90
  -5   8   3   21.70    2.50
   5   8  -3   25.30    2.20
  -5  -8  -3   19.40    1.70
   5  -8   3   20.90    2.30
   5   8   3   26.60    3.20
   5  -8  -3   22.10    2.60
   5  -8  -3   21.40    2.10
  -5  -8   3   17.60    1.80
   5   8   3   21.10    1.90
   7  -8   3   47.90    3.60
   7   8  -3   51.89    3.40
  -7  -8  -3   54.89    2.60
   7   8  -3   56.39    3.70
   7  -8   3   51.09    3.40
   7   8   3   55.29    3.10
   7  -8  -3   51.29    3.50
  -7  -8   3   52.29    2.90
   7   8   3   56.99    4.40
   7  -8  -3   54.29    4.20
  -9   8   3   -0.20    1.00
   9   8  -3   -1.80    1.00
   9  -8   3    0.10    1.00
   9  -8   3    0.10    0.80
  -9  -8   3   -1.20    0.50
   9  -8  -3   -1.00    1.20
   9   8   3   -2.10    1.10
   9  -8  -3    0.00    0.80
  11   8  -3   36.40    4.00
 -11   8   3   38.50    3.80
  11  -8   3   37.30    3.90
  11  -8   3   41.10    3.60
  11  -8  -3   36.10    3.90
  11   8   3   45.80    4.60
  11   8   3   42.10    2.90
  11  -8  -3   43.40    3.40
  13  -8   3   16.20    2.20
  13   8  -3   14.00    2.60
  13  -8   3   14.50    1.90
 -13   8   3   12.00    1.90
  13   8   3   19.30    3.00
  13  -8  -3   13.50    2.00
  13  -8  -3   18.00    2.50
  13   8   3   22.30    2.20
  15   8  -3    5.00    2.40
  15  -8   3    4.40    1.70
  15  -8   3    4.50    1.80
  15   8   3    5.40    2.70
  15  -8  -3    3.30    1.80
  15  -8  -3    4.50    1.60
  17  -8   3   -3.80    1.50
  17  -8  -3   -3.00    1.60
  17   8   3   -4.30    2.40
  19  -8   3    2.80    1.90
  19   8  -3   -1.70    2.70
  19  -8  -3   -0.90    2.00
  19   8   3   -1.20    2.80
   0   9   3  162.58    8.00
   0  -9  -3  160.58    7.70
   0   9  -3  153.98    6.90
   0  -9   3  160.98    6.90
   0  -9   3  156.78    7.40
   0  -9   3  162.88    7.40
   2   9  -3    4.30    1.00
  -2  -9  -3    4.20    1.00
   2  -9   3    4.60    1.10
   2  -9   3    3.30    0.80
  -2   9   3    3.50    1.20
   2  -9  -3    4.10    1.20
   2  -9  -3    3.40    0.90
  -2  -9   3    3.90    1.00
  -2  -9   3    4.40    1.10
  -2   9  -3    4.40    0.90
   2   9   3    3.60    1.50
   4  -9   3    8.10    1.40
  -4  -9  -3    7.60    1.10
  -4   9   3    7.30    1.50
   4   9  -3    8.30    1.30
   4  -9   3    7.60    1.10
  -4  -9   3    8.70    1.20
   4  -9  -3    7.30    1.20
   4  -9  -3    9.30    1.60
   4   9   3    8.00    1.70
   6  -9   3   21.00    2.20
   6  -9   3   19.90    2.60
  -6   9   3   24.70    3.10
   6   9  -3   26.40    2.50
  -6  -9  -3   22.00    1.80
   6   9   3   25.60    3.20
   6  -9  -3   17.20    2.30
   6   9   3   21.60    2.10
  -6  -9   3   22.10    1.90
   6  -9  -3   23.80    2.40
   8   9  -3   11.20    1.70
   8  -9   3    8.60    1.60
   8  -9   3    9.60    1.40
  -8  -9  -3   13.20    1.10
  -8  -9  -3   14.60    1.00
   8   9   3   10.20    2.00
  -8  -9   3   14.30    1.50
   8  -9  -3    9.50    1.50
   8  -9  -3   13.00    2.00
   8   9   3   13.30    1.80
 -10   9   3   42.50    3.90
  10   9  -3   35.30    3.90
  10  -9   3   37.50    3.90
  10  -9   3   42.50    3.30
  10   9   3   34.30    4.20
  10  -9  -3   35.10    4.00
  10   9   3   38.70    2.90
  10  -9  -3   40.70    3.50
 -10  -9   3   36.10    2.20
  12   9  -3    4.40    2.00
  12  -9   3    3.90    1.40
  12  -9   3    3.20    1.60
 -12   9   3    5.90    1.60
  12  -9  -3    6.70    1.70
  12   9   3    6.50    2.20
  12   9   3    6.60    1.10
  12  -9  -3    5.20    2.00
 -14   9   3   -2.90    1.20
  14  -9   3   -2.00    1.20
  14  -9   3   -2.30    1.30
  14  -9  -3   -0.80    1.70
  14  -9  -3   -3.90    1.30
  14   9   3   -0.90    2.00
  16  -9  -3   -3.90    1.50
  16   9   3   -2.70    2.30
  18   9  -3   -0.50    3.00
  18  -9   3    1.70    2.20
  18  -9  -3   -1.40    2.00
  18   9   3    2.60    3.10
  20  -9   3   -1.80    2.30
  20  -9  -3   -3.60    1.80
   1 -10   3   56.29    3.90
   1  10  -3   54.59    3.40
  -1  10   3   57.09    4.10
   1 -10   3   60.29    3.40
  -1 -10  -3   64.39    3.90
  -1 -10   3   58.49    3.10
   1 -10  -3   56.79    3.60
   1 -10  -3   58.59    4.10
  -1 -10   3   64.29    3.70
  -1  10  -3   60.49    3.40
   1  10   3   63.49    4.50
  -3  10   3   10.20    1.70
   3  10  -3   15.70    2.10
   3 -10   3   13.30    1.70
  -3 -10  -3   11.20    1.50
   3 -10   3    9.30    1.50
  -3 -10   3   12.20    1.50
  -3  10  -3   17.00    1.90
   3 -10  -3   16.80    2.00
   3 -10  -3   11.00    1.70
   3  10   3   12.70    2.10
   5 -10   3    0.30    0.90
   5  10  -3    0.00    0.90
  -5  10   3   -0.50    1.10
  -5 -10  -3   -0.40    0.70
   5 -10   3    0.00    0.80
   5  10   3    0.40    0.70
   5 -10  -3   -0.40    1.20
  -5 -10   3    0.10    0.80
   5 -10  -3   -0.50    0.90
   5  10   3    1.00    1.40
  -7 -10  -3   18.50    1.60
   7 -10   3   13.70    2.00
   7 -10   3   16.70    2.20
   7  10  -3   15.00    2.00
   7  10   3   22.50    2.10
   7 -10  -3   14.70    2.20
  -7 -10   3   17.90    1.80
   7 -10  -3   12.10    1.70
   7  10   3   18.10    2.50
  -9 -10  -3    0.60    0.30
   9 -10   3    0.80    1.40
  -9 -10  -3    0.50    0.30
   9 -10   3    0.10    1.00
   9  10  -3   -0.10    1.10
   9  10   3    0.50    0.80
   9 -10  -3    0.20    1.00
  -9 -10   3    0.00    0.60
   9  10   3   -0.40    1.40
   9 -10  -3    0.70    1.40
  11  10  -3   24.50    3.40
 -11  10   3   18.10    2.40
  11 -10   3   25.60    3.10
  11 -10   3   18.70    2.60
  11 -10  -3   16.40    2.10
  11 -10  -3   19.20    2.80
  11  10   3   20.40    3.00
 -13  10   3   -1.70    1.30
  13 -10   3   -3.40    1.30
  13 -10  -3   -1.10    1.20
  13 -10  -3   -3.00    1.40
  13  10   3   -3.30    1.80
 -15  10   3   -3.10    1.80
  15 -10   3   -3.90    1.40
  15 -10   3   -2.60    1.60
  15  10  -3   -2.60    2.10
  15 -10  -3   -2.80    1.50
  15 -10  -3   -2.10    1.50
  15  10   3   -1.30    2.20
  17 -10   3   -4.40    1.80
  17  10  -3   -4.90    2.50
  17  10   3   -0.30    2.60
  17 -10  -3   -2.20    2.00
  17 -10  -3   -0.10    1.90
  19 -10   3   -3.20    2.00
  19 -10  -3   -2.80    2.10
  19  10   3   -2.90    2.70
   0 -11   3  110.69    5.80
   0 -11   3  102.99    5.20
   0 -11  -3  108.99    6.00
   0  11  -3  112.09    5.40
   0  11   3  108.29    6.30
   2 -11   3   18.60    2.10
  -2  11   3   22.10    2.80
   2  11  -3   24.40    2.30
  -2 -11  -3   14.00    1.90
   2 -11   3   15.30    1.90
  -2 -11   3   23.90    2.30
   2 -11  -3   17.40    2.30
  -2  11  -3   25.80    2.30
   2 -11  -3   22.10    2.40
   2  11   3   25.90    3.40
  -4 -11  -3   -1.40    0.80
   4 -11   3   -0.70    0.80
  -4  11   3   -0.80    1.20
   4 -11   3   -1.00    0.90
   4  11  -3   -0.40    1.00
   4  11   3   -1.20    1.20
  -4 -11   3    0.20    0.80
   4 -11  -3   -1.90    1.10
   4 -11  -3   -1.20    0.90
   6 -11   3    8.40    1.70
   6 -11   3    7.00    1.30
  -6  11   3   10.20    1.90
   6  11  -3    8.00    1.70
  -6 -11  -3    6.90    1.10
   6 -11  -3    6.20    1.50
   6  11   3   10.00    1.30
   6 -11  -3    8.60    2.00
   6  11   3   11.10    2.30
  -6 -11   3    9.40    1.30
   8 -11   3   12.80    1.70
   8  11  -3   20.90    3.00
   8 -11   3   14.00    2.20
  -8 -11  -3   20.10    1.70
   8 -11  -3   14.80    2.00
   8 -11  -3   14.60    2.60
   8  11   3   17.90    2.70
  -8 -11   3   19.10    1.90
   8  11   3   22.90    2.30
  10  11  -3   10.70    2.10
  10 -11   3   13.90    2.40
  10 -11   3   11.40    1.80
 -10 -11   3   11.00    1.20
  10 -11  -3   11.70    2.50
  10  11   3   17.10    2.20
  10 -11  -3   12.90    1.90
  10  11   3   12.40    2.60
  12 -11   3   -4.50    1.60
 -12  11   3   -3.20    1.40
  12  11  -3   -2.00    1.40
  12  11   3   -4.00    1.80
  12 -11  -3   -2.90    1.30
  12  11   3    0.30    0.80
  14 -11   3   -1.60    1.50
 -14  11   3   -0.90    1.30
  14  11  -3   -1.00    2.10
  14 -11   3   -2.20    1.60
  14 -11  -3   -1.30    1.60
  14  11   3   -1.00    2.10
  14 -11  -3   -0.60    1.50
  16 -11   3   -5.40    1.80
  16 -11  -3   -1.30    1.90
  16  11   3    3.70    2.70
  18  11  -3    0.00    2.90
  18 -11   3   -2.60    2.00
  18 -11  -3   -1.90    2.10
  18  11   3   -2.40    3.10
  18 -11  -3   -0.30    2.10
  -1  12   3    0.70    1.20
   1 -12   3   -1.50    0.80
   1  12  -3   -0.60    0.90
  -1 -12  -3   -1.70    1.10
   1 -12   3   -2.30    1.10
  -1  12  -3    1.10    0.90
   1 -12  -3   -2.10    1.20
  -1 -12   3   -1.20    1.10
   1  12   3   -0.50    1.40
   3 -12   3   36.40    3.30
  -3 -12  -3   41.30    3.50
   3 -12   3   43.50    3.70
  -3  12   3   48.60    4.10
   3  12  -3   47.50    3.60
   3 -12  -3   34.10    3.90
  -3 -12   3   49.80    3.60
   3  12   3   43.30    4.30
  -3  12  -3   50.39    3.40
   3 -12  -3   46.40    3.50
   5  12  -3   72.29    5.00
   5 -12   3   73.39    4.50
  -5 -12  -3   69.29    4.20
   5 -12   3   64.99    4.80
  -5  12   3   72.69    5.20
   5  12   3   73.19    5.60
   5 -12  -3   72.69    4.70
  -5 -12   3   74.59    4.30
   5 -12  -3   67.69    5.30
   7  12  -3   -3.20    1.20
   7 -12   3   -0.90    1.50
   7 -12   3   -0.20    1.00
  -7 -12  -3    0.10    0.80
  -7  12   3    0.70    1.70
   7  12   3   -0.40    0.90
   7 -12  -3   -3.00    1.50
   7  12   3    0.70    1.70
  -7 -12   3    0.70    0.90
   7 -12  -3   -0.60    1.10
   9  12  -3    0.00    1.30
   9 -12   3   -1.90    1.30
   9 -12   3   -1.70    1.20
  -9 -12  -3    0.10    0.80
   9 -12  -3   -0.70    1.10
  -9 -12   3   -0.50    0.70
   9  12   3   -1.40    0.90
   9 -12  -3   -2.70    1.50
  11 -12   3   -3.60    1.90
  11 -12   3   -0.60    1.40
  11  12  -3   -0.70    1.50
  11 -12  -3   -1.40    1.90
  11 -12  -3    0.40    1.40
  11  12   3    2.20    1.00
  11  12   3   -0.30    2.10
  13 -12   3   17.50    2.80
  13  12  -3   30.80    4.20
 -13  12   3   16.70    2.60
  13 -12   3   19.10    2.50
  13 -12  -3   21.20    2.70
  13  12   3   21.80    3.60
  13 -12  -3   18.80    3.00
  15  12  -3    7.10    2.50
  15 -12   3    2.70    2.00
  15 -12   3    4.30    2.10
 -15  12   3    1.70    1.70
  15  12   3    3.60    3.10
  15 -12  -3   -0.50    2.50
  15 -12  -3    1.10    2.10
  17  12  -3   -2.20    2.70
  17 -12   3   -0.90    2.00
  17 -12   3   -1.40    1.90
  17 -12  -3   -2.20    2.20
  17  12   3   -2.30    2.60
  17 -12  -3    1.90    2.20
  19  12  -3   -1.80    2.90
  19 -12   3   -3.10    2.20
  19 -12  -3   -0.60    2.40
   0  13   3   10.70    2.30
   0 -13  -3    2.80    2.00
   0 -13   3    1.00    1.40
   0 -13   3    4.80    1.90
   2  13  -3    7.90    1.60
   2 -13   3    9.20    1.80
  -2  13   3    9.10    2.00
  -2 -13  -3    7.30    1.60
   2 -13   3    8.80    1.50
  -2  13  -3    5.90    1.50
  -2 -13   3    8.30    1.70
   2 -13  -3    8.90    2.00
   2 -13  -3    7.00    1.60
   2  13   3    7.40    2.20
  -4 -13  -3    0.10    1.20
  -4  13   3   -2.90    1.70
   4  13  -3    1.30    1.40
   4 -13   3    2.50    1.10
   4 -13   3    0.90    1.40
  -4  13  -3    2.40    1.20
   4  13   3   -0.20    1.90
   4 -13  -3    0.00    1.40
   4 -13  -3    3.50    1.80
  -4 -13   3    0.70    1.30
  -6  13   3    8.20    2.20
  -6 -13  -3    8.90    1.50
   6  13  -3    6.70    2.00
   6 -13   3   10.40    1.60
   6 -13   3   10.10    2.20
   6  13   3   10.20    2.50
  -6 -13   3    9.30    1.60
   6 -13  -3   10.20    1.70
   6 -13  -3    8.90    2.20
  -8 -13  -3    1.80    1.00
   8  13  -3    4.20    1.80
   8 -13   3    3.40    1.40
   8 -13   3    1.80    1.70
   8 -13  -3    0.40    1.90
   8  13   3    2.80    1.20
   8  13   3    1.60    2.40
  -8 -13   3    3.20    1.10
   8 -13  -3    2.60    1.50
  10 -13   3    0.30    1.80
  10  13  -3    2.20    1.80
  10 -13   3   -0.90    1.40
  10 -13  -3    1.10    1.70
  10  13   3    1.60    1.20
  10  13   3    3.00    2.40
  10 -13  -3   -5.20    2.00
  12 -13   3    3.50    1.70
  12  13  -3    5.90    2.20
 -12  13   3    2.60    2.10
  12 -13   3    2.10    2.00
  12 -13  -3    2.40    1.90
  12  13   3    3.30    2.60
  12 -13  -3    0.20    2.30
  14 -13   3    3.60    1.90
  14  13  -3    3.90    2.30
  14 -13   3    2.20    2.20
 -14  13   3    1.10    1.90
  14  13   3    2.10    2.60
  14 -13  -3    2.80    2.50
  14 -13  -3    2.20    2.10
  16 -13   3    7.10    2.50
  16 -13   3    3.80    2.10
  16  13  -3    5.40    2.40
  16 -13  -3    3.30    2.10
  16  13   3    1.70    2.80
  16 -13  -3    2.90    2.50
  18 -13   3   -0.60    2.50
  18  13  -3    3.80    2.60
  18 -13   3    0.70    2.10
  18 -13  -3    1.80    2.60
  18  13   3    2.30    3.20
  18 -13  -3    1.90    2.60
  -1  14   3   -3.40    1.60
   1  14  -3   -2.00    1.00
  -1 -14  -3   -4.00    1.30
   1 -14  -3   -4.10    1.30
   1  14   3   -1.10    1.50
   1 -14  -3   -1.40    1.10
   3 -14   3    0.40    1.50
  -3 -14  -3   -0.20    1.40
   3 -14   3    2.80    1.10
  -3  14   3   -0.20    1.60
   3  14  -3    2.20    1.50
  -3 -14   3   -1.20    1.40
   3 -14  -3    1.10    1.70
  -3  14  -3    2.60    1.30
   3 -14  -3    0.70    1.20
   3  14   3    2.10    1.90
   5  14  -3    9.50    2.00
  -5  14   3    7.20    2.40
   5 -14   3    8.90    1.50
   5 -14   3    7.70    1.90
  -5 -14  -3    8.60    1.60
   5 -14  -3    9.00    2.10
  -5 -14   3    9.40    1.70
   5  14   3    8.60    2.50
   5 -14  -3    9.50    1.80
  -7  14   3    0.30    2.00
   7  14  -3    0.20    1.60
  -7 -14  -3   -0.40    1.10
   7 -14   3    0.20    1.30
   7 -14   3   -0.60    1.50
   7 -14  -3    0.90    1.40
   7 -14  -3   -1.80    1.80
  -7 -14   3   -2.80    1.20
   7  14   3   -1.30    1.20
   7  14   3    1.70    2.20
   9 -14   3    1.80    1.80
   9  14  -3    2.80    2.00
   9 -14   3    1.90    1.30
   9 -14  -3    1.40    2.00
   9  14   3    0.60    1.30
   9 -14  -3    1.00    1.50
  -9 -14   3   -2.00    1.00
   9  14   3    1.50    2.40
  11  14  -3    2.10    2.30
  11 -14   3    3.40    1.70
  11 -14   3   -0.10    2.40
  11  14   3    3.90    1.50
  11 -14  -3    1.60    2.70
  11 -14  -3    3.50    2.00
  11  14   3    1.60    2.80
  13 -14   3   -1.00    2.10
  13 -14   3   -0.80    1.90
 -13  14   3    2.90    2.00
  13  14  -3   -0.70    2.10
  13 -14  -3    0.70    2.10
  13 -14  -3    1.60    1.70
  13  14   3    1.10    2.60
 -15  14   3    2.10    2.00
  15 -14   3    2.10    2.20
  15  14  -3    4.20    2.50
  15 -14   3    3.60    2.20
  15 -14  -3    3.10    2.40
  15 -14  -3    1.90    2.20
  15  14   3    0.30    3.10
  17  14  -3   -1.20    2.80
  17 -14   3   -2.40    1.90
  17 -14   3    0.70    2.30
  17 -14  -3   -3.40    2.40
  17 -14  -3    0.70    2.30
  17  14   3   -5.80    2.80
   0 -15   3  141.09    7.50
   0  15   3  169.48    8.90
   0  15  -3  161.48    7.80
   0 -15  -3  163.88    8.90
   0 -15   3  150.78    8.50
   2  15  -3   42.90    4.00
   2 -15   3   48.70    4.30
  -2 -15  -3   49.70    4.40
   2 -15   3   53.79    3.70
  -2  15   3   50.79    4.60
   2  15   3   46.90    5.40
  -2  15  -3   50.49    3.90
   2 -15  -3   51.59    4.90
   2 -15  -3   55.79    4.20
  -2 -15   3   47.70    4.30
   4 -15   3   -0.10    1.10
  -4  15   3   -3.00    1.50
   4  15  -3   -1.60    1.30
   4 -15   3   -1.40    1.20
  -4 -15  -3   -1.20    1.10
  -4 -15   3   -0.30    1.20
   4 -15  -3   -1.60    1.10
   4 -15  -3   -0.20    1.60
   4  15   3   -2.10    1.70
  -4  15  -3   -0.90    1.20
  -6  15   3   13.30    2.60
  -6 -15  -3   14.40    1.90
   6 -15   3   13.30    2.10
   6  15  -3   13.30    2.40
   6 -15   3   10.90    2.50
  -6 -15   3   12.10    1.90
   6 -15  -3   11.30    2.10
   6 -15  -3   10.30    2.50
   6  15   3   17.90    3.00
  -8 -15  -3   35.00    3.00
   8 -15   3   34.60    3.70
   8  15  -3   33.90    4.40
   8 -15   3   26.60    3.30
  -8 -15   3   31.40    3.20
   8 -15  -3   34.50    3.90
   8  15   3   29.60    3.50
   8  15   3   40.60    5.10
   8 -15  -3   27.50    3.60
  10 -15   3   63.69    4.90
  10 -15   3   64.09    5.60
  10  15  -3   58.69    5.90
  10 -15  -3   62.49    5.10
  10  15   3   47.30    6.20
  10 -15  -3   54.59    5.90
  10  15   3   53.89    4.50
  12 -15   3    1.30    1.80
 -12  15   3   -0.70    2.20
  12 -15   3    0.80    2.00
  12  15  -3    0.60    2.30
  12 -15  -3   -1.00    1.80
  12 -15  -3    0.30    2.10
  12  15   3   -2.50    2.70
  14  15  -3    1.80    2.60
  14 -15   3    6.40    2.30
  14 -15   3    5.80    2.30
 -14  15   3    4.30    2.30
  14 -15  -3    4.00    2.10
  14  15   3    1.30    2.90
  14 -15  -3    7.40    2.50
 -16  15   3    0.90    3.80
  16 -15   3    2.30    2.70
  16  15  -3    6.10    2.80
  16 -15   3    9.40    2.80
  16 -15  -3    2.90    2.40
  16 -15  -3    5.00    2.80
  16  15   3    0.70    3.30
   1 -16   3   45.20    3.70
   1  16  -3   43.40    4.00
   1 -16   3   37.90    4.30
  -1 -16  -3   45.20    4.40
  -1  16   3   42.40    4.60
  -1  16  -3   36.00    3.50
   1 -16  -3   43.00    4.60
  -1 -16   3   43.70    4.60
   1  16   3   47.70    5.30
   3 -16   3  101.79    5.60
   3  16  -3  104.19    6.20
  -3 -16  -3   90.69    6.10
  -3  16   3   95.79    6.50
   3 -16   3   98.59    6.70
   3 -16  -3   95.79    6.80
  -3  16  -3   97.69    5.90
  -3 -16   3   92.29    6.10
   3  16   3  108.59    7.30
   3 -16  -3   99.49    6.20
   5 -16   3   45.30    3.90
   5 -16   3   26.50    3.50
   5  16  -3   46.30    4.40
  -5  16   3   46.10    4.80
  -5 -16  -3   41.40    4.10
   5  16   3   40.70    5.20
  -5 -16   3   33.20    4.00
   5 -16  -3   30.70    4.10
   5 -16  -3   39.30    5.00
   7  16  -3   19.40    2.80
   7 -16   3   11.10    2.60
  -7  16   3   16.90    3.20
   7 -16   3   15.80    2.40
  -7 -16  -3   15.90    2.00
  -7 -16   3   14.10    2.00
   7  16   3   13.60    2.00
   7  16   3   16.20    3.30
   7 -16  -3   14.90    2.90
   7 -16  -3   14.10    2.30
   9 -16   3    3.30    1.70
   9 -16   3    2.50    2.20
   9  16  -3    1.60    2.20
   9  16   3    1.20    2.60
   9 -16  -3    4.30    2.60
   9 -16  -3    2.50    1.70
  11  16  -3   52.79    5.90
  11 -16   3   60.29    5.00
  11 -16  -3   52.39    5.30
  11  16   3   57.89    6.40
  11 -16  -3   52.49    5.90
  13 -16   3   49.30    6.10
  13 -16   3   56.59    5.20
  13  16  -3   49.50    5.70
 -13  16   3   52.39    6.10
  13 -16  -3   53.39    6.00
  13  16   3   60.49    6.50
  13 -16  -3   59.89    6.00
  15 -16   3   -2.80    2.20
  15  16  -3   -0.20    2.70
 -15  16   3    0.20    2.30
  15 -16   3    2.40    2.40
  15 -16  -3    1.30    2.30
  15 -16  -3    0.90    2.50
  15  16   3    0.20    3.00
  17 -16   3   -3.10    2.50
  17  16  -3   -5.30    2.70
  17 -16   3   -5.10    2.40
  17 -16  -3   -0.80    2.40
  17 -16  -3   -4.50    2.40
  17  16   3   -8.50    3.30
   0  17   3   61.29    5.60
   0 -17   3   45.10    5.20
   0 -17  -3   51.19    5.50
   0  17  -3   53.89    4.20
   2 -17   3   13.70    1.90
   2 -17   3   12.70    2.40
   2  17  -3   13.80    2.20
  -2  17   3   13.60    2.50
  -2 -17  -3   15.20    2.50
  -2 -17   3   15.20    2.40
   2 -17  -3   13.90    2.10
  -2  17  -3   14.00    2.10
   2  17   3   14.80    2.80
   2 -17  -3   14.90    2.70
  -4 -17  -3   -1.20    1.40
   4 -17   3   -0.60    1.70
  -4  17   3   -1.20    1.70
   4  17  -3   -3.30    1.60
   4 -17   3   -0.20    1.30
   4 -17  -3   -1.30    1.80
  -4 -17   3   -3.70    1.40
   4 -17  -3   -0.30    1.50
  -4  17  -3   -0.90    1.30
   4  17   3   -5.00    2.20
  -6  17   3    1.70    2.50
   6 -17   3    2.10    2.20
   6  17  -3    2.40    2.10
  -6 -17  -3    3.40    1.60
   6 -17   3    1.20    1.70
  -6 -17   3    4.70    1.70
   6 -17  -3   -1.30    2.50
   6 -17  -3    1.80    1.90
   6  17   3    2.00    2.50
   8 -17   3   15.00    2.40
   8 -17   3   15.20    2.90
   8  17  -3   12.80    2.70
   8  17   3   18.60    3.50
  -8 -17   3   15.30    2.10
   8 -17  -3   14.10    2.60
   8 -17  -3   20.00    3.50
   8  17   3   15.20    2.20
  10 -17   3   18.60    2.80
  10  17  -3   16.90    3.30
  10 -17   3   17.30    3.10
  10 -17  -3   16.80    3.30
  10  17   3   22.50    3.90
  10 -17  -3   18.00    2.90
 -12  17   3    5.00    2.30
  12 -17   3    2.20    2.00
  12 -17   3    1.60    2.40
  12  17  -3   -1.30    2.20
  12 -17  -3    3.20    2.50
  12 -17  -3    4.90    2.10
  12  17   3    4.10    2.90
  14 -17   3   -1.80    2.20
  14 -17   3   -1.80    2.30
 -14  17   3   -2.20    2.30
  14  17  -3   -2.30    2.60
  14 -17  -3   -2.10    2.30
  14  17   3   -2.40    2.80
  14 -17  -3    0.10    2.20
  16  17  -3    5.40    3.30
 -16  17   3    0.30    2.40
  16 -17   3    4.20    2.80
  16 -17   3    4.50    2.70
  16  17   3    2.20    3.30
  16 -17  -3   -0.20    3.00
  16 -17  -3    3.30    2.60
  -1  18   3    0.80    2.00
  -1 -18  -3    1.40    2.20
   1 -18   3    1.00    1.30
   1 -18   3    0.10    1.90
   1  18  -3    0.70    1.60
   1 -18  -3    1.10    2.40
  -1 -18   3    0.30    2.10
  -1  18  -3    0.40    1.40
   1  18   3    0.70    2.10
   3 -18   3   -1.20    2.00
   3  18  -3    2.20    1.80
  -3  18   3    1.70    2.10
   3 -18   3   -0.40    1.40
  -3 -18  -3    2.50    1.80
  -3  18  -3    1.20    1.70
  -3 -18   3    4.10    2.00
   3 -18  -3    0.70    1.60
   3  18   3    0.70    2.30
   3 -18  -3   -0.90    2.30
   5 -18   3    2.40    2.10
  -5 -18  -3   -1.80    2.00
   5 -18   3   -3.40    2.60
   5  18  -3    7.20    2.30
  -5  18   3    7.60    2.50
  -5 -18   3    2.80    1.80
   5 -18  -3   -1.00    2.60
   5 -18  -3    0.40    2.10
   5  18   3    7.00    2.90
   7  18  -3    2.20    2.20
   7 -18   3   -0.80    2.20
  -7  18   3    1.00    2.30
   7 -18   3   -0.40    1.70
  -7 -18  -3    3.00    1.60
  -7 -18   3    3.40    1.60
   7 -18  -3   -1.60    1.80
   7  18   3    0.40    1.50
   7  18   3    1.00    2.50
   7 -18  -3   -1.70    2.30
   9 -18   3    0.60    2.40
   9 -18   3   -0.10    1.90
   9  18  -3    3.40    2.40
   9 -18  -3    5.20    2.10
   9  18   3    3.30    1.70
   9  18   3    8.50    3.20
   9 -18  -3    2.20    2.80
  11  18  -3   -0.60    2.40
  11 -18   3    1.30    2.40
  11 -18   3   -2.10    2.00
  11 -18  -3    3.40    2.10
  11 -18  -3   -1.20    2.60
  11  18   3    4.70    3.30
  13  18  -3   -0.20    2.60
  13 -18   3   -2.40    2.40
 -13  18   3    0.40    2.60
  13 -18   3   -0.50    2.20
  13 -18  -3   -4.40    2.80
  13  18   3    1.20    3.20
  13 -18  -3    0.70    2.30
 -15  18   3    3.20    2.70
  15  18  -3   -2.50    3.00
  15 -18   3    1.60    2.60
  15 -18   3    2.40    2.60
  15 -18  -3    0.40    2.80
  15 -18  -3    3.90    2.90
  15  18   3    5.20    3.30
   0  19  -3    7.80    2.00
   0 -19   3    8.50    2.60
   0  19   3   10.70    3.10
   0 -19  -3    8.60    2.90
  -2  19   3   -1.20    2.10
   2 -19   3   -3.70    1.40
   2 -19   3   -2.80    2.50
   2  19  -3    0.20    1.60
  -2 -19   3   -1.50    1.90
   2 -19  -3   -5.00    2.20
  -2  19  -3    0.70    1.70
   2  19   3    0.70    2.60
  -4  19   3    2.00    2.30
   4 -19   3   -4.00    1.70
  -4 -19  -3   -3.20    2.10
   4  19  -3    4.20    1.90
   4 -19   3   -0.60    2.30
   4 -19  -3   -1.30    2.60
  -4 -19   3   -4.70    1.90
  -4  19  -3   -0.10    1.80
   4  19   3    2.80    2.50
   4 -19  -3   -1.10    2.00
  -6  19   3   -1.00    2.10
  -6 -19  -3   -5.20    1.70
   6  19  -3   -0.20    1.90
   6 -19   3   -5.90    2.00
  -6 -19   3   -2.40    1.50
   6  19   3   -0.90    2.40
   8  19  -3    2.20    2.20
   8 -19   3   -5.40    2.00
   8 -19   3   -1.70    2.30
   8  19   3    0.10    1.60
   8 -19  -3   -5.10    2.60
   8  19   3    3.00    2.70
   8 -19  -3   -1.80    2.10
  10 -19   3    4.80    2.40
  10 -19   3    7.20    2.80
  10  19  -3    6.50    2.60
  10 -19  -3    2.70    3.10
  10  19   3    9.40    3.60
  10 -19  -3    3.80    2.60
 -12  19   3   -0.30    2.60
  12 -19   3   -1.20    2.30
  12  19  -3   -2.40    2.60
  12 -19   3   -1.50    2.50
  12 -19  -3   -3.20    2.20
  12  19   3    2.20    3.40
  12 -19  -3   -5.00    2.70
  14 -19   3   -1.00    2.70
 -14  19   3    6.40    3.00
  14 -19   3    4.00    3.00
  14 -19  -3   -1.40    3.10
  14 -19  -3    1.50    2.80
  14  19   3    2.00    3.30
  -1  20   3    0.70    2.40
   1  20  -3    4.90    1.80
   1 -20   3    2.60    2.50
  -1 -20  -3   -2.40    2.30
  -1  20  -3    2.50    1.50
   1  20   3    1.90    2.30
  -1 -20   3    0.20    2.20
   1 -20  -3   -3.00    2.20
   3 -20   3    0.90    1.70
   3 -20   3   -0.30    2.40
  -3 -20  -3   -1.60    2.20
   3  20  -3    3.50    1.80
  -3  20   3   -0.40    2.30
  -3 -20   3   -1.80    2.10
   3  20   3    2.20    2.70
   3 -20  -3   -1.10    2.60
   3 -20  -3   -3.90    1.90
  -3  20  -3    1.90    1.70
   5  20  -3    0.10    1.70
   5 -20   3   -2.90    1.50
   5 -20   3   -4.20    2.50
  -5 -20  -3   -4.60    1.80
  -5  20   3   -2.10    2.00
   5  20   3   -1.90    2.60
  -5 -20   3   -2.60    1.60
   5 -20  -3   -5.50    2.60
   7 -20   3   -5.50    2.20
   7 -20   3   -0.60    1.90
  -7  20   3    1.50    2.50
   7  20  -3    1.30    2.20
   7 -20  -3   -2.40    2.50
  -7 -20   3   -2.30    1.70
   7  20   3   -0.30    2.30
   7  20   3   -0.40    1.60
   9 -20   3    1.90    2.60
   9  20  -3    1.50    2.50
   9 -20   3    2.20    2.10
   9  20   3    1.60    3.10
   9 -20  -3    0.20    2.60
   9 -20  -3   -1.50    2.10
  11 -20   3   -1.40    2.60
  11 -20   3   -2.20    2.20
  11 -20  -3   -1.50    2.80
  11 -20  -3   -2.30    2.20
  11  20   3    2.60    3.00
 -13  20   3   -0.50    2.70
  13 -20   3   -0.10    2.50
  13 -20   3   -0.50    2.90
  13 -20  -3    0.90    2.70
  13  20   3    0.30    3.20
  13 -20  -3   -4.20    3.10
   0  21   3   -2.20    2.00
   0  21  -3    0.00    1.40
   0 -21   3   -3.30    2.10
   0 -21  -3   -2.70    2.10
  -2 -21  -3   -0.90    2.00
   2 -21   3    0.70    2.60
   2  21  -3    1.20    1.70
   2 -21   3    0.00    1.50
  -2  21   3   -0.60    2.20
   2  21   3    0.30    2.50
   2 -21  -3   -0.50    2.40
  -2  21  -3    0.80    1.60
  -2 -21   3    0.30    2.30
   4 -21   3   -2.30    2.20
   4  21  -3   -1.40    1.70
  -4  21   3   -1.70    2.00
   4 -21   3   -1.80    1.50
  -4 -21  -3   -4.00    1.90
  -4  21  -3   -1.10    1.60
   4 -21  -3   -1.60    2.40
  -4 -21   3   -3.10    1.90
   4  21   3   -1.10    2.50
  -6  21   3   -0.40    2.40
   6 -21   3   -1.90    2.40
   6 -21  -3   -3.30    2.50
  -6 -21   3   -1.80    1.70
   6 -21  -3   -1.50    2.10
   6  21   3   -0.10    2.80
   6  21   3   -1.90    1.60
   8 -21   3    1.00    2.10
   8 -21   3   -2.40    2.40
   8  21   3   -0.70    2.50
   8 -21  -3   -1.70    2.70
   8  21   3   -0.90    1.80
   8 -21  -3   -0.40    2.10
  10 -21   3   -1.10    2.50
  10 -21   3   -3.10    2.20
  10 -21  -3   -4.90    2.60
  10 -21  -3   -2.20    2.20
  10  21   3    0.50    3.20
  12 -21   3   -3.60    2.50
 -12  21   3   -7.70    2.90
  12 -21   3   -2.40    3.10
  12 -21  -3   -4.20    2.80
  12  21   3   -2.10    3.50
  -1 -22  -3    0.10    2.30
   1 -22   3   -3.10    2.60
  -1  22   3    0.80    2.50
  -1 -22   3    1.50    2.40
   1  22   3    3.80    2.80
   1 -22  -3    1.60    2.70
  -3  22   3   -0.40    2.30
   3 -22   3    1.30    2.60
   3 -22   3    0.50    1.60
  -3 -22  -3    1.20    2.30
   3 -22  -3   -0.40    2.70
  -3 -22   3   -0.20    2.00
  -3  22  -3    0.80    1.90
   3  22   3   -0.40    2.70
  -5  22   3    5.20    2.60
  -5 -22  -3    5.00    2.40
   5 -22   3    3.20    2.80
   5 -22   3    4.90    2.00
  -5 -22   3    5.20    2.10
   5 -22  -3    4.00    3.00
   5 -22  -3    2.10    2.50
   5  22   3    5.50    3.30
   7 -22   3    0.10    1.90
   7 -22   3    0.80    2.80
  -7  22   3   -0.50    2.50
   7  22   3    0.40    1.90
   7  22   3    1.20    3.30
   7 -22  -3    1.00    2.70
   7 -22  -3   -0.40    2.20
   9 -22   3    2.90    2.40
   9 -22   3   -3.20    2.70
   9 -22  -3   -0.20    3.00
   9  22   3    2.20    3.20
   9 -22  -3   -7.20    2.50
  11 -22   3   -1.40    2.30
  11  22   3   -0.80    3.20
  11 -22  -3   -4.10    3.20
   0  23   3    1.60    2.30
   0 -23  -3   -2.60    2.70
  -2  23   3    2.90    2.60
   2 -23   3   -2.30    2.80
  -2 -23  -3    0.50    2.50
   2 -23  -3   -0.60    2.90
   2  23   3    3.10    2.80
  -2 -23   3   -4.00    2.60
   4 -23   3    4.20    2.00
  -4 -23  -3    4.90    2.50
   4 -23   3   -4.50    3.30
  -4  23   3    4.20    2.70
   4 -23  -3    5.40    2.30
   4 -23  -3    3.30    3.60
  -4 -23   3    5.40    2.50
   4  23   3    4.60    3.30
   6 -23   3   10.50    3.50
   6 -23   3    7.60    2.60
  -6  23   3    9.00    3.00
   6 -23  -3   11.50    2.90
   6 -23  -3   11.90    3.70
   6  23   3   10.50    2.70
   6  23   3   10.80    3.50
   8 -23   3   -0.90    2.20
   8 -23   3   -5.10    2.90
   8 -23  -3   -2.70    3.30
   8  23   3   -0.50    3.40
   8 -23  -3   -3.30    2.50
  10 -23   3   -0.70    2.60
  10 -23   3   -3.50    2.90
  10 -23  -3   -2.30    2.80
  10  23   3   -3.40    3.40
  10 -23  -3   -2.10    3.40
   1 -24   3   -3.10    2.70
  -1 -24  -3    0.40    2.80
  -1  24   3    0.00    2.30
  -1 -24   3   -1.50    2.60
   1  24   3    1.90    2.80
   1 -24  -3   -0.50    2.90
   3 -24   3    1.20    3.10
  -3  24   3    3.20    2.60
  -3 -24  -3    3.20    2.60
   3  24   3    4.40    3.10
  -3 -24   3   -0.60    2.50
   3 -24  -3    1.70    3.30
   5 -24   3    1.60    3.30
  -5  24   3    1.10    2.70
   5 -24   3   -0.30    2.10
   5 -24  -3    1.40    3.30
   5  24   3   -3.40    3.40
   5  24   3    0.30    2.50
   5 -24  -3   -1.00    2.40
  -5 -24   3    0.60    2.40
  -7  24   3   -7.80    3.00
   7 -24   3   -3.00    2.10
   7 -24   3   -5.50    2.80
   7  24   3   -7.20    3.30
   7 -24  -3   -3.10    3.30
   7  24   3   -6.40    2.30
   9 -24   3   -5.40    2.30
   9 -24   3   -4.60    3.00
   9  24   3   -6.90    3.50
   9 -24  -3   -4.70    2.60
   9 -24  -3   -5.40    3.00
   0  25   3   58.29    7.40
   0 -25   3   65.29    7.00
   0 -25  -3   55.19    6.80
  -2 -25  -3    6.00    3.60
   2 -25   3    7.40    3.50
  -2  25   3    6.40    3.20
  -2 -25   3    6.20    3.40
   2  25   3    3.40    3.10
   2 -25  -3    4.30    3.50
  -4 -25  -3    3.60    3.00
   4 -25   3    4.60    3.60
  -4  25   3    0.10    3.50
   4 -25  -3    1.60    4.00
   4  25   3    2.50    3.60
  -4 -25   3    4.80    2.80
   4  25   3    3.60    2.90
   6 -25   3   -0.80    3.50
   6 -25   3   -1.30    2.40
  -6  25   3   -6.50    3.10
   6 -25  -3   -6.40    2.90
   6  25   3   -0.30    2.80
   6  25   3   -1.40    3.30
   6 -25  -3   -6.50    3.40
   8 -25   3   10.70    3.80
   8 -25   3    6.80    2.90
   8 -25  -3   13.40    4.20
   8 -25  -3    8.00    3.20
   8  25   3    9.00    3.90
  -1 -26  -3    9.50    3.80
   1 -26   3    8.90    3.50
  -1  26   3    4.00    3.20
   1 -26  -3    4.40    3.50
  -1 -26   3    5.20    3.60
   1  26   3    1.00    3.10
   3 -26   3    9.80    3.80
  -3  26   3    6.90    3.30
  -3 -26  -3    9.20    3.40
   3 -26  -3   10.50    4.20
  -3 -26   3    8.50    3.20
   3  26   3   11.80    3.80
   3  26   3    8.40    3.20
  -5  26   3   -0.80    3.20
   5 -26   3   -2.30    3.90
   5 -26  -3   -4.40    3.60
   5  26   3   -2.80    2.80
   5  26   3   -1.30    3.60
   0 -27   3   -4.60    3.40
   0 -27  -3   -4.60    3.00
  -2 -27  -3    1.10    3.20
  -2  27   3   -1.00    2.80
   2 -27   3   -3.70    3.40
   2 -27  -3   -3.10    3.10
   2  27   3   -2.20    2.70
  -2 -27   3   -4.50    2.90
   0   0   4  131.59    5.50
   0   0  -4  137.49    5.50
   0   0   4  139.09    5.30
   0   0  -4  122.99    5.60
   0   0   4  132.89    5.70
   0   0  -4  130.09    5.30
  -2   0   4  161.08    6.70
  -2   0   4  153.38    6.70
  -2   0  -4  175.28    6.90
   2   0   4  163.38    6.90
   2   0   4  161.18    6.50
   2   0  -4  162.78    6.70
  -2   0  -4  154.58    6.50
  -2   0   4  158.58    6.30
   2   0  -4  174.18    6.80
   2   0  -4  163.48    6.40
   2   0  -4  161.58    6.40
   2   0   4  159.98    6.50
  -2   0   4  155.98    6.30
   4   0   4  108.19    4.40
  -4   0  -4  101.99    4.40
   4   0  -4  104.39    4.20
   4   0  -4   99.09    4.10
   4   0   4  100.59    5.00
   4   0   4   97.09    4.30
   6   0   4  807.92   31.10
  -6   0  -4  872.31   31.20
   6   0  -4  783.12   32.90
   6   0  -4  805.22   30.90
   6   0   4  779.82   31.00
   6   0   4  792.02   32.00
  -8   0  -4  175.18    7.40
   8   0   4  164.58    8.40
   8   0   4  173.88    7.20
   8   0   4  173.18    7.40
   8   0  -4  182.48    7.00
  10   0   4    4.10    0.80
  10   0   4    4.40    1.60
  10   0   4    5.10    0.80
  10   0  -4    3.90    0.60
  12   0   4   93.79    4.50
  12   0  -4  101.89    4.60
  12   0   4   97.69    4.90
  12   0   4   96.49    6.60
  14   0   4   -1.90    1.60
  14   0   4    0.40    0.80
  14   0  -4   -0.60    0.70
  14   0  -4    0.80    0.90
  16   0   4   59.09    6.60
  16   0   4   56.79    4.30
  18   0   4   -2.10    2.50
  18   0   4   -0.60    1.10
  20   0   4   -2.10    2.70
  20   0  -4   -2.70    2.90
  -1   1   4  237.68    9.70
  -1   1   4  234.68    9.60
  -1   1   4  230.08    9.80
   1  -1   4  245.08    9.80
   1   1  -4  242.88    9.70
   1  -1   4  223.08    9.50
  -1   1   4  235.38    9.90
   1  -1   4  231.58    9.60
  -1  -1  -4  237.18    9.70
   1   1  -4  241.48    9.40
   1   1  -4  247.58    9.60
  -1  -1  -4  255.67   10.10
  -1   1  -4  234.18    9.60
  -1  -1   4  250.97    9.60
  -1  -1   4  244.98    9.40
  -1  -1   4  249.18    9.50
  -1   1  -4  264.67    9.70
   1   1   4  236.18    9.70
   1  -1  -4  260.27    9.90
   1   1   4  242.38   10.20
   1  -1  -4  250.77    9.70
  -1   1  -4  264.87    9.70
  -1  -1   4  236.98    9.70
   1  -1  -4  238.78    9.90
   1  -1  -4  257.17    9.70
   1   1   4  249.48    9.70
   3  -1   4  122.49    5.00
  -3   1   4  114.69    4.80
  -3   1   4  118.39    4.80
  -3  -1  -4  112.39    4.90
  -3  -1  -4  121.19    5.60
  -3   1   4  121.09    5.40
   3  -1   4  115.39    4.90
   3  -1   4  120.59    5.40
   3   1  -4  119.09    5.10
  -3  -1   4  117.59    5.20
   3   1   4  113.69    4.90
   3  -1  -4  120.79    5.20
   3  -1  -4  122.59    4.90
   3   1   4  125.19    5.00
  -3   1  -4  116.69    5.10
   3   1   4  125.29    5.60
   3  -1  -4  118.89    5.40
  -5   1   4 2102.89   72.79
   5  -1   4 1929.11   74.39
  -5  -1  -4 1892.71   73.39
   5   1  -4 1946.61   73.89
  -5   1   4 2116.39   72.69
   5  -1   4 1869.51   73.79
   5  -1   4 1719.33   72.79
   5  -1  -4 2079.59   73.59
   5   1   4 1758.52   73.99
   5   1   4 1837.52   73.09
   5   1   4 1705.03   72.79
  -5   1  -4 1823.62   73.39
  -7  -1  -4   47.10    2.30
   7   1  -4   43.80    1.90
   7  -1   4   39.10    3.20
   7   1  -4   42.00    2.00
   7  -1   4   46.20    2.40
   7  -1   4   42.10    2.40
   7   1   4   43.70    2.40
   7  -1  -4   41.30    2.10
   7   1   4   41.20    3.30
   7   1   4   42.20    2.10
   9  -1   4  120.59    5.30
  -9  -1  -4  116.89    5.20
   9   1  -4  117.29    4.80
   9  -1   4  115.99    6.50
   9  -1   4  121.49    5.30
   9  -1  -4  116.49    5.00
   9   1   4  110.99    6.40
   9   1   4  114.59    5.20
   9   1   4  113.69    4.90
  11  -1   4   14.20    1.80
  11   1  -4   11.30    1.20
  11  -1   4    8.20    2.00
  11  -1   4    9.30    1.20
  11   1   4    9.20    1.20
  11   1   4    8.60    2.10
  11   1   4    9.60    1.20
  11  -1  -4    8.90    1.10
  13  -1   4  139.79    6.30
  13  -1   4  138.69    6.60
  13   1  -4  145.49    6.10
  13  -1   4  143.49    8.50
  13  -1  -4  148.19    6.40
  13  -1  -4  144.59    6.90
  13   1   4  140.49    6.50
  13   1   4  133.39    8.30
  13   1   4  132.29    5.90
  15   1  -4  122.99    5.80
  15  -1   4  121.89    8.30
  15  -1   4  119.79    6.10
  15   1   4  122.09    8.30
  15  -1  -4  118.79    6.30
  15  -1  -4  123.99    6.00
  15   1   4  111.79    6.00
  17  -1   4   28.50    4.30
  17  -1   4   33.80    3.40
  17   1   4   29.90    3.20
  17   1   4   21.00    3.80
  19   1  -4    4.40    3.50
  19  -1   4    4.10    3.10
  19  -1   4    5.90    1.70
  19   1   4    6.20    1.60
  19   1   4    6.60    3.20
  21   1  -4   -4.40    3.50
  21  -1   4   -4.50    3.20
  21   1   4   -5.70    3.40
  21  -1  -4   -5.70    3.20
   0   2   4    3.40    0.50
   0  -2  -4    2.70    0.50
   0  -2   4    4.40    0.50
   0  -2   4    2.30    0.50
   0  -2  -4    4.20    0.80
   0   2  -4    3.00    0.50
   0  -2   4    3.60    0.50
   0   2  -4    5.00    0.50
   0   2   4    3.10    0.80
   2  -2   4 1268.37   46.60
  -2  -2  -4 1152.08   45.60
   2  -2   4 1080.99   46.40
  -2   2   4 1224.48   46.90
  -2   2   4 1160.68   46.30
   2   2  -4 1104.49   46.00
   2  -2   4 1215.68   46.40
  -2  -2  -4 1261.87   46.00
  -2   2   4 1086.59   46.00
   2   2   4 1166.58   46.00
  -2  -2   4 1147.99   46.40
   2   2   4 1337.37   45.80
   2  -2  -4 1161.68   45.70
   2  -2  -4 1321.17   46.40
  -2   2  -4 1125.89   46.00
   2   2   4 1179.38   46.00
   4  -2   4 1243.18   44.80
  -4  -2  -4 1114.19   44.10
   4   2  -4 1162.48   43.80
  -4   2   4 1068.49   44.20
  -4   2   4 1172.88   44.70
   4  -2   4 1054.49   43.90
  -4  -2   4 1121.29   43.90
  -4   2  -4 1209.68   44.10
   4   2   4 1147.79   44.20
   4   2   4 1144.09   43.90
   4   2   4 1168.38   44.60
   6  -2   4 1208.18   46.00
  -6   2   4 1125.49   45.70
   6  -2   4 1157.28   45.90
   6   2  -4 1191.48   45.90
  -6   2   4 1313.57   46.20
  -6  -2  -4 1181.58   46.00
   6   2   4 1166.18   46.60
   6   2   4 1154.18   46.80
   6   2   4 1174.58   45.90
   6  -2  -4 1312.67   46.80
   8  -2   4  140.99    6.10
   8   2  -4  134.59    5.30
  -8  -2  -4  139.69    5.70
  -8   2   4  136.09    5.40
   8  -2   4  134.49    6.00
  -8   2   4  139.39    5.50
   8   2  -4  134.49    5.30
   8   2   4  131.69    5.50
   8   2   4  130.09    7.00
   8   2   4  136.59    6.00
   8  -2  -4  139.69    5.80
  10  -2   4   17.30    1.90
  10  -2   4   17.20    1.90
  10   2  -4   17.80    1.10
  10  -2  -4   15.70    1.70
  10   2   4   15.60    1.10
  10   2   4   13.40    2.20
  12  -2   4   85.79    6.60
  12  -2   4   98.19    4.90
  12  -2   4  102.39    5.00
  12   2  -4  103.19    4.40
  12   2   4   98.19    4.20
  12  -2  -4  101.19    4.90
  12   2   4  102.59    5.00
  12   2   4   94.49    6.60
  14  -2   4    0.00    0.90
  14   2  -4   -0.40    0.50
  14  -2   4   -1.90    1.70
  14   2  -4    0.30    1.10
  14  -2   4   -0.10    0.80
  14  -2  -4    0.60    1.00
  14  -2  -4   -1.20    0.80
  14   2   4   -0.70    1.60
  14   2   4   -1.20    0.70
  16  -2   4  302.77   15.30
  16  -2   4  289.87   12.60
  16   2   4  286.07   14.80
  16   2   4  270.07   12.30
  16  -2  -4  299.67   12.60
  18  -2   4    8.90    3.30
  18   2  -4   11.00    3.30
  18  -2   4    9.90    1.80
  18   2   4   11.80    3.30
  18   2   4    8.80    1.60
  20   2  -4   -0.30    2.90
  20  -2   4   -3.10    2.60
  20  -2   4    0.10    1.60
  20   2   4   -4.10    2.70
  -1  -3  -4    7.00    1.20
  -1  -3  -4   10.80    1.00
   1  -3   4   10.60    1.10
   1  -3   4   10.60    0.80
   1   3  -4   11.10    0.70
   1  -3   4   11.20    0.80
  -1   3   4   12.40    1.50
  -1   3   4    9.10    1.10
   1   3  -4   11.40    1.00
   1   3  -4   10.60    0.60
   1  -3  -4    9.30    1.20
  -1  -3   4   10.60    0.60
  -1  -3   4   10.70    1.00
   1   3   4    8.10    1.30
   1  -3  -4   11.30    1.40
   1   3   4    9.80    1.10
  -1   3  -4   11.20    1.10
  -3   3   4  301.37   11.40
  -3  -3  -4  280.37   11.10
  -3   3   4  294.77   11.80
   3   3  -4  269.47   11.10
   3  -3   4  267.47   11.30
   3  -3   4  272.47   11.10
   3   3   4  287.17   12.00
   3   3   4  281.77   11.30
  -3  -3   4  272.17   11.20
   3  -3  -4  282.57   11.30
   5  -3   4  719.33   28.70
   5   3  -4  727.03   28.30
  -5  -3  -4  705.93   28.10
   5  -3   4  715.03   28.40
  -5   3   4  780.92   28.60
   5  -3  -4  737.23   28.50
   5   3   4  708.93   28.50
   5   3   4  802.32   28.50
   5   3   4  738.93   29.40
  -5  -3   4  728.53   28.50
   7  -3   4    0.70    0.60
   7  -3   4    1.70    0.60
   7   3  -4    0.90    0.40
  -7  -3  -4    1.00    0.30
  -7   3   4    0.50    0.60
   7   3   4    0.90    0.50
   7  -3  -4   -0.20    0.50
   7   3   4   -0.40    0.90
   7   3   4    1.30    0.30
  -9  -3  -4   32.70    1.90
   9  -3   4   28.40    2.30
   9  -3   4   34.80    2.30
  -9   3   4   31.10    2.10
  -9   3   4   34.20    1.80
   9   3   4   32.20    3.30
   9   3   4   36.30    1.60
   9   3   4   32.60    2.20
   9  -3  -4   32.90    2.20
  11  -3   4   27.70    2.50
  11  -3   4   31.70    2.60
  11   3  -4   28.20    1.60
  11  -3  -4   27.90    2.50
  11   3   4   29.10    3.80
  11   3   4   30.40    2.50
  11   3   4   31.60    1.40
  13   3  -4   36.70    2.10
  13  -3   4   38.10    2.90
  13  -3   4   36.30    3.00
  13   3   4   33.30    4.40
  13  -3  -4   38.90    3.30
  13   3   4   40.10    2.80
  13  -3  -4   34.30    2.90
  15  -3   4   87.59    4.90
  15  -3   4   85.09    7.30
  15  -3   4   87.49    5.20
  15   3  -4   93.19    7.00
  15  -3  -4   90.09    5.50
  15   3   4   91.49    7.10
  15  -3  -4   91.99    5.10
  15   3   4   77.79    4.80
  17   3  -4   -2.30    2.40
  17  -3   4   -1.30    1.30
  17  -3   4   -5.50    2.50
  17   3   4   -3.10    2.40
  17  -3  -4   -3.10    1.20
  19  -3   4    4.70    3.30
  19   3  -4    6.60    3.20
  19  -3   4    6.60    1.80
  19   3   4    4.30    3.30
   0  -4   4    3.70    0.50
   0   4   4    7.20    1.20
   0  -4   4    5.00    0.70
   0   4  -4    7.30    0.90
   0   4   4    6.40    0.80
   2   4  -4    2.40    0.50
   2   4  -4    1.80    0.20
  -2   4   4    1.60    0.80
  -2   4   4    0.90    0.60
   2   4  -4    2.40    0.40
   2  -4   4    2.10    0.70
   2  -4   4    1.80    0.40
   2  -4  -4    2.00    0.60
   2   4   4    0.40    0.90
  -2  -4   4    2.30    0.50
   2   4   4    1.50    0.50
   4  -4   4    7.60    1.00
  -4  -4  -4    7.10    0.80
   4  -4   4    4.90    0.90
  -4   4   4    5.70    1.10
  -4   4   4    3.90    0.80
   4   4   4    4.80    0.70
  -4  -4   4    4.80    0.70
   4   4   4    4.30    1.20
   4  -4  -4    4.10    0.70
  -6   4   4    0.80    0.80
   6   4  -4    3.40    0.50
   6  -4   4    0.90    0.80
   6  -4   4    1.30    0.60
  -6  -4  -4    2.60    0.60
  -6  -4  -4    1.60    0.30
   6   4   4    3.90    0.70
   6  -4  -4    1.30    0.60
   6   4   4    0.30    1.00
  -6  -4   4    3.30    0.70
   8   4  -4   69.69    3.30
   8  -4   4   78.59    4.10
  -8   4   4   70.79    3.90
   8  -4   4   76.59    3.80
   8   4   4   65.69    4.70
   8   4   4   69.89    3.70
   8  -4  -4   72.39    3.80
  10  -4   4   74.79    4.20
  10  -4   4   77.69    4.40
 -10   4   4   80.89    4.00
  10   4   4   77.09    5.40
  10  -4  -4   79.39    4.20
  10   4   4   75.99    4.10
 -12   4   4    2.70    0.60
  12   4  -4    2.30    0.50
  12   4  -4   -1.80    1.70
  12  -4   4    2.90    1.10
  12  -4   4    1.50    1.20
  12  -4  -4    3.60    1.40
  12   4   4    1.30    2.00
  12   4   4    4.40    1.00
  12  -4  -4    4.60    1.10
  14  -4   4   -1.30    1.00
  14  -4   4   -0.20    1.10
  14   4  -4   -0.50    1.70
  14  -4  -4    0.00    1.00
  14   4   4   -2.10    1.80
  14   4   4    0.60    0.80
  14  -4  -4    1.70    1.30
  16  -4   4   -3.40    1.50
  16   4  -4   -0.20    2.70
  16  -4   4    0.70    2.80
  16  -4  -4   -1.90    1.50
  16   4   4   -1.20    2.70
  16   4   4   -1.90    1.10
  16  -4  -4   -0.90    1.30
  18  -4   4   -1.90    3.30
  18   4  -4    1.20    2.70
  18  -4   4    3.40    1.80
  18   4   4    2.10    3.10
  18  -4  -4    1.50    1.50
  20   4  -4   -0.10    3.00
  20  -4   4   -0.60    3.00
  20  -4   4   -0.90    1.70
  20   4   4   -2.10    2.80
   1   5  -4  748.03   27.40
   1   5  -4  721.33   27.20
   1  -5   4  721.03   27.80
   1  -5   4  702.53   27.20
  -1   5   4  713.83   28.30
  -1   5   4  755.92   27.90
   1  -5   4  697.13   27.40
  -1  -5   4  709.43   27.10
   1   5   4  700.63   28.60
   1  -5  -4  677.63   27.70
   1   5   4  707.83   27.70
  -1  -5   4  688.13   27.10
  -1  -5   4  702.63   27.60
  -3   5   4  143.79    6.40
   3   5  -4  142.49    5.90
   3   5  -4  136.99    6.10
   3  -5   4  136.09    6.00
  -3   5   4  148.19    6.80
   3  -5   4  135.99    6.30
  -3  -5   4  132.59    6.00
   3  -5  -4  145.09    6.30
   3   5   4  136.79    7.00
   3   5   4  143.59    6.10
  -5   5   4   28.80    2.80
  -5   5   4   25.50    2.40
  -5  -5  -4   25.50    1.60
   5   5  -4   32.30    1.70
   5  -5   4   24.30    1.90
   5  -5   4   23.10    2.40
   5   5  -4   29.20    2.20
   5   5   4   32.60    3.00
   5   5   4   30.40    2.10
  -5  -5   4   26.60    1.90
   5  -5  -4   25.60    2.20
   7  -5   4    3.90    1.10
   7   5  -4    0.70    0.80
  -7  -5  -4    5.90    0.50
   7  -5   4    3.10    0.80
  -7   5   4    7.40    1.20
   7  -5  -4    3.90    0.80
   7   5   4    1.30    0.60
   7   5   4    2.80    1.10
  -7  -5   4    4.60    0.80
   9  -5   4    3.30    1.00
   9  -5   4    2.80    1.10
   9   5  -4    3.30    0.60
   9   5  -4    1.60    1.30
  -9   5   4    3.40    1.00
   9  -5  -4    2.10    0.90
   9   5   4    0.80    1.50
   9   5   4    4.70    0.90
  11  -5   4  244.78   10.80
 -11   5   4  249.58   10.60
  11  -5   4  241.88   10.90
  11   5  -4  259.97   11.90
  11   5   4  251.47   12.20
  11  -5  -4  249.18   11.50
  11  -5  -4  248.18   10.70
  11   5   4  248.78   10.50
  13  -5   4   -0.10    1.20
  13   5  -4   -2.10    1.60
  13  -5   4    0.30    1.10
  13   5   4   -0.10    0.80
  13  -5  -4    0.30    1.00
  13   5   4   -0.50    1.80
  13  -5  -4   -0.40    1.30
  15  -5   4    1.00    1.40
  15   5  -4    2.10    2.20
  15  -5   4    2.00    1.50
  15   5   4   -0.80    1.10
  15   5   4    0.80    2.40
  15  -5  -4    3.20    1.40
  15  -5  -4   -0.10    1.60
  17   5  -4    0.20    2.90
  17  -5   4   -1.40    1.50
  17  -5  -4    3.90    1.60
  17   5   4   -3.20    2.60
  19  -5   4    2.20    3.10
  19   5  -4    0.90    2.90
  19  -5   4    3.20    1.90
  19   5   4   -2.80    3.10
  19  -5  -4    1.20    1.80
   0  -6   4 3811.62  152.58
   0  -6   4 4008.50  151.28
   0   6  -4 3847.22  150.48
   0  -6   4 4022.50  151.58
   0   6   4 3974.40  152.48
   0   6   4 3953.90  153.78
  -2   6   4    4.70    1.20
   2  -6   4    7.50    0.90
   2   6  -4    5.20    0.70
   2  -6   4    6.60    1.10
  -2   6   4    3.70    1.00
   2  -6   4    8.40    1.10
   2   6  -4    7.20    0.80
   2  -6  -4    5.30    1.10
   2   6   4    4.10    1.40
  -2  -6   4    8.60    1.00
   2   6   4    5.30    0.90
   4  -6   4  137.39    6.70
  -4   6   4  139.79    7.10
  -4   6   4  158.28    6.90
   4  -6   4  144.69    6.30
   4   6  -4  144.99    6.40
   4  -6  -4  145.29    6.60
  -4  -6   4  139.49    6.30
   4   6   4  151.88    6.50
   4   6   4  150.88    7.50
   6  -6   4   10.70    1.30
  -6  -6  -4   15.00    1.10
   6  -6   4   12.30    1.50
   6   6  -4   17.00    2.00
  -6   6   4   13.60    1.60
   6  -6  -4   12.60    1.70
  -6  -6   4   15.80    1.50
   6   6   4   11.10    1.90
   8  -6   4  412.16   16.20
   8   6  -4  377.96   15.60
   8   6  -4  402.36   16.70
  -8   6   4  403.66   16.50
   8  -6   4  404.86   16.50
   8   6   4  398.86   16.00
  -8  -6   4  371.56   15.80
   8   6   4  422.16   17.40
   8  -6  -4  396.66   16.30
  10   6  -4  976.20   39.10
  10  -6   4 1026.90   38.40
 -10   6   4 1044.00   38.60
  10  -6   4  976.40   38.60
  10   6  -4  881.81   37.50
  10  -6  -4  966.40   38.40
  10  -6  -4  983.40   39.10
  10   6   4  993.10   39.70
  10   6   4 1000.90   38.20
  12  -6   4   39.80    3.60
  12  -6   4   44.50    3.40
 -12   6   4   45.50    3.40
  12   6  -4   45.50    4.40
  12   6   4   41.70    3.00
  12  -6  -4   48.80    3.60
  12  -6  -4   40.40    3.90
  12   6   4   41.90    4.80
  14   6  -4    6.60    2.20
  14  -6   4    7.80    1.70
  14  -6   4    5.30    1.40
  14  -6  -4    7.40    1.50
  14   6   4    5.00    2.60
  14   6   4    5.50    1.20
  14  -6  -4    7.50    1.80
  16  -6   4    1.60    1.70
  16   6  -4    4.40    2.70
  16  -6   4    3.70    1.80
  16   6   4    5.70    2.70
  16  -6  -4    3.40    1.70
  18   6  -4   78.69    7.40
  18  -6   4   78.29    5.80
  18  -6  -4   89.79    6.00
  18   6   4   63.89    7.50
  20  -6   4   19.60    4.40
  20  -6   4   17.60    2.60
  20   6  -4   19.20    4.10
  20   6   4   18.50    4.30
  20  -6  -4   19.60    2.90
   1  -7   4  537.65   21.10
   1  -7   4  545.95   20.60
  -1   7   4  516.65   21.60
   1  -7   4  533.05   20.70
   1   7  -4  533.45   20.50
  -1   7   4  506.95   21.10
  -1   7  -4  532.15   20.50
   1  -7  -4  516.05   21.00
   1   7   4  527.25   21.00
  -1  -7   4  517.25   20.30
  -1  -7   4  528.85   20.70
   1   7   4  511.05   21.90
  -1  -7   4  542.05   21.00
   3  -7   4  285.67   12.00
   3   7  -4  295.97   11.10
   3   7  -4  294.97   11.70
  -3   7   4  295.97   12.20
   3  -7   4  282.77   12.00
   3  -7   4  277.47   11.60
  -3   7   4  275.67   12.40
  -3  -7   4  280.67   11.70
   3   7   4  281.97   11.80
   3  -7  -4  269.77   11.90
  -3  -7   4  286.87   11.70
   3   7   4  299.97   13.10
   5  -7   4   14.10    1.60
   5   7  -4   13.20    1.70
   5  -7   4   10.90    1.50
  -5   7   4   17.40    2.40
  -5   7   4    9.00    1.40
   5   7   4    7.80    1.10
  -5  -7   4    8.00    1.10
   5  -7  -4   11.10    1.40
   5   7   4   10.60    1.80
  -7  -7  -4  314.87   12.90
   7  -7   4  340.57   14.00
   7   7  -4  339.97   14.00
   7  -7   4  329.57   13.60
  -7   7   4  359.36   14.30
  -7  -7  -4  331.67   12.90
   7   7   4  328.17   13.50
   7  -7  -4  322.87   13.80
  -7  -7   4  316.17   13.30
   7   7   4  333.97   14.80
   9  -7   4    3.30    1.20
   9  -7   4    3.00    1.00
   9   7  -4    3.00    0.70
   9   7  -4    4.00    1.30
  -9   7   4    3.50    1.20
   9   7   4    3.20    0.90
   9   7   4    1.60    1.50
   9  -7  -4    3.40    1.40
   9  -7  -4    3.10    1.00
  -9  -7   4    4.00    0.80
  11  -7   4  402.96   16.90
 -11   7   4  404.86   16.80
  11  -7   4  392.56   16.50
  11   7  -4  385.56   17.30
  11   7   4  395.56   17.90
  11  -7  -4  423.76   17.40
  11  -7  -4  382.26   16.60
  11   7   4  402.16   16.20
  13  -7   4   90.59    5.40
  13  -7   4   81.69    5.20
 -13   7   4   77.39    4.80
  13   7  -4   86.29    6.00
  13  -7  -4   89.19    5.10
  13  -7  -4   87.09    5.60
  13   7   4   87.39    4.60
  13   7   4   89.99    6.60
  15   7  -4   20.10    3.20
  15  -7   4   18.50    2.30
  15  -7   4   15.30    2.30
  15   7   4   19.10    3.40
  15  -7  -4   16.30    2.70
  15   7   4   13.00    1.70
  15  -7  -4   18.90    2.40
  17  -7   4    2.50    1.90
  17   7  -4    1.20    2.80
  17   7   4    1.70    3.10
  17  -7  -4    2.10    1.90
  17  -7  -4    4.10    2.00
  19   7  -4    9.90    3.50
  19  -7   4   11.40    2.40
  19   7   4   13.30    3.70
  19  -7  -4   13.10    2.50
   0  -8   4  253.97   10.30
   0   8   4  250.87   10.60
   0   8   4  249.58   11.40
   0  -8   4  245.28   10.60
   0  -8   4  244.68   10.10
   0   8  -4  241.78   10.00
   2  -8   4  140.39    6.20
   2  -8   4  137.19    6.10
   2  -8   4  142.49    6.60
  -2   8   4  123.59    6.90
   2   8  -4  140.39    6.10
   2   8   4  138.69    6.40
  -2  -8   4  140.09    6.40
   2  -8  -4  138.39    6.50
   2   8   4  138.69    7.40
  -2  -8   4  139.29    6.20
   4   8  -4    1.40    0.70
   4  -8   4    1.50    0.60
  -4   8   4    0.80    1.00
   4  -8   4    1.50    0.80
   4   8   4    0.90    1.20
  -4  -8   4   -1.20    0.60
   4   8   4   -1.10    0.70
   4  -8  -4    1.10    0.70
   6  -8   4    0.20    0.70
   6   8  -4    2.00    0.90
  -6   8   4   -1.40    1.00
   6  -8   4   -0.90    0.90
  -6   8   4   -1.70    1.00
  -6  -8  -4    1.70    0.60
  -6  -8   4   -0.30    0.60
   6  -8  -4   -0.10    0.80
   6   8   4    1.30    1.20
   6   8   4   -1.60    0.60
   8   8  -4   88.79    4.90
   8  -8   4   88.49    4.70
  -8   8   4   90.59    5.20
  -8  -8  -4   84.99    3.60
  -8  -8  -4   84.09    3.60
   8  -8   4   87.59    5.00
   8   8   4   93.39    4.50
   8  -8  -4   88.39    5.50
  -8  -8   4   84.69    4.20
   8  -8  -4   84.09    4.70
   8   8   4   91.79    5.80
  10  -8   4   27.30    3.30
 -10   8   4   29.00    3.20
  10   8  -4   29.40    3.20
  10  -8   4   23.50    2.70
 -10  -8   4   29.90    2.00
  10  -8  -4   29.10    3.00
  10   8   4   30.90    3.90
  10  -8  -4   24.20    2.90
  10   8   4   26.90    2.50
 -12   8   4   -1.60    1.10
  12  -8   4   -1.30    1.10
  12   8  -4   -1.20    1.40
  12  -8   4   -2.00    1.20
  12   8   4   -0.10    0.80
  12  -8  -4   -0.80    1.30
  12  -8  -4   -2.10    1.10
  12   8   4   -0.30    1.70
  14   8  -4    3.00    2.20
  14  -8   4    5.20    1.60
  14  -8   4    5.10    1.60
 -14   8   4    3.00    1.40
  14  -8  -4    2.30    1.50
  14  -8  -4    6.50    1.90
  14   8   4    2.80    1.10
  14   8   4    2.70    2.30
  16   8  -4   19.90    3.50
  16  -8   4   18.00    2.50
  16  -8   4   16.10    2.40
  16   8   4   21.20    3.80
  16  -8  -4   20.10    2.80
  16  -8  -4   17.00    2.50
  18   8  -4   13.20    3.80
  18  -8   4   13.50    2.50
  18  -8  -4   15.40    2.70
  18   8   4   13.00    3.70
  20   8  -4   -4.00    2.70
  20  -8   4   -1.30    3.30
  20  -8   4    0.00    2.00
  20  -8  -4   -2.80    2.10
  20   8   4   -1.10    3.50
   1  -9   4    3.70    0.80
   1  -9   4    4.30    0.90
  -1   9   4    7.80    1.60
   1  -9   4    2.00    1.00
   1   9  -4    4.60    0.80
  -1  -9   4    3.80    1.00
   1  -9  -4    4.40    1.00
   1   9   4    4.50    1.00
  -1  -9   4    4.40    0.70
  -1   9  -4    4.70    0.80
  -1  -9   4    4.10    0.90
   1   9   4    4.70    1.50
   3  -9   4   23.40    2.00
  -3   9   4   20.90    2.60
  -3  -9  -4   23.10    2.20
   3   9  -4   21.10    2.10
   3  -9   4   21.20    2.30
   3  -9  -4   22.60    2.30
   3   9   4   22.20    3.00
  -3  -9   4   22.00    2.00
  -3  -9   4   22.30    2.20
   3   9   4   20.10    2.10
  -5  -9  -4    1.70    0.80
  -5   9   4    0.70    1.10
   5  -9   4    0.00    1.00
   5   9  -4    0.70    0.80
   5  -9   4   -1.00    0.70
   5  -9  -4   -0.20    0.80
   5   9   4    0.60    1.30
  -5  -9   4   -0.60    0.70
   5   9   4    1.10    0.80
   7   9  -4   35.60    3.00
  -7   9   4   26.60    3.40
   7  -9   4   32.30    3.10
  -7  -9  -4   33.40    2.10
   7  -9   4   34.20    2.70
   7   9   4   34.80    2.60
   7  -9  -4   33.80    3.50
  -7  -9   4   32.80    2.30
   7   9   4   37.10    3.80
   7  -9  -4   29.30    3.10
  -9   9   4   -1.20    1.10
   9  -9   4   -1.70    1.10
   9  -9   4   -0.90    0.90
   9   9  -4   -0.90    1.00
  -9  -9   4   -1.10    0.60
   9  -9  -4   -0.80    1.30
   9   9   4   -1.60    0.70
   9  -9  -4   -1.00    0.90
   9   9   4   -0.50    1.40
  11   9  -4    3.70    1.80
  11  -9   4    2.20    1.30
 -11   9   4    3.90    1.60
  11  -9   4    2.30    1.40
  11  -9  -4    2.60    1.30
  11   9   4    3.50    2.00
  11   9   4    5.90    1.10
  11  -9  -4    1.30    1.70
 -13   9   4   -1.10    1.20
  13   9  -4    0.10    1.70
  13  -9   4    0.50    1.50
  13  -9   4    1.20    1.40
  13   9   4    2.50    1.00
  13   9   4    0.20    2.30
  13  -9  -4    0.30    1.40
  13  -9  -4    2.10    1.80
  15  -9   4   -1.20    1.50
  15   9  -4   -1.90    1.80
  15  -9   4   -1.50    1.50
  15  -9  -4   -2.10    1.50
  15  -9  -4   -1.90    1.50
  15   9   4   -1.00    2.10
  17  -9   4   -4.30    1.70
  17  -9   4   -2.90    1.60
  17   9   4   -4.00    2.50
  17  -9  -4   -3.10    1.70
  19   9  -4   -3.80    2.50
  19  -9   4   -3.30    2.00
  19   9   4   -5.20    2.80
  19  -9  -4   -3.50    2.00
   0 -10   4   23.10    1.90
   0 -10   4   24.90    2.30
   0  10   4   23.60    3.10
   0  10  -4   20.60    1.90
   0 -10   4   24.20    2.50
   0 -10  -4   19.10    2.30
  -2  10   4   17.80    2.60
   2 -10   4   19.70    1.90
  -2 -10  -4   18.70    2.20
   2 -10   4   19.40    2.30
   2  10  -4   17.50    1.90
  -2 -10   4   20.30    2.10
   2 -10  -4   17.70    2.10
  -2 -10   4   18.80    2.00
   2  10   4   19.00    2.20
   2  10   4   13.90    2.30
  -2  10  -4   17.20    1.90
   2 -10  -4   13.20    1.90
   4  10  -4   31.20    2.70
  -4  10   4   31.40    3.20
  -4 -10  -4   31.30    2.70
   4 -10   4   30.80    2.50
   4 -10   4   32.60    2.90
   4 -10  -4   31.50    3.20
   4  10   4   29.00    2.60
   4 -10  -4   30.10    2.80
   4  10   4   30.90    3.60
  -4 -10   4   31.30    2.60
  -6  10   4    9.20    1.80
   6  10  -4    8.80    1.50
   6 -10   4    7.10    1.60
   6 -10   4    7.90    1.20
  -6 -10  -4    7.80    1.10
   6 -10  -4    6.10    1.70
   6 -10  -4    5.70    1.40
  -6 -10   4    8.30    1.20
   6  10   4    8.40    2.00
   6  10   4    6.30    1.20
  -8 -10  -4   10.90    1.10
   8  10  -4    9.90    1.70
   8 -10   4    8.20    1.30
  -8  10   4    4.70    1.70
  -8 -10  -4   11.40    1.20
   8 -10   4    6.70    1.60
   8 -10  -4    4.90    1.40
   8  10   4    7.50    1.20
   8  10   4    8.00    2.10
  -8 -10   4    8.60    1.20
   8 -10  -4    9.90    2.00
  10  10  -4    6.80    1.70
  10 -10   4    7.90    1.90
  10 -10   4    7.60    1.50
 -10  10   4    6.80    1.80
  10  10   4    9.90    2.30
 -10 -10   4    6.40    1.10
  10 -10  -4    8.40    2.10
  10 -10  -4    8.80    1.70
  10  10   4    9.00    1.30
 -12  10   4   -3.00    1.30
  12  10  -4   -0.30    1.50
  12 -10   4   -0.30    1.30
  12 -10   4   -2.30    1.60
  12 -10  -4   -0.60    1.70
  12  10   4   -0.40    1.90
  12 -10  -4   -1.90    1.10
  12  10   4    1.40    0.90
  14 -10   4   -2.60    1.40
 -14  10   4   -1.90    1.30
  14 -10   4   -2.60    1.50
  14  10  -4   -1.90    1.70
  14  10   4   -1.70    2.10
  14 -10  -4   -1.60    1.70
  14 -10  -4   -3.00    1.40
  16  10  -4   -1.80    2.30
  16 -10  -4   -0.90    1.90
  16 -10  -4   -2.90    1.80
  16  10   4   -1.10    2.70
  18  10  -4   -4.20    2.60
  18 -10   4   -2.90    2.10
  18 -10  -4   -1.50    1.90
  18  10   4   -3.10    2.80
  18 -10  -4   -1.80    1.80
   1 -11   4   26.60    2.90
   1 -11   4   27.20    2.30
  -1  11   4   27.20    3.50
   1  11  -4   24.10    2.30
  -1 -11  -4   32.40    3.20
   1 -11  -4   31.50    3.20
   1  11   4   29.70    3.60
  -1  11  -4   29.60    2.30
  -1 -11   4   27.20    2.90
   1 -11  -4   31.80    2.90
  -1 -11   4   30.30    2.00
   3  11  -4    0.20    0.90
   3 -11   4   -1.80    0.80
  -3 -11  -4    0.30    0.90
  -3  11   4   -0.30    1.10
   3 -11   4   -1.20    1.00
   3  11   4   -0.60    1.40
   3  11   4    0.70    0.80
   3 -11  -4   -0.60    0.90
  -3 -11   4    0.20    0.90
   3 -11  -4   -0.60    1.20
  -5  11   4   -0.20    1.20
   5 -11   4   -2.60    1.00
   5  11  -4   -0.70    0.90
   5 -11   4   -1.40    0.70
  -5 -11  -4   -1.70    0.70
   5  11   4   -1.30    0.70
   5 -11  -4   -2.10    0.90
   5  11   4   -1.40    1.40
  -5 -11   4   -1.50    0.80
   5 -11  -4   -2.60    1.10
   7 -11   4   -0.30    1.30
  -7 -11  -4    2.00    0.70
   7 -11   4    0.20    0.90
  -7  11   4    0.00    1.50
   7  11  -4    0.90    1.20
   7 -11  -4   -0.50    1.10
  -7 -11   4    3.70    1.00
   7  11   4    1.40    1.70
   7 -11  -4   -0.40    1.40
   7  11   4    2.70    1.00
   9 -11   4   -1.90    0.90
   9  11  -4   -1.20    1.20
  -9 -11  -4    0.40    0.50
  -9  11   4   -1.00    1.30
   9 -11   4   -3.00    1.20
   9  11   4   -0.50    0.80
   9  11   4   -3.20    1.60
   9 -11  -4   -0.50    1.10
   9 -11  -4   -1.90    1.60
  -9 -11   4   -0.40    0.70
  11 -11   4    7.80    1.90
  11 -11   4    4.90    1.60
  11  11  -4    5.00    1.90
 -11  11   4    6.00    1.90
  11 -11  -4    5.10    2.10
  11  11   4    8.10    1.30
  11 -11  -4    6.80    1.70
  11  11   4    8.70    2.60
  13  11  -4   -1.10    1.80
  13 -11   4   -3.10    1.40
  13 -11   4   -4.00    1.70
 -13  11   4   -1.60    1.40
  13 -11  -4   -3.70    1.90
  13  11   4   -2.90    2.10
  13 -11  -4   -0.70    1.40
  15 -11   4   -1.70    1.70
  15 -11   4   -0.90    1.90
  15  11  -4   -0.10    2.30
  15  11   4   -0.80    2.30
  15 -11  -4    0.50    1.60
  15 -11  -4   -2.90    2.00
  17 -11   4   -4.80    1.80
  17  11  -4   -4.60    2.10
  17 -11  -4   -5.80    1.90
  17  11   4   -3.30    2.50
  17 -11  -4   -3.80    1.90
  19  11  -4   -4.40    2.50
  19 -11  -4   -1.60    2.10
  19  11   4   -3.60    2.80
   0 -12  -4   80.99    5.40
   0  12   4   82.39    5.80
   0 -12   4   74.59    4.30
   0 -12   4   81.19    5.00
   0  12  -4   80.79    4.40
  -2 -12  -4   -0.50    1.20
   2 -12   4   -0.10    0.90
  -2  12   4    0.80    1.30
   2 -12   4   -1.10    1.20
   2  12  -4   -0.60    1.00
   2 -12  -4    0.50    1.00
  -2 -12   4    0.00    1.00
  -2  12  -4    1.20    1.00
   2  12   4   -1.50    1.50
   2 -12  -4   -0.30    1.40
   4 -12   4    3.60    1.20
   4 -12   4    2.90    1.50
   4  12  -4    5.40    1.40
  -4 -12  -4    3.20    1.30
  -4  12   4    5.00    1.80
  -4 -12   4    4.90    1.40
   4  12   4    4.00    1.20
   4 -12  -4    4.60    1.40
   4 -12  -4    2.40    1.70
   4  12   4    5.30    2.00
  -6 -12  -4   -2.00    0.80
  -6  12   4   -0.20    1.30
   6  12  -4   -2.60    1.10
  -6 -12   4   -1.80    0.80
   6 -12  -4   -2.80    1.00
   6  12   4   -1.50    1.60
   6  12   4   -0.40    0.90
  -8 -12  -4   11.30    1.30
   8  12  -4   11.10    1.90
   8 -12   4   10.10    1.60
   8 -12   4   12.20    2.20
   8 -12  -4    8.70    2.30
   8  12   4   10.40    2.60
  -8 -12   4   11.50    1.50
   8 -12  -4   10.60    1.80
   8  12   4   11.00    1.50
  10 -12   4    1.70    1.90
 -10  12   4    4.00    1.90
  10  12  -4    2.70    1.60
  10 -12   4    3.20    1.40
  10  12   4    4.20    2.30
  10 -12  -4   -0.70    1.90
  10 -12  -4    3.30    1.60
  10  12   4    5.80    1.30
  12 -12   4    2.30    1.90
  12 -12   4    0.00    1.60
  12  12  -4   -0.10    2.00
 -12  12   4    2.80    1.90
  12 -12  -4    2.20    1.60
  12  12   4    3.60    1.20
  12 -12  -4   -4.40    2.10
  12  12   4   -2.50    2.30
  14 -12   4   -1.60    1.60
 -14  12   4   -0.70    1.50
  14 -12   4   -0.10    1.80
  14  12  -4    0.30    2.10
  14 -12  -4   -3.50    2.00
  14 -12  -4    0.90    1.70
  14  12   4   -0.50    2.40
  16 -12   4   -1.00    1.80
  16 -12   4   -3.40    2.20
  16  12  -4    3.80    2.60
  16  12   4    2.60    2.80
  16 -12  -4   -6.30    2.20
  16 -12  -4    2.30    2.20
  18  12  -4    5.60    2.90
  18 -12   4    4.20    2.90
  18 -12  -4   10.40    2.70
  18 -12  -4    2.70    2.70
  18  12   4    4.10    3.10
   1 -13   4    2.00    1.80
   1  13  -4    4.70    1.40
  -1  13   4    6.70    2.00
  -1 -13  -4    2.90    1.80
   1 -13   4    4.00    1.30
  -1  13  -4    7.00    1.30
   1 -13  -4    2.20    1.90
   1 -13  -4    5.80    1.50
  -1 -13   4    4.60    1.60
   1  13   4    5.50    2.20
   3 -13   4    2.80    1.30
  -3 -13  -4    2.00    1.40
  -3  13   4    4.00    1.90
   3  13  -4   -0.30    1.30
   3 -13   4    1.90    1.60
  -3  13  -4    0.60    1.20
   3 -13  -4    0.80    1.30
   3  13   4   -1.20    1.90
   3 -13  -4    0.80    1.70
  -3 -13   4    0.70    1.50
   5 -13   4   -0.70    1.10
   5 -13   4   -2.70    1.30
  -5  13   4    1.60    1.60
   5  13  -4    1.30    1.30
  -5 -13   4   -1.50    1.10
   5 -13  -4    0.80    1.20
   5  13   4    0.50    1.90
   5 -13  -4   -4.10    1.50
   5  13   4    0.50    1.10
   7  13  -4   11.60    2.10
   7 -13   4    8.10    1.60
  -7 -13  -4    7.30    1.40
  -7  13   4    7.60    2.40
   7 -13   4    9.60    2.20
   7 -13  -4    7.20    2.40
   7  13   4    8.20    1.50
   7  13   4   12.90    2.80
  -7 -13   4    7.60    1.60
   7 -13  -4    9.30    1.80
   9 -13   4    1.00    1.30
   9  13  -4    2.40    1.60
   9 -13   4    1.20    1.60
   9 -13  -4    1.20    1.90
   9  13   4    1.50    1.10
   9  13   4   -2.10    2.10
   9 -13  -4    1.20    1.40
  -9 -13   4    1.10    1.00
  11  13  -4    9.70    2.40
  11 -13   4    9.80    2.10
 -11  13   4   13.00    2.50
  11 -13   4    6.20    2.30
  11  13   4    7.80    3.10
  13 -13   4    0.40    1.80
  13  13  -4    1.80    2.10
 -13  13   4    2.20    1.80
  13 -13   4    4.00    2.20
  13 -13  -4    1.90    1.60
  13  13   4    1.40    2.80
  13 -13  -4    1.00    2.10
  15  13  -4   -0.50    2.20
  15 -13   4   -3.50    2.10
 -15  13   4   -0.60    1.70
  15 -13   4    2.00    2.00
  15  13   4    0.10    2.90
  15 -13  -4   -0.80    2.00
  15 -13  -4   -3.00    2.10
  17 -13   4   -1.20    2.60
  17  13  -4    2.30    2.60
  17 -13   4    3.10    2.50
  17  13   4   -0.30    2.90
  17 -13  -4    2.10    2.40
  17 -13  -4    1.80    2.40
   0 -14  -4   45.30    4.30
   0  14  -4   31.30    3.20
   0  14   4   25.80    3.60
   0 -14   4   40.10    3.20
  -2 -14  -4    6.00    1.60
   2  14  -4    1.60    1.50
   2 -14   4    5.40    1.70
   2 -14   4    7.70    1.30
  -2  14  -4    3.30    1.30
   2 -14  -4    5.30    1.50
   2  14   4   -1.20    2.30
   2 -14  -4    7.30    1.90
  -2 -14   4    5.90    1.60
  -4  14   4   -2.10    1.60
   4  14  -4   -0.80    1.20
  -4 -14  -4   -2.50    1.20
   4 -14   4   -0.60    1.50
   4 -14   4    0.60    1.20
   4  14   4   -0.30    1.80
   4 -14  -4   -1.10    1.70
  -4 -14   4   -0.40    1.30
   4  14   4   -0.70    1.10
   6  14  -4    0.20    1.40
   6 -14   4   -1.70    1.20
  -6  14   4   -2.00    1.60
  -6 -14  -4    0.00    1.10
   6 -14   4   -1.70    1.60
   6 -14  -4    0.40    1.20
   6  14   4   -1.10    1.90
  -6 -14   4   -2.80    1.10
   6 -14  -4   -1.10    1.70
   8  14  -4    1.20    1.70
   8 -14   4   -0.80    1.70
   8 -14   4    2.00    1.40
  -8 -14  -4    1.70    1.10
   8  14   4    1.60    1.30
  -8 -14   4    1.00    1.20
   8 -14  -4   -0.80    1.50
   8 -14  -4    0.80    2.00
   8  14   4   -0.40    2.20
  10  14  -4   16.20    2.80
 -10  14   4   12.70    2.50
  10 -14   4   14.30    2.60
  10  14   4   17.80    3.50
  10 -14  -4   12.70    2.30
  10  14   4   10.60    1.80
  10 -14  -4   16.50    3.00
 -12  14   4   -3.20    1.80
  12 -14   4   -0.50    1.70
  12  14  -4   -0.30    2.00
  12 -14   4   -0.20    2.00
  12 -14  -4   -0.70    1.80
  12 -14  -4    1.30    2.30
  12  14   4   -0.80    2.50
  14 -14   4    0.40    2.20
 -14  14   4   -1.60    1.80
  14 -14   4    1.30    1.80
  14  14  -4    0.40    2.00
  14  14   4   -0.70    3.00
  14 -14  -4    0.40    2.20
  14 -14  -4    0.00    2.00
  16  14  -4    0.00    2.40
  16 -14   4    0.60    2.30
  16 -14   4    4.50    2.30
  16 -14  -4   -0.80    2.20
  16  14   4   -5.20    2.80
  16 -14  -4   -1.30    2.40
  18  14  -4   -1.90    2.40
  18 -14   4   -0.90    2.40
  18 -14   4    0.60    2.70
  18  14   4   -1.20    3.50
  18 -14  -4    1.90    2.30
  18 -14  -4   -0.10    2.60
  -1 -15  -4   20.80    2.70
   1  15  -4   25.60    2.90
   1 -15   4   18.90    2.60
  -1  15   4   20.20    3.20
   1 -15   4   26.70    2.80
   1 -15  -4   21.60    3.00
  -1  15  -4   29.20    2.70
  -1 -15   4   19.80    2.60
   1  15   4   23.90    3.40
  -3  15   4   50.69    4.80
   3  15  -4   47.90    3.90
  -3 -15  -4   47.30    4.40
   3 -15   4   53.99    4.00
   3 -15   4   41.20    4.40
   3 -15  -4   54.49    5.00
  -3 -15   4   54.09    4.40
  -3  15  -4   54.19    4.10
   3  15   4   53.19    5.50
   3 -15  -4   46.40    4.50
  -5  15   4   36.70    4.50
   5 -15   4   35.30    4.00
  -5 -15  -4   32.90    3.60
   5  15  -4   48.80    4.30
   5 -15   4   37.40    4.30
  -5 -15   4   42.50    3.80
   5 -15  -4   31.40    4.30
   5  15   4   44.20    5.30
   5 -15  -4   28.00    3.70
   5  15   4   40.20    3.80
  -7  15   4   -2.00    2.30
   7 -15   4    4.60    1.90
  -7 -15  -4    5.70    1.40
   7  15  -4    3.20    2.00
   7 -15   4    7.50    1.60
   7 -15  -4    5.10    2.20
  -7 -15   4    6.40    1.60
   7  15   4    2.00    2.80
   7 -15  -4    3.20    1.60
   7  15   4    2.20    1.50
   9 -15   4    1.60    1.40
   9 -15   4    1.10    1.80
   9  15  -4   -1.30    1.80
   9 -15  -4    1.10    2.10
   9  15   4   -3.30    2.30
  -9 -15   4   -0.90    1.40
   9 -15  -4    0.70    1.50
 -11  15   4   18.70    3.20
  11 -15   4   25.00    3.30
  11 -15   4   30.10    4.00
  11  15  -4   26.70    3.50
  11 -15  -4   23.10    3.00
  11 -15  -4   22.40    3.60
  11  15   4   27.50    3.50
  11  15   4   33.00    4.60
  13 -15   4   15.20    2.90
  13  15  -4   14.30    3.10
 -13  15   4   12.90    2.90
  13 -15   4   17.00    2.70
  13 -15  -4   17.50    3.30
  13 -15  -4   16.10    2.80
  13  15   4   18.60    3.80
  15 -15   4    3.10    2.20
  15 -15   4    1.40    2.40
 -15  15   4   -0.20    2.00
  15  15  -4    2.20    2.30
  15 -15  -4    0.80    2.30
  15  15   4   -3.80    3.50
  15 -15  -4    2.00    2.40
  17 -15   4   -1.20    2.40
  17  15  -4   -6.20    2.60
  17 -15   4   -2.70    2.50
  17  15   4   -7.20    3.20
  17 -15  -4   -0.20    2.40
  17 -15  -4   -1.10    2.20
   0  16  -4  122.19    6.50
   0 -16  -4  133.09    7.90
   0  16   4  130.79    7.80
   0 -16   4  103.39    6.20
   0 -16   4  119.09    7.20
  -2 -16  -4   43.50    4.50
  -2  16   4   51.39    5.20
   2  16  -4   49.10    4.20
   2 -16   4   53.79    4.00
   2 -16   4   46.50    4.70
   2  16   4   50.19    5.50
  -2 -16   4   49.00    4.80
   2 -16  -4   58.29    4.60
   2 -16  -4   48.90    5.10
  -2  16  -4   47.30    4.10
  -4  16   4    2.10    1.90
   4  16  -4    2.70    1.60
   4 -16   4    0.50    1.80
   4 -16   4    1.90    1.30
  -4 -16  -4    0.20    1.60
   4 -16  -4   -1.20    1.70
  -4 -16   4   -1.40    1.70
   4 -16  -4    1.50    2.10
   4  16   4    3.20    2.60
   6 -16   4   25.60    3.60
   6  16  -4   40.90    4.50
   6 -16   4   38.10    4.00
  -6 -16  -4   29.20    3.70
  -6  16   4   28.50    3.80
  -6 -16   4   32.90    3.90
   6  16   4   45.50    5.50
   6 -16  -4   19.60    3.00
   6 -16  -4   28.30    3.80
   6  16   4   35.50    4.00
   8 -16   4   47.00    4.30
   8  16  -4   43.80    4.90
   8 -16   4   40.40    4.90
  -8 -16   4   40.10    3.80
   8  16   4   34.90    4.20
   8 -16  -4   47.40    5.40
   8 -16  -4   49.90    5.10
   8  16   4   41.50    5.80
  10  16  -4   40.40    5.20
  10 -16   4   53.29    5.10
  10 -16   4   42.20    5.20
 -10  16   4   27.30    3.80
  10 -16  -4   31.50    4.20
  10  16   4   42.70    4.10
  10 -16  -4   35.80    4.90
  10  16   4   42.00    6.00
  12 -16   4    4.20    2.00
  12  16  -4    2.00    2.60
  12 -16   4    2.20    2.30
 -12  16   4    4.30    2.60
  12 -16  -4    3.30    2.70
  12 -16  -4    2.80    2.40
  12  16   4    8.20    3.10
  14 -16   4    3.10    2.40
  14 -16   4    5.70    2.20
 -14  16   4   -1.20    2.20
  14  16  -4    3.10    2.40
  14  16   4    1.40    3.40
  14 -16  -4    3.40    2.50
  14 -16  -4    1.30    2.50
  16 -16   4   12.60    3.00
  16  16  -4   11.40    3.50
  16 -16   4   11.30    3.00
  16 -16  -4   11.40    3.30
  16  16   4   16.90    4.00
  16 -16  -4   15.30    3.30
  -1  17   4    9.90    2.70
   1 -17   4    7.20    2.30
   1  17  -4   10.10    1.80
  -1 -17  -4   11.10    2.60
   1 -17   4    9.10    1.70
  -1  17  -4    8.70    1.70
   1 -17  -4    8.10    2.60
  -1 -17   4    8.60    2.30
   1  17   4    9.20    2.60
   3 -17   4   38.40    3.60
   3 -17   4   26.40    3.30
  -3  17   4   22.80    3.30
   3  17  -4   36.90    3.90
  -3 -17  -4   35.80    3.90
  -3  17  -4   32.70    3.70
  -3 -17   4   32.40    4.10
   3 -17  -4   27.90    3.70
   3  17   4   41.00    5.10
   3 -17  -4   40.30    4.30
   5  17  -4   11.30    2.40
   5 -17   4   12.20    2.60
   5 -17   4   12.10    2.20
  -5 -17  -4    9.40    2.00
  -5  17   4   13.80    3.00
   5 -17  -4   11.30    2.20
   5  17   4   11.80    2.10
   5  17   4   10.70    3.00
  -5 -17   4   12.50    2.10
   5 -17  -4   12.60    2.90
  -7  17   4    1.30    2.60
   7 -17   4    3.00    2.20
  -7 -17  -4    5.40    1.60
   7 -17   4    3.70    1.80
   7  17  -4    3.10    2.10
  -7 -17   4    3.60    1.60
   7 -17  -4    1.00    1.80
   7 -17  -4    4.60    2.40
   7  17   4    2.40    1.60
   7  17   4    4.60    3.00
   9  17  -4   -4.40    1.90
   9 -17   4   -1.60    2.10
   9 -17   4   -1.20    1.60
   9  17   4   -1.30    2.80
   9 -17  -4   -1.40    2.30
   9 -17  -4   -0.70    1.80
  11  17  -4    4.10    2.80
  11 -17   4    8.50    2.80
 -11  17   4   10.40    2.70
  11 -17   4    4.00    2.40
  11 -17  -4    6.00    2.40
  11  17   4   10.00    3.40
  11 -17  -4    4.20    3.00
  13  17  -4   16.50    3.30
 -13  17   4   13.60    3.10
  13 -17   4   13.20    3.40
  13 -17   4   20.90    3.10
  13  17   4   12.60    3.80
  13 -17  -4   19.70    3.20
  13 -17  -4   16.40    3.50
 -15  17   4    1.30    2.30
  15 -17   4    1.00    2.50
  15 -17   4   -0.20    2.30
  15 -17  -4    2.20    2.40
  15  17   4   -0.60    3.50
  15 -17  -4   -1.70    2.80
   0 -18   4   26.20    3.50
   0  18  -4   33.40    3.50
   0  18   4   29.10    3.80
   0 -18  -4   22.70    3.60
  -2  18   4    4.20    2.20
   2  18  -4    0.50    1.50
  -2 -18  -4   -2.50    1.90
   2 -18   4    0.30    2.20
   2 -18   4   -1.10    1.40
   2 -18  -4   -3.80    2.50
  -2 -18   4   -0.60    1.80
  -2  18  -4    0.50    1.50
   2  18   4    0.80    2.60
   4 -18   4    2.00    2.40
   4  18  -4    0.20    2.00
  -4  18   4    4.20    2.40
   4 -18   4   -2.20    1.60
  -4 -18  -4    0.00    1.90
   4 -18  -4    0.10    2.00
   4 -18  -4    1.80    2.70
   4  18   4   -2.10    3.10
  -4 -18   4   -0.30    2.00
  -6 -18  -4   -2.30    1.70
   6 -18   4   -6.30    2.40
   6  18  -4    4.10    2.10
   6 -18   4   -3.40    1.80
  -6  18   4   -6.00    2.60
  -6 -18   4    0.40    1.70
   6  18   4    3.10    2.70
   6 -18  -4   -3.80    2.50
   6  18   4    1.60    1.60
   8  18  -4    3.60    2.10
   8 -18   4    1.50    2.10
  -8  18   4    3.60    2.60
   8 -18   4    0.80    2.60
   8  18   4    6.10    2.90
   8 -18  -4    2.90    2.00
   8  18   4    1.70    1.70
   8 -18  -4   -1.90    2.60
 -10  18   4    9.00    2.80
  10 -18   4    9.30    2.60
  10 -18   4    7.60    2.80
  10  18  -4   10.10    2.80
  10  18   4   12.30    3.80
  10 -18  -4    8.20    2.50
  10 -18  -4    5.20    3.10
 -12  18   4    3.40    2.60
  12 -18   4   -4.10    2.30
  12  18  -4   -1.20    2.30
  12 -18   4   -1.80    2.40
  12  18   4    1.30    3.10
  12 -18  -4   -1.60    2.70
  12 -18  -4    2.00    2.40
  14 -18   4    1.90    2.40
 -14  18   4    0.40    2.50
  14 -18   4    2.40    2.60
  14 -18  -4    4.00    2.50
  14  18   4    0.80    3.70
  14 -18  -4    1.10    2.80
   1 -19   4    1.20    1.40
   1 -19   4    2.10    2.20
  -1  19   4   -2.90    2.40
   1  19  -4    0.90    1.50
  -1 -19  -4   -4.20    2.30
   1 -19  -4   -3.80    2.30
   1  19   4   -0.10    2.30
  -1  19  -4    0.20    1.40
  -1 -19   4   -1.20    2.20
   3 -19   4   -1.90    2.10
   3  19  -4    1.20    1.70
  -3 -19  -4   -5.90    2.00
  -3  19   4    0.20    2.30
  -3 -19   4   -1.70    2.00
  -3  19  -4   -0.20    1.50
   3  19   4   -1.30    2.30
   3 -19  -4   -3.70    1.80
   3 -19  -4   -5.70    2.50
   5  19  -4    0.90    1.90
   5 -19   4   -3.10    2.20
  -5  19   4   -1.00    2.20
   5 -19  -4   -3.10    1.70
   5  19   4    1.30    2.70
   5  19   4   -0.40    1.80
   7 -19   4   -1.90    1.80
   7  19  -4    1.50    2.00
  -7  19   4   -2.60    2.30
   7 -19   4    0.70    2.20
   7 -19  -4   -7.80    2.60
   7  19   4    0.90    1.70
   7 -19  -4    1.30    2.10
  -7 -19   4    1.20    1.60
   7  19   4   -1.00    2.80
   9 -19   4   -1.40    2.20
   9  19  -4    2.10    2.10
   9 -19   4    1.40    2.70
   9 -19  -4   -1.60    2.10
   9  19   4    2.10    3.20
   9  19   4    1.20    1.60
   9 -19  -4   -1.00    2.70
 -11  19   4    0.90    2.60
  11 -19   4   -2.80    2.10
  11 -19   4   -1.10    2.40
  11  19   4   -0.30    2.90
  11 -19  -4   -0.60    2.50
  11 -19  -4   -5.10    2.70
  13 -19   4    0.30    2.60
  13 -19   4   -0.40    2.60
 -13  19   4   -0.90    2.70
  13 -19  -4    3.00    2.90
  13  19   4    1.20    3.40
  13 -19  -4   -3.70    2.70
  15 -19   4   -5.70    2.60
  15 -19   4    0.60    2.60
 -15  19   4   -0.40    2.80
  15  19   4    2.90    3.50
  15 -19  -4   -2.60    2.80
  15 -19  -4   -0.50    2.80
   0 -20   4    1.20    2.40
   0 -20  -4    0.30    2.40
   0  20   4    4.40    2.50
   0  20  -4    3.00    1.50
  -2 -20  -4   -4.70    2.10
   2 -20   4   -2.20    1.40
   2  20  -4    1.70    1.60
   2 -20   4   -2.90    2.10
  -2  20   4    0.20    2.10
   2  20   4   -0.70    2.50
  -2 -20   4   -2.70    1.80
   2 -20  -4   -2.20    2.40
  -2  20  -4    0.20    1.50
   4 -20   4   -3.40    2.20
   4 -20   4   -2.10    1.40
  -4  20   4   -2.40    2.20
  -4 -20  -4   -3.30    1.80
   4  20  -4   -0.30    1.60
  -4 -20   4   -3.50    1.80
   4 -20  -4   -0.80    2.50
   4 -20  -4   -4.60    1.90
   4  20   4   -2.30    2.60
   4  20   4   -1.20    1.70
   6 -20   4   -3.50    1.60
   6 -20   4   -5.10    2.10
  -6 -20  -4   -2.20    1.70
  -6  20   4   -1.70    2.10
   6  20   4   -2.50    1.70
  -6 -20   4   -3.90    1.60
   6 -20  -4   -4.20    1.80
   6  20   4   -1.90    2.80
   6 -20  -4   -3.40    2.40
   8 -20   4    0.80    2.50
   8 -20   4   -1.00    1.80
  -8  20   4   -0.10    2.80
   8  20   4    2.20    2.70
   8  20   4   -0.60    1.60
   8 -20  -4   -4.00    2.70
   8 -20  -4   -0.90    2.20
  10 -20   4   -4.20    2.20
  10 -20   4   -2.10    2.70
 -10  20   4   -1.90    2.20
  10  20   4   -2.50    3.20
  10 -20  -4   -5.30    2.90
  10 -20  -4   -2.50    2.30
  12 -20   4   -4.20    2.40
  12 -20   4   -2.30    2.40
 -12  20   4   -5.00    2.60
  12  20   4   -4.60    2.90
  12 -20  -4   -2.10    2.30
  12 -20  -4   -4.50    2.90
  14 -20   4   -1.00    2.50
 -14  20   4   -3.90    2.50
  14 -20   4   -0.70    2.90
  14  20   4   -2.80    3.50
  14 -20  -4   -2.30    2.70
  14 -20  -4    0.40    2.90
  -1 -21  -4   16.20    3.20
  -1  21   4   18.80    3.60
   1 -21   4   16.10    3.30
   1  21   4   16.70    3.50
  -1 -21   4   15.90    3.00
   1 -21  -4   17.60    3.70
  -1  21  -4   13.70    3.30
   3 -21   4    5.50    2.80
  -3 -21  -4    4.80    2.40
  -3  21   4    6.50    2.50
   3 -21   4    3.80    1.80
  -3 -21   4    3.90    2.30
   3  21   4    6.90    3.20
   3 -21  -4    8.00    3.00
  -3  21  -4    4.40    1.70
  -5  21   4   -1.00    2.50
   5 -21   4   -2.50    1.50
  -5 -21  -4   -1.60    2.00
   5 -21   4   -2.40    2.30
   5 -21  -4   -1.10    1.90
   5  21   4   -0.50    2.70
  -5 -21   4   -2.30    1.90
   5 -21  -4   -4.00    2.50
   5  21   4   -4.60    1.80
   7 -21   4    2.10    2.60
   7 -21   4    1.80    1.90
  -7  21   4    2.90    2.60
   7 -21  -4    1.60    3.10
   7  21   4    4.20    3.10
   7 -21  -4    2.80    2.40
   7  21   4    1.90    2.00
   9 -21   4   -1.00    2.50
  -9  21   4   -3.30    2.30
   9 -21   4    1.00    2.30
   9  21   4   -4.10    2.90
   9 -21  -4   -3.40    2.20
   9 -21  -4    0.20    3.10
 -11  21   4    0.70    2.90
  11 -21   4    2.00    2.60
  11 -21   4    1.50    3.00
  11  21   4    6.90    3.70
  11 -21  -4    2.70    3.20
  11 -21  -4    2.50    2.80
  13 -21   4   -1.50    2.60
 -13  21   4   -2.70    2.80
  13 -21   4   -3.70    2.70
  13 -21  -4   -3.70    3.10
  13 -21  -4   -4.50    2.40
  13  21   4   -1.80    3.10
   0 -22  -4    9.80    3.00
   0  22   4   10.70    2.90
   0 -22   4    1.70    3.10
   2 -22   4   -2.20    1.40
   2 -22   4   -2.30    2.60
  -2 -22  -4   -0.90    2.30
  -2  22   4    2.60    2.50
  -2 -22   4   -2.00    2.10
   2 -22  -4   -0.40    3.00
   2  22   4    0.70    2.40
   4 -22   4    5.10    1.90
  -4  22   4    2.80    2.50
  -4 -22  -4    2.30    2.30
   4 -22   4   -1.60    2.70
   4 -22  -4    0.20    2.30
  -4 -22   4    4.70    2.30
   4  22   4    1.90    2.80
   4 -22  -4    5.40    3.40
   4  22   4    3.30    2.20
   6 -22   4   -1.50    2.90
  -6  22   4    1.20    2.90
   6 -22   4    2.20    2.00
   6 -22  -4    0.10    2.30
   6  22   4    3.00    2.10
   6  22   4    1.60    3.30
  -6 -22   4    2.50    1.90
   6 -22  -4    0.90    2.90
   8 -22   4   -7.00    2.60
  -8  22   4   -3.50    2.70
   8 -22   4    0.20    1.90
   8  22   4   -1.50    2.00
   8 -22  -4   -3.10    2.30
   8  22   4   -0.80    3.20
   8 -22  -4    0.20    3.00
 -10  22   4    2.20    2.90
  10 -22   4   -0.90    2.60
  10 -22   4   -2.40    3.00
  10 -22  -4    1.80    3.30
  10 -22  -4    0.70    2.70
  10  22   4    4.20    3.60
  12 -22   4   -0.60    2.60
  12 -22   4   -6.30    2.70
  12 -22  -4   -2.90    2.90
  12  22   4   -3.60    3.70
   1 -23   4    0.30    3.30
  -1 -23  -4    6.00    3.30
  -1  23   4    6.40    2.90
   1  23   4   10.70    3.50
   1 -23  -4    5.30    3.20
  -1 -23   4    3.80    3.20
  -3 -23  -4    2.90    2.70
   3 -23   4   -5.80    2.80
  -3  23   4    3.90    2.90
   3 -23   4   -1.70    1.70
   3 -23  -4   -0.50    3.00
  -3 -23   4   -0.40    2.50
   3  23   4    2.10    3.20
   3  23   4    1.10    2.10
  -5  23   4   -1.30    2.80
  -5 -23  -4   -2.40    3.60
   5 -23   4   -3.70    2.90
   5 -23   4   -2.70    1.80
   5  23   4   -3.70    2.30
   5 -23  -4   -3.30    3.00
   5 -23  -4   -1.20    2.30
  -5 -23   4   -1.20    2.10
   5  23   4   -1.70    2.80
  -7  23   4   -3.00    2.60
   7 -23   4   -2.00    2.00
   7 -23   4   -1.20    2.90
   7  23   4    2.30    3.60
   7  23   4   -1.80    2.20
   7 -23  -4   -0.30    2.30
   7 -23  -4   -4.20    3.40
   9 -23   4   -2.20    2.40
   9 -23   4   -3.70    2.90
  -9  23   4   -4.50    2.70
   9 -23  -4   -1.70    3.00
   9 -23  -4   -1.90    2.80
   9  23   4   -4.40    3.00
  11 -23   4    4.50    3.00
 -11  23   4    1.60    3.00
  11 -23   4   -1.30    3.30
  11 -23  -4    0.30    3.10
  11  23   4    0.90    3.30
  11 -23  -4    3.10    3.50
   0 -24   4   35.80    4.90
   0 -24  -4   52.29    6.50
   2 -24   4   -1.40    2.90
  -2  24   4    0.80    2.80
  -2 -24  -4   -0.90    3.10
   2  24   4    2.80    3.20
   2 -24  -4    1.10    3.20
  -2 -24   4   -1.30    2.80
   2  24   4    0.80    2.70
  -4 -24  -4   -1.20    2.50
  -4  24   4   -2.00    2.80
   4 -24   4   -4.60    2.80
   4 -24   4   -3.60    1.70
   4 -24  -4   -2.80    3.00
  -4 -24   4   -5.00    2.20
   4  24   4   -2.30    3.20
   4  24   4   -4.60    2.40
   6 -24   4   -1.20    3.20
  -6  24   4    1.70    2.90
   6 -24   4   -1.40    2.10
   6  24   4   -2.40    2.40
   6 -24  -4    3.50    2.90
   6  24   4   -4.40    3.50
   6 -24  -4   -1.30    3.20
  -8  24   4    5.30    3.20
   8 -24   4    3.90    2.40
   8 -24   4    9.20    3.80
   8 -24  -4   13.60    3.40
   8 -24  -4    4.60    3.50
   8  24   4    4.20    4.20
  -1 -25  -4   -1.30    3.30
   1 -25   4    2.30    3.40
  -1  25   4   -0.30    3.20
  -1 -25   4   -0.40    3.20
   1 -25  -4    2.30    3.30
   1  25   4    7.00    3.00
   1  25   4   -1.30    3.30
   3 -25   4   22.20    4.40
  -3 -25  -4   20.30    4.10
  -3  25   4   22.30    4.00
   3 -25  -4   22.10    4.70
   3  25   4   24.10    4.80
  -3 -25   4   23.40    3.90
   5 -25   4   67.19    7.90
  -5  25   4   75.89    8.50
   5 -25   4   66.79    7.60
   5 -25  -4   72.99    8.40
   5  25   4   94.09    7.80
   5  25   4   73.59    9.20
   7 -25   4    2.70    3.50
  -7  25   4   -2.90    3.90
   7 -25   4    2.40    2.60
  -7  25   4    5.80    3.10
   7 -25  -4    3.60    3.20
   7  25   4    0.00    4.30
   7  25   4   -0.10    2.60
   7 -25  -4    2.20    3.70
   0 -26  -4   -2.10    3.50
   0 -26   4   -2.00    3.30
   0  26   4    1.90    2.70
  -2  26   4   18.40    4.10
  -2 -26  -4   18.20    4.30
  -2  26   4   21.30    3.80
   2 -26   4   22.80    4.30
   2  26   4   24.90    4.70
   2 -26  -4   26.60    4.80
  -2 -26   4   23.80    4.20
  -4  26   4   10.30    3.40
   4 -26   4    9.00    3.70
  -4  26   4    1.70    3.30
   4  26   4    4.50    3.20
   4  26   4    3.00    3.90
  -4 -26   4    1.60    2.60
   4 -26  -4    4.10    3.80
  -6  26   4   19.10    4.20
  -6  26   4   23.40    4.10
   6 -26   4   19.60    4.40
   6 -26  -4   21.30    4.60
   6 -26  -4   18.90    3.80
   6  26   4   22.10    5.00
  -1  27   4    0.30    2.60
   1 -27   4   -1.40    3.10
  -1  27   4    2.80    3.10
  -1 -27  -4   -1.30    2.90
   1 -27  -4   -1.50    3.30
   1  27   4    2.30    2.90
  -1 -27   4   -2.10    3.10
   1  27   4    0.40    2.70
  -1   0   5   16.70    1.20
   1   0  -5   13.20    1.20
   1   0   5   13.70    1.10
  -1   0   5   15.30    1.30
  -1   0  -5   15.50    1.40
  -1   0   5   15.20    1.30
   1   0   5   15.10    1.00
  -1   0  -5   15.00    1.10
   1   0  -5   13.40    0.90
   1   0   5   18.10    1.70
   1   0  -5   15.30    1.20
  -3   0   5  335.17   13.40
  -3   0   5  338.77   12.80
  -3   0  -5  322.37   13.10
  -3   0   5  325.77   13.40
  -3   0  -5  382.96   13.80
   3   0  -5  332.97   13.00
  -3   0   5  344.27   12.80
   3   0   5  318.87   13.60
   3   0  -5  326.97   13.40
   3   0   5  328.47   13.20
   3   0   5  330.17   13.10
   3   0  -5  324.17   12.90
   5   0   5 1313.27   49.60
   5   0  -5 1259.57   49.80
   5   0  -5 1439.46   59.49
  -5   0  -5 1238.28   49.20
   5   0   5 1254.77   49.99
   5   0   5 1258.07   50.39
   7   0   5   23.70    1.70
   7   0   5   21.10    1.50
   7   0   5   22.10    2.50
   7   0  -5   23.00    1.30
  -7   0  -5   25.40    1.80
   9   0   5   65.09    3.20
   9   0  -5   69.09    3.10
   9   0   5   66.19    3.50
   9   0   5   62.79    4.60
  11   0   5   11.70    1.20
  11   0  -5   15.70    1.50
  11   0   5   14.40    1.90
  11   0   5   11.90    2.30
  13   0   5   71.19    3.60
  13   0   5   76.49    5.90
  13   0  -5   74.79    3.80
  13   0   5   72.79    4.10
  15   0  -5   95.59    4.70
  15   0   5   79.99    5.00
  15   0   5   85.09    6.90
  17   0   5   -0.10    2.50
  17   0   5    2.60    1.30
  19   0   5    4.20    1.60
  19   0   5    2.30    2.90
  21   0  -5   15.60    4.60
  21   0   5    5.80    3.80
   0   1  -5   20.90    1.30
   0   1   5   18.50    1.80
   0  -1   5   17.70    1.10
   0   1   5   22.10    1.30
   0   1   5   20.20    1.50
   0  -1  -5   18.50    1.40
   0  -1   5   18.20    1.30
   0  -1  -5   18.00    1.60
   0   1  -5   18.10    1.40
   0  -1   5   21.50    1.50
   2  -1   5  852.11   35.40
   2  -1   5  854.41   35.20
   2   1  -5 1044.10   36.20
   2   1  -5  963.40   36.70
  -2   1   5  882.71   35.50
   2   1  -5 1006.10   36.40
  -2   1   5  854.41   35.40
   2  -1   5  867.01   35.90
  -2  -1  -5  874.81   35.10
   2   1  -5  918.11   35.30
  -2  -1  -5  967.90   35.80
  -2   1   5  909.21   43.00
   2   1   5  936.91   35.20
   2  -1  -5  870.91   35.40
  -2  -1   5  978.30   35.50
   2  -1  -5  918.71   35.50
   2  -1  -5  879.91   35.20
  -2  -1   5  942.51   35.20
  -2   1  -5  949.51   35.40
  -2  -1   5 1049.59   46.20
  -2   1  -5  834.32   35.10
   2   1   5  881.81   35.10
   2   1   5  922.11   35.80
  -2  -1   5  913.11   35.30
   4  -1   5  806.92   30.50
  -4  -1  -5  695.53   29.80
  -4   1   5  835.62   30.00
   4   1  -5  804.02   29.90
  -4   1   5  773.42   30.00
   4  -1   5  788.62   29.90
   4  -1   5  782.22   29.90
   4   1  -5  778.52   29.80
   4   1   5  762.62   30.60
   4   1   5  770.52   29.80
   4   1   5  804.72   30.00
   4  -1  -5  755.52   29.80
  -4  -1   5  762.72   30.10
  -4   1  -5  749.03   30.00
   6  -1   5  924.71   38.90
   6  -1   5  999.60   38.10
   6   1  -5 1081.19   43.40
  -6  -1  -5  922.11   38.00
   6   1  -5 1054.99   38.10
   6  -1   5 1004.10   38.20
   6   1   5  976.40   37.90
   6   1   5 1018.80   38.20
   6   1   5  951.50   39.00
   6  -1  -5  997.50   38.40
   8  -1   5  222.88    9.60
   8  -1   5  212.78   10.70
  -8  -1  -5  237.28    9.60
   8   1  -5  235.18    9.10
   8  -1   5  230.28    9.70
   8   1   5  233.48    9.70
   8   1   5  259.77    9.40
   8  -1  -5  228.18    9.40
   8   1   5  245.18   10.90
 -10  -1  -5    1.70    0.70
  10  -1   5    0.80    0.80
  10  -1   5    0.70    0.70
  10   1  -5    1.00    0.40
  10  -1   5    0.00    1.30
  10   1   5    1.50    0.50
  10   1   5    2.20    1.50
  10  -1  -5    0.90    0.60
  10   1   5    1.50    0.70
  12  -1   5  129.49    6.40
  12   1  -5  139.09    5.90
  12  -1   5  132.19    6.10
  12  -1   5  130.89    8.10
  12   1   5  146.79    6.40
  12  -1  -5  147.19    6.20
  12   1   5  128.59    5.80
  12   1   5  138.99    8.10
  14  -1   5    1.10    1.00
  14  -1   5    0.80    0.80
  14   1  -5    0.70    0.70
  14  -1   5   -1.90    1.70
  14  -1  -5   -0.60    0.80
  14   1   5    1.00    0.90
  14   1   5    0.50    1.80
  16  -1   5  203.28   11.90
  16  -1   5  197.78    9.40
  16  -1  -5  199.28    9.10
  16   1   5  206.68   11.70
  16   1   5  206.18    9.40
  18  -1   5    6.20    1.60
  18  -1   5    4.50    3.10
  18   1   5    8.60    3.20
  18   1   5    8.30    1.60
  20   1  -5   -1.80    2.80
  20  -1   5   -0.40    1.40
  20  -1   5   -1.00    2.80
  20   1   5   -3.50    2.70
  -1   2   5   28.30    1.80
   1  -2   5   31.50    1.80
  -1   2   5   33.90    2.30
   1   2  -5   30.20    1.70
   1  -2   5   29.90    1.80
   1  -2   5   31.10    1.60
  -1  -2  -5   32.90    1.90
   1   2  -5   32.10    1.50
   1   2  -5   31.30    1.60
  -1  -2  -5   28.40    2.40
  -1   2  -5   33.80    1.70
   1  -2  -5   32.90    2.00
  -1  -2   5   30.80    1.80
  -1  -2   5   31.40    1.50
   1   2   5   29.90    1.80
  -1   2  -5   30.30    1.80
   1   2   5   32.00    1.90
  -1  -2   5   31.20    1.40
   1   2   5   31.60    2.60
   1  -2  -5   30.10    2.20
   3  -2   5  212.68    8.90
  -3  -2  -5  204.28    8.50
  -3   2   5  206.28    8.60
  -3   2   5  217.08    9.10
   3  -2   5  212.88    8.50
   3   2  -5  217.28    8.60
   3   2  -5  208.58    8.60
   3  -2   5  204.28    8.70
  -3  -2   5  203.78    8.70
   3   2   5  215.28    8.50
   3   2   5  209.18    8.60
   3   2   5  217.58    9.40
   3  -2  -5  213.58    8.60
   5  -2   5  819.62   32.80
  -5  -2  -5  801.42   31.90
   5  -2   5  828.82   32.10
  -5   2   5  820.92   32.00
   5  -2   5  809.62   32.20
  -5   2   5  861.91   31.80
   5  -2  -5  878.01   32.10
   5   2   5  846.72   33.10
  -5  -2   5  830.42   32.30
   5   2   5  837.42   32.20
   5   2   5  826.32   31.90
  -7   2   5   31.30    1.60
   7  -2   5   33.10    2.10
   7  -2   5   27.60    2.10
  -7  -2  -5   32.30    1.90
   7  -2   5   30.20    2.80
  -7   2   5   32.00    1.50
   7   2   5   28.30    2.90
   7   2   5   33.60    1.70
   7   2   5   32.70    2.10
   7  -2  -5   29.90    1.90
   9  -2   5   66.09    3.50
   9  -2   5   65.99    4.60
  -9  -2  -5   63.49    3.10
   9   2  -5   61.09    2.80
   9   2  -5   61.39    2.60
   9  -2   5   62.19    3.40
   9   2   5   63.39    4.50
   9   2   5   62.59    2.80
   9  -2  -5   61.29    3.20
   9   2   5   66.39    3.40
  11  -2   5    4.40    1.00
  11  -2   5    1.30    1.80
  11  -2   5    2.90    1.00
  11   2  -5    2.90    0.60
  11   2   5    3.50    1.80
  11  -2  -5    0.70    0.90
  11   2   5    5.30    1.00
  11   2   5    2.80    0.60
  13  -2   5  119.39    8.00
  13  -2   5  125.09    6.00
  13  -2   5  125.89    6.30
  13   2  -5  132.09    5.60
  13   2   5  132.79    6.20
  13   2   5  135.89    8.10
  13  -2  -5  134.29    6.20
  15  -2   5  140.59    9.40
  15  -2   5  148.39    7.30
  15   2   5  143.79    7.10
  15  -2  -5  144.09    7.50
  15   2   5  154.48    9.40
  15  -2  -5  156.38    7.10
  17  -2   5    0.50    2.80
  17  -2   5    3.50    1.50
  17   2   5    4.00    2.80
  17  -2  -5    3.20    1.80
  17   2   5    3.60    1.30
  19   2  -5   18.20    3.90
  19  -2   5   16.10    2.30
  19  -2   5   15.40    3.90
  19   2   5   14.30    3.70
  19   2   5   14.20    3.00
   0   3   5 3247.48  137.19
   0   3   5 3439.56  134.29
   0  -3  -5 3661.83  134.69
   0  -3   5 3077.09  134.49
   0   3  -5 3555.44  135.59
   0  -3   5 3824.22  133.39
  -2   3   5   74.89    4.00
  -2   3   5   76.99    3.60
   2   3  -5   71.99    2.90
   2  -3   5   70.69    3.20
   2   3  -5   72.19    3.10
   2   3  -5   67.39    3.50
  -2  -3  -5   73.69    3.40
   2  -3   5   73.99    3.60
   2  -3   5   70.59    3.40
   2   3   5   74.29    3.50
   2   3   5   72.09    3.40
   2  -3  -5   75.89    3.60
  -2  -3   5   72.79    3.50
   2   3   5   72.09    4.40
  -4   3   5  588.34   22.40
  -4   3   5  598.94   23.00
  -4  -3  -5  561.84   22.10
   4  -3   5  540.45   22.20
   4  -3   5  571.84   22.50
  -4  -3   5  555.84   22.40
   4   3   5  589.54   23.30
   4   3   5  596.84   22.20
   4  -3  -5  547.25   22.40
   4   3   5  579.94   22.40
  -6   3   5  383.96   14.50
   6  -3   5  372.76   14.40
  -6  -3  -5  321.87   14.00
   6  -3   5  352.66   14.60
   6   3   5  375.76   14.50
   6  -3  -5  366.16   14.50
   6   3   5  383.06   14.10
   6   3   5  353.56   15.40
  -6  -3   5  340.37   14.50
   8  -3   5  169.18    7.50
  -8   3   5  164.18    7.20
  -8  -3  -5  178.38    7.10
   8  -3   5  177.78    7.70
   8   3   5  179.18    7.60
   8   3   5  173.08    8.60
   8  -3  -5  170.98    7.50
   8   3   5  183.28    7.00
  10  -3   5  627.24   24.50
  10   3  -5  601.04   23.70
 -10   3   5  613.94   23.70
  10   3  -5  600.44   23.60
  10  -3   5  633.24   24.60
  10   3   5  637.84   24.50
  10   3   5  622.54   26.00
  10  -3  -5  628.14   24.40
  10   3   5  631.54   23.80
  12   3  -5   95.09    4.30
  12  -3   5  101.09    5.30
  12  -3   5   96.39    6.80
  12  -3   5  101.39    5.20
  12   3   5  107.89    6.90
  12   3   5  102.09    5.10
  12   3   5  100.79    4.10
  12  -3  -5  104.49    5.20
  14  -3   5   13.10    3.00
  14  -3   5   13.30    1.60
  14  -3   5   18.30    2.30
  14   3   5   14.20    2.80
  14  -3  -5   14.50    1.90
  14  -3  -5   12.60    1.60
  14   3   5   17.40    2.20
  16  -3   5   14.40    2.00
  16   3  -5   17.00    3.40
  16  -3   5   19.50    3.70
  16  -3  -5   14.50    1.90
  16   3   5   22.50    3.70
  16  -3  -5   13.50    2.20
  16   3   5   13.10    1.80
  18   3  -5   71.39    7.10
  18  -3   5   58.39    7.30
  18  -3   5   65.59    5.00
  18   3   5   61.19    6.90
  18   3   5   66.89    4.60
  20  -3   5   18.30    4.10
  20  -3   5   18.10    2.50
  20   3  -5   22.70    4.50
  20   3   5   17.10    4.20
   1  -4   5 2144.19   82.49
  -1   4   5 2007.10   84.39
   1  -4   5 2006.90   82.29
   1  -4   5 2200.38   81.79
  -1   4   5 1890.91   80.89
   1   4  -5 2324.57   81.79
  -1  -4   5 2293.97   82.99
   1   4   5 1908.71   81.59
   1  -4  -5 2037.10   82.69
  -1  -4   5 2303.17   81.49
   1   4   5 2222.38   82.59
  -3   4   5  129.69    6.00
   3  -4   5  141.19    5.80
   3  -4   5  144.89    6.10
  -3  -4  -5  137.79    5.80
  -3   4   5  134.69    6.50
   3   4   5  133.79    6.00
  -3  -4   5  128.69    5.90
   3  -4  -5  142.19    6.10
   3   4   5  128.59    6.80
  -5  -4  -5 1563.04   59.09
  -5   4   5 1551.04   58.99
   5  -4   5 1551.84   58.99
   5  -4   5 1497.85   60.09
  -5   4   5 1541.05   59.59
   5   4   5 1591.74   59.89
   5  -4  -5 1537.65   59.79
   5   4   5 1499.05   59.69
  -5  -4   5 1491.75   58.79
  -7  -4  -5  520.15   21.90
   7  -4   5  595.64   22.70
   7  -4   5  563.24   22.40
  -7   4   5  585.64   22.60
   7   4   5  581.24   23.60
  -7  -4   5  568.24   22.50
   7  -4  -5  565.74   22.50
   7   4   5  583.54   22.50
   9  -4   5  257.47   10.60
  -9  -4  -5  246.28    9.80
   9  -4   5  244.48   10.70
  -9   4   5  256.27   10.40
  -9  -4  -5  238.88   10.10
   9  -4  -5  253.17   10.50
   9   4   5  253.57   11.80
   9   4   5  253.37   10.50
 -11   4   5  389.36   15.70
  11  -4   5  407.96   16.50
  11   4  -5  375.76   15.30
 -11   4   5  414.06   15.70
  11  -4   5  393.96   16.30
  11   4  -5  390.16   15.20
  11   4   5  399.76   17.80
  11   4   5  414.16   16.20
  11  -4  -5  404.16   16.30
  13  -4   5   13.80    1.70
  13  -4   5   13.60    1.80
  13  -4  -5   16.30    2.20
  13  -4  -5   23.80    2.50
  13   4   5   21.00    2.30
  13   4   5   16.00    2.80
  15  -4   5  132.89    6.90
  15  -4   5  134.69    9.00
  15   4  -5  135.99    8.50
  15  -4   5  124.69    6.60
  15  -4  -5  124.29    7.10
  15  -4  -5  131.49    6.70
  15   4   5  138.29    8.80
  15   4   5  119.49    6.40
  17   4  -5  101.89    8.10
  17  -4   5  106.69    6.50
  17  -4   5  105.69    8.70
  17   4   5  100.39    5.70
  17   4   5  109.89    8.40
  17  -4  -5  111.59    6.20
  19   4  -5   -0.10    2.80
  19  -4   5   -1.70    2.80
  19  -4   5   -1.20    1.60
  19   4   5   -4.30    2.60
   0   5   5 1792.62   68.29
   0  -5   5 1627.84   67.59
   0   5   5 1779.32   68.09
   0  -5   5 1831.62   68.49
   2   5  -5   58.39    2.60
  -2   5   5   58.29    3.30
   2  -5   5   53.59    2.80
  -2   5   5   57.49    3.70
   2   5  -5   54.19    2.40
   2   5   5   51.39    4.00
   2  -5  -5   53.49    3.10
   2   5   5   58.39    3.10
   4   5  -5   10.90    1.30
   4  -5   5    8.10    1.20
  -4   5   5    8.10    1.10
  -4  -5  -5   10.70    1.10
   4  -5   5    6.80    0.90
  -4   5   5    8.80    1.40
   4  -5  -5    8.70    1.10
  -4  -5   5    7.90    1.00
   4   5   5    7.70    1.00
   4   5   5    7.50    1.50
   6  -5   5   12.00    1.60
   6  -5   5    9.10    1.40
   6   5  -5   11.30    1.40
  -6  -5  -5    7.10    0.80
   6   5   5    9.90    1.80
   6  -5  -5   14.40    1.70
   6   5   5   13.50    1.60
  -6  -5   5    8.90    1.10
   8  -5   5  194.48    8.20
  -8   5   5  192.98    8.40
  -8  -5  -5  175.78    7.40
   8  -5   5  184.88    8.40
   8   5   5  190.68    8.10
   8  -5  -5  190.28    8.20
   8   5   5  181.58    9.20
  -8  -5   5  180.38    8.00
 -10   5   5  260.67   10.70
  10  -5   5  244.18   10.70
  10  -5   5  246.98   10.90
  10   5  -5  244.68   11.60
  10  -5  -5  260.17   10.80
  10   5   5  242.78   10.60
  10   5   5  255.97   12.20
 -12   5   5   14.30    1.70
  12   5  -5    8.00    2.20
  12  -5   5   10.10    1.70
  12  -5   5    8.60    1.50
  12   5   5    7.90    1.30
  12  -5  -5    8.90    1.40
  12   5   5   10.80    2.50
  14  -5   5    1.70    1.20
  14  -5   5    3.10    1.30
  14   5  -5    2.40    1.90
  14   5   5    2.10    1.00
  14  -5  -5    2.50    1.20
  14   5   5    0.10    2.00
  14  -5  -5    3.10    1.60
  16   5  -5    8.10    3.10
  16  -5   5    9.10    3.30
  16  -5   5    6.00    2.00
  16  -5  -5    1.80    1.90
  16   5   5    4.20    1.40
  16   5   5    7.70    3.00
  16  -5  -5    9.20    1.80
  18   5  -5   29.90    4.30
  18  -5   5   32.40    4.30
  18  -5   5   23.70    4.50
  18   5   5   22.70    4.40
  18  -5  -5   40.30    4.30
  20   5  -5   11.00    4.00
  20  -5   5    8.60    2.40
  20  -5   5    5.40    3.40
  20   5   5    7.00    3.50
  -1   6   5 2344.97   92.59
   1  -6   5 2592.34   94.19
   1   6  -5 2551.44   92.19
  -1   6   5 2211.58   92.99
   1  -6   5 2646.84   92.89
   1  -6   5 2175.68   92.89
  -1  -6   5 2550.54   92.09
   1   6   5 2435.16   94.59
   1  -6  -5 2116.99   92.89
  -1  -6   5 2537.65   92.49
   1   6   5 2312.27   92.79
   3  -6   5  671.43   26.50
   3   6  -5  681.73   25.50
   3   6  -5  723.33   26.00
  -3   6   5  619.04   26.90
  -3   6   5  671.33   26.50
   3  -6   5  657.73   26.00
  -3  -6   5  644.24   26.20
   3   6   5  687.73   26.30
   3   6   5  673.53   27.40
   3  -6  -5  662.53   26.40
   5  -6   5  301.47   12.20
  -5   6   5  293.17   13.20
   5  -6   5  317.77   12.70
  -5  -6  -5  285.67   12.00
   5   6  -5  295.27   12.30
  -5   6   5  305.97   12.70
   5   6   5  297.47   12.30
   5  -6  -5  319.97   12.50
   5   6   5  288.37   13.40
  -5  -6   5  282.97   12.20
   7  -6   5 1059.29   42.20
   7  -6   5 1163.48   42.00
  -7   6   5 1156.48   42.40
   7   6  -5 1093.19   42.20
  -7  -6  -5 1026.80   41.20
   7  -6  -5 1062.49   42.10
   7   6   5 1069.59   43.10
  -7  -6   5 1061.89   41.80
   7   6   5 1049.79   41.90
   9   6  -5  158.78    7.70
  -9   6   5  167.08    7.50
   9  -6   5  157.18    7.50
   9  -6   5  157.68    7.20
   9   6   5  148.69    8.40
   9   6   5  161.38    7.20
  -9  -6   5  143.19    6.90
  11  -6   5 1387.76   54.19
  11  -6   5 1400.66   53.99
  11   6  -5 1406.76   54.89
 -11   6   5 1351.66   53.89
  11   6   5 1415.46   53.79
  11   6   5 1425.86   55.59
  11  -6  -5 1375.26   54.09
  13  -6   5   57.59    4.20
  13  -6   5   57.69    4.00
 -13   6   5   52.09    3.90
  13   6  -5   55.09    4.90
  13  -6  -5   55.69    4.70
  13   6   5   60.99    3.70
  13  -6  -5   61.39    4.20
  13   6   5   54.59    5.50
  15   6  -5   11.30    2.70
  15  -6   5    8.80    1.80
  15  -6  -5    8.50    1.80
  15   6   5    8.50    2.90
  15  -6  -5    6.60    2.00
  17  -6   5  112.59    8.70
  17   6  -5   96.39    8.30
  17  -6   5  103.29    6.30
  17   6   5   82.59    8.20
  17  -6  -5   90.69    6.80
  17  -6  -5   96.19    6.20
  19  -6   5   14.90    3.80
  19  -6   5   12.50    2.40
  19   6  -5   14.00    3.60
  19  -6  -5   14.50    2.50
  19   6   5   11.60    3.70
   0   7  -5 1570.94   59.49
   0  -7   5 1474.65   59.79
   0  -7   5 1626.84   59.49
   0  -7   5 1595.74   59.49
   0   7   5 1467.65   59.39
   0   7   5 1520.45   60.29
   2   7  -5   54.79    2.70
   2  -7   5   51.09    2.70
  -2   7   5   46.80    3.60
   2  -7   5   55.39    2.80
   2  -7   5   53.59    3.30
  -2   7   5   52.49    3.30
   2   7   5   48.60    3.20
   2   7   5   51.99    4.10
  -2  -7   5   54.29    2.60
  -2  -7   5   55.39    3.20
   2  -7  -5   51.09    3.20
  -4   7   5   84.59    4.70
   4   7  -5   93.09    4.10
   4  -7   5   87.29    4.60
   4  -7   5   86.89    4.10
  -4   7   5   73.09    5.00
  -4  -7   5   79.09    4.20
   4   7   5   89.89    5.60
   4  -7  -5   86.39    4.60
   4   7   5   76.19    4.30
  -6  -7  -5   32.40    1.90
   6  -7   5   30.50    2.90
  -6   7   5   28.80    2.90
   6   7  -5   34.30    2.50
   6  -7   5   32.00    2.50
  -6   7   5   22.60    3.20
   6  -7  -5   30.40    2.70
   6   7   5   27.90    2.40
  -6  -7   5   28.30    2.20
   6   7   5   28.90    3.20
   8  -7   5  327.57   13.70
   8   7  -5  338.77   13.70
  -8  -7  -5  309.37   12.40
   8  -7   5  332.77   13.30
  -8  -7  -5  299.67   12.30
  -8   7   5  319.67   13.70
   8  -7  -5  311.17   13.40
   8   7   5  319.17   13.20
   8   7   5  333.47   14.60
  -8  -7   5  300.27   13.00
  10  -7   5  396.96   16.40
 -10   7   5  392.76   16.60
  10   7  -5  412.56   17.00
  10  -7   5  393.26   16.60
  10   7   5  400.36   16.20
  10  -7  -5  374.66   16.40
 -10  -7   5  389.06   15.90
  10   7   5  414.46   17.90
  12  -7   5   -0.30    1.00
  12  -7   5   -1.20    1.20
 -12   7   5   -1.20    1.00
  12   7  -5   -1.40    1.30
  12  -7  -5   -0.30    1.40
  12   7   5   -2.80    1.60
  12   7   5   -0.80    0.80
  12  -7  -5   -1.60    1.00
  14  -7   5   22.80    2.90
  14  -7   5   17.50    2.20
  14   7  -5   18.00    3.10
  14   7   5   14.60    1.70
  14   7   5   14.50    3.10
  14  -7  -5   18.00    2.50
  14  -7  -5   16.20    2.10
  16  -7   5   19.20    2.50
  16   7  -5   19.70    3.40
  16  -7   5   18.30    2.40
  16  -7  -5   17.90    2.50
  16  -7  -5   20.80    2.80
  16   7   5   17.10    3.70
  18   7  -5   68.19    6.90
  18  -7   5   69.59    7.60
  18  -7   5   66.99    5.20
  18   7   5   51.59    7.30
  18  -7  -5   67.19    5.60
  20  -7   5   13.20    3.90
  20   7  -5   11.80    3.80
  20  -7   5    9.40    2.30
  20  -7  -5    9.50    2.60
  20   7   5   10.10    4.30
   1  -8   5   23.20    1.90
   1  -8   5   20.40    2.30
   1  -8   5   24.70    1.70
  -1   8   5   24.60    2.40
  -1   8   5   26.30    2.90
   1   8  -5   21.20    1.50
   1  -8  -5   21.70    2.30
  -1  -8   5   21.80    1.70
  -1  -8   5   24.60    1.50
   1   8   5   23.10    3.00
  -1  -8   5   27.60    2.30
   1   8   5   24.40    2.30
   3  -8   5   39.10    2.40
  -3   8   5   37.80    3.30
   3  -8   5   35.70    2.80
  -3   8   5   36.20    3.00
   3   8  -5   42.80    2.50
   3   8   5   40.30    3.70
   3  -8  -5   38.40    2.80
   3   8   5   36.00    2.70
  -3  -8   5   40.20    2.40
  -3  -8   5   37.30    2.60
  -5   8   5  392.36   16.90
  -5   8   5  408.16   16.50
   5   8  -5  397.66   15.80
   5  -8   5  388.96   16.30
   5  -8   5  382.26   15.80
   5  -8  -5  369.96   16.10
   5   8   5  377.66   15.90
   5   8   5  400.86   17.20
  -5  -8   5  389.16   15.80
  -7  -8  -5    3.00    0.70
   7  -8   5    0.00    1.20
  -7  -8  -5    3.10    0.60
  -7   8   5   -0.40    1.20
   7   8  -5    2.70    1.00
   7  -8   5    0.80    0.80
  -7  -8   5    2.40    0.80
   7   8   5    1.10    0.90
   7  -8  -5    1.40    1.00
   7   8   5   -0.40    1.50
   9  -8   5   25.50    2.40
   9   8  -5   26.70    2.70
  -9   8   5   24.80    3.00
   9  -8   5   25.00    2.80
   9  -8  -5   26.60    2.80
  -9  -8   5   19.80    2.00
   9   8   5   20.30    2.40
   9   8   5   19.60    2.70
  11  -8   5   11.30    2.00
  11   8  -5   15.80    2.40
 -11   8   5   13.90    2.00
  11  -8   5   13.40    1.80
  11  -8  -5   13.40    1.80
  11   8   5   13.40    2.70
  11  -8  -5    9.30    2.30
  11   8   5   11.50    1.60
  13   8  -5   26.50    3.80
  13  -8   5   29.70    3.40
 -13   8   5   17.40    2.10
  13  -8   5   28.20    3.40
  13   8   5   29.90    2.70
  13  -8  -5   22.10    2.80
  13   8   5   21.90    3.40
  13  -8  -5   19.80    2.40
  15   8  -5   54.59    5.80
  15  -8   5   52.99    4.50
  15  -8   5   48.80    4.30
  15  -8  -5   54.29    4.80
  15  -8  -5   53.19    5.00
  17   8  -5    3.20    2.80
  17  -8   5    3.70    1.90
  17  -8  -5    2.80    2.00
  17  -8  -5    3.80    2.00
  17   8   5   -1.00    3.10
  19  -8   5   -1.00    1.70
  19  -8   5   -1.30    2.80
  19   8  -5   -3.40    2.60
  19   8   5   -2.90    3.00
  19  -8  -5   -4.40    1.90
   0   9   5  129.49    6.30
   0   9   5  135.79    7.20
   0  -9   5  127.49    5.70
   0  -9   5  125.29    5.80
   0   9  -5  124.09    5.50
   0  -9   5  130.09    6.40
   2  -9   5    0.90    0.50
  -2   9   5    0.80    1.10
   2   9  -5    0.40    0.60
  -2   9   5   -0.30    0.80
   2  -9   5   -0.30    0.80
   2  -9   5    0.20    0.60
   2   9   5    0.00    1.20
   2  -9  -5    0.30    0.70
  -2  -9   5    0.40    0.50
   2   9   5    0.60    0.80
  -2  -9   5    0.60    0.70
   4  -9   5   27.70    2.60
   4  -9   5   24.70    2.10
  -4   9   5   22.00    2.80
  -4   9   5   25.90    2.70
   4   9  -5   26.40    2.20
  -4  -9   5   22.40    2.30
   4  -9  -5   24.10    2.40
   4   9   5   25.20    3.40
   4   9   5   18.40    2.40
   6  -9   5   10.70    1.80
  -6   9   5   11.20    1.90
  -6  -9  -5   17.60    1.80
   6  -9   5   10.60    1.40
  -6   9   5   16.30    2.30
   6  -9  -5   11.00    1.70
   6   9   5   13.60    2.30
  -6  -9   5   10.40    1.40
   6   9   5   12.50    1.50
  -8  -9  -5    2.80    0.50
  -8  -9  -5    2.60    0.60
   8  -9   5    3.50    1.00
  -8   9   5    0.10    1.20
   8   9  -5    2.40    1.10
   8  -9   5    2.20    1.20
  -8  -9   5    2.20    0.90
   8   9   5    0.90    0.90
   8  -9  -5    0.90    1.00
   8   9   5   -0.40    1.50
  10  -9   5   29.30    3.10
 -10   9   5   22.10    2.50
  10  -9   5   22.00    2.60
  10   9  -5   30.30    3.40
  10  -9  -5   19.90    2.90
  10   9   5   25.40    3.30
  10   9   5   23.50    2.60
 -10  -9   5   17.30    1.80
  10  -9  -5   23.10    2.90
  12  -9   5    3.40    1.30
  12   9  -5    5.10    1.90
 -12   9   5    2.80    1.50
  12  -9   5    4.20    1.60
  12  -9  -5    6.70    2.10
  12   9   5    6.10    2.30
  12   9   5    5.70    1.20
  12  -9  -5    2.60    1.50
 -14   9   5   -2.30    1.20
  14   9  -5   -1.20    1.70
  14  -9   5   -1.80    1.40
  14  -9   5   -1.20    1.30
  14   9   5   -2.80    2.30
  14  -9  -5   -3.00    1.40
  14  -9  -5   -1.10    1.50
  14   9   5   -1.50    1.00
  16   9  -5   -1.80    2.30
  16  -9  -5   -3.50    1.90
  16   9   5   -4.00    2.60
  18   9  -5   -0.60    2.70
  18  -9   5    1.20    2.00
  18  -9  -5   -1.20    2.00
  18   9   5    0.30    2.90
   1 -10   5   20.10    1.80
  -1  10   5   14.90    1.80
   1 -10   5   17.70    1.80
   1  10  -5   18.10    1.60
  -1  10   5   15.30    2.20
   1 -10   5   12.40    1.70
   1 -10  -5   19.30    2.20
  -1 -10   5   18.20    1.90
   1  10   5   14.20    2.30
  -1 -10   5   18.20    1.50
   1  10   5   13.30    1.70
  -1 -10   5   18.50    2.20
  -1  10  -5   18.20    1.60
  -3  10   5   25.60    3.20
   3 -10   5   31.10    2.50
  -3  10   5   32.30    3.30
   3 -10   5   32.20    3.00
   3  10  -5   35.70    2.50
  -3 -10   5   34.40    2.40
   3  10   5   36.00    3.80
   3  10   5   32.90    2.80
  -3 -10   5   36.90    2.80
   3 -10  -5   33.30    3.10
   5 -10   5   44.20    3.10
  -5  10   5   37.00    3.80
   5  10  -5   54.49    3.30
  -5  10   5   49.90    4.00
  -5 -10  -5   49.20    3.20
   5 -10   5   41.30    3.70
  -5 -10   5   41.80    3.10
   5  10   5   51.39    4.50
   5 -10  -5   41.80    3.50
   5  10   5   41.60    3.30
  -7  10   5    2.60    1.80
   7  10  -5    3.00    1.10
  -7 -10  -5    3.70    0.80
   7 -10   5   -0.10    1.50
  -7  10   5   -1.20    1.40
   7 -10   5    3.20    1.00
   7 -10  -5    2.60    1.30
   7  10   5    3.60    1.00
   7 -10  -5    3.20    1.50
  -7 -10   5    5.00    1.00
   7  10   5    2.10    1.80
   9 -10   5   -2.80    1.30
  -9 -10  -5    1.80    0.50
  -9  10   5   -2.80    1.30
   9 -10   5    0.30    1.00
   9  10  -5    1.80    1.20
  -9 -10   5   -2.10    0.80
   9  10   5   -2.10    0.90
   9  10   5   -1.40    1.50
   9 -10  -5   -1.20    1.30
 -11  10   5    8.60    1.90
  11 -10   5    8.50    2.10
  11 -10   5    9.00    1.70
  11  10  -5   10.70    2.10
  11 -10  -5   11.70    2.30
  11 -10  -5    9.20    1.80
  11  10   5   11.60    1.50
  11  10   5   10.90    2.60
 -13  10   5   -1.80    1.50
  13  10  -5   -0.50    1.60
  13 -10   5   -3.30    1.50
  13 -10   5   -3.90    1.70
  13 -10  -5    0.10    1.80
  13  10   5   -1.30    2.10
  13  10   5    1.60    1.10
  13 -10  -5   -3.00    1.50
  15 -10   5    2.20    1.90
  15  10  -5    5.50    2.50
  15 -10   5    2.30    2.10
  15 -10  -5    0.30    2.10
  15  10   5    5.70    2.80
  15 -10  -5    4.60    1.80
  17 -10   5   -5.20    1.90
  17  10  -5   -2.70    2.10
  17 -10  -5   -5.00    1.90
  17  10   5   -3.90    2.60
  19 -10   5   -0.30    2.40
  19  10  -5   -0.60    2.80
  19 -10  -5   -0.50    2.20
  19  10   5   -2.70    2.80
   0 -11   5   35.70    2.70
   0  11  -5   36.70    2.30
   0 -11   5   33.30    2.40
   0 -11   5   27.30    3.00
   0  11   5   38.20    3.90
   0  11   5   31.10    3.30
  -2  11   5    1.20    1.30
  -2  11   5   -0.70    1.00
   2 -11   5   -1.40    1.10
  -2 -11  -5    0.00    1.10
   2  11  -5    1.90    0.80
   2 -11   5    0.20    0.80
   2 -11  -5    0.60    0.90
  -2 -11   5    0.20    1.10
   2  11   5    0.10    1.00
  -2 -11   5    1.90    0.80
   2  11   5    1.30    1.50
  -4  11   5    0.80    1.30
   4 -11   5   -2.60    1.00
   4 -11   5   -0.10    0.80
  -4 -11  -5   -1.00    0.90
   4  11  -5   -0.40    0.90
   4 -11  -5   -2.50    0.90
   4  11   5   -1.00    1.30
   4  11   5   -2.00    0.90
  -4 -11   5   -2.20    0.80
  -6  11   5    0.20    1.60
   6 -11   5   -3.40    1.40
   6 -11   5    0.50    1.00
  -6 -11  -5    1.60    1.00
   6  11  -5    3.60    1.30
   6  11   5    3.20    1.10
  -6 -11   5    2.70    1.00
   6 -11  -5   -1.20    1.10
   6  11   5    0.60    1.80
   6 -11  -5   -0.20    1.50
   8  11  -5    6.00    1.60
   8 -11   5    2.20    1.50
   8 -11   5    4.30    1.30
  -8  11   5    3.90    1.70
  -8 -11  -5    4.80    0.90
   8  11   5    2.60    2.00
   8 -11  -5    3.80    2.00
   8 -11  -5    4.80    1.50
   8  11   5    3.20    1.20
  -8 -11   5    4.60    1.10
  10  11  -5   14.30    2.10
  10 -11   5    7.30    2.10
  10 -11   5   11.90    1.80
 -10  11   5   11.80    2.20
  10  11   5   13.20    1.60
  10 -11  -5   10.70    2.40
  10 -11  -5    9.30    1.80
  10  11   5   12.80    2.70
 -10 -11   5   12.00    1.40
  12 -11   5   -4.10    1.50
  12  11  -5   -2.90    1.60
  12  11   5    0.00    0.90
  12  11   5   -2.60    2.00
  14 -11   5   -1.40    1.50
  14 -11   5   -1.70    1.70
  14  11  -5   -2.20    1.90
 -14  11   5   -1.60    1.40
  14 -11  -5   -0.20    1.70
  14  11   5   -1.30    2.50
  14 -11  -5   -0.40    1.80
  16  11  -5   -2.50    2.10
  16 -11  -5   -2.60    1.80
  16  11   5   -1.80    2.30
  18 -11   5   -4.70    2.00
  18  11  -5   -1.40    2.60
  18 -11  -5   -2.20    2.10
  18 -11  -5   -0.70    2.00
  18  11   5   -0.10    3.00
  -1 -12  -5   -1.30    1.30
  -1  12   5   -2.40    1.10
   1  12  -5   -1.70    0.70
  -1  12   5    0.20    1.40
   1  12   5   -1.60    1.60
   1 -12  -5   -2.60    1.30
  -1  12  -5   -0.50    0.80
  -3  12   5    2.50    1.60
   3 -12   5    1.30    0.90
  -3 -12  -5    0.40    1.10
   3  12  -5   -1.00    1.00
   3 -12   5    0.50    1.30
   3 -12  -5    2.00    1.20
   3 -12  -5   -0.40    1.40
  -3 -12   5    0.00    1.20
   3  12   5    1.50    1.10
   3  12   5   -0.10    1.80
   5 -12   5   -3.20    1.20
   5  12  -5   -1.50    1.00
  -5  12   5   -0.60    1.40
   5  12   5   -1.10    1.70
   5  12   5   -1.60    1.00
  -7 -12  -5    5.80    1.20
   7  12  -5    6.80    1.60
   7 -12   5    4.20    1.40
  -7  12   5    2.20    1.90
   7 -12   5    4.10    1.70
  -7  12   5    1.20    1.70
   7  12   5    4.80    2.20
   7  12   5    4.50    1.30
   7 -12  -5    4.90    1.50
   7 -12  -5    4.40    2.00
  -7 -12   5    4.90    1.30
   9  12  -5    2.30    1.50
   9 -12   5    1.00    1.20
   9 -12   5    0.40    1.60
  -9  12   5    2.30    1.60
   9 -12  -5    1.40    1.90
   9  12   5    2.40    1.20
   9 -12  -5    1.80    1.40
   9  12   5    3.30    2.30
  -9 -12   5    1.30    1.00
 -11  12   5    1.50    1.80
  11  12  -5   -0.10    1.90
  11 -12   5    0.00    1.80
  11 -12   5    0.30    1.50
  11 -12  -5    3.80    1.80
  11  12   5    4.10    2.60
  11 -12  -5   -3.20    2.00
  13 -12   5    0.70    1.90
  13  12  -5    1.30    2.00
 -13  12   5    3.20    1.80
  13 -12   5    1.00    1.70
  13  12   5    2.80    2.40
  13 -12  -5    0.60    2.30
  13  12   5    3.00    1.40
  13 -12  -5    0.70    1.50
  15 -12   5   -4.00    1.80
  15  12  -5   -1.60    2.20
  15 -12   5   -0.40    2.00
  15 -12  -5    1.60    2.00
  15  12   5    0.30    2.50
  17  12  -5   -0.90    2.30
  17 -12   5   -3.20    2.00
  17 -12   5   -4.60    2.10
  17 -12  -5   -0.10    2.10
  17  12   5    0.10    2.70
  17 -12  -5   -2.90    2.30
   0  13  -5    2.30    1.30
  -2  13   5   -2.10    1.50
  -2 -13  -5   -1.30    1.30
   2 -13   5   -3.10    1.30
   2  13   5   -2.10    1.00
  -2 -13   5   -0.80    1.30
   2 -13  -5   -0.50    1.10
   2 -13  -5   -1.50    1.40
  -4 -13  -5   -1.50    1.20
   4 -13   5    0.30    1.40
   4 -13   5   -1.20    1.10
  -4  13   5    2.80    1.70
   4  13  -5   -1.50    1.20
   4 -13  -5    1.60    1.20
   4  13   5    0.20    1.90
   4 -13  -5   -0.90    1.60
  -4 -13   5   -3.50    1.20
  -6  13   5   -0.50    1.50
   6 -13   5   -1.60    1.00
   6 -13   5   -1.40    1.40
   6  13  -5    1.40    1.30
  -6  13   5    0.70    1.60
  -6 -13  -5   -1.10    1.10
   6  13   5   -0.40    1.80
   6 -13  -5   -0.40    1.40
   6  13   5   -1.70    1.20
  -6 -13   5   -0.10    1.20
   6 -13  -5   -4.00    1.60
  -8 -13  -5   21.90    2.30
  -8  13   5   16.10    2.40
  -8  13   5   17.00    3.00
   8 -13   5   22.30    2.90
   8 -13   5   16.50    2.10
   8  13  -5   17.40    2.50
  -8 -13   5   14.00    1.90
   8  13   5   14.80    1.90
   8 -13  -5   14.40    2.80
   8 -13  -5   13.60    2.20
   8  13   5   19.40    3.20
 -12  13   5    3.40    2.00
  12 -13   5    4.10    1.90
  12 -13   5    3.20    2.20
  12  13  -5    1.40    2.00
  12  13   5    2.80    1.30
  12 -13  -5    4.60    1.90
  12  13   5    4.20    2.80
  12 -13  -5    4.40    2.40
  14 -13   5    1.20    2.10
 -14  13   5    2.30    1.80
  14 -13   5    2.90    1.90
  14  13  -5   -0.40    1.90
  14 -13  -5    0.90    2.00
  14 -13  -5    3.70    2.50
  14  13   5    4.30    3.10
  16 -13   5   -4.00    2.00
  16  13  -5   -4.00    2.30
  16  13   5   -1.70    2.60
  16 -13  -5   -2.30    1.90
  16 -13  -5   -4.20    2.00
  18  13  -5    9.10    3.10
  18 -13   5    6.90    3.00
  18 -13   5   13.40    2.80
  18 -13  -5    9.70    2.80
  18 -13  -5    9.00    2.90
  18  13   5   13.00    3.80
  -1 -14  -5    0.60    1.60
   1 -14   5    0.70    1.00
   1  14  -5   -0.90    1.10
  -1  14   5    1.40    1.90
   1 -14   5    2.20    1.60
   1 -14  -5    0.00    1.70
   1  14   5   -2.40    2.10
  -1  14  -5    1.60    1.10
   1  14   5    2.90    1.40
  -1 -14   5    0.50    1.40
  -3 -14  -5   -1.00    1.50
   3 -14   5    1.90    1.20
   3 -14   5    0.40    1.50
  -3  14   5    0.70    1.80
   3  14  -5    1.90    1.20
   3  14   5   -0.10    1.40
   3  14   5    0.30    2.10
   3 -14  -5   -0.20    2.00
   3 -14  -5   -0.70    1.50
  -3 -14   5    1.30    1.40
   5 -14   5    0.40    1.00
   5 -14   5   -1.30    1.20
  -5 -14  -5   -1.70    1.00
   5  14  -5   -1.60    1.10
  -5  14   5   -2.60    1.40
   5 -14  -5   -1.40    1.10
  -5 -14   5   -0.30    1.10
   5  14   5   -3.60    2.00
   5 -14  -5   -1.50    1.40
   5  14   5   -2.20    1.00
  -7  14   5   -3.40    1.90
  -7  14   5    1.60    1.60
  -7 -14  -5    0.00    1.00
   7 -14   5   -0.20    1.20
   7  14  -5    0.70    1.60
   7 -14   5   -1.30    1.60
  -7 -14   5   -0.80    1.30
   7 -14  -5   -0.20    1.50
   7  14   5   -5.00    2.10
   7 -14  -5    0.50    1.90
   7  14   5   -2.30    1.20
   9 -14   5    3.30    1.50
   9 -14   5    2.50    1.70
  -9  14   5    0.90    1.60
   9  14  -5   -0.30    1.70
   9  14   5   -1.50    1.20
   9  14   5   -6.70    2.50
  -9 -14   5   -1.40    1.10
   9 -14  -5    2.30    1.50
   9 -14  -5    3.30    2.00
  11  14  -5    0.20    1.90
  11 -14   5    0.10    1.80
  11 -14   5    0.80    2.10
 -11  14   5   -0.30    2.00
  11  14   5    1.50    1.40
  11 -14  -5   -3.10    2.30
  11  14   5    2.90    2.90
  11 -14  -5    0.60    1.80
  13  14  -5   -2.50    2.00
 -13  14   5   -0.80    1.80
  13 -14   5   -0.70    1.90
  13 -14   5   -1.40    2.10
  13 -14  -5   -1.10    1.60
  13 -14  -5   -1.80    2.10
  13  14   5   -3.30    2.60
  15 -14   5   -2.70    2.00
  15 -14   5   -1.50    1.80
 -15  14   5   -1.00    1.70
  15  14  -5   -4.90    2.10
  15 -14  -5   -2.80    1.90
  15 -14  -5   -0.90    2.10
  15  14   5   -6.10    2.90
  17 -14   5   -0.60    2.40
  17 -14   5    0.00    2.40
  17  14  -5   -1.20    2.50
  17  14   5   -2.60    3.50
  17 -14  -5   -0.30    2.20
  17 -14  -5   -2.50    2.00
   0  15  -5    2.70    1.10
   0  15   5    1.40    1.90
   0 -15   5   -0.70    1.70
   0 -15   5    0.70    1.00
   0 -15  -5   -1.30    1.70
   2 -15   5    3.90    1.90
   2 -15   5    3.40    1.30
  -2  15   5    4.70    2.10
   2  15  -5    5.50    1.40
  -2 -15  -5    3.20    1.90
   2 -15  -5    4.10    1.60
   2 -15  -5    2.40    2.20
  -2 -15   5    2.90    1.60
   2  15   5    3.20    2.20
  -2  15  -5    5.00    1.40
   2  15   5    4.00    1.60
  -4 -15  -5   -1.00    1.30
   4 -15   5    1.50    1.20
   4 -15   5   -0.20    1.70
   4  15  -5   -1.40    1.40
  -4  15   5    1.00    1.80
   4 -15  -5   -2.80    1.80
   4 -15  -5    0.00    1.40
   4  15   5   -3.80    2.10
   4  15   5    0.90    1.20
  -4 -15   5    0.70    1.50
   6  15  -5    5.90    1.90
  -6 -15  -5    4.60    1.60
  -6  15   5   -1.90    2.40
   6 -15   5    6.70    1.70
   6 -15   5    6.40    2.10
   6 -15  -5    4.40    2.50
   6  15   5    3.50    3.00
   6 -15  -5    3.20    1.80
   6  15   5    5.70    1.70
  -6 -15   5    8.10    1.80
  -8  15   5   12.20    2.40
   8 -15   5   12.70    2.10
   8  15  -5   15.50    2.60
  -8 -15  -5   14.20    2.60
   8 -15   5   14.60    2.70
  -8  15   5   14.80    3.20
   8  15   5   16.30    3.40
  -8 -15   5   15.40    2.00
   8 -15  -5   16.40    3.00
   8 -15  -5   14.80    2.50
   8  15   5   11.80    2.00
  10 -15   5    2.60    1.80
 -10  15   5    1.00    2.10
  10 -15   5    3.30    2.10
  10  15  -5   -0.30    1.90
  10  15   5   -3.70    2.70
  10 -15  -5    1.70    1.80
  10 -15  -5    0.30    2.40
  10  15   5   -1.70    1.40
 -12  15   5   -0.60    2.10
  12  15  -5   -0.20    2.00
  12 -15   5    1.10    1.80
  12 -15   5    0.10    2.20
  12  15   5   -5.20    2.60
  12 -15  -5   -0.60    2.50
  12 -15  -5   -2.00    2.00
  14  15  -5   -4.60    2.00
 -14  15   5   -2.00    1.90
  14 -15   5   -1.70    2.20
  14 -15   5   -0.30    2.00
  14  15   5   -1.50    3.10
  14 -15  -5   -3.00    2.10
  14 -15  -5    0.70    2.60
  16 -15   5    5.50    2.90
  16 -15   5    6.90    2.50
  16  15  -5    4.20    2.60
  16 -15  -5    3.40    2.70
  16  15   5    7.10    3.50
  16 -15  -5    4.90    2.60
   1 -16   5    6.30    2.00
  -1  16   5    0.90    2.30
  -1 -16  -5    9.60    2.20
   1 -16   5    4.00    1.40
  -1  16  -5    4.00    1.50
   1  16   5    0.70    2.60
  -1 -16   5    6.00    2.00
   1  16   5    5.60    1.80
   1 -16  -5   11.70    2.40
  -3 -16  -5    3.30    1.60
   3 -16   5    3.80    1.40
  -3  16   5    1.40    2.30
   3 -16   5    3.20    1.90
   3  16  -5    0.90    1.50
  -3 -16   5    3.50    1.80
   3  16   5    2.30    1.60
   3  16   5   -0.40    2.60
   3 -16  -5    4.10    1.70
   3 -16  -5    4.90    2.10
   5  16  -5   99.49    6.20
  -5 -16  -5   81.39    5.90
   5 -16   5   96.89    6.70
  -5  16   5   87.79    7.10
   5 -16   5   96.79    5.80
   5 -16  -5   88.59    6.40
   5  16   5   86.49    6.10
  -5 -16   5   91.49    6.10
   5 -16  -5  104.39    7.70
   5  16   5  101.99    7.80
  -7  16   5    1.10    1.80
  -7 -16  -5    2.90    1.40
   7  16  -5    1.20    1.70
  -7  16   5    0.10    2.20
   7 -16   5    0.60    2.00
   7 -16   5    4.40    1.80
   7  16   5    3.40    1.60
   7  16   5    0.20    2.50
   7 -16  -5    1.90    2.20
  -7 -16   5    3.30    1.50
   7 -16  -5    2.40    1.80
   9 -16   5   10.00    2.10
   9  16  -5   13.40    2.60
  -9  16   5    9.40    2.50
   9 -16   5    8.80    2.60
   9  16   5   12.70    3.50
   9  16   5    8.20    2.00
   9 -16  -5    9.60    2.90
   9 -16  -5    9.00    2.30
  11 -16   5    1.90    2.40
  11  16  -5    1.40    2.20
 -11  16   5    0.40    2.50
  11 -16   5    0.50    1.80
  11 -16  -5    4.20    2.80
  11  16   5    2.20    3.30
  11 -16  -5   -1.50    2.30
  11  16   5    1.90    1.60
 -13  16   5   -5.20    2.10
  13 -16   5    2.40    2.00
  13 -16   5    1.10    2.20
  13  16  -5    1.30    2.30
  13 -16  -5    0.90    2.90
  13 -16  -5   -4.30    2.30
  13  16   5    1.40    2.90
  15  16  -5   17.80    3.50
  15 -16   5   16.40    3.20
 -15  16   5   11.60    2.80
  15 -16   5   18.40    3.20
  15 -16  -5   17.00    3.20
  15 -16  -5   14.60    3.40
  15  16   5   19.20    4.10
   0  17   5   13.90    2.90
   0 -17   5   12.80    2.60
   0 -17  -5   11.50    2.80
   0 -17   5   11.50    1.70
   0  17  -5   18.70    2.60
  -2  17   5    1.40    2.10
   2  17  -5    2.90    1.30
   2 -17   5   -0.80    2.00
  -2 -17  -5    1.20    1.80
   2 -17   5    0.40    1.20
  -2 -17   5    2.00    1.80
  -2  17  -5    2.80    1.30
   2  17   5    2.00    1.50
   2  17   5    2.00    2.30
   2 -17  -5    2.50    2.10
   4 -17   5    0.30    1.40
  -4  17   5   -1.00    2.00
   4  17  -5   -1.20    1.40
  -4 -17  -5   -1.20    1.50
   4 -17   5   -0.90    1.70
   4  17   5   -0.40    1.30
   4  17   5   -2.80    2.20
   4 -17  -5    0.80    1.50
  -4 -17   5    0.00    1.30
   4 -17  -5   -0.30    2.10
  -6  17   5   -3.70    2.60
   6 -17   5   -1.90    2.00
   6 -17   5    1.00    1.70
   6  17  -5   -3.60    1.70
  -6 -17  -5    0.80    1.40
   6 -17  -5   -0.50    2.30
  -6 -17   5    1.50    1.60
   6 -17  -5   -1.50    1.80
   6  17   5   -1.50    2.50
   6  17   5   -1.50    1.60
   8 -17   5    3.90    2.40
   8 -17   5    2.30    1.90
   8  17  -5    5.10    2.00
  -8  17   5    2.40    2.40
  -8  17   5    5.20    3.00
   8 -17  -5    5.70    2.70
  -8 -17   5    5.70    1.70
   8  17   5    2.20    1.80
   8  17   5    5.30    3.00
   8 -17  -5    4.50    2.00
 -10  17   5    1.80    2.40
  10 -17   5   -1.40    2.10
  10  17  -5   -1.10    2.10
  10 -17   5   -0.30    2.30
  10  17   5   -3.40    2.80
  10 -17  -5    0.10    2.00
  10 -17  -5   -3.30    2.40
  10  17   5   -4.50    1.60
  12 -17   5   -3.50    2.20
 -12  17   5   -1.40    2.30
  12 -17   5   -3.90    1.80
  12  17  -5   -2.30    2.10
  12 -17  -5   -0.20    1.90
  12  17   5   -1.20    3.20
  12 -17  -5   -3.60    2.60
  14 -17   5   -2.20    2.00
 -14  17   5   -3.00    2.20
  14 -17   5   -2.50    2.20
  14 -17  -5    0.20    2.20
  14 -17  -5   -0.70    2.60
  14  17   5   -1.30    3.20
  16 -17   5    2.50    3.00
  16 -17   5    6.00    2.80
  16  17   5    4.40    3.50
  16 -17  -5    1.10    3.10
  16 -17  -5    7.50    3.00
  -1  18   5   38.30    5.20
   1 -18   5   39.10    3.60
  -1 -18  -5   28.30    3.70
   1  18  -5   41.90    3.60
   1 -18   5   30.30    3.70
   1  18   5   38.60    4.30
  -1  18  -5   34.90    3.40
   1  18   5   32.70    4.30
   1 -18  -5   30.50    4.20
  -1 -18   5   26.70    3.60
  -3 -18  -5   -3.50    1.90
   3  18  -5   -0.30    1.50
   3 -18   5   -1.70    1.40
   3 -18   5   -1.50    2.40
  -3  18   5   -2.10    2.10
   3 -18  -5   -0.90    1.70
  -3 -18   5    1.50    2.00
   3 -18  -5   -2.30    2.30
   3  18   5   -0.20    2.60
  -3  18  -5   -1.40    1.40
   3  18   5   -0.60    1.60
   5 -18   5   16.80    3.40
   5  18  -5   17.70    2.70
   5 -18   5   15.10    2.50
  -5  18   5   19.10    3.50
  -5 -18  -5   11.70    2.50
  -5 -18   5    9.60    2.40
   5  18   5   24.10    4.40
   5 -18  -5   12.00    2.80
   5  18   5   15.00    2.60
   5 -18  -5   15.90    3.60
   7 -18   5   -2.80    1.80
   7 -18   5   -2.20    2.10
  -7  18   5   -2.10    2.30
   7  18  -5    0.00    1.90
  -7  18   5   -1.90    2.10
  -7 -18   5    0.80    1.50
   7  18   5   -1.00    2.70
   7  18   5   -0.50    1.60
   7 -18  -5   -1.10    2.00
   7 -18  -5   -2.90    2.40
   9  18  -5    6.60    2.20
  -9  18   5    3.30    2.30
   9 -18   5    1.40    2.50
   9 -18   5   -0.10    2.20
   9  18   5    4.00    3.20
   9  18   5    1.90    1.80
   9 -18  -5    1.00    2.30
   9 -18  -5    3.40    3.00
  11 -18   5    8.70    2.80
  11 -18   5    7.10    2.80
 -11  18   5   13.70    3.10
  11 -18  -5   14.00    2.80
  11 -18  -5    3.70    3.30
  11  18   5    8.10    3.90
  13 -18   5   -0.50    2.50
  13 -18   5   -3.20    2.70
 -13  18   5   -1.70    2.50
  13 -18  -5   -3.30    2.80
  13  18   5    0.80    3.70
  13 -18  -5    0.50    2.40
  15 -18   5    4.20    3.00
  15 -18   5    5.00    3.20
 -15  18   5    3.20    2.60
  15 -18  -5    1.30    3.00
  15  18   5    5.40    3.80
  15 -18  -5    7.00    3.10
   0 -19   5    8.70    2.50
   0  19  -5    8.60    1.60
   0 -19  -5    2.90    2.80
   0  19   5    9.80    2.90
  -2  19   5   -1.90    2.10
   2 -19   5   -0.80    1.30
   2 -19   5   -4.60    2.20
   2  19  -5    0.00    1.30
  -2 -19  -5   -5.10    2.20
  -2 -19   5   -2.90    2.00
   2  19   5   -2.80    2.60
   2  19   5    0.10    1.80
   2 -19  -5   -5.80    2.30
  -2  19  -5   -0.20    1.40
  -4  19   5   -4.40    2.30
   4 -19   5   -2.10    1.50
   4  19  -5   -1.00    1.70
   4 -19   5   -0.50    2.30
  -4 -19  -5   -2.90    1.80
   4 -19  -5   -0.50    2.60
  -4 -19   5   -1.50    1.90
   4 -19  -5   -1.10    2.00
   4  19   5   -6.50    3.00
   4  19   5   -3.20    1.60
   6 -19   5   -0.90    2.40
  -6  19   5   -1.70    2.30
   6 -19   5   -2.30    1.60
  -6 -19  -5   -2.60    1.50
   6  19   5   -0.20    1.60
  -6 -19   5   -0.20    1.60
   6 -19  -5   -3.00    2.60
   6 -19  -5   -1.60    1.80
   6  19   5   -0.10    3.00
   8 -19   5    0.50    2.40
   8 -19   5   -1.90    2.00
  -8  19   5   -2.30    2.30
  -8  19   5   -5.70    2.90
   8 -19  -5   -6.00    2.90
   8  19   5    2.20    3.00
   8 -19  -5   -1.80    2.20
   8  19   5   -0.10    1.70
 -10  19   5    0.60    2.60
  10 -19   5    3.30    2.60
  10 -19   5    2.10    2.10
  10 -19  -5    1.40    2.40
  10  19   5    3.20    2.00
  10  19   5    5.70    3.40
  10 -19  -5   -6.20    2.70
 -12  19   5   -0.40    2.50
  12 -19   5   -2.40    2.40
  12 -19   5   -3.10    2.40
  12 -19  -5   -4.00    2.70
  12  19   5   -3.10    3.00
  12 -19  -5   -1.50    2.50
  14 -19   5    0.50    2.60
 -14  19   5    0.80    2.60
  14 -19   5    0.30    2.50
  14  19   5   -4.20    3.50
  14 -19  -5    0.30    2.80
  14 -19  -5   -2.50    2.80
  -1  20   5    0.60    2.40
  -1 -20  -5   -2.30    2.20
   1 -20   5   -2.00    1.20
   1 -20   5   -1.60    2.30
  -1  20  -5   -1.60    1.60
  -1 -20   5   -3.30    2.10
   1  20   5   -3.10    1.90
   1 -20  -5   -4.20    2.80
   1  20   5   -0.90    2.60
   3 -20   5    6.10    2.70
  -3 -20  -5    2.50    2.10
   3 -20   5    3.30    1.70
  -3  20   5    6.00    2.60
   3  20   5    2.00    2.20
   3 -20  -5    3.50    2.90
  -3 -20   5    1.90    2.00
   3  20   5    7.30    3.30
  -3  20  -5    4.90    1.70
   5 -20   5    3.40    2.70
  -5 -20  -5    1.70    2.00
  -5  20   5    4.30    2.60
   5 -20   5    6.00    1.90
   5  20   5    5.70    2.30
   5 -20  -5    0.30    3.00
  -5 -20   5    4.10    2.10
   5  20   5    7.50    3.10
   5 -20  -5    0.50    2.00
   7 -20   5   -0.30    2.10
   7 -20   5   -2.20    2.40
  -7  20   5   -1.40    2.30
  -7  20   5   -2.40    2.10
   7 -20  -5   -1.50    3.10
  -7 -20   5   -2.40    1.70
   7  20   5   -1.60    1.80
   7 -20  -5   -3.10    2.30
   7  20   5   -1.10    2.60
   9 -20   5   -1.70    1.90
  -9  20   5    0.10    2.40
   9 -20   5    0.50    2.50
   9  20   5   -1.40    1.80
   9 -20  -5    0.90    2.10
   9  20   5   -0.50    3.40
   9 -20  -5   -2.50    2.70
 -11  20   5    0.50    2.70
  11 -20   5   -1.10    2.60
  11 -20   5   -3.70    2.40
  11 -20  -5   -3.10    2.80
  11  20   5   -0.70    3.20
  11 -20  -5   -1.10    2.50
  13 -20   5    4.70    2.90
  13 -20   5    5.10    3.20
 -13  20   5    3.30    3.00
  13 -20  -5    8.00    3.10
  13 -20  -5    1.90    3.10
  13  20   5    2.60    4.10
   0 -21   5   53.09    5.80
   0  21   5   72.89    6.60
   0 -21  -5   62.59    6.30
   0  21   5   59.59    6.10
  -2  21   5    3.00    2.40
   2 -21   5    1.00    1.40
  -2 -21  -5    1.90    2.40
   2 -21   5   -1.80    2.20
   2  21   5    2.20    2.70
   2 -21  -5   -1.30    2.60
   2  21   5   -1.40    2.00
  -2 -21   5   -0.10    2.00
  -4 -21  -5   -0.50    1.80
   4 -21   5   -0.10    2.40
   4 -21   5    2.10    1.70
  -4  21   5    0.70    2.20
   4 -21  -5   -0.30    2.70
   4  21   5    0.50    2.70
  -4 -21   5    1.10    2.10
   4 -21  -5   -0.80    2.10
   4  21   5   -1.70    2.10
   6 -21   5   -1.80    2.30
  -6  21   5   -1.20    2.20
  -6  21   5   -1.90    2.30
   6 -21   5   -2.20    1.60
  -6 -21   5   -0.80    1.70
   6  21   5   -2.40    3.00
   6 -21  -5   -3.70    2.70
   6  21   5   -2.60    1.80
   6 -21  -5   -1.40    1.90
  -8  21   5    8.00    3.10
  -8  21   5    7.20    3.30
   8 -21   5   11.60    3.30
   8 -21   5    8.40    2.50
   8  21   5   12.80    4.00
   8 -21  -5    8.00    3.20
   8  21   5    8.90    2.40
   8 -21  -5    7.40    2.90
  10 -21   5    7.50    3.10
  10 -21   5    8.40    2.80
 -10  21   5    8.80    3.00
  10 -21  -5   10.40    3.80
  10 -21  -5    9.10    3.10
  10  21   5   12.00    4.30
  12 -21   5   -4.30    3.00
  12 -21   5    0.50    2.70
 -12  21   5   -7.10    2.80
  12  21   5   -1.80    3.40
  12 -21  -5   -0.20    3.10
  12 -21  -5   -6.10    2.50
   1 -22   5   -3.80    2.60
  -1  22   5    2.40    2.60
  -1 -22  -5   -1.70    2.50
   1  22   5   -2.00    2.00
   1  22   5    2.70    2.90
  -1 -22   5   -0.80    2.30
   1 -22  -5   -0.30    2.70
  -3  22   5    6.30    2.90
  -3 -22  -5    6.50    2.70
  -3  22   5    1.00    2.50
   3 -22   5    2.50    1.90
   3 -22   5    0.80    2.80
  -3 -22   5    3.30    2.70
   3  22   5    5.10    2.50
   3 -22  -5    3.60    3.20
   3  22   5    7.90    3.40
   5 -22   5    2.50    2.80
  -5 -22  -5    2.00    2.20
  -5  22   5    3.10    2.80
   5 -22   5    3.50    1.90
  -5  22   5   -3.40    2.60
   5 -22  -5    0.40    2.50
   5  22   5    1.60    3.10
  -5 -22   5    2.40    2.10
   5 -22  -5    4.20    3.00
   5  22   5    3.20    2.20
  -7  22   5    2.80    3.30
   7 -22   5   -0.50    2.00
   7 -22   5   -0.10    2.90
  -7  22   5   -0.80    2.50
   7  22   5    2.80    2.20
   7 -22  -5    2.60    2.70
   7 -22  -5    0.50    3.10
   7  22   5    0.90    3.70
  -9  22   5   -6.90    2.40
   9 -22   5   -3.00    2.80
   9 -22   5   -0.90    2.40
   9  22   5   -1.40    3.10
   9 -22  -5   -5.20    2.40
   9 -22  -5   -1.00    2.90
  11 -22   5   -6.90    2.70
 -11  22   5   -7.10    2.60
  11 -22   5   -5.90    3.10
  11  22   5    4.30    3.60
  11 -22  -5   -5.70    2.60
  11 -22  -5   -4.90    3.10
   0 -23  -5   61.79    6.90
   0  23   5   71.99    7.70
   0 -23   5   54.39    6.60
   0  23   5   61.59    6.40
  -2  23   5    5.40    2.80
  -2 -23  -5    7.20    2.90
   2 -23   5    2.20    3.40
  -2  23   5    8.40    3.10
   2 -23  -5    9.40    3.60
   2  23   5    2.80    2.80
  -2 -23   5    5.60    3.10
   2  23   5    6.00    3.50
   4 -23   5    8.40    3.50
  -4 -23  -5    6.70    2.90
  -4  23   5    3.20    2.90
   4 -23   5    8.80    2.30
  -4  23   5   12.80    3.30
  -4 -23   5   11.60    2.90
   4  23   5    8.30    2.80
   4  23   5    9.10    3.70
   4 -23  -5   12.50    3.80
  -6  23   5   14.00    3.40
   6 -23   5   10.20    3.60
  -6  23   5   14.70    4.00
   6 -23   5   12.90    2.70
   6  23   5   12.00    3.00
   6  23   5   13.50    4.30
   6 -23  -5   17.60    3.20
   6 -23  -5   14.50    4.40
  -8  23   5   -2.20    2.90
   8 -23   5   -0.80    2.20
   8 -23   5   -5.80    2.90
  -8  23   5   -2.30    3.00
   8  23   5   -5.60    2.20
   8 -23  -5   -0.90    3.30
   8  23   5   -0.50    3.60
   8 -23  -5    1.40    3.00
  10 -23   5   10.10    3.70
  10 -23   5   15.40    3.40
 -10  23   5   14.20    3.60
  10 -23  -5    9.50    3.90
  10  23   5   15.20    4.20
  10 -23  -5   12.90    3.30
  -1  24   5   23.80    4.20
  -1 -24  -5   20.80    4.10
   1 -24   5   18.70    3.80
  -1  24   5   19.00    3.40
   1  24   5   19.60    4.20
   1 -24  -5   19.50    4.00
   1  24   5   18.80    3.60
  -1 -24   5   17.60    3.80
  -3  24   5    8.20    3.10
  -3  24   5   10.10    3.30
   3 -24   5    7.80    3.30
  -3 -24  -5    5.00    3.10
   3  24   5    9.60    3.00
  -3 -24   5   11.40    3.20
   3  24   5    9.60    3.80
   3 -24  -5    6.70    3.70
  -5  24   5   -4.00    2.60
   5 -24   5   -1.90    3.10
  -5  24   5    2.50    3.10
   5 -24   5   -2.60    2.00
  -5 -24   5   -0.30    2.30
   5 -24  -5   -0.50    3.30
   5  24   5   -3.50    2.60
   5  24   5   -1.80    3.60
   7 -24   5   -0.50    3.10
  -7  24   5    1.50    3.20
   7 -24   5    2.30    2.20
  -7  24   5    2.80    3.20
   7  24   5   -2.70    4.10
   7  24   5    0.00    2.50
   7 -24  -5    3.80    3.70
   7 -24  -5    4.00    3.10
   9 -24   5    1.90    3.40
  -9  24   5    4.30    3.30
   9 -24   5    0.50    2.60
   9  24   5    1.60    4.20
   9 -24  -5    4.30    3.00
   9 -24  -5    2.40    3.80
   0  25   5   -5.60    3.20
   0  25   5   -0.80    2.80
   0 -25   5   -2.40    3.20
   0 -25  -5   -2.30    2.90
  -2 -25  -5   38.60    5.40
  -2  25   5   63.89    7.50
   2 -25   5   37.20    5.30
  -2  25   5   62.19    6.90
   2  25   5   64.09    7.40
  -2 -25   5   51.99    6.30
   2 -25  -5   63.69    7.80
   2  25   5   63.79    7.30
   4 -25   5   18.60    4.30
  -4  25   5   16.80    3.80
  -4  25   5   18.40    4.20
   4  25   5   17.40    3.70
  -4 -25   5   18.40    3.60
   4 -25  -5   23.70    4.70
   4  25   5   20.40    4.90
  -6  25   5   84.19    9.60
   6 -25   5  103.39    7.60
   6 -25   5   91.59    8.80
  -6  25   5  118.49    9.40
   6  25   5  114.89    8.60
   6 -25  -5   94.19    8.10
   6  25   5  116.99   10.60
   6 -25  -5  107.39   10.20
   8 -25   5   20.00    3.30
   8 -25  -5   18.50    4.00
  -1  26   5    2.40    2.90
   1 -26   5    3.30    3.30
  -1  26   5    0.70    3.20
  -1 -26  -5    0.40    3.10
   1  26   5   -0.30    3.30
   1  26   5    2.10    3.10
  -1 -26   5    3.80    3.30
   1 -26  -5    4.60    3.50
  -3  26   5   11.20    3.60
   3 -26   5   15.10    4.10
  -3 -26  -5   11.10    3.70
  -3  26   5    6.10    3.60
   3  26   5   13.70    4.10
   3  26   5   12.30    3.60
   3 -26  -5    4.20    4.10
  -3 -26   5    8.70    3.30
  -5  26   5  124.19    9.80
   5 -26   5  121.09    9.80
  -5  26   5  129.69    9.40
   5 -26  -5  133.19   10.30
   5  26   5  146.89    9.50
   5  26   5  125.29   10.20
   0  27   5   23.60    4.60
   0  27   5   23.80    4.10
   0   0  -6 5225.28  184.98
   0   0   6 4820.52  184.48
   0   0   6 4625.04  185.18
   0   0   6 4436.16  183.18
   2   0  -6    8.90    1.00
   2   0   6    6.40    1.10
   2   0   6    5.90    0.80
  -2   0  -6    7.50    1.10
  -2   0   6    7.40    0.70
  -2   0   6    8.60    1.20
   2   0   6    9.20    1.00
  -2   0   6    5.60    0.90
   2   0  -6    5.90    0.90
  -2   0   6    7.90    0.80
  -2   0  -6    5.80    0.80
   4   0   6  566.74   22.60
   4   0   6  559.64   21.90
  -4   0  -6  524.35   22.20
   4   0  -6  587.64   21.70
   4   0   6  567.64   21.90
  -4   0   6  573.94   22.30
   6   0   6  696.73   27.90
   6   0   6  768.12   28.10
   6   0  -6  692.23   27.70
   6   0   6  735.23   29.00
   8   0   6   54.79    4.10
   8   0   6   59.39    3.20
   8   0   6   58.79    3.00
   8   0  -6   58.29    2.70
  10   0   6  602.64   23.80
  10   0   6  617.44   24.20
  10   0   6  595.14   25.60
  10   0  -6  628.64   23.70
  12   0   6  209.58    9.10
  12   0   6  216.08   11.30
  12   0  -6  233.98    9.20
  12   0   6  215.78    9.50
  14   0   6   45.30    3.50
  14   0  -6   51.89    3.00
  14   0   6   42.20    5.10
  16   0   6   56.09    6.40
  16   0   6   46.70    4.20
  18   0   6   76.49    5.00
  18   0   6   64.89    7.20
  20   0   6   27.10    4.80
  20   0   6   47.40    4.30
   1  -1   6  287.17   12.30
   1   1  -6  299.87   12.00
  -1  -1  -6  302.97   12.10
  -1   1   6  303.77   11.90
   1  -1   6  279.17   12.00
  -1   1   6  305.07   12.30
   1  -1   6  296.07   11.80
  -1   1   6  301.17   12.40
  -1  -1  -6  311.97   12.60
   1   1   6  287.97   12.70
  -1  -1   6  301.37   12.20
  -1   1  -6  331.27   12.20
   1   1   6  294.97   12.10
   1   1   6  297.47   12.00
  -1  -1   6  313.57   12.00
   1  -1  -6  305.87   12.40
  -1  -1   6  301.57   11.70
  -3   1   6  162.98    7.10
   3  -1   6  159.58    6.70
   3  -1   6  155.98    7.10
   3   1  -6  158.88    6.30
  -3   1   6  157.78    6.40
  -3  -1  -6  150.58    6.60
   3   1  -6  161.68    6.80
   3   1  -6  156.38    6.40
   3  -1   6  160.38    6.60
  -3   1   6  154.48    6.50
   3   1   6  170.48    6.80
  -3   1  -6  170.98    7.10
   3   1   6  153.78    7.40
   3   1   6  156.18    6.70
  -3  -1   6  159.98    7.00
   3  -1  -6  163.98    6.70
  -5   1   6   12.20    0.70
   5  -1   6   11.00    1.50
   5   1  -6   11.50    0.80
   5   1  -6   11.40    0.80
  -5   1   6   14.30    0.80
  -5  -1  -6   12.60    1.20
   5  -1   6   14.70    1.40
   5   1   6   11.40    1.20
   5   1   6   10.00    1.50
   5   1   6   12.20    1.40
  -5  -1   6   12.50    1.60
   5  -1  -6   13.60    1.20
  -7  -1  -6  313.77   12.20
   7   1  -6  309.47   11.70
   7  -1   6  300.67   12.20
   7   1  -6  306.27   11.80
   7  -1   6  284.27   13.10
   7  -1   6  292.27   12.10
   7   1   6  304.37   13.30
   7  -1  -6  294.57   12.00
   7   1   6  298.47   11.90
   7   1   6  303.97   12.30
   9  -1   6    1.80    1.30
   9  -1   6    4.40    0.90
   9   1  -6    2.90    0.50
   9  -1   6    5.10    0.90
   9  -1  -6    2.60    0.70
   9   1   6    3.30    0.80
   9   1   6    3.70    0.70
   9   1   6    2.60    1.40
  11  -1   6  119.89    5.70
  11  -1   6  108.79    7.10
  11  -1   6  114.99    5.40
  11   1  -6  114.79    5.00
  11   1   6  108.49    5.10
  11  -1  -6  115.09    5.30
  11   1   6  117.59    7.20
  11   1   6  121.89    5.60
  13  -1   6   32.90    2.50
  13  -1   6   31.40    4.50
  13   1  -6   34.90    2.30
  13  -1   6   33.20    3.00
  13   1   6   33.60    4.40
  13  -1  -6   32.50    2.50
  13   1   6   36.70    2.80
  13   1   6   28.40    2.10
  15  -1   6    6.10    2.60
  15  -1   6    2.00    1.40
  15   1   6    4.10    1.40
  15  -1  -6    6.20    1.30
  15   1   6    6.70    2.60
  17  -1   6    4.90    1.60
  17  -1   6    0.50    2.70
  17   1   6    5.50    2.80
  17   1   6    5.70    1.50
  19  -1   6    3.30    1.60
  19  -1   6    0.20    2.80
  19   1   6    3.00    1.50
  19   1   6    1.10    2.90
   0   2  -6   13.20    1.20
   0   2   6    9.50    1.40
   0  -2   6   12.90    1.00
   0   2   6   14.60    1.40
   0   2   6   11.30    1.50
   0  -2   6   13.60    1.40
   0  -2  -6   15.20    1.80
   2  -2   6  104.39    4.90
   2   2  -6  105.59    4.50
   2  -2   6  111.59    4.70
   2   2  -6  112.99    4.80
   2  -2   6  104.79    5.00
  -2  -2  -6  112.09    4.90
  -2   2   6  110.49    5.40
  -2   2   6  110.59    4.90
  -2  -2   6  117.29    4.80
  -2  -2   6  117.79    4.30
  -2   2  -6  124.49    5.00
   2   2   6  108.19    5.00
   2   2   6  112.29    5.90
   2   2   6  104.99    4.90
  -2  -2   6  110.69    5.00
   2  -2  -6  111.19    5.00
  -4  -2  -6   30.60    1.80
   4  -2   6   31.70    2.00
   4   2  -6   31.60    1.30
   4   2  -6   31.10    2.00
  -4   2   6   32.90    1.90
  -4   2   6   31.70    2.50
   4  -2   6   33.90    2.00
   4  -2   6   31.30    2.30
   4   2  -6   32.50    1.40
   4   2   6   32.10    2.10
  -4  -2   6   32.20    2.20
   4  -2  -6   31.70    2.00
   4   2   6   28.40    2.70
   4   2   6   31.40    1.90
   6  -2   6   37.70    2.30
   6  -2   6   40.90    2.30
  -6  -2  -6   36.30    2.10
   6  -2   6   36.40    3.00
  -6   2   6   32.60    1.80
  -6   2   6   35.80    1.70
   6   2   6   31.20    3.10
   6  -2  -6   37.00    2.20
   6   2   6   34.90    2.30
  -6  -2   6   33.40    2.50
   6   2   6   32.80    2.00
   8   2  -6  278.97   10.80
  -8  -2  -6  288.97   11.40
   8  -2   6  265.37   12.60
   8  -2   6  274.57   11.60
   8   2  -6  286.17   10.80
   8  -2   6  293.87   11.60
   8   2   6  275.07   11.10
   8   2   6  288.57   12.80
   8  -2  -6  267.27   11.40
   8   2   6  298.37   11.70
  10  -2   6   68.49    5.20
  10  -2   6   67.89    3.90
  10  -2   6   64.19    3.80
  10   2  -6   68.89    3.10
 -10  -2  -6   73.59    3.50
  10  -2  -6   65.89    3.70
  10   2   6   69.99    3.20
  10   2   6   75.59    3.90
  10   2   6   78.09    5.30
  12  -2   6  107.79    7.10
  12  -2   6  104.79    5.50
  12  -2   6  120.19    5.40
  12   2  -6  113.39    4.70
  12   2   6  103.09    7.00
  12   2   6  101.99    4.70
  12   2   6  108.89    5.50
  12  -2  -6  111.09    5.30
  14  -2   6   -0.30    1.80
  14  -2   6    1.10    0.90
  14  -2   6    2.10    1.10
  14   2   6   -0.80    1.90
  14   2   6    1.40    1.00
  14  -2  -6    1.40    1.00
  16  -2   6   68.99    5.00
  16  -2   6   68.29    7.00
  16   2   6   63.19    4.50
  16   2   6   76.49    7.00
  16  -2  -6   65.79    4.50
  18  -2   6    2.30    1.60
  18  -2   6   -1.40    2.90
  18   2   6    2.00    2.80
  18   2   6    5.10    1.50
  20   2  -6   -2.60    2.70
  20  -2   6    0.60    2.90
  20  -2   6    1.40    1.80
  20   2   6   -0.50    2.90
   1   3  -6 1194.28   45.00
  -1   3   6 1125.69   44.60
   1  -3   6 1140.89   44.60
   1  -3   6 1155.98   46.10
  -1   3   6 1159.08   45.20
  -1  -3   6 1126.99   44.60
  -1   3  -6 1342.27   44.80
   1   3   6 1075.89   44.60
  -1  -3   6 1174.08   51.89
  -1  -3   6 1247.08   49.30
   1   3   6 1085.09   44.60
   1   3   6 1114.69   45.50
   3  -3   6   60.49    3.30
  -3   3   6   63.69    3.70
  -3  -3  -6   62.49    3.10
   3  -3   6   62.19    3.00
   3   3  -6   61.79    2.60
   3   3  -6   62.69    2.50
   3   3  -6   62.69    3.00
  -3   3   6   59.19    3.20
   3  -3   6   61.09    3.30
  -3  -3   6   65.89    3.30
   3   3   6   65.69    3.30
   3  -3  -6   59.89    3.30
   3   3   6   65.89    3.10
   3   3   6   61.89    4.10
   5  -3   6  444.86   19.80
  -5   3   6  508.45   20.20
  -5   3   6  508.95   19.30
  -5  -3  -6  480.25   19.10
   5  -3   6  473.95   19.50
   5  -3   6  487.75   19.30
   5  -3  -6  520.15   19.40
   5   3   6  490.35   20.40
   5   3   6  489.05   19.40
   5   3   6  502.85   19.20
  -5  -3   6  488.05   19.50
  -7   3   6  339.77   13.80
   7  -3   6  349.17   14.10
   7  -3   6  368.56   14.30
  -7  -3  -6  342.47   13.80
   7  -3   6  331.77   14.90
   7   3   6  359.06   13.70
   7   3   6  358.46   14.20
  -7  -3   6  349.96   14.30
   7   3   6  360.76   15.30
   7  -3  -6  328.77   14.00
   9  -3   6  170.38    7.70
   9  -3   6  178.48    8.80
   9  -3   6  181.38    7.70
  -9  -3  -6  167.98    7.20
  -9   3   6  167.98    6.80
  -9   3   6  167.18    7.00
   9   3   6  177.28    9.00
   9  -3  -6  165.58    7.50
   9   3   6  176.88    7.00
   9   3   6  180.78    7.70
 -11  -3  -6  374.56   15.80
  11  -3   6  382.36   16.20
  11  -3   6  383.46   16.20
  11   3  -6  380.86   15.20
  11  -3   6  378.16   17.70
  11  -3  -6  407.66   16.10
  11   3   6  430.56   16.20
  11   3   6  400.66   15.40
  11   3   6  420.46   17.90
  13  -3   6   -0.20    1.00
  13  -3   6   -0.60    0.90
  13  -3   6    1.20    1.80
  13   3   6    1.00    1.80
  13  -3  -6   -1.10    0.90
  13   3   6    1.50    0.90
  15  -3   6   16.70    3.40
  15  -3   6   12.20    1.90
  15  -3  -6   13.20    1.80
  15   3   6   10.40    1.70
  15  -3  -6   12.60    2.20
  15   3   6   15.70    3.30
  17  -3   6   47.10    4.50
  17   3  -6   60.19    6.60
  17  -3   6   32.50    4.80
  17  -3  -6   41.70    4.00
  17   3   6   52.39    3.90
  17   3   6   52.99    6.30
  19   3  -6   -2.70    2.60
  19  -3   6   -0.70    2.80
  19  -3   6   -0.90    1.40
  19   3   6   -0.50    2.70
   0   4   6 2400.26   92.39
   0  -4   6 2158.78   89.99
   0  -4   6 2504.65   92.69
   0   4   6 2292.67  120.49
  -2   4   6  456.75   19.00
   2  -4   6  480.15   18.50
   2   4  -6  472.75   17.90
   2  -4   6  452.05   18.10
   2  -4   6  451.85   18.10
   2   4  -6  462.45   17.80
  -2   4   6  492.95   18.60
   2  -4  -6  450.25   18.50
   2   4   6  474.85   18.50
   2   4   6  444.46   19.40
  -2  -4   6  464.05   18.40
   4  -4   6  905.51   34.80
   4  -4   6  850.31   34.70
  -4  -4  -6  895.71   34.40
   4  -4   6  861.61   34.40
  -4   4   6  898.31   35.30
  -4   4   6  914.71   34.70
   4   4   6  914.61   34.70
   4  -4  -6  928.01   34.70
  -4  -4   6  873.61   34.60
   4   4   6  883.41   35.60
  -6  -4  -6 1717.33   65.49
   6  -4   6 1656.63   65.69
  -6   4   6 1821.22   65.59
   6  -4   6 1526.15   65.29
   6   4   6 1692.73   66.59
  -6  -4   6 1684.13   65.59
   6   4   6 1716.13   65.59
   6   4   6 1813.22   65.19
   6  -4  -6 1771.82   66.59
  -8  -4  -6   62.59    3.00
   8  -4   6   58.39    3.60
   8  -4   6   63.59    3.80
  -8   4   6   66.99    3.50
  -8  -4   6   64.59    3.60
   8  -4  -6   59.79    3.50
   8   4   6   68.19    3.60
   8   4   6   62.49    4.50
   8   4   6   66.89    3.00
  10  -4   6  424.86   17.90
  10  -4   6  437.56   17.80
 -10  -4  -6  416.16   17.10
 -10   4   6  441.26   17.30
  10   4   6  459.05   17.00
  10  -4  -6  443.86   17.80
  10   4   6  438.66   19.30
  10   4   6  461.65   17.90
  12  -4   6  395.26   17.80
  12  -4   6  381.36   16.00
  12  -4   6  376.96   15.90
  12   4   6  397.36   15.90
  12   4   6  379.06   17.50
  12  -4  -6  381.06   15.90
  14  -4   6   42.20    3.30
  14  -4   6   40.10    5.00
  14  -4   6   38.90    3.40
  14   4   6   41.90    3.40
  14  -4  -6   44.50    3.50
  14   4   6   38.70    5.00
  14  -4  -6   41.10    3.90
  16  -4   6  239.38   11.10
  16  -4   6  231.08   13.20
  16   4  -6  241.08   12.90
  16  -4  -6  240.48   11.00
  16  -4  -6  229.68   11.50
  16   4   6  250.27   13.10
  16   4   6  239.48   10.70
  18  -4   6    4.30    3.50
  18  -4   6    5.70    1.90
  18   4  -6    7.00    3.50
  18  -4  -6    8.60    2.20
  18   4   6    8.80    1.60
  18   4   6    6.60    3.00
  20  -4   6   43.90    4.80
  20   4  -6   23.90    4.40
  20  -4   6   25.20    4.60
  20   4   6   29.70    4.70
  -1   5   6   35.60    3.00
   1  -5   6   32.80    1.90
   1  -5   6   35.90    2.40
  -1   5   6   34.40    2.50
   1   5   6   35.30    2.40
  -1  -5   6   32.60    1.70
   1   5   6   30.50    3.20
  -1  -5   6   33.50    2.30
   3   5  -6   55.59    2.70
  -3   5   6   59.29    3.40
   3   5  -6   53.19    2.40
   3  -5   6   65.09    3.40
   3  -5   6   57.49    2.90
  -3   5   6   54.69    3.80
   3   5   6   59.69    3.30
   3   5   6   60.99    4.30
   3  -5  -6   60.29    3.30
  -3  -5   6   58.09    3.10
  -5   5   6  290.57   11.60
  -5  -5  -6  273.67   11.00
   5  -5   6  263.67   11.50
   5  -5   6  265.47   11.20
  -5   5   6  284.97   12.20
   5   5   6  279.47   12.50
  -5  -5   6  270.57   11.30
   5  -5  -6  266.77   11.40
   5   5   6  266.17   11.40
   7  -5   6   29.70    2.40
  -7  -5  -6   26.50    1.70
   7  -5   6   32.90    2.60
  -7   5   6   34.50    2.60
   7  -5  -6   29.40    2.30
   7   5   6   34.60    2.50
  -7  -5   6   32.50    2.30
   7   5   6   32.40    3.30
  -9   5   6    5.30    1.10
   9  -5   6    5.00    1.20
   9  -5   6    4.60    1.10
  -9  -5  -6    8.10    0.90
   9  -5  -6    4.60    1.00
   9   5   6    3.80    1.00
  -9  -5   6    5.10    1.00
   9   5   6    5.60    1.80
  11  -5   6   87.79    5.10
  11  -5   6  100.99    5.50
 -11   5   6  101.39    4.80
  11  -5  -6   97.99    5.20
  11   5   6   99.29    5.20
  11   5   6  100.89    6.80
  13   5  -6   94.59    6.50
  13  -5   6   85.59    5.00
  13  -5   6   83.09    5.00
  13   5   6   88.69    6.60
  13  -5  -6   84.89    5.00
  13   5   6   89.79    4.80
  15  -5   6   44.00    5.70
  15  -5   6   40.80    4.30
  15   5  -6   43.80    5.20
  15  -5   6   43.40    3.60
  15   5   6   34.60    3.50
  15  -5  -6   48.50    4.00
  15  -5  -6   38.90    4.40
  15   5   6   44.20    5.60
  17  -5   6   -2.10    1.60
  17  -5   6    0.20    2.60
  17   5  -6   -4.10    2.30
  17  -5  -6    0.10    1.40
  17   5   6   -1.70    2.60
  17   5   6   -0.80    1.10
  19   5  -6    7.30    3.50
  19  -5   6    6.30    3.30
  19  -5   6    8.50    2.00
  19   5   6    9.70    3.80
   0   6   6 2335.97   92.79
   0  -6   6 2469.85   94.09
   0  -6   6 2342.87   93.39
   0   6   6 2471.65   93.89
   2   6  -6   84.09    3.40
   2  -6   6   75.99    4.20
   2  -6   6   79.39    3.70
  -2   6   6   73.69    4.70
  -2   6   6   80.09    4.20
   2   6   6   75.99    5.10
   2   6   6   77.09    4.10
  -2  -6   6   76.99    4.00
   2  -6  -6   76.69    4.20
  -4   6   6   47.70    3.10
   4   6  -6   48.10    2.50
  -4   6   6   42.20    3.50
   4  -6   6   45.50    2.60
   4  -6   6   45.20    3.00
   4   6   6   43.30    2.90
   4  -6  -6   45.10    2.90
   4   6   6   46.90    3.90
  -4  -6   6   43.10    2.70
   6  -6   6  121.59    5.60
  -6  -6  -6  115.09    5.20
   6   6  -6  121.99    5.80
  -6   6   6  128.79    6.10
   6  -6   6  129.49    6.10
  -6   6   6  118.89    6.60
   6   6   6  121.69    5.80
   6   6   6  120.89    6.90
   6  -6  -6  121.29    5.90
  -6  -6   6  115.39    5.60
   8  -6   6  189.38    8.70
  -8  -6  -6  175.78    7.60
   8  -6   6  192.68    8.40
   8   6  -6  194.68    8.70
  -8   6   6  193.38    8.70
  -8  -6   6  184.68    8.30
   8  -6  -6  196.98    8.60
   8   6   6  197.98    8.50
   8   6   6  186.68    9.60
  10  -6   6  656.63   26.40
  10  -6   6  688.53   26.70
  10   6  -6  667.63   27.00
 -10   6   6  653.13   26.40
  10  -6  -6  666.83   26.50
  10   6   6  645.84   27.80
  10   6   6  666.93   26.30
  12   6  -6   10.80    2.00
 -12   6   6    8.10    1.20
  12  -6   6    9.80    1.50
  12  -6   6   11.50    1.80
  12  -6  -6    8.90    1.50
  12   6   6    6.10    1.30
  12   6   6    6.70    2.30
  14   6  -6   53.79    5.10
  14  -6   6   48.10    4.20
  14  -6   6   59.29    4.10
  14   6   6   46.50    3.60
  14  -6  -6   58.39    4.20
  14  -6  -6   57.19    4.70
  14   6   6   55.69    5.70
  16  -6   6    7.40    3.00
  16   6  -6    9.70    2.90
  16  -6   6    8.00    2.00
  16   6   6    3.90    2.90
  16   6   6    5.20    1.50
  16  -6  -6    5.40    2.00
  16  -6  -6    7.60    1.90
  18   6  -6   79.09    7.40
  18  -6   6   83.29    6.00
  18  -6   6   80.39    7.90
  18  -6  -6   88.99    6.20
  18   6   6   84.69    8.10
  20  -6   6   63.29    5.80
  20   6  -6   69.79    7.50
  20  -6   6   67.89    7.90
  -1   7   6    7.20    1.10
   1  -7   6    9.30    0.90
   1  -7   6    6.00    0.80
   1  -7   6    6.60    1.20
  -1   7   6    7.10    1.60
  -1  -7   6    6.00    1.00
   1   7   6    7.20    1.70
   1   7   6    5.80    1.00
   3   7  -6  168.98    6.60
  -3   7   6  152.08    8.10
   3  -7   6  178.48    7.70
  -3   7   6  172.38    7.70
   3  -7   6  159.78    6.90
   3   7  -6  178.58    6.90
   3  -7   6  160.38    7.10
   3  -7  -6  162.08    7.50
   3   7   6  150.68    8.50
   3   7   6  163.58    7.40
  -3  -7   6  156.68    7.30
   5  -7   6  441.56   18.00
   5   7  -6  423.16   17.40
  -5   7   6  444.06   18.70
   5  -7   6  420.26   17.50
  -5   7   6  454.75   18.10
  -5  -7   6  425.26   17.60
   5   7   6  433.46   18.90
   5   7   6  451.65   17.70
   5  -7  -6  437.36   17.90
  -7  -7  -6    8.40    0.90
   7   7  -6    8.30    1.30
  -7   7   6    8.10    1.50
   7  -7   6    8.20    1.50
   7  -7   6    6.60    1.10
   7   7   6    6.10    1.20
   7  -7  -6    7.60    1.30
   7   7   6    5.40    1.90
  -7  -7   6    7.50    1.20
   9  -7   6   11.40    1.70
  -9   7   6    9.90    1.50
   9  -7   6    9.60    1.30
   9   7  -6    9.70    1.50
  -9  -7  -6   10.60    0.90
  -9  -7   6    8.20    1.30
   9   7   6    9.00    2.20
   9   7   6    7.80    1.30
   9  -7  -6    8.60    1.50
  11  -7   6    1.40    1.10
 -11   7   6    1.90    1.20
  11   7  -6    2.90    1.70
  11  -7   6    1.50    1.40
  11  -7  -6    1.60    1.20
  11   7   6   -1.40    2.00
  11   7   6    0.80    1.00
 -13   7   6   50.09    3.60
  13  -7   6   58.99    4.30
  13   7  -6   58.99    4.80
  13  -7   6   56.39    4.20
  13   7   6   51.89    3.70
  13  -7  -6   53.59    4.50
  13  -7  -6   56.09    4.20
  13   7   6   46.30    5.50
  15   7  -6   75.09    6.40
  15  -7   6   64.59    4.70
  15  -7   6   65.19    4.80
  15  -7  -6   68.59    5.10
  15  -7  -6   66.39    5.40
  15   7   6   60.19    6.60
  17   7  -6    4.40    3.00
  17  -7   6    4.60    1.80
  17  -7   6    2.00    2.70
  17  -7  -6    2.80    1.80
  17  -7  -6    6.20    2.00
  17   7   6   -2.80    2.90
  19  -7   6   -0.70    1.90
  19  -7   6    0.20    2.70
  19   7  -6    2.70    2.90
  19  -7  -6   -2.70    1.80
  19   7   6   -4.30    2.90
   0   8   6  570.14   23.70
   0  -8   6  554.44   22.50
   0  -8   6  569.24   21.90
   0  -8   6  525.35   21.80
   0   8   6  587.24   22.60
   2   8  -6   17.20    1.30
   2  -8   6   18.10    1.70
   2  -8   6   20.40    1.50
  -2   8   6   16.60    2.30
   2  -8   6   21.30    2.20
  -2   8   6   17.70    2.20
  -2  -8   6   19.40    2.10
   2  -8  -6   18.60    2.10
   2   8   6   18.20    2.00
   2   8   6   12.80    2.30
   4  -8   6   87.89    4.30
   4   8  -6   87.99    3.60
   4  -8   6   88.89    4.90
  -4   8   6   77.89    5.30
  -4   8   6   87.39    5.00
   4   8  -6   88.09    4.20
  -4  -8   6   85.09    4.50
   4   8   6   84.39    4.60
   4  -8  -6   87.09    4.80
   4   8   6   87.39    5.90
   6  -8   6  590.14   23.80
   6  -8   6  614.34   24.40
   6   8  -6  597.34   23.80
  -6   8   6  586.74   25.00
  -6   8   6  608.34   24.40
  -6  -8   6  592.74   23.80
   6  -8  -6  596.34   24.20
   6   8   6  593.44   23.90
   6   8   6  620.04   25.50
  -8  -8  -6    0.80    0.50
   8  -8   6    0.10    1.00
   8   8  -6    0.60    0.90
   8  -8   6    0.50    0.80
  -8   8   6    1.90    1.20
   8   8   6   -0.40    0.80
  -8  -8   6    1.50    0.80
   8  -8  -6    0.20    0.90
   8   8   6   -2.90    1.40
  10   8  -6  259.67   12.00
  10  -8   6  267.27   11.60
 -10   8   6  284.87   12.20
  10  -8   6  280.57   12.10
  10  -8  -6  261.27   11.90
  10   8   6  272.27   11.70
 -10  -8   6  245.48   11.40
  10   8   6  280.67   13.30
  12  -8   6   73.89    4.60
  12  -8   6   72.39    5.10
 -12   8   6   71.29    4.80
  12   8  -6   74.19    5.20
  12   8   6   72.99    4.30
  12  -8  -6   71.19    4.70
  12   8   6   67.29    6.10
  12  -8  -6   77.99    5.40
  14   8  -6   36.90    4.80
  14  -8   6   31.50    3.40
  14  -8   6   34.40    3.80
  14  -8  -6   28.70    3.50
  14  -8  -6   35.80    4.40
  14   8   6   19.50    3.60
  16  -8   6   29.40    3.90
  16   8  -6   21.90    3.40
  16   8   6   15.90    4.10
  16  -8  -6   18.90    2.70
  16  -8  -6   19.70    3.00
  18  -8   6    6.60    2.20
  18   8  -6    8.20    3.30
  18  -8   6    7.50    3.20
  18  -8  -6    4.30    2.10
  18   8   6    2.60    3.20
   1  -9   6   80.69    3.80
   1  -9   6   77.49    4.50
  -1   9   6   78.29    5.20
   1  -9   6   79.69    3.90
  -1   9   6   77.69    4.50
   1   9  -6   75.69    3.40
   1   9   6   78.89    5.50
  -1  -9   6   77.09    3.60
  -1  -9   6   75.39    3.50
  -1  -9   6   79.79    4.40
   1   9   6   74.69    4.40
  -3   9   6   99.09    6.10
   3   9  -6  105.39    4.90
   3  -9   6  105.39    5.00
  -3   9   6  104.79    5.70
   3  -9   6  105.49    5.60
   3   9   6   99.69    6.50
   3   9   6  106.09    5.30
   3  -9  -6  103.29    5.50
  -3  -9   6  107.69    5.40
   5   9  -6   66.39    3.60
  -5   9   6   64.59    4.40
   5  -9   6   68.09    4.20
   5  -9   6   66.29    3.80
  -5   9   6   54.19    4.70
  -5  -9   6   64.39    3.80
   5  -9  -6   63.69    4.10
   5   9   6   60.09    3.80
   5   9   6   57.39    5.20
   7   9  -6   30.60    2.50
  -7  -9  -6   28.60    2.20
   7  -9   6   27.40    3.00
   7  -9   6   31.70    2.60
  -7   9   6   21.60    2.90
   7   9   6   28.30    2.70
   7  -9  -6   23.10    2.90
   7   9   6   19.90    3.10
  -7  -9   6   25.70    2.30
  -9   9   6   -0.90    1.20
   9   9  -6    1.20    1.20
   9  -9   6    2.20    1.10
  -9  -9  -6    1.80    0.50
   9  -9   6   -0.60    1.30
   9   9   6   -2.10    0.90
   9   9   6   -1.00    1.70
   9  -9  -6   -1.10    1.10
  -9  -9   6   -1.70    0.80
 -11   9   6   98.89    6.10
  11  -9   6  116.39    6.40
  11   9  -6  104.39    6.30
  11  -9   6   98.79    5.80
  11  -9  -6  101.09    6.80
  11   9   6  101.89    7.20
  11   9   6  105.49    5.50
 -11  -9   6   98.29    5.10
  11  -9  -6   98.39    6.00
 -13   9   6   29.60    4.10
  13  -9   6   42.60    4.40
  13   9  -6   43.50    4.80
  13  -9   6   44.50    4.00
  13  -9  -6   48.50    4.60
  13  -9  -6   36.70    4.40
  13   9   6   38.40    5.50
  13   9   6   48.60    3.50
  15   9  -6   11.10    2.80
  15  -9   6   10.60    2.20
  15  -9   6   10.60    2.20
  15  -9  -6   10.00    2.20
  15  -9  -6    9.00    2.10
  15   9   6    7.00    1.60
  15   9   6   11.10    3.10
  17   9  -6    2.30    2.80
  17  -9   6    0.30    1.80
  17  -9  -6   -1.40    2.00
  17   9   6   -3.50    2.80
  17  -9  -6   -4.80    1.90
  19  -9   6    4.60    3.30
  19  -9   6    4.40    2.10
  19   9  -6    2.90    2.80
  19   9   6    2.40    3.50
  19  -9  -6    5.00    2.30
   0  10   6  199.98    9.20
   0 -10   6  196.78    8.50
   0  10   6  214.58   10.40
   0  10  -6  202.38    8.20
   0 -10   6  200.78    9.30
   0 -10   6  194.98    8.60
   2 -10   6   98.89    5.60
  -2  10   6  102.39    6.20
   2 -10   6   98.39    4.80
   2 -10   6  103.49    5.00
  -2  10   6  103.29    5.70
   2  10  -6  100.79    4.60
   2  10   6  100.39    6.60
   2 -10  -6   95.09    5.50
   2  10   6   99.19    5.40
  -2 -10   6  103.59    4.70
  -2 -10   6  102.19    5.40
   4 -10   6   12.80    1.90
  -4  10   6   11.40    1.90
   4  10  -6   19.60    2.10
   4 -10   6   12.50    1.50
  -4  10   6   16.10    2.30
   4 -10  -6   13.70    1.80
  -4 -10   6   11.20    1.60
   4  10   6   12.40    2.40
   4  10   6   11.50    1.60
   6 -10   6  237.08   10.00
   6 -10   6  231.48   10.60
  -6  10   6  225.78   11.30
   6  10  -6  240.28   10.10
  -6  10   6  228.68   10.70
   6  10   6  223.08   11.70
  -6 -10   6  215.88   10.00
   6  10   6  223.98   10.10
   6 -10  -6  221.28   10.50
  -8  10   6  197.98    9.50
  -8 -10  -6  187.88    7.90
  -8 -10  -6  176.18    8.00
   8 -10   6  189.98    9.20
   8 -10   6  185.48    8.70
   8  10  -6  197.28    8.90
  -8 -10   6  191.68    8.50
   8  10   6  192.38    8.70
   8  10   6  189.98   10.30
   8 -10  -6  181.88    9.00
  10 -10   6   68.29    5.00
 -10  10   6   70.19    5.30
  10  10  -6   79.69    5.00
  10 -10   6   71.29    4.80
  10  10   6   73.99    6.10
  10  10   6   77.29    4.60
 -10 -10   6   65.19    4.00
  10 -10  -6   70.49    5.50
  10 -10  -6   65.89    5.10
 -12  10   6    1.20    1.80
  12 -10   6    5.10    1.60
  12 -10   6   -0.10    2.00
  12  10  -6    3.50    1.80
  12 -10  -6    4.80    2.50
  12  10   6    4.20    2.40
  12 -10  -6    4.60    1.70
  12  10   6    6.50    1.30
  14 -10   6   -2.80    1.60
  14 -10   6   -0.80    1.50
 -14  10   6   -1.70    1.20
  14  10  -6   -1.70    1.60
  14  10   6   -2.40    1.00
  14  10   6   -0.60    2.30
  14 -10  -6   -0.80    1.60
  14 -10  -6   -2.00    1.50
  16 -10   6   60.39    5.90
  16  10  -6   63.59    6.10
  16 -10   6   41.90    5.50
  16  10   6   64.29    7.10
  16 -10  -6   62.39    5.50
  18  10  -6   18.00    3.60
  18 -10   6   19.80    3.10
  18  10   6   21.10    4.40
  18 -10  -6   22.80    3.10
  18 -10  -6   18.60    3.10
   1  11  -6   76.59    3.80
  -1  11   6   79.09    5.60
   1 -11   6   87.99    5.00
   1 -11   6   78.09    4.30
  -1  11   6   82.89    5.10
   1 -11   6   74.09    4.20
  -1 -11   6   82.99    4.90
  -1 -11   6   81.19    4.20
   1  11   6   75.59    5.00
  -1 -11   6   79.09    3.80
  -1  11  -6   77.79    3.90
   1  11   6   83.19    6.00
   3  11  -6   68.49    3.70
  -3  11   6   57.99    4.80
   3 -11   6   61.29    4.60
  -3  11   6   70.29    5.00
   3 -11   6   65.79    3.80
   3  11   6   67.19    4.40
  -3 -11   6   69.89    3.70
   3 -11  -6   62.59    4.60
   3  11   6   60.59    5.50
  -3 -11   6   67.39    4.20
   5 -11   6   37.50    3.10
   5  11  -6   37.20    3.20
  -5 -11  -6   36.60    3.10
   5 -11   6   28.20    3.60
  -5  11   6   40.00    4.10
   5  11   6   40.40    4.60
   5  11   6   25.30    3.20
   5 -11  -6   27.60    3.40
  -5 -11   6   27.30    3.20
   7 -11   6   69.29    4.50
  -7  11   6   61.29    5.50
  -7 -11  -6   72.09    4.10
  -7  11   6   75.79    5.10
   7  11  -6   71.59    4.40
   7 -11   6   72.39    5.00
   7  11   6   74.79    4.50
  -7 -11   6   72.49    4.30
   7 -11  -6   68.19    4.80
   7  11   6   70.99    6.20
  -9 -11  -6    1.50    0.70
   9 -11   6   -0.60    1.10
   9  11  -6   -0.90    1.30
  -9  11   6   -1.00    1.40
   9 -11   6   -1.30    1.40
  -9 -11   6   -0.50    1.00
   9 -11  -6    1.30    1.70
   9 -11  -6    0.00    1.30
   9  11   6    1.40    2.00
   9  11   6   -0.40    1.10
  11 -11   6   73.99    5.50
  11  11  -6   70.89    5.60
 -11  11   6   85.29    5.80
  11 -11   6   79.19    5.40
  11 -11  -6   73.89    5.30
  11  11   6   78.69    4.80
  11  11   6   88.29    6.90
  11 -11  -6   86.89    6.70
  13 -11   6   -1.30    1.90
 -13  11   6   -0.40    1.60
  13  11  -6   -0.10    1.90
  13 -11   6   -0.10    1.60
  13  11   6    0.30    1.30
  13 -11  -6   -2.20    2.00
  13 -11  -6    1.60    1.70
  13  11   6    1.70    2.50
  15  11  -6    4.60    2.60
  15 -11   6    5.10    2.10
  15 -11   6    3.90    2.10
  15  11   6   11.10    3.20
  15 -11  -6   10.20    2.30
  15 -11  -6   -1.80    2.50
  17  11  -6   10.30    3.20
  17 -11   6    8.90    2.70
  17 -11   6    9.20    2.60
  17 -11  -6   12.40    2.70
  17  11   6   12.20    3.50
  17 -11  -6    8.00    2.80
  19 -11   6    5.30    2.70
  19  11  -6    2.60    3.30
  19  11   6    7.40    3.40
  19 -11  -6    5.00    2.50
   0 -12   6   52.89    4.30
   0 -12   6   50.29    3.70
   0  12   6   59.29    4.30
   0  12   6   61.99    5.70
   0  12  -6   52.99    3.10
   0 -12   6   49.70    3.40
  -2  12   6   -1.90    1.20
   2 -12   6   -0.20    1.30
  -2  12   6    0.00    1.60
   2 -12   6    0.20    0.90
   2  12  -6    0.00    0.80
  -2 -12   6    1.00    1.30
   2 -12  -6   -0.40    1.10
   2  12   6    0.50    1.20
  -2 -12   6    0.20    0.80
   2  12   6   -0.20    1.70
  -4  12   6    5.00    1.60
   4 -12   6    5.10    1.80
   4 -12   6    4.40    1.30
  -4  12   6    4.50    1.90
   4  12  -6    4.30    1.30
  -4 -12  -6    5.70    1.50
   4  12   6    5.00    2.30
  -4 -12   6    4.20    1.50
   4  12   6    3.70    1.40
   4 -12  -6    4.30    1.40
   6  12  -6   22.30    3.00
  -6 -12  -6   16.40    2.00
   6 -12   6   22.10    2.80
  -6  12   6   12.00    2.80
  -6  12   6   16.30    2.40
   6 -12   6   17.00    2.40
   6  12   6   14.70    3.00
   6 -12  -6   15.50    2.60
   6 -12  -6   28.20    3.60
  -6 -12   6   26.70    3.00
  -8  12   6    5.50    1.80
   8 -12   6    6.80    2.00
  -8  12   6    4.70    2.10
   8  12  -6    4.60    1.60
  -8 -12  -6    3.80    1.10
   8 -12   6    4.10    1.40
   8  12   6   10.00    2.80
   8  12   6    1.70    1.40
   8 -12  -6    3.50    2.00
  -8 -12   6    3.90    1.40
   8 -12  -6    8.00    1.70
  10  12  -6    1.60    1.60
  10 -12   6   -0.90    1.40
  10 -12   6   -0.60    1.70
 -10  12   6    0.80    1.90
  10 -12  -6   -0.90    1.50
  10  12   6    1.80    1.30
  10  12   6    2.80    2.30
 -10 -12   6   -1.10    1.10
  12 -12   6    3.40    1.80
  12 -12   6    4.90    2.10
 -12  12   6    3.70    1.90
  12  12  -6    2.30    2.00
  12 -12  -6    5.20    1.80
  12 -12  -6    1.90    2.30
  12  12   6    5.10    2.70
  12  12   6    5.60    1.40
  14  12  -6   -0.40    1.70
  14 -12   6    1.80    1.80
 -14  12   6    1.80    1.60
  14 -12   6    0.50    1.80
  14  12   6    1.60    2.50
  14 -12  -6    1.00    2.40
  14 -12  -6    2.00    1.80
  16  12  -6    1.80    2.20
  16 -12   6    0.80    2.10
  16 -12   6    0.00    1.90
  16 -12  -6   -1.20    2.50
  16  12   6    4.20    2.90
  16 -12  -6    1.80    2.00
  18  12  -6   -0.80    2.60
  18 -12   6    0.20    2.40
  18 -12  -6   -2.80    2.10
  18 -12  -6    1.90    2.10
  18  12   6    2.50    3.00
  -1  13   6   -0.10    1.40
  -1  13   6   -1.40    1.70
   1 -13   6   -3.60    1.40
  -1 -13  -6   -3.30    1.40
   1  13  -6   -1.10    0.80
   1 -13  -6   -3.80    1.50
   1  13   6   -0.80    1.20
  -1 -13   6   -3.60    1.30
   3 -13   6    3.60    1.50
  -3  13   6    4.50    1.80
   3 -13   6    4.00    1.20
  -3  13   6    4.50    1.50
   3  13  -6    2.00    1.10
  -3 -13  -6    2.00    1.50
   3 -13  -6    2.00    1.30
   3  13   6    1.90    1.30
  -3 -13   6    4.80    1.60
   3  13   6    1.90    2.20
   3 -13  -6    3.10    1.80
  -5  13   6    3.60    1.60
   5 -13   6    3.10    1.70
   5 -13   6    5.30    1.40
  -5  13   6    2.50    1.90
  -5 -13  -6    2.50    1.40
   5  13  -6    4.30    1.40
   5 -13  -6    2.90    1.90
   5  13   6    3.50    2.30
   5 -13  -6    2.70    1.50
   5  13   6    0.80    1.50
  -5 -13   6    1.50    1.50
   7  13  -6    2.10    1.50
   7 -13   6    1.80    1.20
  -7  13   6    2.30    1.60
  -7 -13  -6   -1.90    1.10
   7 -13   6    2.20    1.70
  -7  13   6    6.00    2.20
   7 -13  -6   -0.70    1.70
   7  13   6    2.50    2.20
  -7 -13   6    1.40    1.30
   7  13   6    0.00    1.30
   7 -13  -6    3.50    1.60
  -9  13   6   -1.00    1.50
   9 -13   6    0.10    1.30
   9 -13   6    0.30    1.60
   9  13  -6   -1.10    1.40
   9  13   6    0.30    2.20
   9 -13  -6   -0.30    1.40
   9 -13  -6    0.20    1.80
   9  13   6   -1.70    1.20
  11 -13   6    9.20    2.50
  11 -13   6   11.80    2.10
  11  13  -6    4.70    2.20
 -11  13   6   10.10    2.20
  11  13   6    5.50    1.70
  11 -13  -6   10.70    2.20
  11  13   6   11.80    3.20
  11 -13  -6    4.40    2.70
 -13  13   6    4.70    2.00
  13 -13   6    5.10    2.40
  13 -13   6    6.50    2.10
  13  13  -6    4.80    2.10
  13  13   6    6.90    3.00
  13 -13  -6    4.70    1.90
  13  13   6    5.10    1.60
  13 -13  -6    5.70    2.40
  15  13  -6   -0.80    1.90
  15 -13   6   -0.70    1.90
  15 -13   6    1.30    1.90
  15 -13  -6    0.80    2.00
  15 -13  -6    0.50    2.50
  15  13   6    2.10    2.90
  17  13  -6   -0.50    2.40
  17 -13   6    0.10    2.30
  17 -13   6   -0.30    2.20
  17 -13  -6    1.20    2.70
  17  13   6    2.30    3.10
  17 -13  -6    1.10    2.10
   0 -14   6   30.20    3.70
   0 -14  -6   17.30    2.80
   0  14   6   19.10    3.30
   0 -14   6   13.60    1.70
   0  14  -6   21.10    2.40
   2 -14   6   17.90    2.30
  -2  14   6    9.90    2.50
   2  14  -6   10.80    1.50
   2 -14   6   11.10    2.10
  -2 -14  -6   13.60    2.10
  -2  14   6   11.40    1.90
   2  14   6    6.20    2.60
   2 -14  -6   12.20    2.30
  -2 -14   6   14.20    2.00
   2 -14  -6    6.60    1.70
   2  14   6   11.50    1.90
  -4  14   6   -0.20    1.20
  -4  14   6   -2.60    1.50
   4 -14   6   -0.70    1.30
  -4 -14  -6   -0.10    1.20
   4  14  -6   -1.80    1.00
   4 -14   6    0.10    1.10
   4 -14  -6   -0.10    1.50
   4  14   6   -1.50    1.10
   4  14   6   -2.20    1.80
  -4 -14   6    0.10    1.20
   4 -14  -6    0.30    1.30
  -6 -14  -6    2.80    1.20
   6 -14   6    2.30    1.70
   6  14  -6   -1.40    1.50
   6 -14   6    3.40    1.30
  -6  14   6    0.90    2.00
  -6  14   6    2.90    1.70
   6 -14  -6    1.20    1.60
   6  14   6   -0.20    2.30
   6 -14  -6    1.50    1.80
  -6 -14   6    3.20    1.40
   6  14   6    2.30    1.50
  -8  14   6    3.20    1.90
   8  14  -6    2.70    1.60
  -8 -14  -6    2.90    1.10
  -8  14   6    1.10    2.20
   8 -14   6    1.30    1.50
   8 -14   6    1.60    1.80
   8  14   6    0.40    1.40
   8  14   6    2.40    2.50
  -8 -14   6    3.40    1.40
   8 -14  -6    1.80    2.00
   8 -14  -6    2.70    1.60
  10  14  -6    7.10    2.10
  10 -14   6    4.70    1.70
  10 -14   6    4.50    2.30
 -10  14   6    3.20    2.30
  10  14   6   -1.60    2.90
  10  14   6    2.00    1.60
  10 -14  -6    5.00    2.10
  10 -14  -6    1.10    2.40
 -12  14   6   -2.10    1.70
  12 -14   6   -2.50    1.90
  12  14  -6   -1.40    1.70
  12 -14   6   -1.70    1.60
  12 -14  -6   -1.30    2.00
  12  14   6   -3.50    2.40
  12 -14  -6   -0.50    1.60
  12  14   6   -0.30    1.20
  14  14  -6   -1.50    2.00
  14 -14   6    2.00    1.90
 -14  14   6    1.50    1.90
  14 -14   6   -0.10    2.10
  14  14   6    0.60    3.10
  14 -14  -6    1.00    2.10
  14 -14  -6    1.10    2.30
  16 -14   6    6.40    2.70
  16  14  -6    1.80    2.50
  16 -14   6    4.80    2.30
  16 -14  -6    3.60    2.40
  16  14   6    3.50    3.30
  16 -14  -6    2.70    2.80
   1  15  -6   25.00    2.50
  -1 -15  -6   19.40    2.70
   1 -15   6   13.60    1.70
  -1  15   6   14.70    2.30
  -1  15   6   21.60    3.40
   1 -15   6   15.50    2.60
   1  15   6   17.70    3.30
  -1  15  -6   18.60    2.60
   1  15   6   27.00    3.50
   1 -15  -6   16.60    2.90
  -1 -15   6   18.80    2.60
  -3  15   6   14.60    2.20
   3  15  -6   10.40    1.70
  -3  15   6   14.30    3.00
   3 -15   6   14.50    2.40
  -3 -15  -6   15.20    2.50
   3 -15   6   11.70    1.80
   3  15   6   10.70    3.10
  -3 -15   6   13.90    2.20
   3  15   6   11.40    2.00
   3 -15  -6   11.20    2.50
   3 -15  -6   12.80    2.20
  -5  15   6    4.00    2.50
  -5 -15  -6    3.30    1.70
   5  15  -6    0.80    1.60
   5 -15   6    3.60    1.90
   5 -15  -6    2.70    2.30
  -5 -15   6    3.20    1.70
   5  15   6    4.00    2.60
   5 -15  -6    3.70    1.70
   7  15  -6   -3.70    1.50
  -7 -15  -6    0.20    1.10
  -7  15   6   -0.20    1.80
   7 -15   6    1.80    1.80
   7 -15   6   -0.30    1.30
  -7  15   6   -0.70    2.10
   7  15   6   -1.70    1.40
   7  15   6    0.80    2.30
   7 -15  -6    2.00    2.10
   7 -15  -6   -0.80    1.60
  -7 -15   6   -1.10    1.20
   9 -15   6    2.60    2.00
   9 -15   6    4.30    1.70
   9  15  -6    4.60    2.00
  -9  15   6    1.90    2.10
  -9 -15   6    2.60    1.40
   9 -15  -6    5.80    2.40
   9 -15  -6    4.60    2.00
   9  15   6    0.80    1.50
   9  15   6   -0.60    2.80
  11  15  -6    9.60    2.50
  11 -15   6    9.10    2.10
 -11  15   6    8.70    2.40
  11 -15   6   11.90    2.60
  11  15   6   13.40    3.50
  11 -15  -6   11.60    2.40
  11 -15  -6   12.20    3.00
  11  15   6    6.50    1.80
  13 -15   6    8.60    2.40
  13  15  -6    5.60    2.40
 -13  15   6    2.70    2.10
  13 -15   6    7.00    2.40
  13  15   6    8.00    3.20
  13 -15  -6    5.00    2.40
  13 -15  -6    6.70    3.00
 -15  15   6    2.70    2.00
  15  15  -6    4.30    2.50
  15 -15   6    5.40    2.60
  15  15   6    3.70    3.20
  15 -15  -6    5.10    2.30
  15 -15  -6    6.50    3.00
  17 -15   6    3.20    2.40
  17 -15   6    1.30    2.50
  17  15   6   -5.00    3.40
  17 -15  -6    2.30    2.60
  17 -15  -6    4.60    2.60
   0 -16  -6  122.59    8.00
   0 -16   6  115.79    7.10
   0  16   6  120.99    7.30
   0 -16   6  106.89    5.90
   0  16   6  107.39    8.30
   2 -16   6   -1.70    1.50
  -2 -16  -6    0.70    1.60
   2 -16   6   -1.10    1.00
  -2  16   6   -0.70    1.40
  -2  16   6   -5.00    2.00
  -2 -16   6   -1.10    1.40
   2 -16  -6    1.10    1.90
   2  16   6   -2.50    1.30
   2  16   6   -5.50    2.20
  -4  16   6   18.40    3.40
   4 -16   6   22.50    3.00
  -4 -16  -6   34.30    4.00
  -4  16   6   17.10    2.60
   4 -16  -6   19.80    2.80
   4  16   6   28.60    4.00
   4  16   6   18.20    2.50
   6 -16   6    4.30    1.70
   6 -16   6    2.10    2.00
  -6  16   6    5.10    2.60
   6  16  -6    3.40    1.70
  -6  16   6    2.60    1.90
  -6 -16  -6    4.40    1.70
   6  16   6    4.70    2.80
  -6 -16   6    5.80    1.80
   6  16   6    3.20    1.60
   6 -16  -6    2.00    1.90
   6 -16  -6    4.00    2.30
   8  16  -6   -2.90    1.80
  -8  16   6   -0.90    1.80
  -8  16   6   -6.20    2.40
   8 -16   6   -2.70    1.80
   8 -16   6   -1.00    1.50
   8 -16  -6   -1.50    2.10
   8  16   6   -0.80    1.40
   8 -16  -6   -2.30    1.70
  -8 -16   6   -0.80    1.30
   8  16   6   -3.00    2.60
  10  16  -6   55.99    5.30
  10 -16   6   56.29    6.10
  10 -16   6   57.89    5.30
  10 -16  -6   44.40    5.30
  10 -16  -6   55.49    6.10
  10  16   6   56.59    6.90
  10  16   6   43.70    4.50
  12 -16   6   -0.20    2.50
  12  16  -6    1.20    2.00
 -12  16   6   -4.20    2.10
  12 -16   6    1.30    2.10
  12 -16  -6   -3.40    2.20
  12  16   6    0.00    2.90
  12 -16  -6    1.60    2.50
  14 -16   6    9.60    3.00
  14 -16   6   14.30    2.90
 -14  16   6    9.10    2.70
  14 -16  -6    7.20    2.60
  14 -16  -6   11.50    3.10
  14  16   6   11.70    3.90
  16 -16   6    5.30    2.80
  16 -16   6    2.70    2.50
  16 -16  -6    3.10    2.80
  16  16   6    1.40    3.50
  16 -16  -6    2.30    3.00
   1  17  -6   -0.10    1.00
  -1 -17  -6   -3.00    1.60
   1 -17   6   -2.80    1.60
  -1  17   6   -3.20    1.90
   1 -17   6   -2.40    0.90
  -1  17   6   -2.00    1.60
   1  17   6   -1.50    1.30
   1  17   6   -3.80    1.90
   1 -17  -6   -2.60    1.90
  -1 -17   6   -1.40    1.50
  -1  17  -6   -0.40    1.00
   3  17  -6    2.00    1.30
  -3  17   6    0.30    2.20
   3 -17   6    2.20    2.10
   3 -17   6    0.50    1.20
  -3 -17  -6    1.50    1.90
  -3  17   6   -2.10    1.60
   3  17   6    1.00    2.30
   3 -17  -6   -0.40    2.10
  -3 -17   6    0.00    1.70
   3  17   6    1.10    1.70
   3 -17  -6    1.90    1.80
  -5  17   6    9.20    2.40
   5  17  -6   14.80    2.30
   5 -17   6    9.80    2.20
  -5  17   6   16.30    3.20
   5 -17   6    6.70    2.60
  -5 -17  -6    4.90    2.30
   5  17   6   12.80    2.20
   5  17   6   12.60    3.30
   5 -17  -6    9.90    2.70
  -5 -17   6   13.60    2.30
   5 -17  -6    1.90    3.30
  -7 -17  -6    1.90    1.40
  -7  17   6   -4.70    1.80
   7 -17   6   -2.70    2.00
   7 -17   6    1.80    1.80
   7 -17  -6   -2.90    2.00
  -7 -17   6    0.90    1.60
   7  17   6    0.30    1.70
   7  17   6   -4.00    2.60
   7 -17  -6   -0.30    2.40
   9 -17   6   -4.20    2.40
   9 -17   6    0.30    1.70
  -9  17   6   -1.10    2.20
   9  17  -6    0.60    1.90
   9 -17  -6   -3.20    2.00
   9  17   6   -1.00    3.20
   9  17   6   -0.20    1.60
   9 -17  -6   -1.50    2.40
  11 -17   6   -2.00    2.20
 -11  17   6   -3.40    2.10
  11 -17   6   -1.50    1.70
  11  17   6   -1.20    1.50
  11 -17  -6   -3.00    1.90
  11  17   6   -2.30    2.90
  11 -17  -6   -5.60    2.40
  13 -17   6    8.20    3.30
 -13  17   6    7.20    2.80
  13 -17   6    9.40    2.60
  13 -17  -6    9.80    2.90
  13 -17  -6    9.60    3.30
  13  17   6   12.80    4.30
  15 -17   6    0.30    2.60
  15 -17   6    1.60    2.80
 -15  17   6    0.50    2.30
  15 -17  -6    2.10    2.70
  15 -17  -6    1.40    2.80
  15  17   6   -4.70    3.50
   0  18  -6   14.60    1.90
   0  18   6   15.00    3.40
   0 -18  -6   16.30    3.50
   0 -18   6   16.10    2.90
   0  18   6   13.20    2.40
  -2  18   6   13.40    3.20
  -2  18   6    5.50    2.30
   2 -18   6    5.70    2.60
   2  18  -6   13.30    1.80
  -2 -18  -6    4.30    2.70
   2 -18   6    9.50    1.80
   2  18   6   15.80    3.50
  -2  18  -6   21.10    2.80
   2  18   6   11.40    2.50
  -2 -18   6    9.80    2.70
   2 -18  -6   12.10    3.30
   4  18  -6   13.80    2.50
   4 -18   6    7.80    2.70
  -4  18   6    8.50    3.10
  -4  18   6   11.80    2.60
   4 -18   6    6.10    2.10
  -4 -18  -6    9.40    2.50
   4  18   6   11.70    3.50
   4  18   6    6.70    2.30
  -4 -18   6   11.20    2.40
   4 -18  -6    6.20    2.30
   4 -18  -6   10.00    3.30
  -6  18   6   13.00    2.90
   6 -18   6   16.00    2.80
   6 -18   6   14.60    3.40
  -6  18   6   27.70    3.90
  -6 -18  -6   15.60    2.70
  -6 -18   6   17.60    2.70
   6 -18  -6   18.20    4.10
   6  18   6   26.30    4.20
   6 -18  -6   16.10    3.00
   6  18   6   17.60    2.70
   8 -18   6   -1.80    2.00
  -8  18   6   -2.20    2.50
   8 -18   6   -3.50    2.30
  -8  18   6    2.00    2.10
   8 -18  -6   -3.10    2.70
   8 -18  -6    2.70    2.20
   8  18   6    0.80    3.30
  -8 -18   6    1.10    1.60
   8  18   6    1.80    1.70
  10 -18   6   -3.20    2.10
  10 -18   6   -2.40    2.00
 -10  18   6   -3.40    2.10
  10 -18  -6   -1.40    2.00
  10  18   6   -3.70    3.10
  10 -18  -6   -6.20    2.50
  10  18   6   -0.60    1.50
  12 -18   6   12.90    2.80
  12 -18   6    7.60    3.10
 -12  18   6    6.90    2.90
  12 -18  -6   14.00    3.20
  12 -18  -6    6.40    3.80
  12  18   6   10.60    4.00
  14 -18   6   -2.40    2.20
 -14  18   6   -4.30    2.00
  14 -18   6   -1.40    2.40
  14  18   6   -6.30    3.10
  14 -18  -6   -2.60    2.30
  14 -18  -6   -2.50    2.60
   1 -19   6    0.00    2.20
   1 -19   6    3.70    1.40
  -1  19   6    0.70    2.10
  -1 -19  -6    0.00    2.60
  -1  19   6   -1.40    2.50
   1  19   6    2.20    2.70
   1 -19  -6   -1.10    2.80
   1  19   6    2.50    2.00
  -1 -19   6    2.50    2.10
  -3  19   6   -2.10    2.50
  -3 -19  -6    0.20    2.30
   3 -19   6    3.80    1.60
  -3  19   6    2.60    2.00
   3 -19   6    0.60    2.30
   3 -19  -6   -2.20    3.00
   3  19   6    2.40    2.90
  -3 -19   6    3.00    1.90
   3  19   6    1.50    1.80
  -5  19   6    6.60    2.50
  -5  19   6    7.60    3.00
  -5 -19  -6    2.80    2.10
   5 -19   6    8.80    2.00
   5 -19   6    5.00    2.60
   5 -19  -6    4.50    3.30
   5 -19  -6    4.70    2.20
  -5 -19   6    5.10    2.20
   5  19   6    9.00    2.30
   5  19   6    3.80    3.60
  -7  19   6    6.40    2.50
  -7  19   6    2.80    3.10
   7 -19   6    9.10    2.30
   7 -19   6    8.20    2.80
   7 -19  -6    7.70    3.20
  -7 -19   6    7.00    2.10
   7 -19  -6    8.80    2.70
   7  19   6    7.00    2.20
   7  19   6    4.50    3.60
  -9  19   6    0.30    2.20
   9 -19   6    3.80    2.80
   9 -19   6    0.40    2.10
   9 -19  -6    0.10    2.30
   9  19   6    1.90    3.20
   9 -19  -6   -1.30    2.70
   9  19   6    2.00    1.70
  11 -19   6    3.90    2.70
 -11  19   6    3.80    2.70
  11 -19   6    5.40    2.60
  11  19   6    0.70    3.30
  11 -19  -6    3.00    2.70
  11 -19  -6   -0.40    3.00
 -13  19   6    1.40    2.60
  13 -19   6   -0.70    2.50
  13 -19   6    0.20    2.50
  13  19   6   -3.90    3.40
  13 -19  -6   -2.10    2.90
  13 -19  -6    1.50    2.80
   0  20   6    0.90    2.90
   0 -20   6    2.80    2.70
   0  20   6    0.70    2.30
   0 -20  -6   -0.60    2.70
  -2  20   6   10.70    2.70
  -2 -20  -6   16.40    3.10
   2 -20   6    9.40    1.90
   2 -20   6   14.60    3.10
  -2  20   6   13.20    3.60
   2  20   6   13.40    2.80
  -2 -20   6   16.70    3.00
   2 -20  -6   15.00    3.70
   2  20   6   12.20    3.90
  -4  20   6   23.60    4.00
  -4 -20  -6   19.40    3.30
   4 -20   6   21.10    3.50
  -4  20   6   17.40    3.00
   4 -20   6   31.40    4.00
  -4 -20   6   21.60    3.20
   4 -20  -6   26.50    4.20
   4  20   6   21.60    3.00
   4 -20  -6   20.20    3.10
   4  20   6   24.60    4.30
  -6  20   6   58.79    6.00
  -6  20   6   53.09    6.70
  -6 -20  -6   48.00    6.00
   6 -20   6   56.19    6.20
   6 -20   6   56.89    5.50
   6  20   6   61.79    7.50
   6 -20  -6   54.79    6.90
   6  20   6   57.69    5.80
  -6 -20   6   49.80    5.30
   6 -20  -6   52.19    5.80
  -8  20   6    7.40    2.60
  -8  20   6    5.80    3.00
   8 -20   6    6.20    2.90
   8 -20   6    6.30    2.30
   8 -20  -6    9.40    3.30
   8  20   6    4.20    3.30
   8  20   6    4.60    2.10
   8 -20  -6    5.30    2.60
  10 -20   6   -1.50    2.10
  10 -20   6    0.50    2.60
 -10  20   6    0.90    2.60
  10 -20  -6   -1.10    3.00
  10  20   6    0.20    1.90
  10 -20  -6    3.90    2.60
  10  20   6    0.20    3.40
 -12  20   6    6.00    2.80
  12 -20   6    3.40    2.90
  12 -20   6    5.80    2.80
  12 -20  -6    2.90    3.10
  12  20   6   -1.40    4.10
  12 -20  -6    6.90    2.80
   1 -21   6    7.70    2.90
  -1  21   6   14.70    3.70
  -1 -21  -6   11.20    3.00
  -1  21   6   11.10    2.70
   1  21   6    9.60    2.70
   1 -21  -6   13.90    3.60
   1  21   6   17.70    3.60
  -1 -21   6   14.50    3.00
  -3 -21  -6   16.80    3.10
  -3  21   6   18.50    3.40
   3 -21   6   16.10    3.40
   3 -21   6   13.40    2.10
  -3  21   6   16.20    3.10
   3  21   6   15.70    2.90
  -3 -21   6   15.90    2.80
   3  21   6   19.30    4.30
   3 -21  -6   21.80    4.20
  -5  21   6    8.30    2.60
  -5 -21  -6    6.60    2.40
  -5  21   6    7.80    3.40
   5 -21   6    9.40    2.10
   5 -21   6    4.00    2.80
   5 -21  -6    8.20    3.50
   5 -21  -6   10.00    2.80
  -5 -21   6   10.20    2.40
   5  21   6    6.70    3.50
   5  21   6    5.30    2.40
  -7  21   6   14.70    3.20
   7 -21   6    9.30    3.10
   7 -21   6   13.40    2.70
  -7  21   6   10.40    3.60
   7 -21  -6   11.10    3.50
   7 -21  -6   10.30    2.90
   7  21   6   11.60    2.60
   7  21   6   11.00    3.90
   9 -21   6    0.00    2.60
  -9  21   6   -4.90    2.50
   9 -21   6    0.60    2.10
   9 -21  -6   -0.40    2.90
   9 -21  -6   -1.30    2.50
   9  21   6   -1.60    1.80
   9  21   6   -7.10    3.30
 -11  21   6   20.30    4.00
  11 -21   6   20.70    4.00
  11 -21  -6   28.70    4.70
  11 -21  -6   24.40    4.20
  11  21   6   23.90    5.00
 -13  21   6    3.70    3.00
  13  21   6    1.20    3.90
  13 -21  -6    5.50    3.20
   0  22   6   30.70    4.00
   0 -22   6   27.30    4.40
  -2  22   6    6.50    2.80
  -2 -22  -6   12.30    3.00
   2 -22   6   10.40    3.30
  -2  22   6   11.20    3.30
  -2 -22   6   10.00    3.10
   2 -22  -6   10.60    3.80
   2  22   6   11.10    3.60
   2  22   6    9.60    2.90
  -4 -22  -6    1.90    2.30
   4 -22   6    0.20    3.10
   4 -22   6    1.90    1.60
  -4  22   6   -2.00    2.40
  -4  22   6    0.40    3.10
   4 -22  -6    4.70    3.60
   4  22   6    1.20    3.60
  -4 -22   6    3.10    2.30
   4  22   6    4.70    2.40
   6 -22   6    0.30    1.80
  -6  22   6    1.10    2.40
  -6  22   6   -2.40    2.70
   6 -22   6    1.10    2.70
  -6 -22   6    0.90    2.10
   6  22   6   -3.40    2.10
   6 -22  -6   -0.50    3.00
   6 -22  -6    3.90    2.60
   6  22   6   -4.40    3.70
  -8  22   6   18.00    4.30
  -8  22   6   19.50    3.90
   8 -22   6   17.10    3.80
   8 -22  -6   20.80    4.50
   8 -22  -6   18.00    3.80
   8  22   6   26.50    4.80
  10 -22   6   13.10    3.40
 -10  22   6   14.40    3.60
  10 -22   6   20.80    4.50
  10 -22  -6   17.30    4.50
  10 -22  -6   18.70    4.00
  12 -22   6    0.30    2.90
  12 -22  -6   -3.70    2.80
  -1  23   6   23.30    3.70
  -1  23   6   26.20    4.20
   1 -23   6   24.20    4.10
  -1 -23  -6   19.00    3.90
   1 -23  -6   29.60    4.80
  -1 -23   6   21.40    3.90
   1  23   6   27.40    4.60
   1  23   6   24.00    3.90
   3 -23   6   -0.10    3.40
  -3  23   6    3.70    2.90
  -3 -23  -6    2.50    2.90
  -3  23   6    5.60    3.30
  -3 -23   6    3.80    2.80
   3  23   6    5.50    3.90
   3  23   6    3.30    2.70
   3 -23  -6    6.10    3.60
   5 -23   6   72.89    6.00
  -5  23   6   72.79    7.10
   5 -23   6   75.89    8.10
  -5  23   6   85.99    8.50
  -5 -23   6   69.09    6.50
   5  23   6   91.99    9.40
   5  23   6   83.89    7.10
   5 -23  -6   79.09    8.00
  -7  23   6   -0.70    3.10
   7 -23   6    0.80    3.40
   7 -23   6    2.60    2.30
  -7  23   6    0.10    3.00
   7  23   6    6.30    4.40
   7 -23  -6    6.80    3.00
   7  23   6    0.00    2.50
   7 -23  -6    3.00    3.50
   9 -23   6    8.20    3.10
  -9  23   6    8.80    3.50
   9 -23   6    6.40    3.50
   9 -23  -6    9.30    3.40
   9 -23  -6   12.40    3.90
   9  23   6   13.30    4.50
   0 -24   6   27.00    4.20
   0  24   6   29.50    4.10
   0  24   6   31.90    4.90
   0 -24  -6   34.20    4.70
  -2  24   6    1.40    2.80
  -2 -24  -6    0.40    2.70
   2 -24   6    1.10    3.30
  -2  24   6    4.90    3.00
   2 -24  -6    0.80    3.30
  -2 -24   6   -0.20    2.80
   2  24   6    0.40    3.30
   2  24   6   -1.20    2.70
  -4 -24  -6    5.00    2.90
  -4  24   6    1.40    3.30
  -4  24   6    3.10    3.00
   4 -24   6   -1.90    3.00
   4  24   6    0.50    2.80
  -4 -24   6   -0.50    2.40
   4 -24  -6   -1.10    3.30
   4  24   6   -0.60    3.80
   6 -24   6    2.60    3.40
   6 -24   6    1.30    2.20
  -6  24   6    2.70    2.90
  -6  24   6    4.90    3.30
   6  24   6    1.20    4.00
   6 -24  -6    5.10    3.10
   6 -24  -6    2.00    3.60
   6  24   6    3.20    2.90
   8 -24   6   -1.00    3.20
  -8  24   6    1.40    3.10
  -8  24   6   -1.90    3.00
   8 -24   6   -2.10    2.20
   8  24   6   -3.90    2.40
   8  24   6    2.80    3.70
   8 -24  -6   -0.20    3.90
   8 -24  -6    1.40    3.10
  -1  25   6    5.00    3.50
  -1 -25  -6    6.50    3.70
   1 -25   6    9.00    3.50
  -1  25   6    2.60    3.20
   1  25   6    6.80    3.70
  -1 -25   6    6.70    3.40
   1  25   6    7.90    2.90
   1 -25  -6   10.00    3.80
   3 -25   6    6.90    3.60
  -3  25   6    9.50    4.00
  -3  25   6   10.80    3.30
  -3 -25  -6    4.50    3.50
  -3 -25   6   10.00    3.30
   3  25   6    9.80    3.30
   3  25   6    8.70    3.80
   3 -25  -6    6.70    3.90
  -5  25   6  112.79    9.30
   5 -25   6   86.99    8.80
  -5  25   6  124.39   10.10
  -5 -25   6   75.59    7.70
   5 -25  -6  107.99    9.50
   5  25   6  114.59    9.70
   5  25   6  106.59    8.00
  -7  25   6   -1.40    3.10
  -7  25   6   -4.50    3.60
   7 -25   6   -5.60    3.00
   7 -25   6   -3.00    2.10
   7 -25  -6   -1.70    3.40
   7  25   6   -1.90    2.70
   7  25   6   -2.80    4.20
   7 -25  -6   -0.70    3.00
   0 -26  -6   -4.60    3.30
   0  26   6   -1.60    2.60
   0 -26   6   -0.10    3.10
  -2  26   6   15.80    3.50
  -2 -26  -6   15.00    4.10
  -2  26   6    7.10    4.00
   2 -26   6   15.90    3.90
  -2 -26   6   11.40    3.30
   2 -26  -6   20.30    4.70
   2  26   6   15.10    4.50
   2  26   6   13.40    3.40
   4 -26   6    4.40    3.50
  -4  26   6    3.90    3.00
  -4  26   6   -5.40    3.40
   4  26   6    4.70    3.00
   4  26   6    0.40    4.10
  -4 -26   6    3.00    2.90
   4 -26  -6   12.90    4.40
  -1   0   7 4417.96  170.98
  -1   0  -7 4553.34  174.18
   1   0  -7 4874.81  172.68
   1   0   7 4427.66  171.68
  -1   0   7 4380.06  173.58
   1   0   7 4352.56  175.28
   1   0   7 3973.60  172.18
  -1   0   7 4622.44  173.28
   3   0  -7  165.58    7.00
  -3   0   7  162.88    6.70
  -3   0   7  161.38    7.30
   3   0   7  180.98    7.10
   3   0   7  156.58    7.60
   3   0   7  168.38    7.10
  -3   0   7  179.28    7.50
  -3   0   7  169.98    6.60
   5   0   7 2671.63   99.89
   5   0  -7 2799.82  100.99
   5   0   7 2489.25  101.79
   5   0   7 2433.06  101.19
   7   0   7  888.71   33.90
   7   0   7  874.21   35.20
   7   0  -7  876.01   33.70
   7   0   7  879.21   34.10
   9   0  -7  657.43   25.20
   9   0   7  689.13   25.70
   9   0   7  605.14   26.80
   9   0   7  650.23   25.30
  11   0   7 1054.79   40.00
  11   0  -7 1030.50   39.90
  11   0   7 1045.40   40.40
  11   0   7 1017.40   41.90
  13   0   7   75.99    6.20
  13   0  -7   82.99    4.10
  13   0   7   79.39    4.60
  13   0   7   79.19    4.00
  15   0   7  227.88   10.50
  15   0   7  234.58   12.50
  17   0   7  213.78   12.70
  17   0   7  227.08   10.30
  19   0   7    2.10    3.10
  19   0   7    7.30    1.80
   0  -1   7  249.58   10.30
   0  -1   7  250.67   10.00
   0   1  -7  257.77   10.40
   0  -1   7  252.07   10.50
   0   1   7  240.58   10.10
   0   1   7  265.77   11.00
   0   1   7  241.88   10.40
   2   1  -7  101.99    4.70
  -2   1   7   87.09    4.40
   2  -1   7   94.79    5.00
   2  -1   7  102.89    4.70
   2  -1   7  106.59    4.50
  -2   1   7  101.99    4.90
  -2   1   7   97.49    5.00
  -2  -1   7  103.09    4.80
  -2  -1   7  104.99    4.70
   2   1   7  103.79    4.70
  -2  -1   7  104.49    4.20
   2   1   7  105.89    4.60
  -2  -1   7   97.09    4.30
   2   1   7  101.49    5.50
  -2   1  -7  114.29    4.90
  -4   1   7  150.08    6.80
   4  -1   7  145.69    6.80
   4  -1   7  144.99    6.30
  -4   1   7  146.19    5.90
  -4   1   7  148.29    5.90
   4  -1   7  149.79    6.30
   4   1  -7  143.69    6.00
  -4  -1   7  145.29    6.60
   4   1   7  144.39    6.30
   4  -1  -7  148.59    6.20
   4   1   7  134.69    7.00
   4   1   7  136.39    6.20
   6  -1   7  318.07   12.20
   6  -1   7  307.47   12.20
   6   1  -7  291.67   11.70
   6  -1   7  304.17   13.00
   6   1   7  300.77   12.30
   6   1   7  296.17   13.20
   6   1   7  294.97   12.00
   6  -1  -7  286.17   12.00
   8  -1   7    5.00    1.50
   8  -1   7    3.80    0.80
   8   1  -7    4.40    0.60
   8  -1   7    4.90    1.00
   8  -1  -7    4.70    0.70
   8   1   7    3.40    0.80
   8   1   7    4.60    1.60
   8   1   7    5.00    1.00
  10  -1   7  120.79    5.40
  10  -1   7  113.39    5.70
  10  -1   7  115.29    6.90
  10   1  -7  116.09    4.90
  10   1   7  107.39    5.10
  10   1   7  114.89    7.00
  10  -1  -7  114.59    5.20
  10   1   7  115.99    5.70
  12  -1   7   17.60    1.90
  12   1  -7   17.40    1.60
  12  -1   7   11.60    2.50
  12  -1   7   10.40    1.50
  12   1   7   13.50    2.70
  12   1   7   11.60    1.50
  12  -1  -7   11.00    1.30
  12   1   7   12.30    1.60
  14  -1   7    1.70    1.00
  14  -1   7    1.80    2.00
  14   1   7    1.60    1.10
  14  -1  -7    1.20    0.90
  14   1   7   -2.10    1.90
  16  -1   7    9.80    1.90
  16  -1   7   10.20    3.20
  16   1   7    9.30    1.80
  16   1   7   13.30    3.60
  18  -1   7   -0.50    2.90
  18  -1   7    4.20    1.70
  18   1   7    3.70    1.50
  18   1   7   -0.10    2.90
  20  -1   7    2.70    1.70
  20  -1   7    3.80    3.30
  20   1   7    2.60    1.60
  20   1   7   -1.80    3.40
   1  -2   7 1608.44   64.09
   1  -2   7 1580.34   64.59
  -1   2   7 1834.22   63.69
  -1   2   7 1620.54   63.59
  -1   2   7 1614.14   63.19
   1   2  -7 1699.33   63.59
   1  -2   7 1684.93   64.29
  -1  -2   7 1608.64   63.99
  -1  -2   7 1607.84   63.89
  -1  -2   7 1723.43   64.79
   1   2   7 1636.94   64.39
   1   2   7 1552.04   63.79
   1   2   7 1642.44   63.09
  -3   2   7   37.90    2.10
   3  -2   7   34.90    2.50
   3   2  -7   37.20    1.80
   3  -2   7   40.50    2.40
   3   2  -7   36.10    2.20
   3   2  -7   38.80    2.00
  -3   2   7   37.00    2.70
   3  -2   7   37.30    2.20
  -3   2  -7   38.60    2.70
   3   2   7   34.90    3.20
   3  -2  -7   38.60    2.40
   3   2   7   37.70    2.30
  -3  -2   7   42.50    2.60
   3   2   7   37.70    2.40
   5  -2   7  730.93   30.60
  -5   2   7  771.92   30.20
   5   2  -7  844.72   30.30
   5   2  -7  810.32   30.20
  -5   2   7  798.92   31.30
   5  -2   7  779.02   30.50
   5  -2   7  763.12   31.20
   5   2   7  839.72   30.70
   5  -2  -7  790.12   30.60
  -5  -2   7  780.82   30.90
   5   2   7  763.62   30.40
   5   2   7  777.02   31.60
   7   2  -7   66.99    2.70
  -7   2   7   67.39    2.80
   7  -2   7   67.39    3.50
   7  -2   7   61.09    3.50
  -7   2   7   73.69    2.90
   7  -2   7   61.99    4.20
   7   2  -7   67.39    2.70
   7   2   7   69.49    3.70
   7   2   7   65.79    3.20
   7  -2  -7   62.69    3.40
   7   2   7   68.29    4.60
   9  -2   7  151.68    7.00
   9  -2   7  155.48    7.00
   9  -2   7  154.08    8.10
   9   2  -7  160.98    6.20
   9   2   7  166.68    7.10
   9  -2  -7  153.68    6.80
   9   2   7  151.58    6.50
   9   2   7  145.49    8.20
  11  -2   7  480.15   19.30
  11  -2   7  453.05   20.60
  11  -2   7  465.25   19.00
  11   2  -7  481.05   18.40
  11   2   7  451.45   18.50
  11   2   7  513.35   19.30
  11   2   7  482.45   20.90
  11  -2  -7  471.05   19.00
  13   2  -7   55.79    3.30
  13  -2   7   58.09    3.50
  13  -2   7   56.69    4.00
  13  -2   7   60.29    5.50
  13   2   7   60.19    5.60
  13   2   7   63.99    3.90
  13  -2  -7   51.29    3.60
  15  -2   7  122.79    8.70
  15  -2   7  127.89    7.00
  15   2   7  147.59    9.20
  15  -2  -7  138.29    6.70
  15   2   7  133.59    6.90
  17  -2   7   60.39    7.70
  17  -2   7   64.89    5.10
  17   2   7   63.69    6.90
  17   2   7   73.39    4.70
  19  -2   7    1.10    1.70
  19   2  -7    0.40    2.90
  19  -2   7    2.00    2.90
  19   2   7    3.00    1.50
  19   2   7    0.80    2.90
   0   3   7  398.06   16.10
   0  -3   7  372.46   15.70
   0   3  -7  440.56   15.70
   0  -3   7  395.46   15.80
   0   3   7  417.76   17.10
   0  -3   7  399.86   16.10
  -2   3   7  188.58    8.80
  -2   3   7  199.38    8.30
   2  -3   7  193.68    8.30
   2   3  -7  195.48    7.90
   2  -3   7  195.38    8.00
   2  -3   7  187.68    8.20
  -2  -3   7  205.28    7.50
   2  -3  -7  200.08    8.40
   2   3   7  182.58    9.20
  -2  -3   7  183.88    8.30
  -2   3  -7  210.48    8.10
   2   3   7  199.78    8.30
   2   3   7  184.18    8.20
  -4   3   7   84.39    4.60
   4   3  -7   83.49    3.90
   4   3  -7   87.99    3.30
   4  -3   7   74.69    4.20
  -4   3   7   75.19    3.90
   4   3  -7   86.49    3.40
   4  -3   7   78.89    3.90
   4  -3   7   77.49    4.00
   4   3   7   81.39    3.90
   4  -3  -7   79.49    4.10
   4   3   7   79.69    5.00
   4   3   7   85.49    4.10
  -4  -3   7   81.09    4.10
  -6   3   7   99.99    4.60
   6  -3   7  106.19    4.80
   6  -3   7   89.49    5.30
   6  -3   7   99.29    4.90
  -6  -3  -7   91.79    4.50
   6   3   7  104.39    4.90
   6  -3  -7  107.09    4.90
  -6  -3   7  106.69    5.10
   6   3   7  105.09    4.60
   6   3   7  103.19    5.90
  -8   3   7    0.80    0.60
   8  -3   7    1.40    1.30
  -8  -3  -7    2.60    0.70
  -8   3   7    2.10    0.50
   8  -3   7    0.60    0.90
   8  -3   7    1.20    0.90
   8   3   7    5.50    1.00
   8  -3  -7    0.50    0.80
   8   3   7    5.30    1.50
  10   3  -7   81.69    3.60
  10  -3   7   80.99    4.80
 -10  -3  -7   85.29    4.10
  10   3  -7   81.99    3.40
  10  -3   7   93.69    6.00
  10  -3   7   78.19    4.50
  10   3   7   85.79    6.00
  10   3   7   89.79    3.90
  10  -3  -7   85.79    4.50
  10   3   7   90.89    4.70
  12  -3   7   63.29    4.30
  12  -3   7   65.19    4.00
  12   3  -7   67.59    3.10
  12  -3   7   66.49    6.00
  12  -3  -7   63.19    4.00
  12   3   7   69.49    5.70
  12   3   7   74.89    4.10
  12   3   7   74.59    3.20
  14  -3   7    0.20    1.10
  14  -3   7    0.30    1.90
  14  -3   7   -0.90    0.90
  14   3   7   -0.40    1.90
  14   3   7    0.40    1.10
  14  -3  -7   -0.70    0.90
  16  -3   7   10.80    2.00
  16  -3   7   16.40    3.50
  16  -3  -7   12.90    1.90
  16   3   7   16.70    3.30
  16  -3  -7    9.10    2.30
  18  -3   7   -2.00    2.60
  18  -3   7    0.20    1.70
  18   3  -7    2.20    3.20
  18   3   7    4.30    1.50
  18   3   7    4.80    2.90
  20  -3   7    0.60    2.90
  20   3  -7    3.00    3.10
  20  -3   7   -1.90    1.80
  20   3   7    2.40    3.20
  -1   4   7   45.10    3.40
   1  -4   7   46.00    2.30
   1  -4   7   38.70    2.70
   1  -4   7   43.90    2.30
  -1   4   7   37.90    2.70
   1   4  -7   47.40    2.00
   1   4   7   43.90    2.70
   1   4   7   44.40    3.60
  -1  -4   7   48.10    2.10
  -1  -4   7   40.60    2.60
   3  -4   7    2.70    0.80
  -3   4   7    2.20    1.00
   3   4  -7    4.60    0.60
  -3   4   7    2.90    0.80
   3  -4   7    1.60    0.80
   3   4  -7    3.40    0.60
   3   4   7    3.50    1.30
  -3  -4   7    2.60    0.70
   3  -4  -7    2.20    0.80
   3   4   7    3.70    0.90
  -5   4   7  279.17   12.30
  -5   4   7  282.57   11.60
   5  -4   7  298.47   11.80
   5  -4   7  276.27   11.40
   5  -4   7  267.77   11.90
   5  -4  -7  271.27   11.60
  -5  -4   7  278.27   11.70
   5   4   7  285.57   11.30
   5   4   7  281.17   12.70
   5   4   7  273.97   11.60
   7  -4   7   -0.20    0.90
  -7   4   7   -1.10    0.60
   7  -4   7   -1.40    0.70
   7  -4   7    0.40    0.80
  -7  -4  -7    0.20    0.40
   7   4   7    0.30    1.10
   7  -4  -7   -1.20    0.60
   7   4   7    0.90    0.50
  -7  -4   7    0.20    0.80
   7   4   7   -1.10    0.70
  -9   4   7   21.70    1.80
   9  -4   7   20.80    2.10
   9  -4   7   13.70    2.20
  -9  -4  -7   21.50    1.60
   9  -4   7   22.10    2.30
   9   4   7   23.40    1.60
   9  -4  -7   18.60    2.10
   9   4   7   20.70    2.20
   9   4   7   16.40    2.40
  11  -4   7    2.60    1.40
 -11   4   7    3.90    0.50
  11   4  -7    4.40    0.50
  11  -4   7    3.90    1.90
  11  -4   7    4.00    1.40
  11   4   7    5.70    1.20
  11  -4  -7    4.20    1.20
  11   4   7    7.00    2.00
  13  -4   7   10.70    2.60
  13  -4   7   10.00    1.60
  13  -4   7   12.10    1.60
  13   4   7   10.70    2.60
  13   4   7   18.90    2.40
  13  -4  -7   11.10    1.60
  15  -4   7   53.79    3.80
  15  -4   7   59.79    6.00
  15  -4   7   44.10    4.00
  15   4   7   53.09    6.00
  15  -4  -7   51.69    4.20
  15   4   7   46.30    3.90
  17   4  -7    5.90    3.00
  17  -4   7    7.80    3.00
  17  -4   7    4.30    1.90
  17   4   7    6.70    3.00
  17   4   7    9.20    1.60
  17  -4  -7    3.50    1.70
  19  -4   7    6.00    3.40
  19   4  -7    5.40    3.10
  19  -4   7    6.50    2.10
  19   4   7    5.80    3.30
   0  -5   7  304.57   12.20
   0   5   7  310.97   12.90
   0  -5   7  303.07   12.80
   0   5   7  322.57   13.90
   2   5  -7  123.19    4.90
   2  -5   7  118.49    5.30
   2  -5   7  120.89    5.20
   2  -5   7  124.09    5.80
  -2   5   7  122.09    6.40
  -2   5   7  122.89    5.80
   2  -5  -7  119.49    5.80
   2   5   7  116.79    6.70
  -2  -5   7  119.19    5.60
   2   5   7  122.49    5.70
   4  -5   7    2.30    0.70
   4  -5   7    2.80    0.80
  -4   5   7    3.10    0.90
   4  -5   7    2.40    0.80
  -4   5   7    1.60    1.10
   4   5   7    2.60    1.30
   4  -5  -7    1.60    0.70
   4   5   7    1.30    0.80
  -4  -5   7    1.70    0.80
  -6   5   7    3.90    1.00
   6  -5   7    2.80    0.80
  -6   5   7    4.50    1.30
  -6  -5  -7    2.70    0.60
   6  -5   7    3.60    1.10
   6   5   7    3.10    0.90
  -6  -5   7    4.50    1.00
   6  -5  -7    3.90    1.00
   6   5   7    3.80    1.20
  -8   5   7  147.39    6.90
   8  -5   7  167.88    7.20
  -8  -5  -7  140.49    6.30
   8  -5   7  149.69    6.80
   8   5   7  155.58    8.30
   8  -5  -7  152.98    7.00
  -8  -5   7  149.79    7.00
   8   5   7  146.89    6.90
  10  -5   7  113.09    5.80
 -10  -5  -7  112.09    4.80
  10  -5   7  107.19    5.60
 -10   5   7  113.69    5.30
  10  -5  -7  111.49    5.60
  10   5   7  109.89    5.60
  10   5   7  112.89    7.10
  12  -5   7    7.20    1.40
  12  -5   7    7.10    2.10
  12  -5   7    8.90    1.50
  12   5   7    5.90    1.30
  12   5   7    9.10    2.40
  12  -5  -7    8.40    1.50
  14  -5   7    3.60    2.40
  14  -5   7    3.30    1.30
  14   5  -7    4.20    2.10
  14  -5   7    4.30    1.50
  14   5   7    2.30    1.20
  14  -5  -7    2.30    1.30
  14   5   7    2.80    2.30
  16   5  -7   18.40    3.30
  16  -5   7   16.00    3.50
  16  -5   7   16.80    2.40
  16   5   7   13.60    1.90
  16  -5  -7   16.30    2.60
  16  -5  -7   17.00    2.20
  16   5   7   17.50    3.50
  18   5  -7   18.90    3.80
  18  -5   7   21.30    4.10
  18  -5   7   22.80    2.80
  18  -5  -7   19.90    2.50
  18   5   7   24.60    4.30
  18   5   7   30.10    3.40
  20   5  -7    5.30    3.30
  20  -5   7    4.70    3.20
  20  -5   7    4.50    2.20
  20   5   7    6.10    3.50
  -1   6   7   25.90    2.90
   1  -6   7   30.40    1.50
   1  -6   7   25.80    1.70
  -1   6   7   22.60    2.30
   1  -6   7   35.30    2.50
   1  -6   7   26.70    1.40
   1   6   7   25.30    3.10
   1   6   7   24.90    2.40
  -1  -6   7   23.50    2.10
  -1  -6   7   28.70    1.50
   3  -6   7  211.38    9.40
   3  -6   7  207.08    8.90
   3   6  -7  220.58    8.50
   3   6  -7  213.78    8.60
  -3   6   7  216.98   10.00
  -3   6   7  222.28    9.50
   3  -6  -7  220.08    9.40
  -3  -6   7  208.38    9.20
   3   6   7  212.68    9.30
   3   6   7  204.88   10.40
   5  -6   7   31.60    2.30
   5   6  -7   29.40    2.20
  -5   6   7   31.80    3.10
   5  -6   7   34.40    2.60
  -5   6   7   35.60    2.80
   5   6   7   32.70    2.60
  -5  -6   7   31.90    2.40
   5  -6  -7   30.60    2.50
   5   6   7   30.80    3.40
   7  -6   7  101.29    5.10
   7  -6   7  113.79    5.70
  -7  -6  -7   99.39    4.70
   7   6  -7  107.79    5.40
  -7   6   7  105.09    5.50
   7  -6  -7  104.99    5.40
   7   6   7  110.09    5.30
  -7  -6   7  106.79    5.30
   7   6   7  108.79    6.50
   9  -6   7    0.80    0.80
  -9  -6  -7    0.70    0.40
   9   6  -7    0.30    1.00
   9  -6   7    0.00    1.00
  -9   6   7   -0.20    0.90
   9  -6  -7    0.40    0.90
   9   6   7   -0.40    0.80
   9   6   7   -0.20    1.40
  -9  -6   7    3.50    1.00
  11  -6   7   67.09    4.30
  11  -6   7   61.69    4.20
  11   6  -7   60.09    4.60
 -11   6   7   62.79    3.70
  11   6   7   55.69    3.90
  11   6   7   65.29    5.40
  11  -6  -7   56.19    4.00
  13  -6   7   99.69    7.10
  13  -6   7  103.79    5.70
  13  -6   7  101.89    5.70
  13   6  -7  105.59    6.50
  13   6   7   99.49    5.40
  13  -6  -7  100.19    5.70
  13   6   7   96.89    7.30
  15   6  -7    8.30    2.60
  15  -6   7    7.30    1.90
  15  -6   7    6.70    2.90
  15  -6   7    6.50    1.60
  15  -6  -7    4.10    1.90
  15   6   7    2.50    1.40
  15   6   7    4.80    2.70
  15  -6  -7    6.00    1.70
  17  -6   7    1.40    1.80
  17  -6   7   -0.30    2.80
  17   6  -7   -1.90    2.60
  17  -6  -7    3.50    1.90
  17  -6  -7    1.10    1.60
  17   6   7    0.80    1.30
  17   6   7    0.30    2.90
  19   6  -7   -1.50    2.80
  19  -6   7    0.10    2.70
  19  -6   7   -0.80    1.80
  19  -6  -7   -0.60    1.80
  19   6   7   -3.60    2.80
   0  -7   7  226.98    9.70
   0   7   7  223.48    9.70
   0   7   7  219.38   10.70
   0  -7   7  213.28    9.00
  -2   7   7  114.09    6.40
   2  -7   7  116.39    5.80
   2  -7   7  114.79    5.20
  -2   7   7  120.99    5.90
   2  -7   7  110.19    4.90
   2   7  -7  118.09    4.70
   2   7   7  120.29    5.70
   2   7   7  109.79    6.80
  -2  -7   7  113.29    5.60
   2  -7  -7  116.89    5.80
   4   7  -7  119.89    4.80
   4  -7   7  123.39    5.50
   4  -7   7  113.49    5.90
   4   7  -7  116.59    5.20
  -4   7   7  126.99    6.20
  -4   7   7  106.29    6.50
   4  -7  -7  115.09    5.90
   4   7   7  118.29    7.00
   4   7   7  122.29    5.90
  -4  -7   7  123.19    5.80
  -6   7   7  345.67   14.00
  -6   7   7  329.97   14.70
   6   7  -7  315.07   13.40
   6  -7   7  333.87   13.90
   6  -7   7  315.37   13.40
   6   7   7  339.27   13.70
  -6  -7   7  314.57   13.50
   6  -7  -7  325.27   13.80
   6   7   7  311.17   14.90
  -8  -7  -7    9.10    1.10
  -8   7   7    8.20    1.50
   8   7  -7    9.70    1.50
   8  -7   7    8.80    1.60
   8  -7   7    9.20    1.30
  -8  -7   7   10.60    1.40
   8   7   7    7.20    2.10
   8  -7  -7    8.40    1.30
   8   7   7    9.40    1.30
  10   7  -7   94.59    5.60
  10  -7   7   99.49    5.30
  10  -7   7  106.09    5.80
 -10   7   7  105.79    5.60
  10  -7  -7   96.39    5.50
 -10  -7   7   81.79    5.10
  10   7   7   94.69    6.80
  10   7   7  104.19    5.40
  12   7  -7  102.09    6.30
 -12   7   7   88.69    5.00
  12  -7   7   99.39    5.60
  12  -7   7   90.79    5.20
  12   7   7   90.69    6.80
  12  -7  -7   89.09    5.30
  12   7   7   90.89    5.10
  14  -7   7    3.00    1.50
  14  -7   7    1.80    1.50
  14   7  -7    2.30    1.90
  14   7   7   -0.10    2.30
  14   7   7    0.90    1.20
  14  -7  -7    4.50    1.50
  14  -7  -7    4.90    1.80
  16  -7   7   64.59    4.60
  16   7  -7   67.89    6.00
  16  -7   7   64.19    5.10
  16  -7   7   59.19    6.80
  16   7   7   49.10    4.30
  16  -7  -7   63.99    5.50
  16  -7  -7   64.79    5.10
  16   7   7   46.90    6.70
  18   7  -7    2.00    2.90
  18  -7   7   -0.80    1.80
  18  -7   7   -0.20    2.60
  18  -7  -7    1.40    1.80
  18   7   7   -1.10    3.00
   1  -8   7  141.79    6.20
   1  -8   7  146.09    6.80
  -1   8   7  145.69    6.90
   1  -8   7  140.09    5.80
  -1   8   7  141.69    7.70
   1   8   7  134.49    6.70
  -1  -8   7  139.79    6.70
   1   8   7  140.89    8.00
  -1  -8   7  137.99    5.80
   3  -8   7   94.89    4.50
  -3   8   7   89.59    5.70
   3   8  -7   94.79    4.20
  -3   8   7   94.49    5.10
   3  -8   7   91.09    4.30
   3  -8   7   96.19    5.00
   3   8   7   86.69    6.00
   3   8   7   94.39    4.90
   3  -8  -7   85.59    4.90
  -3  -8   7   87.79    4.80
   5  -8   7   59.29    3.90
   5   8  -7   62.19    3.20
   5  -8   7   58.89    3.40
  -5   8   7   49.70    4.40
  -5   8   7   57.59    4.10
   5  -8  -7   58.49    3.90
  -5  -8   7   56.19    3.50
   5   8   7   51.59    3.70
   5   8   7   50.49    4.70
  -7   8   7  117.29    5.90
  -7   8   7   95.59    6.50
   7  -8   7   99.69    5.10
   7   8  -7  106.29    5.30
   7  -8   7  101.29    5.80
   7   8   7   98.79    5.30
   7   8   7   96.69    6.70
   7  -8  -7  101.69    5.50
  -7  -8   7  101.19    5.20
   9  -8   7   40.00    3.60
   9   8  -7   37.70    3.20
  -9  -8  -7   31.90    2.10
   9  -8   7   39.30    3.10
  -9   8   7   36.40    3.40
   9  -8  -7   36.20    3.10
   9   8   7   29.10    4.20
  -9  -8   7   34.30    2.80
   9   8   7   35.20    3.00
  11  -8   7  235.08   10.60
  11  -8   7  250.07   10.90
 -11   8   7  234.78   10.70
  11   8  -7  232.18   11.00
  11   8   7  233.88   10.40
  11   8   7  247.18   12.30
 -11  -8   7  219.48   10.20
  11  -8  -7  230.38   10.80
  13  -8   7   54.09    4.50
  13  -8   7   57.49    4.50
  13   8  -7   57.99    5.20
 -13   8   7   52.09    4.00
  13   8   7   48.90    5.80
  13   8   7   53.69    3.90
  13  -8  -7   58.89    4.80
  13  -8  -7   52.39    4.50
  15  -8   7    4.80    1.80
  15  -8   7    5.10    1.70
  15   8  -7    6.10    2.50
  15   8   7    5.00    2.70
  15  -8  -7    3.30    2.00
  15   8   7    1.40    1.30
  15  -8  -7    4.60    1.70
  17  -8   7   -0.10    2.00
  17  -8   7   -2.80    3.00
  17   8  -7    3.60    2.60
  17   8   7   -4.90    2.90
  17  -8  -7    2.00    1.80
  17  -8  -7    4.80    2.10
  19  -8   7   -0.20    1.90
  19  -8   7   -0.30    2.90
  19   8  -7   -2.50    3.00
  19  -8  -7   -1.60    1.90
  19   8   7   -0.70    3.10
   0   9   7   61.99    4.10
   0   9   7   65.79    4.90
   0  -9   7   62.99    3.20
   0  -9   7   60.69    2.90
   0  -9   7   60.29    3.90
   2  -9   7  612.54   23.80
   2  -9   7  619.14   24.70
   2   9  -7  594.34   23.50
  -2   9   7  642.84   24.80
  -2   9   7  588.74   25.50
   2  -9   7  622.64   24.10
   2  -9  -7  595.84   24.70
  -2  -9   7  622.84   24.60
   2   9   7  573.94   25.90
   2   9   7  635.14   24.60
  -4   9   7  120.39    7.30
   4  -9   7  138.59    6.90
   4  -9   7  138.69    6.40
  -4   9   7  152.58    7.20
   4   9  -7  137.09    6.10
  -4  -9   7  136.79    6.60
   4   9   7  144.39    6.80
   4   9   7  123.59    8.00
   4  -9  -7  134.79    7.00
   6  -9   7  588.04   24.00
   6  -9   7  562.34   23.30
  -6   9   7  617.14   24.20
  -6   9   7  605.34   24.80
   6   9  -7  563.14   23.30
  -6  -9   7  574.44   23.50
   6  -9  -7  595.14   23.90
   6   9   7  590.04   25.30
   6   9   7  580.44   23.60
   8  -9   7  175.88    8.20
   8   9  -7  177.78    8.30
   8  -9   7  175.28    8.70
  -8  -9  -7  168.58    7.50
  -8   9   7  192.58    9.00
   8   9   7  186.98    8.40
   8   9   7  179.78    9.90
   8  -9  -7  180.18    8.70
  -8  -9   7  180.68    8.20
  10  -9   7   77.39    4.90
  10  -9   7   74.79    4.50
 -10   9   7   71.69    5.20
  10   9  -7   72.59    4.80
  10   9   7   62.59    4.40
  10  -9  -7   66.49    4.70
 -10  -9   7   61.79    4.20
  10   9   7   69.29    6.10
 -12   9   7  141.99    8.00
  12   9  -7  154.98    8.40
  12  -9   7  152.88    7.70
  12  -9   7  155.08    8.30
  12  -9  -7  134.79    8.10
  12   9   7  164.88    7.60
  12  -9  -7  175.88    9.00
  12   9   7  154.08    9.50
  14   9  -7   14.50    2.70
  14  -9   7   15.60    2.40
  14  -9   7   15.60    2.30
  14  -9  -7   14.50    2.30
  14  -9  -7   18.90    2.80
  14   9   7   15.80    3.40
  14   9   7    9.90    1.80
  16   9  -7  270.57   13.20
  16  -9   7  266.27   12.10
  16  -9   7  223.98   11.70
  16  -9  -7  232.78   12.50
  16   9   7  232.68   13.70
  16  -9  -7  241.58   12.10
  18   9  -7    5.10    2.90
  18  -9   7    4.20    3.10
  18  -9   7    9.10    2.50
  18   9   7    8.00    3.40
  18  -9  -7    7.70    2.40
  18  -9  -7    6.40    2.40
   1 -10   7   12.50    1.80
  -1  10   7   22.60    2.80
   1 -10   7   14.10    2.00
  -1  10   7   13.70    2.70
   1  10  -7   17.40    1.30
  -1 -10   7   15.10    1.50
  -1 -10   7   21.50    2.60
   1  10   7   12.90    1.80
   1  10   7   13.10    2.70
  -1 -10   7   20.30    1.60
   3 -10   7  291.27   12.70
  -3  10   7  279.27   13.50
   3  10  -7  281.87   11.60
   3 -10   7  284.67   12.00
  -3  10   7  279.67   12.70
  -3 -10   7  294.77   12.50
   3  10   7  284.37   14.00
   3 -10  -7  283.87   12.60
   3  10   7  286.97   12.50
   5 -10   7 1250.77   49.99
   5 -10   7 1321.07   50.79
  -5  10   7 1223.68   51.29
  -5  10   7 1306.07   50.79
   5  10  -7 1320.27   49.99
  -5 -10   7 1285.07   50.29
   5  10   7 1351.26   50.39
   5  10   7 1334.77   52.09
   5 -10  -7 1245.28   50.59
  -7  10   7   -2.10    1.70
   7 -10   7    1.10    1.70
   7 -10   7    2.60    1.20
   7  10  -7    2.30    1.10
  -7 -10   7    3.30    1.10
   7  10   7    2.00    1.10
   7 -10  -7   -2.80    1.40
   7  10   7    2.80    2.00
  -9  10   7   73.49    5.30
   9 -10   7   66.19    4.90
  -9 -10  -7   60.39    3.30
   9  10  -7   57.99    4.30
   9 -10   7   71.29    4.60
  -9 -10   7   55.99    4.00
   9  10   7   68.59    6.10
   9 -10  -7   62.49    4.60
   9  10   7   60.39    4.30
  11  10  -7    7.40    2.10
  11 -10   7    9.30    2.00
 -11  10   7    7.60    2.00
  11 -10   7    7.90    2.30
  11 -10  -7   10.20    2.40
  11 -10  -7    7.10    1.90
 -11 -10   7    9.70    1.60
  11  10   7   12.00    2.80
  11  10   7   10.80    1.70
  13  10  -7  216.58   10.60
  13 -10   7  201.08   10.20
 -13  10   7  191.48   10.00
  13 -10   7  200.68    9.90
  13 -10  -7  206.48   10.20
  13  10   7  232.28   12.20
  13  10   7  193.88    9.40
  13 -10  -7  209.98   11.20
  15 -10   7  171.88    9.40
  15 -10   7  184.08    9.10
  15  10  -7  180.78   10.20
  15 -10  -7  184.58    9.70
  15  10   7  179.68   11.00
  15 -10  -7  162.88    9.80
  15  10   7  160.18    8.60
  17 -10   7   18.60    2.80
  17 -10   7   11.00    2.60
  17  10  -7   19.60    3.60
  17 -10  -7   13.00    2.80
  17  10   7   18.70    4.00
  17 -10  -7   14.00    3.10
  19 -10   7   15.70    3.00
  19  10  -7   12.80    3.60
  19 -10   7   13.10    3.90
  19 -10  -7   12.50    2.90
  19  10   7   14.40    3.90
   0 -11   7  398.46   15.80
   0  11  -7  379.46   15.40
   0  11   7  404.66   18.00
   0  11   7  395.56   16.70
   0 -11   7  408.66   16.70
   0 -11   7  368.26   15.70
   2  11  -7   79.59    4.00
   2 -11   7   75.49    4.30
   2 -11   7   83.29    5.30
  -2  11   7   86.79    5.50
   2 -11   7   91.79    4.60
  -2  11   7   88.39    6.00
   2  11   7   81.69    6.50
  -2 -11   7   84.69    5.10
   2  11   7   81.89    5.30
  -2 -11   7   77.79    4.00
   2 -11  -7   88.39    5.20
  -4  11   7    1.90    1.40
   4 -11   7    2.30    1.50
   4 -11   7    5.00    1.20
  -4  11   7   -0.20    1.60
   4  11  -7    3.10    1.00
   4 -11  -7    2.50    1.30
  -4 -11   7    1.80    1.20
   4  11   7    2.90    1.30
   4  11   7    2.20    2.10
   6 -11   7   13.10    1.70
  -6  11   7   11.20    2.10
   6  11  -7   14.10    1.80
   6 -11   7   12.10    2.20
  -6 -11   7   13.70    2.00
   6 -11  -7   11.20    2.00
   6  11   7   12.70    1.90
   8 -11   7  168.18    8.30
   8 -11   7  152.98    7.70
   8  11  -7  152.18    7.60
  -8  11   7  161.58    8.40
  -8  11   7  170.08    9.20
  -8 -11  -7  140.39    7.00
  -8 -11   7  150.88    7.50
   8 -11  -7  149.29    7.90
   8  11   7  154.88    9.40
   8  11   7  146.59    7.60
  10 -11   7  110.49    6.40
  10  11  -7  100.69    6.30
  10 -11   7  119.59    6.80
 -10  11   7  123.49    7.00
  10  11   7  113.99    7.90
  10  11   7  103.09    6.10
  10 -11  -7  103.29    7.60
  10 -11  -7  116.49    6.60
 -12  11   7    2.20    1.70
  12 -11   7    1.60    1.70
  12  11  -7   -3.30    1.70
  12 -11   7    4.10    2.00
  12  11   7    4.70    2.60
  12 -11  -7   -1.00    2.20
  12 -11  -7    5.10    1.80
  12  11   7   -0.50    1.30
 -14  11   7    2.60    1.70
  14 -11   7    2.20    1.80
  14  11  -7    0.40    2.00
  14 -11   7    0.10    1.70
  14  11   7    0.70    1.30
  14  11   7    0.30    2.50
  14 -11  -7    1.30    2.00
  14 -11  -7    2.30    1.80
  16  11  -7   19.90    3.40
  16 -11   7   16.60    2.80
  16  11   7   17.50    3.80
  16 -11  -7   11.00    3.30
  18 -11   7   25.70    3.50
  18  11  -7   45.30    5.80
  18 -11  -7   30.00    3.90
  18  11   7   26.30    4.50
   1 -12   7   53.69    3.80
   1  12  -7   44.80    3.10
  -1  12   7   56.79    4.50
   1 -12   7   58.89    4.60
   1 -12   7   57.59    3.60
  -1  12   7   61.59    5.40
   1  12   7   73.09    4.50
  -1 -12   7   49.30    3.40
   1  12   7   58.19    5.80
  -1 -12   7   60.19    3.20
  -1 -12   7   74.69    4.60
   3 -12   7    3.60    1.30
   3  12  -7    6.10    1.10
  -3  12   7    4.70    2.00
   3 -12   7    5.50    1.70
  -3  12   7    5.50    1.50
   3  12   7    2.80    2.30
   3  12   7    3.50    1.60
  -3 -12   7    4.60    1.60
  -3 -12   7    7.70    1.10
   3 -12  -7    4.60    1.40
  -5  12   7    5.20    2.10
  -5  12   7    6.20    1.80
   5  12  -7    4.30    1.40
   5 -12   7    8.30    2.00
   5  12   7    5.00    1.60
   5 -12  -7    7.50    1.60
  -5 -12   7    4.30    1.50
   5  12   7    7.10    2.50
   7 -12   7   53.59    4.50
   7  12  -7   52.49    3.90
   7 -12   7   44.10    4.00
  -7  12   7   58.69    4.60
  -7 -12  -7   43.70    3.70
  -7  12   7   55.29    5.30
   7  12   7   51.09    4.20
  -7 -12   7   53.29    4.10
   7 -12  -7   52.59    4.60
   7  12   7   57.39    5.80
   9  12  -7   -1.60    1.20
  -9  12   7    0.90    1.50
   9 -12   7    2.00    1.60
   9 -12   7    0.40    1.10
   9  12   7   -3.40    2.20
  -9 -12   7   -1.40    1.00
   9  12   7   -3.00    1.20
   9 -12  -7    0.00    1.80
   9 -12  -7    0.20    1.30
 -11  12   7   17.70    2.70
  11  12  -7   13.50    2.60
  11 -12   7   16.50    2.30
  11 -12   7   16.00    2.80
  11 -12  -7   19.60    2.60
  11 -12  -7    7.70    3.30
  11  12   7   25.20    3.30
  11  12   7   26.00    4.00
  13 -12   7   -1.10    1.70
 -13  12   7    0.30    1.60
  13 -12   7   -0.60    1.70
  13  12  -7    1.10    1.90
  13  12   7    0.50    1.30
  13  12   7    4.00    2.70
  13 -12  -7    0.30    2.40
  13 -12  -7    0.30    1.70
  15 -12   7    3.80    2.20
  15 -12   7    3.80    2.10
  15  12  -7    3.00    2.10
  15  12   7    4.90    3.00
  15 -12  -7    1.10    2.50
  15 -12  -7    3.90    1.90
  17 -12   7    8.00    2.50
  17 -12   7    4.70    2.40
  17  12  -7    5.60    2.90
  17 -12  -7    6.70    2.60
  17 -12  -7    6.80    2.40
  17  12   7    7.40    3.70
   0  13   7   13.60    2.10
   0  13   7   13.80    2.80
   0 -13   7   16.10    2.00
   0 -13   7   12.30    2.10
   0  13  -7   19.10    1.80
   2 -13   7   31.90    2.70
  -2  13   7   25.10    3.20
  -2  13   7   20.50    3.10
   2  13  -7   28.10    2.10
   2 -13   7   28.00    3.30
   2  13   7   26.20    3.10
  -2 -13   7   27.50    3.20
   2  13   7   20.70    3.40
  -2 -13   7   27.30    2.20
  -4  13   7   -1.50    1.80
  -4 -13  -7    2.00    1.50
   4 -13   7    1.90    1.20
   4 -13   7    4.50    1.60
  -4  13   7    3.10    1.50
   4  13  -7    2.00    1.10
   4  13   7    2.90    1.40
  -4 -13   7    2.10    1.50
   4  13   7    2.10    2.20
   4 -13  -7    3.10    1.30
   6  13  -7   14.10    1.90
   6 -13   7   13.20    1.80
  -6 -13  -7   11.20    1.80
   6 -13   7   12.80    2.20
  -6  13   7   11.00    2.60
  -6  13   7    9.20    2.20
   6  13   7   11.90    2.80
   6  13   7    7.90    1.80
  -6 -13   7   11.60    1.90
   6 -13  -7   12.70    2.10
   8 -13   7    1.30    1.60
  -8  13   7    3.30    2.20
   8  13  -7    1.30    1.40
   8 -13   7    1.00    1.40
  -8 -13  -7    1.90    1.10
  -8  13   7    2.80    1.70
   8 -13  -7    3.40    1.50
   8 -13  -7    0.80    1.90
   8  13   7    1.90    1.40
   8  13   7    2.70    2.40
  -8 -13   7    3.10    1.30
 -10  13   7    8.50    2.20
  10 -13   7    8.60    1.80
  10 -13   7    7.70    2.20
  10  13  -7    7.90    1.90
  10  13   7    6.30    1.80
  10  13   7    9.90    3.20
  10 -13  -7    6.10    2.60
 -10 -13   7    5.20    1.60
  10 -13  -7   12.10    2.20
  12 -13   7    0.00    1.70
  12  13  -7    0.20    1.60
 -12  13   7   -0.50    1.70
  12 -13   7   -1.30    1.70
  12 -13  -7    0.00    1.70
  12  13   7   -0.40    1.20
  12  13   7   -2.10    2.40
  12 -13  -7    0.90    2.30
  14  13  -7    3.10    2.20
  14 -13   7    4.50    2.30
 -14  13   7    3.70    1.90
  14 -13   7    6.20    2.20
  14 -13  -7    3.30    1.90
  14 -13  -7    3.60    2.30
[truncated: 809,025 more chars]
