# Supplementary material for: PEG-Infiltrated Polyoxometalate Frameworks with Flexible Form-Factors
Source: ACS Mater Lett. 2022 Sep 6;4(10):1937–43. doi: 10.1021/acsmaterialslett.2c00393 (PMC9533303; doi:10.1021/acsmaterialslett.2c00393)
Supplement: Supplementary file 6 — tz2c00393_si_006.cif [file tz2c00393_si_006.cif]

data_zn-peg-immm
_audit_creation_date               2022-06-28
_audit_creation_method
;
Olex2 1.3
(compiled 2020.11.12 svn.r5f609507 for OlexSys, GUI svn.r6408)
;
_shelx_SHELXL_version_number       '2018/3'
_audit_contact_author_address      ?
_audit_contact_author_email        ?
_audit_contact_author_name         ''
_audit_contact_author_phone        ?
_publ_contact_author_id_orcid      ?
_publ_section_references
;
Dolomanov, O.V., Bourhis, L.J., Gildea, R.J, Howard, J.A.K. & Puschmann, H.
 (2009), J. Appl. Cryst. 42, 339-341.

Sheldrick, G.M. (2015). Acta Cryst. C71, 3-8.
;
_chemical_name_common              ?
_chemical_name_systematic          ?
_chemical_formula_moiety           'Na O126 P5 W30 Zn4, 2(K)'
_chemical_formula_sum              'K2 Na O126 P5 W30 Zn4'
_chemical_formula_weight           8049.02
_chemical_melting_point            ?
loop_
  _atom_type_symbol
  _atom_type_description
  _atom_type_scat_dispersion_real
  _atom_type_scat_dispersion_imag
  _atom_type_scat_source
 'K' 'K' 0.2009 0.2494 'International Tables Vol C Tables 4.2.6.8 and 6.1.1.4'
 'Na' 'Na' 0.0362 0.0249 'International Tables Vol C Tables 4.2.6.8 and 6.1.1.4'
 'O' 'O' 0.0106 0.0060 'International Tables Vol C Tables 4.2.6.8 and 6.1.1.4'
 'P' 'P' 0.1023 0.0942 'International Tables Vol C Tables 4.2.6.8 and 6.1.1.4'
 'W' 'W' -0.8490 6.8722 'International Tables Vol C Tables 4.2.6.8 and 6.1.1.4'
 'Zn' 'Zn' 0.2839 1.4301 'International Tables Vol C Tables 4.2.6.8 and 6.1.1.4'

_shelx_space_group_comment
;
The symmetry employed for this shelxl refinement is uniquely defined
by the following loop, which should always be used as a source of
symmetry information in preference to the above space-group names.
They are only intended as comments.
;
_space_group_crystal_system        'orthorhombic'
_space_group_IT_number             71
_space_group_name_H-M_alt          'I m m m'
_space_group_name_Hall             '-I 2 2'
loop_
  _space_group_symop_operation_xyz
 'x, y, z'
 '-x, -y, z'
 'x, -y, -z'
 '-x, y, -z'
 'x+1/2, y+1/2, z+1/2'
 '-x+1/2, -y+1/2, z+1/2'
 'x+1/2, -y+1/2, -z+1/2'
 '-x+1/2, y+1/2, -z+1/2'
 '-x, -y, -z'
 'x, y, -z'
 '-x, y, z'
 'x, -y, z'
 '-x+1/2, -y+1/2, -z+1/2'
 'x+1/2, y+1/2, -z+1/2'
 '-x+1/2, y+1/2, z+1/2'
 'x+1/2, -y+1/2, z+1/2'

_cell_length_a                     17.9607(7)
_cell_length_b                     21.7514(8)
_cell_length_c                     24.8645(10)
_cell_angle_alpha                  90
_cell_angle_beta                   90
_cell_angle_gamma                  90
_cell_volume                       9713.8(7)
_cell_formula_units_Z              2
_cell_measurement_reflns_used      9910
_cell_measurement_temperature      100.0
_cell_measurement_theta_max        25.70
_cell_measurement_theta_min        2.20
_shelx_estimated_absorpt_T_max     0.528
_shelx_estimated_absorpt_T_min     0.322
_exptl_absorpt_coefficient_mu      18.320
_exptl_absorpt_correction_T_max    0.2594
_exptl_absorpt_correction_T_min    0.1798
_exptl_absorpt_correction_type     multi-scan
_exptl_absorpt_process_details
;
SADABS-2016/2 (Bruker,2016/2) was used for absorption correction.
wR2(int) was 0.0734 before and 0.0468 after correction.
The Ratio of minimum to maximum transmission is 0.6931.
The \l/2 correction factor is Not present.
;
_exptl_absorpt_special_details     ?
_exptl_crystal_colour              colourless
_exptl_crystal_colour_primary      colourless
_exptl_crystal_density_diffrn      2.752
_exptl_crystal_density_meas        ?
_exptl_crystal_density_method      ?
_exptl_crystal_description         'rect. Prism'
_exptl_crystal_F_000               6944
_exptl_crystal_size_max            0.08
_exptl_crystal_size_mid            0.07
_exptl_crystal_size_min            0.04
_exptl_transmission_factor_max     ?
_exptl_transmission_factor_min     ?
_diffrn_reflns_av_R_equivalents    0.0407
_diffrn_reflns_av_unetI/netI       0.0236
_diffrn_reflns_Laue_measured_fraction_full  1.000
_diffrn_reflns_Laue_measured_fraction_max  0.999
_diffrn_reflns_limit_h_max         21
_diffrn_reflns_limit_h_min         -21
_diffrn_reflns_limit_k_max         26
_diffrn_reflns_limit_k_min         -23
_diffrn_reflns_limit_l_max         30
_diffrn_reflns_limit_l_min         -30
_diffrn_reflns_number              38412
_diffrn_reflns_point_group_measured_fraction_full  1.000
_diffrn_reflns_point_group_measured_fraction_max  0.999
_diffrn_reflns_theta_full          25.242
_diffrn_reflns_theta_max           25.719
_diffrn_reflns_theta_min           1.244
_diffrn_ambient_temperature        100.0
_diffrn_detector                   'Bruker APEX-II CCD'
_diffrn_detector_area_resol_mean   7.9
_diffrn_detector_type              'CCD Area Detector'
_diffrn_measured_fraction_theta_full  1.000
_diffrn_measured_fraction_theta_max  0.999
_diffrn_measurement_device         'Kappa Four-Circle Diffractometer'
_diffrn_measurement_device_type    'Bruker APEX-II CCD'
_diffrn_measurement_method         '\f and \w scans'
_diffrn_radiation_monochromator    'Double Bounce Multilayer Mirrors'
_diffrn_radiation_probe            X-ray
_diffrn_radiation_type             MoK\a
_diffrn_radiation_wavelength       0.71073
_diffrn_radiation_xray_symbol      K-L~3~
_diffrn_source                     'Micro Focus Rotating Anode'
_diffrn_source_current             50.0
_diffrn_source_power               2.5
_diffrn_source_type                'Bruker TXS'
_diffrn_source_voltage             50.0
_diffrn_standards_number           0
_reflns_Friedel_coverage           0.000
_reflns_Friedel_fraction_full      .
_reflns_Friedel_fraction_max       .
_reflns_number_gt                  3937
_reflns_number_total               5041
_reflns_special_details
;
 Reflections were merged by SHELXL according to the crystal
 class for the calculation of statistics and refinement.
 
 Structure factors included contributions from the .fab file.
 
 _reflns_Friedel_fraction is defined as the number of unique
 Friedel pairs measured divided by the number that would be
 possible theoretically, ignoring centric projections and
 systematic absences.
;
_reflns_threshold_expression       'I > 2\s(I)'
_computing_cell_refinement         'SAINT V8.38A (Bruker, 2018)'
_computing_data_collection         'APEX2 v2013.6-2 (Bruker, 2013)'
_computing_data_reduction          'SAINT V8.38A (Bruker, 2018)'
_computing_molecular_graphics      'Olex2 1.3 (Dolomanov et al., 2009)'
_computing_publication_material    'Olex2 1.3 (Dolomanov et al., 2009)'
_computing_structure_refinement    'SHELXL 2018/3 (Sheldrick, 2015)'
_computing_structure_solution      'SHELXT 2018/2 (Sheldrick, 2018)'
_refine_diff_density_max           2.980
_refine_diff_density_min           -2.610
_refine_diff_density_rms           0.254
_refine_ls_extinction_coef         .
_refine_ls_extinction_method       none
_refine_ls_goodness_of_fit_ref     1.033
_refine_ls_hydrogen_treatment      undef
_refine_ls_matrix_type             full
_refine_ls_number_parameters       257
_refine_ls_number_reflns           5041
_refine_ls_number_restraints       24
_refine_ls_R_factor_all            0.0583
_refine_ls_R_factor_gt             0.0434
_refine_ls_restrained_S_all        1.038
_refine_ls_shift/su_max            0.000
_refine_ls_shift/su_mean           0.000
_refine_ls_structure_factor_coef   Fsqd
_refine_ls_weighting_details      
 'w=1/[\s^2^(Fo^2^)+(0.0403P)^2^+534.2574P] where P=(Fo^2^+2Fc^2^)/3'
_refine_ls_weighting_scheme        calc
_refine_ls_wR_factor_gt            0.1007
_refine_ls_wR_factor_ref           0.1128
_refine_special_details            ?
_olex2_refinement_description
;
1. Uiso/Uaniso restraints and constraints
Uanis(O19) \\sim Ueq: with sigma of 0.005 and sigma for terminal atoms of 0.01
Uanis(O1) \\sim Ueq: with sigma of 0.01 and sigma for terminal atoms of 0.02
Uanis(W4) \\sim Ueq: with sigma of 0.01 and sigma for terminal atoms of 0.02
Uanis(Na1) \\sim Ueq: with sigma of 0.01 and sigma for terminal atoms of 0.02
Uanis(O5) = Uanis(O4)
Uanis(O3) = Uanis(O13)
Uanis(O23) = Uanis(O2)
2. Others
 Fixed Sof: W2(0.5) W1(0.5) W3(0.25) P2(0.25) P3(0.125) P1(0.25) Na1(0.125)
 O4AA(0.25) O18(0.5) O19(0.5) O5(0.25) O23(0.5) O13(0.5) O2(0.5) O3(0.5)
 O4(0.25)
;
_atom_sites_solution_hydrogens     .
_atom_sites_solution_primary       dual
_atom_sites_solution_secondary     ?
loop_
  _atom_site_label
  _atom_site_type_symbol
  _atom_site_fract_x
  _atom_site_fract_y
  _atom_site_fract_z
  _atom_site_U_iso_or_equiv
  _atom_site_adp_type
  _atom_site_occupancy
  _atom_site_site_symmetry_order
  _atom_site_calc_flag
  _atom_site_refinement_flags_posn
  _atom_site_refinement_flags_adp
  _atom_site_refinement_flags_occupancy
  _atom_site_disorder_assembly
  _atom_site_disorder_group
 W5 W 0.09122(3) 0.33527(3) 0.30134(2) 0.04628(17) Uani 1 1 d . . . . .
 W4 W 0.09165(4) 0.500000 0.25413(3) 0.0485(2) Uani 1 2 d S TU P A .
 W6 W 0.09204(3) 0.23312(3) 0.42388(3) 0.04753(17) Uani 1 1 d . . . . .
 W2 W 0.18887(5) 0.38717(4) 0.42506(4) 0.02417(19) Uani 0.5 1 d . . P A 2
 W1 W 0.18868(4) 0.44989(4) 0.37886(3) 0.02542(19) Uani 0.5 1 d . . P A 1
 W3 W 0.18975(6) 0.34825(6) 0.500000 0.0263(3) Uani 0.5 2 d S T P A 1
 O10 O 0.1527(5) 0.2994(4) 0.2579(3) 0.047(2) Uani 1 1 d . . . . .
 O24 O 0.0857(4) 0.2695(4) 0.3528(3) 0.0346(18) Uani 1 1 d . . . . .
 O27 O 0.0864(4) 0.4111(5) 0.2625(3) 0.049(2) Uani 1 1 d . . . . .
 O11 O 0.000000 0.500000 0.2154(6) 0.038(4) Uani 1 4 d S T P . .
 O20 O 0.1561(4) 0.3746(3) 0.3491(3) 0.0328(17) Uani 1 1 d . . . . .
 O22 O 0.000000 0.1903(6) 0.4125(4) 0.040(3) Uani 1 2 d S T P . .
 O14 O 0.000000 0.3098(6) 0.2694(4) 0.041(3) Uani 1 2 d S T P . .
 O15 O 0.1571(4) 0.2969(4) 0.4418(3) 0.046(2) Uani 1 1 d . . . . .
 O17 O 0.1561(7) 0.500000 0.3125(4) 0.059(4) Uani 1 2 d S T P . .
 P2 P 0.000000 0.3760(3) 0.4185(3) 0.0171(13) Uani 0.5 2 d S T P . .
 P3 P 0.000000 0.3346(5) 0.500000 0.022(2) Uani 0.5 4 d S T P A .
 P1 P 0.000000 0.4459(3) 0.3672(3) 0.0216(15) Uani 0.5 2 d S T P A .
 O21 O 0.000000 0.3756(5) 0.3511(4) 0.031(2) Uani 1 2 d S T P A .
 O16 O 0.000000 0.2999(7) 0.4427(5) 0.055(4) Uani 1 2 d S T P A .
 O7 O 0.1519(4) 0.1750(4) 0.4062(3) 0.043(2) Uani 1 1 d . . . . .
 O6 O 0.0869(6) 0.2129(7) 0.500000 0.056(4) Uani 1 2 d S T P . .
 K2 K 0.500000 0.1677(5) 0.500000 0.076(2) Uani 1 4 d S T P . .
 Na1 Na 0.0787(11) 0.500000 0.500000 0.030(4) Uani 0.5 4 d S TU P . .
 O4AA O 0.2819(12) 0.3296(9) 0.500000 0.040(6) Uani 0.5 2 d S T P A 1
 O18 O 0.2803(7) 0.3715(7) 0.4117(6) 0.032(3) Uani 0.5 1 d . . P A 2
 O19 O 0.2801(7) 0.4421(7) 0.3607(6) 0.030(3) Uani 0.5 1 d . U P A 1
 O5 O 0.1962(10) 0.4017(8) 0.500000 0.026(3) Uani 0.5 2 d S T P A 2
 O23 O 0.1934(7) 0.4739(6) 0.4132(5) 0.022(2) Uani 0.5 1 d . . P A 2
 O13 O 0.1929(8) 0.4104(8) 0.4462(6) 0.028(2) Uani 0.5 1 d . . P A 1
 O1 O 0.000000 0.500000 0.3173(7) 0.054(5) Uani 1 4 d S TU P . .
 O12 O 0.1532(6) 0.500000 0.2011(4) 0.039(3) Uani 1 2 d S T P . .
 O2 O 0.0692(7) 0.4554(6) 0.3990(5) 0.022(2) Uani 0.5 1 d . . P A 1
 O3 O 0.0695(7) 0.4065(7) 0.4368(5) 0.028(2) Uani 0.5 1 d . . P A 2
 O4 O 0.0695(10) 0.3726(8) 0.500000 0.026(3) Uani 0.5 2 d S T P A 1
 Zn1 Zn 0.250000 0.250000 0.250000 0.0540(6) Uani 1 2 d S . P . .
 O8 O 0.2077(7) 0.1799(6) 0.2982(5) 0.096(4) Uani 1 1 d . . . . .
 O9 O 0.2068(8) 0.2032(7) 0.1828(5) 0.114(6) Uani 1 1 d . . . . .

loop_
  _atom_site_aniso_label
  _atom_site_aniso_U_11
  _atom_site_aniso_U_22
  _atom_site_aniso_U_33
  _atom_site_aniso_U_23
  _atom_site_aniso_U_13
  _atom_site_aniso_U_12
 W5 0.0246(2) 0.0766(4) 0.0376(3) -0.0227(3) 0.0051(2) 0.0038(2)
 W4 0.0247(3) 0.1007(7) 0.0201(3) 0.000 0.0027(3) 0.000
 W6 0.0238(2) 0.0507(3) 0.0681(4) -0.0166(3) 0.0005(2) 0.0045(2)
 W2 0.0162(4) 0.0320(5) 0.0243(5) -0.0027(4) 0.0029(3) 0.0039(4)
 W1 0.0156(4) 0.0364(5) 0.0243(4) -0.0030(4) 0.0040(3) 0.0015(3)
 W3 0.0155(5) 0.0310(6) 0.0324(6) 0.000 0.000 0.0036(5)
 O10 0.038(5) 0.072(6) 0.030(4) -0.021(4) 0.007(4) 0.005(4)
 O24 0.028(4) 0.039(4) 0.037(4) -0.014(4) -0.001(3) 0.008(3)
 O27 0.024(4) 0.083(7) 0.039(5) 0.021(5) 0.003(4) -0.001(4)
 O11 0.036(9) 0.056(10) 0.021(8) 0.000 0.000 0.000
 O20 0.022(4) 0.041(4) 0.036(4) 0.000(3) 0.001(3) 0.001(3)
 O22 0.033(6) 0.053(7) 0.033(6) 0.002(6) 0.000 0.000
 O14 0.036(6) 0.065(8) 0.021(5) -0.003(5) 0.000 0.000
 O15 0.029(4) 0.065(6) 0.044(5) -0.028(4) 0.005(4) -0.005(4)
 O17 0.030(6) 0.126(13) 0.020(6) 0.000 -0.003(5) 0.000
 P2 0.013(3) 0.020(3) 0.018(3) -0.002(3) 0.000 0.000
 P3 0.010(4) 0.033(6) 0.021(5) 0.000 0.000 0.000
 P1 0.008(3) 0.031(4) 0.026(4) 0.000(3) 0.000 0.000
 O21 0.021(5) 0.034(6) 0.037(6) -0.007(5) 0.000 0.000
 O16 0.028(6) 0.075(9) 0.063(8) -0.040(8) 0.000 0.000
 O7 0.033(4) 0.048(5) 0.047(5) 0.004(4) 0.002(4) 0.009(4)
 O6 0.025(6) 0.100(11) 0.044(7) 0.000 0.000 0.006(7)
 K2 0.051(4) 0.138(7) 0.038(3) 0.000 0.000 0.000
 Na1 0.059(8) 0.018(6) 0.013(6) 0.000 0.000 0.000
 O4AA 0.037(12) 0.023(11) 0.059(15) 0.000 0.000 0.019(10)
 O18 0.016(6) 0.051(9) 0.029(8) -0.005(7) 0.012(6) 0.007(6)
 O19 0.019(6) 0.040(7) 0.031(6) -0.001(6) 0.007(5) 0.004(5)
 O5 0.012(7) 0.018(7) 0.048(9) 0.000 0.000 0.002(5)
 O23 0.011(4) 0.033(5) 0.023(5) -0.013(4) 0.001(4) 0.004(4)
 O13 0.017(5) 0.047(7) 0.020(5) -0.003(5) 0.002(4) -0.003(5)
 O1 0.042(7) 0.089(9) 0.032(7) 0.000 0.000 0.000
 O12 0.037(6) 0.052(7) 0.027(6) 0.000 0.003(5) 0.000
 O2 0.011(4) 0.033(5) 0.023(5) -0.013(4) 0.001(4) 0.004(4)
 O3 0.017(5) 0.047(7) 0.020(5) -0.003(5) 0.002(4) -0.003(5)
 O4 0.012(7) 0.018(7) 0.048(9) 0.000 0.000 0.002(5)
 Zn1 0.0362(11) 0.0784(16) 0.0474(12) -0.0286(12) 0.0070(10) 0.0052(11)
 O8 0.088(9) 0.102(10) 0.097(9) -0.010(8) 0.045(8) -0.016(8)
 O9 0.109(11) 0.141(12) 0.092(9) -0.076(9) -0.047(8) 0.044(10)

_geom_special_details
;
 All esds (except the esd in the dihedral angle between two l.s. planes)
 are estimated using the full covariance matrix.  The cell esds are taken
 into account individually in the estimation of esds in distances, angles
 and torsion angles; correlations between esds in cell parameters are only
 used when they are defined by crystal symmetry.  An approximate (isotropic)
 treatment of cell esds is used for estimating esds involving l.s. planes.
;
loop_
  _geom_bond_atom_site_label_1
  _geom_bond_atom_site_label_2
  _geom_bond_distance
  _geom_bond_site_symmetry_2
  _geom_bond_publ_flag
 W5 O10 1.729(8) . ?
 W5 O24 1.923(8) . ?
 W5 O27 1.913(9) . ?
 W5 O20 1.871(7) . ?
 W5 O14 1.903(6) . ?
 W5 O21 2.232(7) . ?
 W4 O27 1.947(10) . ?
 W4 O27 1.947(10) 12_565 ?
 W4 O11 1.908(7) . ?
 W4 O17 1.856(11) . ?
 W4 O1 2.275(12) . ?
 W4 O12 1.721(11) . ?
 W6 O24 1.939(8) . ?
 W6 O22 1.918(6) . ?
 W6 O15 1.868(8) . ?
 W6 O16 2.250(9) . ?
 W6 O7 1.717(8) . ?
 W6 O6 1.945(4) . ?
 W2 O20 1.997(7) . ?
 W2 O15 2.087(9) . ?
 W2 Na1 3.662(10) . ?
 W2 O18 1.710(13) . ?
 W2 O5 1.895(4) . ?
 W2 O23 1.911(13) . ?
 W2 O3 2.204(13) . ?
 W1 W1 2.1798(18) 12_565 ?
 W1 O20 1.889(8) . ?
 W1 O17 2.062(9) . ?
 W1 O19 1.711(13) . ?
 W1 O13 1.885(15) . ?
 W1 O2 2.206(12) . ?
 W3 O15 1.919(8) . ?
 W3 O15 1.919(8) 10_556 ?
 W3 O4AA 1.70(2) . ?
 W3 O13 1.901(16) 10_556 ?
 W3 O13 1.901(16) . ?
 W3 O4 2.223(17) . ?
 O10 Zn1 2.062(8) . ?
 P2 P3 2.218(8) . ?
 P2 P1 1.984(10) . ?
 P2 O21 1.677(12) . ?
 P2 O16 1.761(17) . ?
 P2 O2 2.182(15) 11 ?
 P2 O2 2.182(15) . ?
 P2 O3 1.486(14) 11 ?
 P2 O3 1.486(14) . ?
 P3 O16 1.612(13) . ?
 P3 O16 1.612(13) 10_556 ?
 P3 O4 1.498(19) 11 ?
 P3 O4 1.498(19) . ?
 P1 P1 2.354(15) 2_565 ?
 P1 O21 1.581(13) . ?
 P1 O1 1.710(14) . ?
 P1 O2 1.487(13) . ?
 P1 O2 1.487(13) 11 ?
 Na1 Na1 2.83(4) 9_566 ?
 Na1 O5 3.00(2) . ?
 Na1 O2 2.699(12) . ?
 Na1 O2 2.699(12) 3_566 ?
 Na1 O2 2.699(12) 12_565 ?
 Na1 O2 2.699(12) 10_556 ?
 Na1 O3 2.574(14) 10_556 ?
 Na1 O3 2.574(14) . ?
 Na1 O3 2.574(14) 12_565 ?
 Na1 O3 2.574(14) 3_566 ?
 Na1 O4 2.776(18) . ?
 Na1 O4 2.776(18) 3_566 ?
 O23 O23 1.14(3) 12_565 ?
 Zn1 O8 2.084(13) 13 ?
 Zn1 O8 2.084(13) . ?
 Zn1 O9 2.105(11) 13 ?
 Zn1 O9 2.105(11) . ?

loop_
  _geom_angle_atom_site_label_1
  _geom_angle_atom_site_label_2
  _geom_angle_atom_site_label_3
  _geom_angle
  _geom_angle_site_symmetry_1
  _geom_angle_site_symmetry_3
  _geom_angle_publ_flag
 O10 W5 O24 96.5(4) . . ?
 O10 W5 O27 95.9(4) . . ?
 O10 W5 O20 101.8(4) . . ?
 O10 W5 O14 99.0(4) . . ?
 O10 W5 O21 172.4(3) . . ?
 O24 W5 O21 83.4(3) . . ?
 O27 W5 O24 167.3(3) . . ?
 O27 W5 O21 84.7(4) . . ?
 O20 W5 O24 87.2(3) . . ?
 O20 W5 O27 87.4(4) . . ?
 O20 W5 O14 159.1(4) . . ?
 O20 W5 O21 85.7(3) . . ?
 O14 W5 O24 90.9(4) . . ?
 O14 W5 O27 90.1(4) . . ?
 O14 W5 O21 73.4(3) . . ?
 O27 W4 O27 166.5(5) . 12_565 ?
 O27 W4 O1 83.8(2) . . ?
 O27 W4 O1 83.8(2) 12_565 . ?
 O11 W4 O27 90.7(2) . 12_565 ?
 O11 W4 O27 90.7(2) . . ?
 O11 W4 O1 74.0(5) . . ?
 O17 W4 O27 87.0(2) . . ?
 O17 W4 O27 87.0(2) . 12_565 ?
 O17 W4 O11 158.9(5) . . ?
 O17 W4 O1 84.9(5) . . ?
 O12 W4 O27 96.5(2) . . ?
 O12 W4 O27 96.5(2) . 12_565 ?
 O12 W4 O11 99.6(5) . . ?
 O12 W4 O17 101.5(5) . . ?
 O12 W4 O1 173.6(5) . . ?
 O24 W6 O16 83.3(4) . . ?
 O24 W6 O6 167.4(5) . . ?
 O22 W6 O24 90.7(4) . . ?
 O22 W6 O16 73.2(4) . . ?
 O22 W6 O6 89.6(5) . . ?
 O15 W6 O24 87.2(4) . . ?
 O15 W6 O22 159.2(4) . . ?
 O15 W6 O16 86.0(4) . . ?
 O15 W6 O6 88.0(5) . . ?
 O7 W6 O24 95.9(3) . . ?
 O7 W6 O22 98.3(4) . . ?
 O7 W6 O15 102.5(4) . . ?
 O7 W6 O16 171.4(4) . . ?
 O7 W6 O6 96.5(5) . . ?
 O6 W6 O16 84.8(5) . . ?
 O20 W2 O15 88.9(3) . . ?
 O20 W2 Na1 114.4(3) . . ?
 O20 W2 O3 82.2(4) . . ?
 O15 W2 Na1 112.4(3) . . ?
 O15 W2 O3 83.5(5) . . ?
 O18 W2 O20 94.1(5) . . ?
 O18 W2 O15 96.5(6) . . ?
 O18 W2 Na1 138.7(6) . . ?
 O18 W2 O5 99.1(7) . . ?
 O18 W2 O23 97.2(6) . . ?
 O18 W2 O3 176.4(6) . . ?
 O5 W2 O20 166.8(6) . . ?
 O5 W2 O15 88.8(6) . . ?
 O5 W2 Na1 54.9(6) . . ?
 O5 W2 O23 89.1(7) . . ?
 O5 W2 O3 84.5(6) . . ?
 O23 W2 O20 90.0(5) . . ?
 O23 W2 O15 166.2(4) . . ?
 O23 W2 Na1 56.0(4) . . ?
 O23 W2 O3 82.7(5) . . ?
 O3 W2 Na1 43.8(4) . . ?
 W1 W1 O2 86.9(4) 12_565 . ?
 O20 W1 W1 150.1(2) . 12_565 ?
 O20 W1 O17 93.3(3) . . ?
 O20 W1 O2 80.5(4) . . ?
 O17 W1 W1 58.10(16) . 12_565 ?
 O17 W1 O2 82.9(5) . . ?
 O19 W1 W1 95.7(5) . 12_565 ?
 O19 W1 O20 96.2(5) . . ?
 O19 W1 O17 96.5(6) . . ?
 O19 W1 O13 98.6(7) . . ?
 O19 W1 O2 176.6(6) . . ?
 O13 W1 W1 117.1(6) . 12_565 ?
 O13 W1 O20 88.0(6) . . ?
 O13 W1 O17 164.6(6) . . ?
 O13 W1 O2 82.1(6) . . ?
 O15 W3 O15 97.8(6) . 10_556 ?
 O15 W3 O4 80.9(4) . . ?
 O15 W3 O4 80.9(4) 10_556 . ?
 O4AA W3 O15 99.1(5) . 10_556 ?
 O4AA W3 O15 99.1(5) . . ?
 O4AA W3 O13 98.1(7) . 10_556 ?
 O4AA W3 O13 98.1(7) . . ?
 O4AA W3 O4 180.0(9) . . ?
 O13 W3 O15 162.3(5) . 10_556 ?
 O13 W3 O15 83.8(6) 10_556 10_556 ?
 O13 W3 O15 162.3(5) 10_556 . ?
 O13 W3 O15 83.8(6) . . ?
 O13 W3 O13 89.3(11) 10_556 . ?
 O13 W3 O4 81.9(6) 10_556 . ?
 O13 W3 O4 81.9(6) . . ?
 W5 O10 Zn1 146.7(5) . . ?
 W5 O24 W6 155.1(4) . . ?
 W5 O27 W4 155.2(5) . . ?
 W4 O11 W4 119.3(8) . 2_565 ?
 W5 O20 W2 147.8(4) . . ?
 W5 O20 W1 146.9(4) . . ?
 W6 O22 W6 119.0(6) . 11 ?
 W5 O14 W5 118.8(6) 11 . ?
 W6 O15 W2 145.3(5) . . ?
 W6 O15 W3 143.5(5) . . ?
 W4 O17 W1 143.3(4) . . ?
 W4 O17 W1 143.3(4) . 12_565 ?
 W1 O17 W1 63.8(3) . 12_565 ?
 P1 P2 P3 154.0(5) . . ?
 P1 P2 O2 41.5(4) . . ?
 P1 P2 O2 41.5(4) . 11 ?
 O21 P2 P3 155.7(6) . . ?
 O21 P2 P1 50.3(5) . . ?
 O21 P2 O16 109.7(7) . . ?
 O21 P2 O2 77.4(5) . . ?
 O21 P2 O2 77.4(5) . 11 ?
 O16 P2 P3 46.1(5) . . ?
 O16 P2 P1 160.0(6) . . ?
 O16 P2 O2 145.0(3) . . ?
 O16 P2 O2 145.0(3) . 11 ?
 O2 P2 P3 121.7(5) . . ?
 O2 P2 P3 121.7(5) 11 . ?
 O2 P2 O2 69.5(7) 11 . ?
 O3 P2 P3 84.3(6) . . ?
 O3 P2 P3 84.3(6) 11 . ?
 O3 P2 P1 81.7(6) . . ?
 O3 P2 P1 81.7(6) 11 . ?
 O3 P2 O21 108.0(6) . . ?
 O3 P2 O21 108.0(6) 11 . ?
 O3 P2 O16 108.4(7) 11 . ?
 O3 P2 O16 108.4(7) . . ?
 O3 P2 O3 114.4(12) 11 . ?
 P2 P3 P2 132.1(6) 10_556 . ?
 O16 P3 P2 51.9(6) 10_556 10_556 ?
 O16 P3 P2 176.1(8) . 10_556 ?
 O16 P3 P2 176.1(8) 10_556 . ?
 O16 P3 P2 51.8(6) . . ?
 O16 P3 O16 124.2(13) . 10_556 ?
 O4 P3 P2 77.0(4) 11 . ?
 O4 P3 P2 77.0(4) . . ?
 O4 P3 P2 77.0(4) 11 10_556 ?
 O4 P3 P2 77.0(4) . 10_556 ?
 O4 P3 O16 105.0(4) 11 10_556 ?
 O4 P3 O16 105.0(4) . 10_556 ?
 O4 P3 O16 105.0(4) . . ?
 O4 P3 O16 105.0(4) 11 . ?
 O4 P3 O4 113.0(15) . 11 ?
 P2 P1 P1 140.0(3) . 2_565 ?
 O21 P1 P2 54.7(5) . . ?
 O21 P1 P1 165.3(5) . 2_565 ?
 O21 P1 O1 118.8(7) . . ?
 O1 P1 P2 173.5(6) . . ?
 O1 P1 P1 46.5(5) . 2_565 ?
 O2 P1 P2 76.4(6) 11 . ?
 O2 P1 P2 76.4(6) . . ?
 O2 P1 P1 82.0(6) . 2_565 ?
 O2 P1 P1 82.0(6) 11 2_565 ?
 O2 P1 O21 105.6(6) 11 . ?
 O2 P1 O21 105.6(6) . . ?
 O2 P1 O1 106.8(7) 11 . ?
 O2 P1 O1 106.8(7) . . ?
 O2 P1 O2 113.4(10) 11 . ?
 W5 O21 W5 94.4(4) . 11 ?
 P2 O21 W5 123.8(4) . 11 ?
 P2 O21 W5 123.8(4) . . ?
 P1 O21 W5 121.4(4) . . ?
 P1 O21 W5 121.4(4) . 11 ?
 P1 O21 P2 75.0(6) . . ?
 W6 O16 W6 94.6(5) 11 . ?
 P2 O16 W6 122.4(5) . . ?
 P2 O16 W6 122.4(5) . 11 ?
 P3 O16 W6 119.1(6) . 11 ?
 P3 O16 W6 119.1(6) . . ?
 P3 O16 P2 82.1(7) . . ?
 W6 O6 W6 153.3(9) 10_556 . ?
 Na1 Na1 O5 134.6(4) 9_566 . ?
 O2 Na1 Na1 86.4(5) 3_566 9_566 ?
 O2 Na1 Na1 86.4(5) 12_565 9_566 ?
 O2 Na1 Na1 86.4(5) . 9_566 ?
 O2 Na1 Na1 86.4(5) 10_556 9_566 ?
 O2 Na1 O2 42.2(6) 12_565 . ?
 O2 Na1 O2 172.8(9) 3_566 . ?
 O2 Na1 O2 137.2(6) 3_566 12_565 ?
 O2 Na1 O2 137.2(6) 10_556 . ?
 O2 Na1 O2 42.2(6) 3_566 10_556 ?
 O2 Na1 O2 172.8(9) 12_565 10_556 ?
 O2 Na1 O4 110.8(3) 10_556 3_566 ?
 O2 Na1 O4 68.7(3) 10_556 . ?
 O2 Na1 O4 68.7(3) 3_566 3_566 ?
 O2 Na1 O4 110.8(3) . 3_566 ?
 O2 Na1 O4 68.7(3) . . ?
 O2 Na1 O4 110.8(3) 3_566 . ?
 O2 Na1 O4 110.8(3) 12_565 . ?
 O2 Na1 O4 68.7(3) 12_565 3_566 ?
 O3 Na1 O5 127.4(6) 12_565 . ?
 O3 Na1 O5 58.9(4) 10_556 . ?
 O3 Na1 O5 58.9(4) . . ?
 O3 Na1 O5 127.4(6) 3_566 . ?
 O3 Na1 O3 75.2(6) 10_556 . ?
 O3 Na1 O3 104.3(6) 12_565 . ?
 O3 Na1 O3 172.7(10) 3_566 . ?
 O4 Na1 Na1 86.6(5) . 9_566 ?
 O4 Na1 Na1 86.6(5) 3_566 9_566 ?
 O4 Na1 O4 173.2(11) 3_566 . ?
 W2 O5 Na1 94.0(5) . . ?
 W2 O5 Na1 94.0(5) 10_556 . ?
 O23 O23 W2 170.8(4) 12_565 . ?
 W1 O13 W3 161.4(11) . . ?
 W4 O1 W4 92.7(6) . 2_565 ?
 P1 O1 W4 120.06(14) 2_565 . ?
 P1 O1 W4 120.06(14) 2_565 2_565 ?
 P1 O1 W4 120.06(14) . 2_565 ?
 P1 O1 W4 120.06(14) . . ?
 P1 O1 P1 87.0(9) 2_565 . ?
 W1 O2 Na1 99.7(6) . . ?
 P2 O2 W1 124.2(6) . . ?
 P2 O2 Na1 96.5(5) . . ?
 P1 O2 W1 133.3(8) . . ?
 P1 O2 P2 62.1(6) . . ?
 P1 O2 Na1 126.6(8) . . ?
 W2 O3 Na1 99.8(7) . . ?
 P2 O3 W2 133.7(9) . . ?
 P2 O3 Na1 126.4(9) . . ?
 W3 O4 Na1 100.4(8) . . ?
 P3 O4 W3 132.7(11) . . ?
 P3 O4 Na1 126.9(11) . . ?
 O10 Zn1 O10 180.0 . 13 ?
 O10 Zn1 O8 91.0(5) 13 13 ?
 O10 Zn1 O8 89.0(5) 13 . ?
 O10 Zn1 O8 89.0(5) . 13 ?
 O10 Zn1 O8 91.0(5) . . ?
 O10 Zn1 O9 89.1(4) . 13 ?
 O10 Zn1 O9 89.1(4) 13 . ?
 O10 Zn1 O9 90.9(4) . . ?
 O10 Zn1 O9 90.9(4) 13 13 ?
 O8 Zn1 O8 180.0(5) 13 . ?
 O8 Zn1 O9 91.8(6) 13 . ?
 O8 Zn1 O9 91.8(6) . 13 ?
 O8 Zn1 O9 88.2(6) . . ?
 O8 Zn1 O9 88.2(6) 13 13 ?
 O9 Zn1 O9 180.0 13 . ?

loop_
  _geom_torsion_atom_site_label_1
  _geom_torsion_atom_site_label_2
  _geom_torsion_atom_site_label_3
  _geom_torsion_atom_site_label_4
  _geom_torsion
  _geom_torsion_site_symmetry_1
  _geom_torsion_site_symmetry_2
  _geom_torsion_site_symmetry_3
  _geom_torsion_site_symmetry_4
  _geom_torsion_publ_flag
 W1 W1 O20 W5 -10.0(11) 12_565 . . . ?
 W1 W1 O13 W3 169(3) 12_565 . . . ?
 O10 W5 O20 W2 -123.8(8) . . . . ?
 O10 W5 O20 W1 119.8(8) . . . . ?
 O24 W5 O10 Zn1 -46.6(10) . . . . ?
 O24 W5 O20 W2 -27.8(8) . . . . ?
 O24 W5 O20 W1 -144.2(8) . . . . ?
 O24 W6 O15 W2 26.2(7) . . . . ?
 O24 W6 O15 W3 148.4(9) . . . . ?
 O27 W5 O10 Zn1 130.4(10) . . . . ?
 O27 W5 O20 W2 140.7(8) . . . . ?
 O27 W5 O20 W1 24.3(8) . . . . ?
 O27 W4 O17 W1 -146.3(10) . . . 12_565 ?
 O27 W4 O17 W1 21.7(9) 12_565 . . 12_565 ?
 O27 W4 O17 W1 146.3(10) 12_565 . . . ?
 O27 W4 O17 W1 -21.7(9) . . . . ?
 O11 W4 O17 W1 62.3(9) . . . . ?
 O11 W4 O17 W1 -62.3(9) . . . 12_565 ?
 O20 W5 O10 Zn1 41.9(10) . . . . ?
 O20 W2 O5 W2 74(4) . . . 10_556 ?
 O20 W2 O5 Na1 -39(3) . . . . ?
 O20 W1 O13 W3 6(3) . . . . ?
 O22 W6 O15 W2 -58.6(15) . . . . ?
 O22 W6 O15 W3 63.6(17) . . . . ?
 O14 W5 O10 Zn1 -138.5(10) . . . . ?
 O14 W5 O20 W2 57.3(16) . . . . ?
 O14 W5 O20 W1 -59.1(16) . . . . ?
 O15 W2 O5 W2 -6(3) . . . 10_556 ?
 O15 W2 O5 Na1 -118.7(5) . . . . ?
 O17 W1 O20 W5 -25.9(8) . . . . ?
 O17 W1 O13 W3 101(3) . . . . ?
 P2 P3 O16 W6 -122.8(7) . . . 11 ?
 P2 P3 O16 W6 122.8(7) . . . . ?
 P2 P3 O4 W3 110.3(3) 10_556 . . . ?
 P2 P3 O4 W3 -110.3(3) . . . . ?
 P2 P3 O4 Na1 -69.7(3) 10_556 . . . ?
 P2 P3 O4 Na1 69.7(3) . . . . ?
 P2 P1 O21 W5 -120.7(5) . . . . ?
 P2 P1 O21 W5 120.7(5) . . . 11 ?
 P2 P1 O2 W1 112.0(11) . . . . ?
 P2 P1 O2 Na1 -76.5(8) . . . . ?
 P3 P2 O21 W5 62.0(5) . . . 11 ?
 P3 P2 O21 W5 -62.0(5) . . . . ?
 P3 P2 O21 P1 180.000(4) . . . . ?
 P3 P2 O16 W6 119.5(6) . . . 11 ?
 P3 P2 O16 W6 -119.5(6) . . . . ?
 P3 P2 O3 W2 99.0(11) . . . . ?
 P3 P2 O3 Na1 -77.2(8) . . . . ?
 P1 P2 O21 W5 118.0(5) . . . . ?
 P1 P2 O21 W5 -118.0(5) . . . 11 ?
 P1 P2 O16 W6 -60.5(6) . . . 11 ?
 P1 P2 O16 W6 60.5(6) . . . . ?
 P1 P2 O16 P3 180.000(5) . . . . ?
 P1 P2 O3 W2 -103.0(11) . . . . ?
 P1 P2 O3 Na1 80.8(9) . . . . ?
 P1 P1 O21 W5 59.3(5) 2_565 . . . ?
 P1 P1 O21 W5 -59.3(5) 2_565 . . 11 ?
 P1 P1 O21 P2 180.000(6) 2_565 . . . ?
 P1 P1 O1 W4 123.3(5) 2_565 . . . ?
 P1 P1 O1 W4 -123.3(5) 2_565 . . 2_565 ?
 P1 P1 O2 W1 -101.9(11) 2_565 . . . ?
 P1 P1 O2 P2 146.1(3) 2_565 . . . ?
 P1 P1 O2 Na1 69.6(8) 2_565 . . . ?
 O21 W5 O20 W2 55.8(8) . . . . ?
 O21 W5 O20 W1 -60.6(8) . . . . ?
 O21 P2 O16 W6 -60.5(6) . . . 11 ?
 O21 P2 O16 W6 60.5(6) . . . . ?
 O21 P2 O16 P3 180.000(2) . . . . ?
 O21 P2 O3 W2 -59.6(13) . . . . ?
 O21 P2 O3 Na1 124.3(8) . . . . ?
 O21 P1 O1 W4 56.7(5) . . . 2_565 ?
 O21 P1 O1 W4 -56.7(5) . . . . ?
 O21 P1 O1 P1 180.000(2) . . . 2_565 ?
 O21 P1 O2 W1 65.2(12) . . . . ?
 O21 P1 O2 P2 -46.8(5) . . . . ?
 O21 P1 O2 Na1 -123.3(8) . . . . ?
 O16 W6 O15 W2 -57.2(8) . . . . ?
 O16 W6 O15 W3 64.9(9) . . . . ?
 O16 P2 O21 W5 62.0(5) . . . 11 ?
 O16 P2 O21 W5 -62.0(5) . . . . ?
 O16 P2 O21 P1 180.000(2) . . . . ?
 O16 P2 O3 W2 59.1(13) . . . . ?
 O16 P2 O3 Na1 -117.0(9) . . . . ?
 O16 P3 O16 W6 -57.2(7) 10_556 . . . ?
 O16 P3 O16 W6 57.2(7) 10_556 . . 11 ?
 O16 P3 O16 P2 180.000(2) 10_556 . . . ?
 O16 P3 O4 W3 66.2(7) 10_556 . . . ?
 O16 P3 O4 W3 -66.2(7) . . . . ?
 O16 P3 O4 Na1 -113.8(7) 10_556 . . . ?
 O16 P3 O4 Na1 113.8(7) . . . . ?
 O7 W6 O15 W2 121.7(7) . . . . ?
 O7 W6 O15 W3 -116.2(8) . . . . ?
 O6 W6 O15 W2 -142.1(8) . . . . ?
 O6 W6 O15 W3 -20.0(9) . . . . ?
 Na1 W2 O5 W2 112(3) . . . 10_556 ?
 O18 W2 O5 W2 -103(3) . . . 10_556 ?
 O18 W2 O5 Na1 144.9(7) . . . . ?
 O19 W1 O20 W5 -122.9(9) . . . . ?
 O19 W1 O13 W3 -90(3) . . . . ?
 O23 W2 O5 W2 160(3) . . . 10_556 ?
 O23 W2 O5 Na1 47.7(6) . . . . ?
 O13 W1 O20 W5 138.7(9) . . . . ?
 O1 W4 O17 W1 62.3(9) . . . . ?
 O1 W4 O17 W1 -62.3(9) . . . 12_565 ?
 O1 P1 O21 W5 59.3(5) . . . . ?
 O1 P1 O21 W5 -59.3(5) . . . 11 ?
 O1 P1 O21 P2 180.000(2) . . . . ?
 O1 P1 O2 W1 -62.1(12) . . . . ?
 O1 P1 O2 P2 -174.1(6) . . . . ?
 O1 P1 O2 Na1 109.4(9) . . . . ?
 O12 W4 O17 W1 -117.7(9) . . . . ?
 O12 W4 O17 W1 117.7(9) . . . 12_565 ?
 O2 W1 O20 W5 56.4(8) . . . . ?
 O2 W1 O13 W3 86(3) . . . . ?
 O2 P2 O21 W5 82.2(6) . . . . ?
 O2 P2 O21 W5 153.7(6) 11 . . . ?
 O2 P2 O21 W5 -153.7(6) . . . 11 ?
 O2 P2 O21 W5 -82.2(6) 11 . . 11 ?
 O2 P2 O21 P1 -35.7(3) . . . . ?
 O2 P2 O21 P1 35.7(3) 11 . . . ?
 O2 P2 O16 W6 35.6(14) 11 . . 11 ?
 O2 P2 O16 W6 156.6(7) 11 . . . ?
 O2 P2 O16 W6 -35.6(14) . . . . ?
 O2 P2 O16 W6 -156.6(7) . . . 11 ?
 O2 P2 O16 P3 -83.9(10) 11 . . . ?
 O2 P2 O16 P3 83.9(10) . . . . ?
 O2 P1 O21 W5 -179.1(7) . . . 11 ?
 O2 P1 O21 W5 -60.5(9) . . . . ?
 O2 P1 O21 W5 179.1(7) 11 . . . ?
 O2 P1 O21 W5 60.5(9) 11 . . 11 ?
 O2 P1 O21 P2 60.2(6) . . . . ?
 O2 P1 O21 P2 -60.2(6) 11 . . . ?
 O2 P1 O1 W4 -62.4(9) 11 . . 2_565 ?
 O2 P1 O1 W4 62.4(9) . . . . ?
 O2 P1 O1 W4 175.8(6) . . . 2_565 ?
 O2 P1 O1 W4 -175.8(6) 11 . . . ?
 O2 P1 O1 P1 60.9(6) 11 . . 2_565 ?
 O2 P1 O1 P1 -60.9(6) . . . 2_565 ?
 O2 P1 O2 W1 -179.6(3) 11 . . . ?
 O2 P1 O2 P2 68.4(10) 11 . . . ?
 O2 P1 O2 Na1 -8.1(17) 11 . . . ?
 O3 W2 O5 W2 77(3) . . . 10_556 ?
 O3 W2 O5 Na1 -35.1(6) . . . . ?
 O3 P2 O21 W5 179.9(7) . . . 11 ?
 O3 P2 O21 W5 -179.9(7) 11 . . . ?
 O3 P2 O21 W5 -55.9(10) 11 . . 11 ?
 O3 P2 O21 W5 55.9(10) . . . . ?
 O3 P2 O21 P1 62.1(7) 11 . . . ?
 O3 P2 O21 P1 -62.1(7) . . . . ?
 O3 P2 O16 W6 -57.2(9) . . . . ?
 O3 P2 O16 W6 57.2(9) 11 . . 11 ?
 O3 P2 O16 W6 -178.2(7) . . . 11 ?
 O3 P2 O16 W6 178.2(7) 11 . . . ?
 O3 P2 O16 P3 -62.3(6) 11 . . . ?
 O3 P2 O16 P3 62.3(6) . . . . ?
 O3 P2 O3 W2 -179.9(2) 11 . . . ?
 O3 P2 O3 Na1 4.0(17) 11 . . . ?
 O4 P3 O16 W6 -63.2(12) 11 . . 11 ?
 O4 P3 O16 W6 177.5(9) . . . 11 ?
 O4 P3 O16 W6 63.2(12) . . . . ?
 O4 P3 O16 W6 -177.5(9) 11 . . . ?
 O4 P3 O16 P2 -59.6(8) . . . . ?
 O4 P3 O16 P2 59.6(8) 11 . . . ?
 O4 P3 O4 W3 180.0 11 . . . ?
 O4 P3 O4 Na1 0.0 11 . . . ?

_smtbx_masks_special_details       ?
loop_
  _smtbx_masks_void_nr
  _smtbx_masks_void_average_x
  _smtbx_masks_void_average_y
  _smtbx_masks_void_average_z
  _smtbx_masks_void_volume
  _smtbx_masks_void_count_electrons
  _smtbx_masks_void_content
 1 -0.589 -0.566 -0.736 5087.2 1323.3 ?

_smtbx_masks_void_probe_radius     1.2
_smtbx_masks_void_truncation_radius  1.2
_shelx_res_file
;
TITL Zn-PEG_Immm
    zn-peg-immm.res
    created by SHELXL-2018/3 at 18:20:48 on 28-Jun-2022
CELL 0.71073 17.9607 21.7514 24.8645 90 90 90
ZERR 2 0.0007 0.0008 0.001 0 0 0
LATT 2
SYMM -X,-Y,+Z
SYMM +X,-Y,-Z
SYMM -X,+Y,-Z
SFAC K Na O P W Zn
UNIT 4 2 252 10 60 8
ISOR 0.005 0.01 O19
ISOR 0.01 0.02 O1
ISOR 0.01 0.02 W4
ISOR 0.01 0.02 Na1
EADP O5 O4
EADP O3 O13
EADP O23 O2

L.S. 5 0 99
PLAN  25
SIZE 0.08 0.07 0.04
TEMP -173.15
CONF
ABIN
list 4
MORE -1
fmap 2
acta
OMIT 2 0 0
REM <olex2.extras>
REM <HklSrc "%.\\SOLVE_a.hkl">
REM </olex2.extras>

WGHT    0.040300  534.257446
FVAR       0.03651
W5    5    0.091216    0.335275    0.301337    11.00000    0.02461    0.07659 =
         0.03763   -0.02274    0.00507    0.00376
W4    5    0.091654    0.500000    0.254132    10.50000    0.02471    0.10071 =
         0.02014    0.00000    0.00269    0.00000
W6    5    0.092037    0.233120    0.423880    11.00000    0.02377    0.05074 =
         0.06809   -0.01660    0.00048    0.00446
PART 2
W2    5    0.188873    0.387171    0.425058    10.50000    0.01625    0.03198 =
         0.02429   -0.00268    0.00295    0.00390
PART 1
W1    5    0.188677    0.449892    0.378857    10.50000    0.01555    0.03642 =
         0.02428   -0.00304    0.00404    0.00154
W3    5    0.189750    0.348252    0.500000    10.25000    0.01549    0.03096 =
         0.03237    0.00000    0.00000    0.00357
PART 0
O10   3    0.152655    0.299444    0.257918    11.00000    0.03807    0.07175 =
         0.03029   -0.02103    0.00662    0.00525
O24   3    0.085663    0.269469    0.352804    11.00000    0.02775    0.03912 =
         0.03697   -0.01410   -0.00137    0.00837
O27   3    0.086389    0.411091    0.262492    11.00000    0.02402    0.08264 =
         0.03934    0.02067    0.00325   -0.00116
O11   3    0.000000    0.500000    0.215366    10.25000    0.03559    0.05588 =
         0.02114    0.00000    0.00000    0.00000
O20   3    0.156097    0.374641    0.349111    11.00000    0.02176    0.04054 =
         0.03607    0.00039    0.00114    0.00070
O22   3    0.000000    0.190293    0.412485    10.50000    0.03281    0.05346 =
         0.03255    0.00188    0.00000    0.00000
O14   3    0.000000    0.309755    0.269391    10.50000    0.03608    0.06501 =
         0.02060   -0.00259    0.00000    0.00000
O15   3    0.157082    0.296925    0.441848    11.00000    0.02907    0.06501 =
         0.04373   -0.02778    0.00499   -0.00542
O17   3    0.156135    0.500000    0.312487    10.50000    0.03024    0.12649 =
         0.02008    0.00000   -0.00252    0.00000
P2    4    0.000000    0.376011    0.418499    10.25000    0.01312    0.02002 =
         0.01803   -0.00167    0.00000    0.00000
P3    4    0.000000    0.334580    0.500000    10.12500    0.01042    0.03322 =
         0.02147    0.00000    0.00000    0.00000
P1    4    0.000000    0.445889    0.367210    10.25000    0.00794    0.03073 =
         0.02608   -0.00013    0.00000    0.00000
O21   3    0.000000    0.375587    0.351061    10.50000    0.02132    0.03381 =
         0.03709   -0.00711    0.00000    0.00000
O16   3    0.000000    0.299927    0.442685    10.50000    0.02842    0.07530 =
         0.06269   -0.04009    0.00000    0.00000
O7    3    0.151937    0.175010    0.406153    11.00000    0.03266    0.04797 =
         0.04719    0.00415    0.00196    0.00942
O6    3    0.086888    0.212914    0.500000    10.50000    0.02504    0.09956 =
         0.04356    0.00000    0.00000    0.00631

K2    1    0.500000    0.167692    0.500000    10.25000    0.05137    0.13838 =
         0.03789    0.00000    0.00000    0.00000
NA1   2    0.078685    0.500000    0.500000    10.12500    0.05906    0.01757 =
         0.01291    0.00000    0.00000    0.00000
PART 1
O4AA  3    0.281892    0.329590    0.500000    10.25000    0.03681    0.02331 =
         0.05894    0.00000    0.00000    0.01887
PART 2
O18   3    0.280301    0.371471    0.411672    10.50000    0.01577    0.05069 =
         0.02899   -0.00531    0.01199    0.00707
PART 1
O19   3    0.280109    0.442050    0.360730    10.50000    0.01862    0.04008 =
         0.03147   -0.00130    0.00663    0.00364
PART 2
O5    3    0.196188    0.401722    0.500000    10.25000    0.01233    0.01766 =
         0.04790    0.00000    0.00000    0.00210
O23   3    0.193418    0.473885    0.413155    10.50000    0.01119    0.03291 =
         0.02326   -0.01266    0.00077    0.00408
PART 1
O13   3    0.192922    0.410358    0.446236    10.50000    0.01738    0.04652 =
         0.01985   -0.00315    0.00221   -0.00333
PART 0
O1    3    0.000000    0.500000    0.317301    10.25000    0.04202    0.08908 =
         0.03224    0.00000    0.00000    0.00000
O12   3    0.153173    0.500000    0.201087    10.50000    0.03655    0.05163 =
         0.02749    0.00000    0.00253    0.00000
PART 1
O2    3    0.069237    0.455366    0.398966    10.50000    0.01119    0.03291 =
         0.02326   -0.01266    0.00077    0.00408
PART 2
O3    3    0.069530    0.406532    0.436826    10.50000    0.01738    0.04652 =
         0.01985   -0.00315    0.00221   -0.00333
PART 1
O4    3    0.069538    0.372618    0.500000    10.25000    0.01233    0.01766 =
         0.04790    0.00000    0.00000    0.00210
PART 0
ZN1   6    0.250000    0.250000    0.250000    10.50000    0.03615    0.07843 =
         0.04738   -0.02856    0.00697    0.00516
O8    3    0.207711    0.179857    0.298225    11.00000    0.08789    0.10247 =
         0.09682   -0.01012    0.04460   -0.01571
O9    3    0.206798    0.203178    0.182788    11.00000    0.10948    0.14099 =
         0.09161   -0.07605   -0.04727    0.04406
HKLF 4


REM  Zn-PEG_Immm
REM wR2 = 0.1128, GooF = S = 1.033, Restrained GooF = 1.038 for all data
REM R1 = 0.0434 for 3937 Fo > 4sig(Fo) and 0.0583 for all 5041 data
REM 257 parameters refined using 24 restraints

END

WGHT      0.0403    534.2939

REM Highest difference peak  2.980,  deepest hole -2.610,  1-sigma level  0.254
Q1    1   0.0385  0.5000  0.5000  10.25000  0.05    2.98
Q2    1   0.1002  0.3688  0.3074  11.00000  0.05    2.75
Q3    1   0.0978  0.2027  0.4403  11.00000  0.05    2.51
Q4    1   0.0975  0.5000  0.5000  10.25000  0.05    2.50
Q5    1   0.1089  0.3137  0.3202  11.00000  0.05    2.04
Q6    1   0.2224  0.1207  0.2886  11.00000  0.05    2.00
Q7    1   0.0903  0.3356  0.4529  11.00000  0.05    1.77
Q8    1   0.0000  0.4730  0.3166  10.50000  0.05    1.63
Q9    1   0.0889  0.3292  0.2826  11.00000  0.05    1.62
Q10   1   0.0918  0.5000  0.3497  10.50000  0.05    1.58
Q11   1   0.1142  0.4707  0.2532  11.00000  0.05    1.50
Q12   1   0.0956  0.3980  0.3767  11.00000  0.05    1.39
Q13   1   0.1920  0.5000  0.4579  10.50000  0.05    1.32
Q14   1   0.0952  0.2339  0.4100  11.00000  0.05    1.28
Q15   1   0.1884  0.5000  0.3731  10.50000  0.05    1.14
Q16   1   0.0907  0.5000  0.4047  10.50000  0.05    1.13
Q17   1   0.1931  0.1865  0.4519  11.00000  0.05    1.11
Q18   1   0.1729  0.5000  0.5000  10.25000  0.05    1.10
Q19   1   0.1093  0.2876  0.2760  11.00000  0.05    1.05
Q20   1   0.1866  0.3510  0.3503  11.00000  0.05    1.04
Q21   1   0.1845  0.3517  0.2543  11.00000  0.05    1.01
Q22   1   0.1949  0.4475  0.4741  11.00000  0.05    0.96
Q23   1   0.1829  0.3890  0.3286  11.00000  0.05    0.96
Q24   1   0.1823  0.2819  0.4566  11.00000  0.05    0.95
Q25   1   0.2041  0.1203  0.3159  11.00000  0.05    0.91
;
_shelx_res_checksum                37038
_shelx_hkl_file
;
  -2   0   0  234.38    6.50
  -2   0   0  227.98    6.60
  -2   0   0  232.38    6.40
   2   0   0  229.38    6.40
   2   0   0  230.78    6.70
   2   0   0  229.28    6.40
  -4   0   0 3231.18   80.99
   4   0   0 3179.88   81.79
   4   0   0 3215.58   81.69
   4   0   0 3267.77   82.39
  -4   0   0 3211.18   81.09
  -4   0   0 3088.19   81.49
  -4   0   0 3153.38   81.09
   6   0   0 1707.53   44.40
   6   0   0 1628.04   45.10
  -6   0   0 1759.52   44.30
  -6   0   0 1735.93   44.50
  -6   0   0 1672.33   44.30
   6   0   0 1687.83   44.20
   8   0   0 1913.31   53.59
   8   0   0 2006.20   52.49
  -8   0   0 1943.51   52.59
  -8   0   0 2084.09   52.49
   8   0   0 2054.59   52.39
  10   0   0 9601.44  247.78
  10   0   0 9362.46  247.48
  10   0   0 9884.71  249.48
 -10   0   0 9999.00  247.58
  12   0   0 4547.54  113.89
 -12   0   0 4266.27  114.29
  12   0   0 4406.16  116.09
  12   0   0 4411.86  113.79
 -14   0   0  343.77   13.60
  14   0   0  362.86   12.80
  14   0   0  354.36   15.20
 -16   0   0  281.57   12.80
  16   0   0  285.17   14.50
  16   0   0  273.57   11.40
 -18   0   0 1715.53   49.40
  18   0   0 1673.43   51.49
  20   0   0  777.32   29.70
 -20   0   0  802.92   27.70
   1   1   0 3621.74   92.29
   1  -1   0 3445.46   92.29
  -1  -1   0 3718.83   92.29
  -1   1   0 3853.91   92.09
  -1   1   0 3705.23   92.49
  -1  -1   0 3590.34   92.29
   1   1   0 3512.85   92.59
  -1  -1   0 3430.26   92.59
   1   1   0 3755.72   92.29
  -1  -1   0 3761.52   92.39
  -3  -1   0 1889.71   49.50
  -3  -1   0 1918.71   49.30
  -3  -1   0 1907.61   49.20
  -3   1   0 2034.50   49.30
  -3   1   0 1906.21   49.60
   3  -1   0 2091.39   49.60
   3   1   0 1916.11   49.30
  -3   1   0 2002.10   49.00
   3   1   0 1919.71   49.50
   3  -1   0 1840.82   49.60
   3   1   0 1857.21   49.30
  -3  -1   0 1837.42   49.30
  -5   1   0    5.80    1.10
   5   1   0    7.20    1.30
  -5   1   0    7.10    1.10
  -5  -1   0    8.80    1.30
  -5  -1   0    8.60    1.30
   5  -1   0   10.80    1.60
   5   1   0    8.40    1.30
   5  -1   0    6.30    1.70
  -5  -1   0    8.80    1.60
  -5   1   0    7.70    1.60
   5   1   0    7.50    1.70
  -5  -1   0   10.60    1.50
  -5   1   0    9.00    1.20
  -7   1   0  667.83   18.80
  -7  -1   0  703.23   19.10
  -7  -1   0  643.74   19.00
   7   1   0  641.24   19.80
   7   1   0  675.63   19.20
  -7   1   0  679.33   18.60
   7  -1   0  636.34   19.90
   7  -1   0  674.63   18.60
   7   1   0  688.03   19.00
   9   1   0   10.30    1.90
   9   1   0    7.90    2.50
   9  -1   0    6.50    2.40
  -9  -1   0   12.40    2.20
   9  -1   0    6.50    1.60
   9   1   0    6.30    1.70
  -9  -1   0    8.20    1.80
  -9   1   0    7.20    1.60
  -9   1   0    7.40    1.70
  11   1   0 3351.56   87.89
  11   1   0 3294.97   89.39
 -11   1   0 3290.77   87.99
  11  -1   0 3291.27   89.69
  11  -1   0 3475.45   87.49
  11   1   0 3465.15   87.79
 -11  -1   0 3441.26   88.29
  13  -1   0  144.69    9.20
 -13   1   0  158.68    8.00
  13   1   0  167.58    7.70
  13  -1   0  153.08    7.10
  13   1   0  126.19    8.60
 -13  -1   0  147.69    8.10
  13   1   0  149.79    7.60
 -15   1   0    1.70    2.40
 -15  -1   0    3.70    2.60
  15  -1   0    2.60    2.30
  15   1   0    2.80    2.40
  15   1   0    2.60    2.30
  15   1   0    4.60    3.80
  15  -1   0    4.10    3.90
 -17   1   0   62.19    7.70
  17  -1   0   72.69    6.00
 -17  -1   0   68.09    8.00
  17   1   0   69.59    6.40
  17   1   0   81.69    9.30
  17  -1   0   64.69    8.40
  19  -1   0  198.98   13.40
  19   1   0  165.58   12.50
 -19   1   0  188.38   11.60
 -19  -1   0  188.18   11.80
  21  -1   0  768.12   30.40
 -21   1   0  750.22   27.70
  21   1   0  811.72   30.40
 -21  -1   0  767.22   27.90
   0  -2   0  938.91   24.90
   0   2   0  998.40   25.20
   0  -2   0 1020.30   25.10
  -2  -2   0  275.77    8.00
   2   2   0  273.97    7.80
  -2   2   0  269.87    7.50
   2   2   0  268.87    7.70
  -2  -2   0  277.77    7.80
  -2   2   0  270.77    7.90
  -2  -2   0  263.47    7.70
   2  -2   0  270.97    7.90
  -2  -2   0  270.07    7.70
   2   2   0  271.57    8.00
  -4   2   0  466.65   12.50
  -4  -2   0  470.15   13.30
  -4  -2   0  442.96   12.90
   4  -2   0  463.25   12.50
   4   2   0  473.25   13.20
  -4   2   0  455.85   12.40
  -4   2   0  455.55   13.30
  -4  -2   0  475.05   13.20
   4  -2   0  441.46   13.30
  -4  -2   0  456.65   13.10
   4   2   0  442.96   13.10
   4   2   0  439.56   13.10
  -6   2   0 1791.02   47.50
   6   2   0 1795.62   48.50
  -6  -2   0 1938.01   48.40
   6  -2   0 1835.12   48.90
  -6  -2   0 1830.92   48.10
   6   2   0 1750.42   48.10
   6  -2   0 1872.31   47.50
  -6   2   0 1866.61   47.40
  -6   2   0 1831.02   47.60
   6   2   0 1841.82   48.20
   8   2   0  356.86   12.20
   8  -2   0  371.56   11.40
  -8   2   0  381.56   11.40
  -8  -2   0  380.76   12.30
  -8  -2   0  378.86   12.20
   8   2   0  385.26   13.00
   8  -2   0  397.96   13.30
  -8   2   0  380.66   11.70
   8   2   0  373.76   12.20
  10   2   0   76.09    5.30
 -10  -2   0   84.09    5.40
  10   2   0   78.59    5.80
 -10   2   0   78.29    4.30
  10  -2   0   67.79    4.30
  10   2   0   79.09    5.10
 -10   2   0   78.69    4.90
  10  -2   0   79.49    6.40
  12  -2   0  653.63   22.40
  12   2   0  725.53   22.40
  12  -2   0  668.53   19.80
 -12  -2   0  657.83   21.00
  12   2   0  656.23   20.60
  12   2   0  675.43   20.90
 -12   2   0  646.44   20.50
  14   2   0    2.40    2.10
  14  -2   0    1.10    1.90
  14  -2   0    0.90    3.20
 -14  -2   0    2.40    2.30
  14   2   0    1.90    2.30
 -14   2   0    0.40    2.00
  14   2   0    4.20    3.40
  16   2   0  645.64   21.30
 -16   2   0  655.73   22.00
  16   2   0  638.34   21.40
  16   2   0  657.63   23.90
  16  -2   0  645.94   20.50
  16  -2   0  665.93   24.40
 -16  -2   0  660.33   22.50
  18   2   0   14.60    3.90
  18   2   0   15.80    5.40
 -18   2   0   13.00    3.80
 -18  -2   0   22.60    4.50
  18  -2   0   24.70    6.20
  20  -2   0   77.29   10.50
  20   2   0   54.09    8.00
 -20   2   0   39.70    5.60
 -20  -2   0   49.10    6.20
  -1  -3   0  351.46    9.50
  -1  -3   0  364.36    9.70
   1   3   0  347.77    9.50
  -1  -3   0  366.96    9.80
   1   3   0  361.76    9.80
   3  -3   0   45.10    2.70
  -3  -3   0   41.80    2.50
   3   3   0   45.80    2.40
   3   3   0   47.20    2.70
  -3  -3   0   42.90    2.40
  -3  -3   0   44.20    2.70
  -3  -3   0   42.50    2.30
  -3   3   0   44.40    2.50
   3   3   0   37.90    2.60
  -3   3   0   47.20    2.30
  -5   3   0    8.60    1.10
  -5  -3   0   10.70    1.80
   5  -3   0    5.90    1.80
   5   3   0    4.50    1.50
  -5   3   0    8.80    1.20
   5   3   0    9.50    1.70
  -5   3   0   16.90    2.20
  -5  -3   0   21.10    2.70
  -5  -3   0    8.10    1.40
   5   3   0   10.30    1.80
   5  -3   0    8.90    1.40
   7   3   0   10.20    1.90
   7  -3   0   14.10    2.00
  -7   3   0   12.90    1.50
   7   3   0   10.50    1.80
  -7  -3   0    9.40    1.70
  -7   3   0   12.50    1.90
  -7  -3   0   13.40    2.10
  -7   3   0   12.20    1.50
   7   3   0   11.80    2.40
   7  -3   0   10.20    2.50
  -9  -3   0    0.30    1.40
  -9   3   0    0.70    1.10
   9   3   0   -1.10    1.40
   9  -3   0    1.00    2.20
  -9   3   0    0.20    1.10
   9   3   0    1.40    2.30
   9  -3   0    0.70    1.30
   9   3   0    1.30    1.70
  11   3   0  186.78    8.60
  11  -3   0  187.48    9.60
  11   3   0  193.18    8.50
 -11   3   0  196.98    8.10
  11  -3   0  171.48    7.40
 -11  -3   0  196.18    8.70
  11   3   0  188.48    9.50
 -13  -3   0   -0.10    2.00
  13   3   0   -1.50    2.20
  13  -3   0    1.20    1.80
  13  -3   0   -4.00    3.00
 -13   3   0   -2.00    1.80
  13   3   0    0.10    2.00
  13   3   0    0.90    3.10
  15   3   0    1.20    2.60
  15   3   0    4.20    3.90
  15  -3   0    2.10    4.00
  15  -3   0   -2.20    2.00
  15   3   0   -2.40    2.40
 -15  -3   0   -0.70    2.50
 -15   3   0   -0.40    2.20
  17  -3   0   -3.00    4.30
  17   3   0   -3.40    4.70
  17   3   0   -4.20    2.80
  17   3   0   -4.40    2.60
 -17   3   0   -2.60    2.80
 -17  -3   0   -1.80    3.00
  19   3   0   -0.40    5.30
  19  -3   0    0.90    5.50
 -19   3   0   -1.60    3.30
 -19  -3   0    4.30    3.70
  21  -3   0   28.70    8.20
  21   3   0   27.10    7.60
 -21  -3   0   21.80    5.50
 -21   3   0   22.90    5.20
   0   4   0  346.97    9.50
   0  -4   0  360.46    9.40
   0  -4   0  347.77    9.40
   0   4   0  366.26    9.60
   2   4   0  392.86   10.80
   2   4   0  390.06   11.40
  -2  -4   0  379.56   10.40
  -2  -4   0  389.46   10.70
   2   4   0  370.36   10.40
  -2  -4   0  338.17   10.50
  -4  -4   0  638.54   17.80
  -4   4   0  627.34   18.00
   4   4   0  622.34   17.70
   4   4   0  651.03   18.50
  -4  -4   0  628.14   17.60
   4   4   0  637.14   18.00
  -4  -4   0  679.53   18.60
  -4   4   0  636.04   16.70
  -4  -4   0  642.04   17.90
  -4   4   0  654.33   17.50
   4  -4   0  611.94   18.20
  -6  -4   0 2510.75   61.89
   6   4   0 2386.16   61.59
   6  -4   0 2258.67   61.59
   6  -4   0 2349.26   60.39
   6   4   0 2291.87   61.09
   6   4   0 2267.77   61.19
  -6   4   0 2381.16   60.19
  -6   4   0 2383.96   59.99
  -6  -4   0 2250.07   60.99
  -8   4   0  286.47    9.30
  -8  -4   0  293.67   10.20
   8  -4   0  289.37    9.30
   8   4   0  277.37   10.50
  -8   4   0  299.07    9.20
   8  -4   0  298.37   11.10
   8   4   0  275.97   10.30
   8   4   0  285.07   10.40
 -10   4   0    4.70    1.70
 -10  -4   0    3.70    1.90
  10  -4   0    3.10    2.70
 -10   4   0    4.60    1.50
  10   4   0    6.30    2.30
  10   4   0    5.40    2.70
  10  -4   0    2.70    1.70
  10   4   0    3.80    2.10
 -12  -4   0  470.65   16.60
  12   4   0  472.75   16.60
  12  -4   0  485.15   18.00
  12   4   0  497.55   17.50
 -12   4   0  482.95   15.90
  12  -4   0  509.25   15.30
  12   4   0  488.65   16.60
 -14  -4   0    4.90    2.60
  14   4   0    2.90    2.60
  14  -4   0    3.80    2.10
 -14   4   0    1.80    2.00
  14   4   0    3.20    3.80
  14   4   0    5.30    2.50
  14  -4   0    8.70    4.20
  16  -4   0  571.54   22.70
  16   4   0  614.64   22.30
  16  -4   0  578.74   18.60
  16   4   0  568.04   20.00
  16   4   0  577.04   20.40
 -16   4   0  579.34   20.00
 -16  -4   0  593.64   21.00
  18   4   0    4.70    3.20
  18   4   0    8.60    5.00
  18   4   0    1.70    3.30
  18  -4   0    3.60    5.00
 -18  -4   0    5.80    3.50
 -18   4   0    3.90    3.30
 -20  -4   0   32.20    5.70
  20  -4   0   26.10    7.20
 -20   4   0   28.10    5.00
  20   4   0   22.70    6.30
  -1  -5   0   10.40    1.40
  -1  -5   0   11.50    1.50
   1   5   0    6.70    1.00
   1   5   0    8.60    1.10
  -1   5   0   10.40    1.10
  -1  -5   0   10.10    1.30
   3   5   0  179.58    6.00
  -3  -5   0  186.38    6.30
  -3   5   0  184.58    6.40
  -3  -5   0  177.78    5.90
   3   5   0  186.48    6.50
   3   5   0  188.88    7.20
  -3  -5   0  177.58    6.20
  -5  -5   0  558.84   16.70
   5   5   0  571.84   17.60
   5  -5   0  552.34   17.30
   5   5   0  597.84   16.80
  -5  -5   0  574.74   16.70
  -5   5   0  588.24   15.50
  -5  -5   0  604.24   18.80
  -5   5   0  602.44   16.40
  -5   5   0  578.24   17.10
   5   5   0  586.84   17.20
   7  -5   0  109.49    6.10
  -7   5   0  114.49    4.70
   7   5   0  111.49    6.00
   7   5   0  119.19    5.90
  -7   5   0  115.09    4.50
   7   5   0  124.39    5.70
  -7  -5   0  118.79    5.60
  -9  -5   0   51.19    4.50
  -9   5   0   55.89    3.70
  -9   5   0   58.29    3.40
   9   5   0   50.99    4.70
   9   5   0   61.09    5.10
   9  -5   0   51.09    5.10
   9   5   0   58.59    4.80
   9  -5   0   54.39    3.60
  11  -5   0   12.00    3.80
  11  -5   0   10.30    2.20
  11   5   0   11.20    2.90
 -11   5   0   11.70    2.30
  11   5   0   12.00    3.40
  11   5   0    8.10    2.80
 -11  -5   0    5.10    2.30
  13   5   0  269.97   11.30
  13  -5   0  262.17    9.70
  13   5   0  256.27   11.50
  13   5   0  244.48   12.00
  13  -5   0  254.47   12.60
 -13  -5   0  251.27   11.30
 -13   5   0  259.47   10.30
  15   5   0  133.29    8.50
 -15   5   0  129.79    8.00
  15   5   0  140.99    9.60
  15  -5   0  135.59    7.00
  15  -5   0  119.09   10.00
 -15  -5   0  117.79    8.80
  15   5   0  125.69    9.00
 -17  -5   0   63.79    8.30
  17   5   0   46.00    6.90
  17   5   0   41.80    5.30
  17   5   0   57.39    6.80
 -17   5   0   56.49    6.90
  17  -5   0   57.39    7.90
  19  -5   0   52.69    8.70
  19   5   0   45.30    7.30
  19   5   0   57.49    8.00
 -19   5   0   42.50    5.50
 -19  -5   0   30.20    5.50
 -21   5   0   12.30    4.60
  21   5   0    9.60    4.20
  21  -5   0   16.60    7.00
  21   5   0   12.20    6.20
 -21  -5   0    1.90    4.50
   0  -6   0  615.54   16.50
   0   6   0  660.03   17.00
   0   6   0  633.04   16.80
   0  -6   0  626.94   16.60
   2   6   0  446.86   13.80
   2   6   0  451.95   12.40
  -2  -6   0  445.86   12.70
  -2  -6   0  440.86   12.60
  -2   6   0  459.65   11.80
   2   6   0  449.66   12.90
  -2  -6   0  434.16   12.30
   4   6   0  317.77   10.50
   4   6   0  330.07   11.20
  -4  -6   0  322.87   10.00
  -4  -6   0  323.37   10.20
   4   6   0  334.47   10.00
  -4   6   0  321.87   10.40
  -4   6   0  329.87    8.80
  -6  -6   0   18.50    2.30
  -6   6   0   13.40    1.80
   6   6   0   12.10    2.10
   6   6   0   13.50    2.60
   6   6   0   12.30    2.10
  -6   6   0   15.30    1.80
  -8   6   0   24.40    2.50
   8   6   0   24.00    3.20
  -8  -6   0   16.80    2.50
   8   6   0   20.70    3.10
   8   6   0   13.90    2.60
  -8   6   0   16.40    1.90
   8  -6   0   15.90    3.20
  10   6   0  140.39    7.80
  10   6   0  125.59    7.80
 -10  -6   0  123.59    7.20
 -10   6   0  142.49    6.20
 -10   6   0  134.09    5.80
  10   6   0  139.89    8.00
  10  -6   0  125.19    8.20
  12   6   0   99.99    7.10
  12  -6   0  104.39    8.10
  12   6   0  105.19    7.40
 -12   6   0  112.39    6.10
  12   6   0   94.89    7.40
 -12  -6   0   93.09    7.00
  14  -6   0   30.90    5.90
  14   6   0   55.99    6.80
 -14  -6   0   31.10    4.20
 -14   6   0   45.40    5.20
  14   6   0   44.20    5.90
  14   6   0   35.10    4.80
  16   6   0  235.58   12.90
 -16   6   0  240.48   11.20
  16  -6   0  257.57   14.60
  16   6   0  221.58   12.90
  16   6   0  260.77   12.30
 -16  -6   0  236.28   12.70
  18   6   0   -0.10    3.60
 -18   6   0    4.90    3.20
 -18  -6   0    1.80    3.50
  18  -6   0    0.90    5.20
  18   6   0    2.80    4.60
  18   6   0   -0.60    3.30
  20   6   0   10.40    4.20
  20   6   0    6.40    5.50
 -20  -6   0    5.00    4.20
 -20   6   0    6.70    3.70
  -1  -7   0 2589.24   66.09
  -1  -7   0 2583.74   66.09
  -1   7   0 2653.23   65.89
   1   7   0 2622.94   66.49
   1   7   0 2526.25   65.89
  -3  -7   0   98.09    4.40
  -3   7   0   97.69    3.20
   3   7   0   91.59    5.30
  -3   7   0   97.69    4.60
  -3  -7   0   96.59    4.00
  -3  -7   0   90.39    4.30
   3   7   0  100.19    4.70
   3   7   0   95.09    4.00
  -5  -7   0 1661.43   43.50
  -5   7   0 1651.93   42.10
   5   7   0 1676.83   44.10
  -5  -7   0 1641.74   43.70
   5   7   0 1608.94   43.40
  -5   7   0 1665.23   44.20
   5   7   0 1626.54   44.90
   7   7   0  800.82   24.30
   7   7   0  795.72   23.80
  -7   7   0  811.82   21.70
   7   7   0  801.32   23.20
  -7   7   0  820.92   22.60
  -7  -7   0  812.02   23.40
   9   7   0  477.05   16.70
  -9  -7   0  507.45   16.50
   9   7   0  505.25   16.50
   9   7   0  513.45   17.20
  -9   7   0  497.55   15.10
  -9   7   0  526.05   15.00
   9  -7   0  506.05   17.50
 -11   7   0 1614.14   42.20
  11   7   0 1538.35   44.20
  11   7   0 1568.14   44.10
  11  -7   0 1508.55   45.10
 -11  -7   0 1556.74   43.80
  11   7   0 1582.14   44.40
  13   7   0  110.59    8.40
  13   7   0  101.29    7.70
  13  -7   0  104.69    8.70
 -13   7   0  107.99    6.40
  13   7   0  109.09    8.40
 -13  -7   0  119.59    8.20
  15   7   0  376.86   16.40
  15   7   0  412.46   16.80
  15   7   0  392.26   16.10
  15  -7   0  420.26   18.20
 -15  -7   0  410.46   16.40
 -15   7   0  425.76   15.00
  17   7   0  549.05   21.60
  17   7   0  509.85   19.90
 -17   7   0  518.95   18.80
  17   7   0  520.55   20.30
 -17  -7   0  540.45   20.50
  19   7   0    4.60    5.00
 -19   7   0    2.50    3.40
  19   7   0    0.90    3.60
  19   7   0    2.30    3.80
 -19  -7   0    1.20    3.90
 -21   7   0  337.67   16.40
  21   7   0  328.47   16.90
 -21  -7   0  360.76   18.10
  21   7   0  388.46   19.80
   0   8   0  601.34   16.20
   0  -8   0  602.04   15.80
   0  -8   0  601.34   15.80
   0   8   0  591.64   16.50
   2   8   0   25.70    3.40
  -2  -8   0   28.10    2.10
   2   8   0   27.90    2.20
   2   8   0   25.80    2.80
  -2  -8   0   25.20    2.40
  -2   8   0   27.00    1.80
  -2  -8   0   26.40    2.40
  -4  -8   0  186.48    7.00
  -4   8   0  181.58    5.60
   4   8   0  192.88    6.60
   4   8   0  197.38    8.20
  -4  -8   0  188.48    6.60
  -4   8   0  180.08    7.20
   4   8   0  191.38    7.50
  -6   8   0  732.63   20.50
  -6  -8   0  699.13   20.40
   6   8   0  678.13   21.60
   6   8   0  676.43   20.10
  -6   8   0  697.43   18.70
   6   8   0  714.13   20.90
   8   8   0   14.40    3.30
   8   8   0   10.20    2.60
  -8  -8   0    8.40    2.30
  -8   8   0   10.60    1.50
   8   8   0   11.30    2.70
  10   8   0  135.99    8.30
  10   8   0  121.59    7.90
  10   8   0  128.79    7.20
 -10   8   0  120.99    5.70
 -10  -8   0  127.09    7.50
 -12  -8   0  203.78   10.00
  12   8   0  212.88   10.70
 -12   8   0  207.08    8.50
  12   8   0  204.28   10.40
  12   8   0  219.68   10.80
  14   8   0   82.29    7.10
 -14  -8   0   92.69    7.70
  14   8   0   86.59    7.70
  14   8   0   88.29    8.70
 -14   8   0   83.29    6.10
 -16  -8   0   67.39    8.50
  16   8   0   85.69    9.00
  16   8   0   83.39    8.60
 -16   8   0   69.29    6.80
  16   8   0   67.89    7.80
 -18   8   0   56.59    7.40
  18   8   0   38.70    6.70
 -18  -8   0   50.49    6.40
  18   8   0   37.60    5.70
  18   8   0   50.89    7.70
  20   8   0   35.00    7.70
  20   8   0   43.00    6.00
 -20   8   0   33.60    5.10
 -20  -8   0   46.30    6.50
   1   9   0  673.83   18.50
  -1  -9   0  698.73   18.50
   1   9   0  680.63   19.10
  -1  -9   0  690.33   18.50
  -1   9   0  684.53   18.60
  -3  -9   0    2.00    1.10
   3   9   0    2.90    1.20
  -3  -9   0    4.50    1.20
  -3   9   0    1.80    0.70
   3   9   0   -0.20    1.70
   3   9   0    0.20    1.20
  -3  -9   0    2.30    1.20
   5   9   0 1161.48   34.30
   5   9   0 1222.68   33.40
  -5  -9   0 1213.78   32.80
  -5   9   0 1208.18   31.20
   5   9   0 1203.18   32.40
  -7  -9   0  717.33   21.20
   7   9   0  696.23   21.60
  -7   9   0  708.03   19.30
   7   9   0  705.93   22.60
   7   9   0  716.43   20.80
  -9   9   0  223.08    7.70
   9   9   0  224.08    9.20
   9   9   0  211.78   10.00
  -9  -9   0  215.88    9.40
   9   9   0  211.98    9.90
  11   9   0  892.11   28.30
 -11  -9   0  918.41   27.60
 -11   9   0  915.91   25.70
  11   9   0  910.61   27.60
  11   9   0  902.71   28.20
 -13  -9   0    4.90    2.70
 -13   9   0    6.20    2.20
  13   9   0    6.70    3.60
  13   9   0    8.30    3.70
  13   9   0    9.10    3.40
  15   9   0  159.78   11.20
 -15  -9   0  162.18   10.20
 -15   9   0  152.08    8.30
  15   9   0  148.09   10.00
  15   9   0  169.78   10.30
  17   9   0  186.28   12.00
  17   9   0  184.08   12.20
 -17   9   0  180.78   10.00
  17   9   0  201.68   11.80
 -17  -9   0  171.68   11.70
  19   9   0   19.50    5.00
 -19  -9   0   12.50    4.60
 -19   9   0   18.40    4.20
  19   9   0   15.60    6.30
  19   9   0   23.50    5.40
   0  10   0  426.66   12.40
   0 -10   0  413.56   11.20
   0 -10   0  403.16   11.20
   0  10   0  429.36   11.90
  -2 -10   0   42.90    2.90
  -2 -10   0   43.40    2.70
   2  10   0   38.90    2.70
   2  10   0   48.00    4.40
  -2  10   0   43.90    2.60
  -2 -10   0   42.10    2.80
   2  10   0   41.80    3.50
  -4 -10   0   20.90    2.90
   4  10   0   20.00    2.60
  -4 -10   0   15.10    2.00
   4  10   0   19.70    3.20
  -4  10   0   13.30    2.20
  -4  10   0   14.30    1.80
   4  10   0   14.90    2.00
   6  10   0  269.67   11.10
   6  10   0  253.27    9.10
  -6  10   0  239.78    7.80
   6  10   0  262.67   10.20
  -6 -10   0  258.27    9.60
   8  10   0   23.90    3.20
   8  10   0   33.50    4.10
  -8 -10   0   20.50    2.80
   8  10   0   26.90    4.20
  -8  10   0   21.30    2.80
  10  10   0  265.77   12.00
 -10 -10   0  267.17   11.20
  10  10   0  273.47   12.30
  10  10   0  272.77   11.10
 -10  10   0  252.47    9.20
  12  10   0   43.50    5.50
  12  10   0   55.89    7.00
  12  10   0   43.20    5.90
 -12  10   0   42.20    4.40
 -12 -10   0   50.89    6.20
  14  10   0  166.98   10.90
 -14 -10   0  155.58    9.80
  14  10   0  147.69   10.10
 -14  10   0  148.59    7.90
  14  10   0  141.39   10.00
  16  10   0    7.40    4.20
 -16  10   0   -0.20    2.60
  16  10   0    6.30    4.30
  16  10   0    5.30    4.90
 -16 -10   0    5.00    3.60
  18  10   0   88.89   10.40
  18  10   0   81.49   10.60
 -18 -10   0   84.99   10.00
  18  10   0   78.59    9.30
 -20 -10   0   12.70    5.00
  20  10   0   23.70    6.70
  20  10   0   14.20    5.00
  -1  11   0  779.62   21.70
  -1  11   0  794.92   21.60
  -1 -11   0  805.22   21.30
   1  11   0  798.52   21.50
   1  11   0  797.82   22.30
  -1 -11   0  801.12   21.30
   3  11   0   49.99    4.30
  -3  11   0   45.40    2.90
  -3 -11   0   46.20    3.20
  -3 -11   0   51.59    3.60
   3  11   0   41.70    4.90
   3  11   0   33.90    3.10
   5  11   0 2797.02   73.69
  -5 -11   0 2900.61   73.09
   5  11   0 2790.12   75.19
  -5  11   0 2739.93   71.39
   5  11   0 2767.02   72.39
   7  11   0  444.66   15.20
  -7  11   0  397.76   12.50
   7  11   0  433.06   14.00
   7  11   0  427.26   16.20
  -7 -11   0  456.55   14.60
   9  11   0  398.86   15.60
   9  11   0  392.36   14.90
  -9  11   0  370.86   11.90
   9  11   0  384.56   13.70
  -9 -11   0  391.66   14.10
 -11 -11   0  381.26   14.40
  11  11   0  365.96   15.20
  11  11   0  374.46   14.30
 -11  11   0  386.36   12.40
  11  11   0  371.76   15.50
 -13  11   0  387.46   13.90
  13  11   0  376.66   16.40
  13  11   0  413.86   16.90
  13  11   0  415.46   16.30
 -13 -11   0  408.06   16.00
  15  11   0  473.55   19.70
  15  11   0  515.05   20.40
 -15 -11   0  523.95   19.50
 -15  11   0  491.35   17.10
  15  11   0  509.95   19.60
 -17 -11   0  548.75   21.20
  17  11   0  505.65   21.20
  17  11   0  528.95   21.80
  17  11   0  563.44   21.80
 -19 -11   0   15.20    4.90
  19  11   0   19.00    5.10
  19  11   0   19.80    6.50
  19  11   0   -0.40    5.00
   0  12   0  458.85   13.40
   0  12   0  477.95   14.10
   2  12   0  563.54   15.60
  -2 -12   0  537.15   15.60
  -2 -12   0  547.65   15.70
   2  12   0  550.64   18.60
   2  12   0  539.75   16.70
  -2  12   0  558.44   15.80
  -4  12   0  460.45   13.40
   4  12   0  483.15   15.50
   4  12   0  463.65   16.90
   4  12   0  476.45   14.20
  -4 -12   0  488.05   14.70
   6  12   0 2204.58   63.59
  -6 -12   0 2404.36   61.49
   6  12   0 2328.27   60.99
   6  12   0 2332.57   62.39
  -6  12   0 2338.77   59.79
   8  12   0  134.89    7.20
  -8 -12   0  142.39    7.60
   8  12   0  131.29    8.40
   8  12   0  127.59    8.70
  -8  12   0  134.59    5.60
 -10  12   0  151.68    6.30
  10  12   0  142.99    9.10
 -10 -12   0  140.09    8.30
  10  12   0  130.59    9.20
  10  12   0  138.59    7.60
 -12 -12   0  487.85   17.70
  12  12   0  478.65   18.60
 -12  12   0  466.15   15.30
  12  12   0  477.35   17.40
  12  12   0  472.95   19.20
 -14  12   0    0.20    2.20
  14  12   0    4.80    3.70
 -14 -12   0    3.30    3.10
  14  12   0    0.60    3.90
  14  12   0    4.40    3.70
  16  12   0  678.03   26.30
  16  12   0  759.92   26.50
 -16 -12   0  809.72   26.60
  16  12   0  763.22   27.50
 -18 -12   0   27.30    5.40
  18  12   0   32.60    7.00
  18  12   0   29.50    6.50
  18  12   0   27.00    5.90
   1  13   0   58.49    3.70
  -1  13   0   54.09    4.20
   1  13   0   59.39    4.70
  -1 -13   0   59.89    2.90
  -1  13   0   61.49    3.80
  -1 -13   0   60.39    3.10
  -3  13   0  115.19    5.00
  -3 -13   0  113.59    5.30
   3  13   0  117.19    6.50
   3  13   0   99.29    7.30
   3  13   0  116.09    5.10
  -5 -13   0  129.19    6.50
   5  13   0  130.59    8.30
   5  13   0  128.19    7.50
   5  13   0  133.09    6.00
  -5  13   0  121.59    5.00
  -7  13   0    5.50    1.40
   7  13   0   -0.20    2.60
   7  13   0    5.70    2.40
  -7 -13   0    2.20    2.10
   7  13   0   -0.40    2.80
   9  13   0   16.20    3.30
  -9 -13   0    8.80    2.90
  -9  13   0   12.50    1.80
   9  13   0   13.90    3.90
   9  13   0    3.30    3.00
  11  13   0   98.59    8.60
 -11  13   0  107.59    5.70
 -11 -13   0   98.19    8.00
  11  13   0   97.19    9.50
  11  13   0  116.29    7.90
  13  13   0   43.40    6.40
 -13  13   0   50.59    5.00
 -13 -13   0   40.30    5.10
  13  13   0   51.29    7.00
  13  13   0   40.70    5.50
  15  13   0   16.60    5.10
 -15 -13   0    8.50    4.10
  15  13   0    4.60    4.80
  15  13   0    7.20    4.80
  17  13   0    5.60    4.50
 -17 -13   0    1.80    4.20
  17  13   0    8.30    4.90
  17  13   0   -2.70    4.50
 -19 -13   0   16.70    5.10
  19  13   0   15.50    5.70
  19  13   0   20.70    5.70
  19  13   0   15.60    5.80
   0  14   0  158.38    6.80
   0  14   0  146.69    5.80
  -2  14   0  114.29    5.40
   2  14   0  118.99    5.00
   2  14   0  110.49    6.30
   2  14   0  112.69    8.20
  -2 -14   0  110.59    4.70
  -2  14   0  117.49    5.10
  -2 -14   0  117.89    4.90
   4  14   0   12.00    2.70
  -4 -14   0   13.10    2.20
   4  14   0   16.80    2.30
  -4  14   0   20.30    2.60
   4  14   0   13.50    3.50
   6  14   0    8.30    3.50
  -6  14   0   10.20    1.60
   6  14   0   11.30    2.40
   6  14   0    2.80    2.60
  -6 -14   0    8.90    2.30
  -8 -14   0   39.80    5.10
   8  14   0   34.80    4.30
  -8  14   0   46.20    3.40
   8  14   0   33.50    5.50
   8  14   0   43.50    4.50
  10  14   0   22.90    4.70
  10  14   0   28.90    4.20
  10  14   0   19.10    4.40
 -10  14   0   33.60    3.60
 -10 -14   0   13.10    3.40
  12  14   0   -6.00    3.70
  12  14   0   -6.60    3.20
 -12 -14   0   -0.60    2.80
  12  14   0   -4.20    3.30
 -14 -14   0   26.90    4.70
  14  14   0   19.60    5.10
  14  14   0   39.70    6.30
  14  14   0   32.60    5.60
  16  14   0   73.39    9.10
  16  14   0   76.09    9.80
  16  14   0   49.50    7.00
 -16 -14   0   50.89    6.20
 -18 -14   0   20.50    5.20
  18  14   0   33.30    7.00
  18  14   0   24.40    6.10
  18  14   0   19.50    5.90
  -1  15   0   34.90    4.10
   1  15   0   46.60    5.90
  -1  15   0   45.70    3.50
   1  15   0   46.60    3.50
   1  15   0   40.10    4.60
   3  15   0    2.20    2.10
  -3  15   0    1.40    1.50
   3  15   0    1.30    1.70
  -3 -15   0    2.50    1.50
   3  15   0    0.30    2.90
  -5  15   0  135.69    5.80
   5  15   0  134.19    8.80
   5  15   0  142.89    6.30
  -5 -15   0  140.59    6.80
   5  15   0  138.99    8.20
   7  15   0   32.60    4.20
   7  15   0   36.90    5.60
  -7  15   0   32.00    3.20
  -7 -15   0   34.00    4.90
   7  15   0   26.40    3.90
  -9 -15   0    4.90    2.80
   9  15   0    5.90    3.90
   9  15   0    8.70    3.00
  -9  15   0    8.90    1.80
   9  15   0    8.80    3.70
  11  15   0    9.70    3.70
  11  15   0    1.30    3.70
 -11 -15   0    6.80    3.30
  11  15   0    2.60    3.80
 -13 -15   0   63.59    7.90
  13  15   0   64.69    7.30
  13  15   0   47.30    6.50
  13  15   0   42.50    6.70
  15  15   0   69.89    8.40
 -15 -15   0   64.59    8.80
  15  15   0   66.39    9.40
  15  15   0   48.20    6.60
  17  15   0   13.30    5.30
  17  15   0   10.80    4.90
 -17 -15   0   12.90    4.70
  17  15   0   14.10    5.70
   0  16   0   12.00    2.50
   0  16   0   12.10    3.70
   0  16   0   16.40    2.30
  -2 -16   0   18.10    2.50
  -2  16   0   22.30    3.10
  -2  16   0   15.50    2.40
  -2 -16   0   18.00    2.10
   2  16   0   22.00    4.70
   2  16   0   19.00    2.50
   2  16   0   19.70    3.00
   4  16   0   68.49    7.00
  -4  16   0   65.59    4.40
   4  16   0   67.29    6.30
  -4 -16   0   58.79    4.60
   4  16   0   70.59    4.50
   6  16   0   79.99    7.40
  -6 -16   0   89.09    6.10
  -6  16   0   84.79    4.80
   6  16   0   82.79    7.90
   6  16   0   89.69    5.60
   8  16   0   21.10    4.90
  -8 -16   0   18.10    3.20
   8  16   0   19.80    4.10
  -8  16   0   20.60    2.40
   8  16   0   18.10    3.30
  10  16   0   14.10    4.60
 -10 -16   0   11.30    3.40
  10  16   0   16.40    3.70
  10  16   0   15.80    4.40
  12  16   0   -2.40    3.40
 -12 -16   0   -2.30    2.90
  12  16   0   -3.30    3.70
  12  16   0   -4.30    3.60
  14  16   0    1.50    4.40
  14  16   0   -4.80    3.60
 -14 -16   0    2.60    3.60
  14  16   0    2.60    4.10
  16  16   0   22.30    5.80
 -16 -16   0   18.30    4.80
  16  16   0   19.30    6.00
  16  16   0   21.00    6.10
   1  17   0   -1.00    1.80
  -1  17   0   -0.30    1.90
   1  17   0    1.70    2.10
   1  17   0   -0.40    3.70
  -1  17   0    4.50    2.00
   3  17   0    3.90    2.00
  -3  17   0    2.30    1.90
  -3 -17   0    3.80    1.50
   3  17   0    4.50    2.50
   3  17   0    5.70    4.00
  -3  17   0    2.90    2.10
  -5  17   0  214.28    8.50
   5  17   0  239.78   12.40
   5  17   0  222.58   10.90
  -5 -17   0  233.98    9.00
   5  17   0  220.98    8.60
   7  17   0    2.90    2.50
   7  17   0    2.40    4.40
   7  17   0    1.80    3.20
  -7  17   0    3.30    1.80
  -7 -17   0    4.70    2.50
  -9 -17   0   22.80    3.70
   9  17   0   27.50    4.00
   9  17   0   24.20    5.30
   9  17   0   25.80    4.90
  11  17   0   14.60    4.70
  11  17   0    9.90    4.80
  11  17   0   17.20    4.00
 -11 -17   0   12.80    3.70
  13  17   0   22.50    5.40
  13  17   0   23.80    4.80
 -13 -17   0   22.40    4.40
  13  17   0   15.80    5.10
  15  17   0   49.60    7.70
  15  17   0   39.50    6.30
 -15 -17   0   38.30    5.80
  15  17   0   36.10    7.00
   0  18   0 1201.88   33.90
   0  18   0 1190.98   32.20
   0  18   0 1192.88   37.10
   2  18   0    0.30    2.80
   2  18   0   -3.40    4.30
  -2  18   0    1.50    2.30
  -2  18   0    2.00    2.30
   2  18   0   -0.80    2.20
   4  18   0  136.39    6.80
  -4  18   0  135.89    7.10
   4  18   0  163.78   11.60
  -4 -18   0  138.89    6.60
   4  18   0  127.99    9.00
  -6 -18   0   38.80    5.40
   6  18   0   18.80    4.10
   6  18   0   24.60    3.50
   6  18   0   30.80    6.00
  -6  18   0   18.30    2.90
   8  18   0  341.97   15.20
   8  18   0  332.77   16.10
   8  18   0  330.17   12.40
  -8 -18   0  329.47   13.00
  10  18   0  580.84   21.80
  10  18   0  563.54   23.00
  10  18   0  544.15   18.70
 -10 -18   0  564.94   19.50
  12  18   0  128.99    8.90
  12  18   0  123.59   10.80
  12  18   0  113.79   11.70
 -12 -18   0  140.79    9.90
 -14 -18   0   21.00    4.80
  14  18   0   21.30    6.60
  14  18   0   24.60    5.40
  14  18   0   26.30    6.30
  16  18   0   12.40    5.80
  -1  19   0  541.35   20.70
  -1  19   0  505.95   17.40
  -1  19   0  544.35   16.10
   1  19   0  549.05   21.00
   1  19   0  529.05   18.00
   1  19   0  535.45   16.00
   3  19   0  317.47   10.90
  -3  19   0  312.77   11.00
  -3  19   0  308.97   11.60
   3  19   0  316.97   16.00
   3  19   0  316.97   13.30
   5  19   0   18.60    5.50
   5  19   0   25.90    4.60
  -5  19   0   14.30    3.00
   5  19   0   19.30    3.40
  -5 -19   0   39.10    4.90
  -7 -19   0  258.67   10.90
   7  19   0  260.27   10.50
   7  19   0  303.57   14.00
   7  19   0  271.67   14.60
   9  19   0   17.70    4.50
   9  19   0   13.00    5.80
   9  19   0   16.90    4.80
  -9 -19   0   14.80    3.40
  11  19   0  770.62   26.90
 -11 -19   0  738.03   24.20
  11  19   0  722.63   27.60
  13  19   0   47.50    7.20
 -13 -19   0   36.40    5.20
  13  19   0   24.90    6.30
  15  19   0   18.40    6.50
 -15 -19   0    6.90    4.20
  15  19   0   24.20    6.50
   0  20   0   27.50    5.50
   0  20   0   29.60    3.80
   2  20   0  115.59    9.90
   2  20   0  142.99    8.80
  -2  20   0  143.99    7.80
  -2  20   0  149.88   10.90
   4  20   0   26.50    5.50
  -4  20   0   22.00    3.10
   4  20   0   14.50    3.80
  -6 -20   0  106.29    6.90
   6  20   0  121.59    9.80
   6  20   0  108.59   10.00
   8  20   0   79.39    9.80
   8  20   0   67.09    9.90
  -8 -20   0   59.29    6.40
  10  20   0    6.30    5.60
 -10 -20   0    3.10    2.90
  10  20   0    9.50    4.80
  12  20   0   16.60    5.60
 -12 -20   0   14.60    3.90
  12  20   0   19.50    6.00
  14  20   0   18.70    6.20
 -14 -20   0   21.00    4.60
  14  20   0   19.50    6.30
  -1  21   0   97.19    7.50
  -1  21   0  106.49    9.60
   1  21   0  101.69    8.00
   1  21   0  106.99   10.50
  -3  21   0    2.20    4.30
  -3  21   0    2.60    2.60
   3  21   0    4.70    4.90
   3  21   0   -1.20    3.00
   5  21   0  213.08   12.00
   5  21   0  203.78   13.00
   7  21   0    6.80    5.30
   7  21   0    3.70    4.10
  -9 -21   0   27.90    3.90
   9  21   0   25.40    6.30
   9  21   0   26.90    5.50
  11  21   0   97.69   11.40
 -11 -21   0   81.19    8.20
  11  21   0   75.79   10.00
  13  21   0   18.90    6.10
 -13 -21   0   24.90    4.60
  13  21   0   21.80    6.50
   0  22   0    3.70    3.20
   0  22   0    4.60    4.50
  -2  22   0   34.60    6.10
   2  22   0   33.10    6.60
  -2  22   0   28.10    4.10
   2  22   0   24.80    4.20
   4  22   0   13.20    4.10
   4  22   0   17.10    5.70
  -4  22   0    9.60    5.30
   6  22   0   36.30    6.80
   6  22   0   38.60    5.80
   8  22   0    6.40    5.90
   8  22   0   -0.40    4.20
  10  22   0    6.00    5.40
  10  22   0    4.70    5.10
  12  22   0    5.80    5.40
  12  22   0    8.10    5.50
  -1  23   0   56.79    7.20
  -1  23   0   45.80    7.60
   1  23   0   68.69   10.40
   1  23   0   32.50    4.70
   3  23   0   16.40    5.70
   3  23   0   18.40    4.50
  -3  23   0   17.40    5.60
   5  23   0  188.78   12.40
   5  23   0  184.68   14.10
  -5  23   0  160.98   12.70
   7  23   0    2.00    4.70
   7  23   0    5.00    6.10
   9  23   0   14.80    5.60
   9  23   0   16.80    6.30
   0  24   0   -1.70    3.30
   0  24   0    2.50    5.10
   2  24   0    1.10    3.90
  -2  24   0   -5.60    5.40
   2  24   0   -2.20    5.10
   4  24   0    3.60    4.30
  -4  24   0   -0.20    5.70
   4  24   0   -7.00    6.00
   6  24   0   -2.90    4.60
  -6  24   0    2.70    5.40
   6  24   0   -3.50    5.40
  -8  24   0   -7.30    5.60
   8  24   0   -6.10    4.70
   8  24   0    5.70    5.90
   1  25   0   -4.00    3.90
   1  25   0   -1.50    6.00
  -1  25   0   -1.10    5.80
   3  25   0    2.00    6.40
  -3  25   0    2.40    6.20
   3  25   0    3.20    4.50
   5  25   0   11.50    5.40
   5  25   0    9.00    7.20
  -5  25   0   20.40    6.20
   7  25   0   -4.90    6.10
  -7  25   0    0.50    5.50
   7  25   0   -6.00    4.60
   0  26   0   73.69   10.80
   2  26   0   -2.50    6.10
   2  26   0   -4.20    4.00
  -2  26   0   -0.40    5.00
  -4  26   0    8.90    6.20
   4  26   0    1.00    6.30
   4  26   0    5.40    5.00
   1   0  -1 4646.83  136.79
   1   0   1 5200.88  133.29
   1   0  -1 5033.40  137.19
   1   0  -1 5421.96  135.19
   1   0   1 4479.25  137.49
  -1   0  -1 4553.04  137.09
  -1   0  -1 5275.97  134.39
  -1   0   1 5254.37  134.89
  -1   0   1 4949.90  135.59
  -1   0   1 4533.35  137.89
   3   0  -1 2388.66   63.09
  -3   0  -1 2585.14   63.69
   3   0  -1 2339.87   63.49
   3   0   1 2329.97   64.09
  -3   0   1 2495.05   63.19
   3   0   1 2463.75   62.99
  -3   0   1 2752.42   65.09
   3   0   1 2654.33   63.79
  -3   0  -1 2436.06   63.49
   3   0  -1 2608.94   63.69
  -3   0  -1 2355.86   63.29
   3   0  -1 2450.55   63.89
  -3   0   1 2427.46   63.49
  -3   0   1 2479.55   63.19
   5   0  -1    5.60    1.20
  -5   0   1    7.50    1.20
  -5   0  -1    7.10    1.20
  -5   0  -1   15.20    1.70
   5   0   1    6.00    1.10
  -5   0   1    8.40    1.40
  -5   0  -1    7.60    1.60
   5   0  -1    7.40    1.80
   5   0   1    7.70    1.10
   5   0   1    6.50    1.60
  -5   0   1    7.10    1.70
  -5   0   1    6.20    1.20
   5   0  -1    7.80    1.30
   7   0  -1 1312.37   37.60
   7   0   1 1351.96   37.60
  -7   0  -1 1400.96   36.40
   7   0   1 1416.06   36.30
   7   0   1 1372.26   36.50
   7   0  -1 1378.46   36.70
   7   0  -1 1335.57   36.60
  -7   0   1 1486.95   36.80
  -7   0   1 1329.07   36.70
  -9   0  -1    7.20    1.70
   9   0  -1    8.00    1.90
   9   0  -1    7.80    1.70
   9   0  -1    8.30    2.60
   9   0   1   11.00    2.70
   9   0   1    6.60    1.60
   9   0   1    7.30    1.60
  -9   0   1    7.50    1.70
  -9   0  -1   12.70    1.90
  11   0   1 4380.26  119.69
 -11   0   1 4631.44  118.59
  11   0   1 4629.94  117.69
  11   0   1 4707.63  117.69
  11   0  -1 4570.74  118.09
 -11   0  -1 4587.44  118.29
  11   0  -1 4574.34  118.09
 -13   0  -1   88.79    6.40
  13   0  -1   97.79    5.90
  13   0  -1  110.09    8.10
 -13   0   1   97.29    6.60
  13   0   1   91.89    7.60
  13   0   1  102.49    5.80
  13   0   1   98.29    5.80
 -15   0   1    6.30    2.80
  15   0  -1    2.10    2.40
  15   0  -1    4.70    3.90
  15   0   1    2.90    2.20
  15   0   1    1.60    3.60
 -15   0  -1   -0.30    2.40
 -17   0  -1  177.08   10.70
  17   0   1  197.18   13.30
  17   0  -1  213.58   13.00
 -17   0   1  188.18   11.00
  17   0   1  183.28   10.00
  17   0  -1  194.58    9.70
 -19   0   1  238.18   12.70
 -19   0  -1  201.18   12.20
  19   0   1  198.08   13.40
  19   0  -1  197.68   13.80
 -21   0   1 1072.99   35.00
  21   0  -1 1102.69   38.00
  21   0   1 1043.80   37.20
 -21   0  -1 1003.10   34.50
   0  -1   1 2181.38   53.49
   0   1  -1 1995.10   52.79
   0  -1  -1 2130.59   52.99
   0   1   1 1995.70   52.79
   2  -1   1  502.55   13.60
   2   1  -1  508.05   13.60
   2  -1   1  536.15   13.00
  -2   1   1  498.55   13.90
  -2  -1  -1  502.25   13.60
   2   1  -1  500.55   13.60
   2   1  -1  502.35   13.70
  -2   1   1  514.15   13.50
   2   1  -1  509.65   13.70
  -2  -1  -1  505.95   13.60
  -2   1   1  514.15   13.40
   2   1   1  510.35   13.50
  -2  -1   1  489.85   13.50
  -2  -1   1  494.65   13.60
  -2   1  -1  503.05   13.60
   2  -1  -1  516.15   13.60
  -2  -1   1  489.75   13.60
   2   1   1  502.55   13.50
   2  -1  -1  536.75   14.00
  -2   1  -1  540.35   13.00
   2  -1  -1  496.75   13.30
   2   1   1  520.45   13.70
  -2  -1   1  507.35   13.70
   4  -1   1    5.80    0.80
  -4  -1  -1    5.70    1.20
   4   1  -1    4.60    1.10
   4   1  -1    3.70    1.40
   4   1  -1    3.60    0.80
   4   1  -1    4.80    1.10
  -4   1   1    4.20    0.90
  -4   1   1    5.10    0.90
  -4   1   1    4.70    1.00
  -4   1   1    8.90    1.60
   4  -1   1    6.20    0.80
  -4  -1  -1    5.00    1.00
  -4  -1  -1    5.50    1.00
   4  -1   1    5.20    1.50
  -4  -1   1    3.70    0.90
   4  -1  -1    7.30    1.60
   4   1   1    3.80    1.00
   4   1   1   13.70    1.70
  -4  -1   1    4.70    1.30
  -4   1  -1    5.10    0.80
  -4  -1   1    6.00    1.10
  -4  -1   1    5.40    1.10
   4  -1  -1    6.00    0.90
   4   1   1    6.40    1.10
   4  -1  -1    9.20    1.20
  -4   1  -1    4.60    1.20
  -4   1  -1    6.20    0.90
  -6   1   1  293.67    8.90
   6   1  -1  289.97    9.80
   6   1  -1  267.57    9.20
   6   1  -1  283.97    9.20
   6  -1   1  285.27    9.80
  -6  -1  -1  301.87    9.10
  -6   1   1  279.87    9.00
  -6   1   1  274.07    8.90
   6  -1   1  288.17    8.50
   6  -1   1  277.67    8.50
  -6  -1   1  278.17    9.20
  -6   1  -1  295.77    8.90
  -6   1  -1  290.47    8.50
   6  -1  -1  286.37    9.00
  -6  -1   1  296.37    9.30
   6   1   1  283.37    8.90
   6  -1  -1  269.97    9.90
   6   1   1  272.37    9.10
   6   1   1  278.77    9.70
   8  -1   1 1004.70   29.70
  -8  -1  -1 1102.69   28.90
  -8  -1  -1  999.60   28.80
   8   1  -1 1041.40   29.00
  -8   1   1 1064.79   28.60
   8  -1   1 1061.09   28.30
  -8   1   1 1091.69   28.90
   8  -1   1 1075.09   28.20
   8   1  -1  991.50   29.00
   8   1  -1 1042.80   29.90
   8   1   1 1017.50   29.70
   8   1   1  998.20   28.80
   8   1   1 1041.10   28.60
  -8  -1   1 1079.49   29.10
   8  -1  -1 1060.29   28.70
  -8  -1   1 1036.80   29.00
  -8   1  -1 1090.99   28.30
  -8   1  -1 1013.10   28.50
   8  -1  -1 1133.89   30.40
  10   1  -1  567.84   18.20
  10   1  -1  589.94   18.10
 -10  -1  -1  578.84   18.30
  10  -1   1  616.24   17.40
  10   1  -1  616.24   19.60
 -10   1   1  576.64   18.20
  10  -1   1  627.44   19.70
  10  -1  -1  599.64   17.90
 -10   1  -1  645.64   17.60
  10   1   1  588.74   18.20
  10  -1  -1  584.84   19.70
  10   1   1  581.34   19.40
 -10  -1   1  599.84   18.50
  10   1   1  595.04   17.70
 -10   1  -1  579.64   18.00
  12   1  -1   -0.80    1.90
  12  -1   1    1.40    1.70
  12  -1   1   -0.10    3.30
  12   1  -1    0.70    2.00
 -12  -1  -1   -1.20    2.00
 -12   1   1   -0.10    1.90
  12   1  -1    2.70    3.10
  12   1   1   -0.70    1.80
  12  -1  -1   -3.40    3.00
  12   1   1   -3.50    2.80
  12  -1  -1   -1.70    2.00
 -12   1  -1    1.80    2.00
 -12  -1   1    0.10    2.00
  12   1   1   -2.30    1.80
  14   1  -1   72.89    5.90
 -14  -1  -1   79.19    6.50
  14   1  -1   70.89    5.90
  14  -1   1   79.09    5.20
 -14   1   1   72.19    6.20
  14  -1   1   81.09    7.60
  14   1  -1   79.69    7.50
  14   1   1   76.39    5.80
 -14   1  -1   80.59    6.40
  14   1   1   70.39    7.80
  14   1   1   87.49    5.60
  14  -1  -1   73.19    8.00
 -14  -1   1   87.99    6.70
  14  -1  -1   78.29    5.60
 -16  -1  -1  341.57   14.30
  16  -1   1  329.87   15.70
  16  -1   1  316.97   12.10
 -16   1   1  331.47   13.90
  16   1  -1  336.17   15.60
  16   1  -1  322.27   13.10
 -16  -1   1  309.57   14.00
 -16   1  -1  322.47   13.90
  16  -1  -1  315.57   12.60
  16   1   1  325.47   15.50
  16  -1  -1  326.77   15.80
  16   1   1  326.37   12.50
  18   1  -1  155.88    8.90
  18   1  -1  180.48   13.00
 -18   1   1  150.48   10.50
  18  -1   1  142.89   11.60
 -18  -1  -1  136.79   10.20
  18   1   1  145.79   11.70
 -18   1  -1  143.59   10.00
 -18  -1   1  150.68   10.50
  18  -1  -1  159.28   12.20
  20  -1   1   17.80    6.20
 -20  -1  -1   14.50    4.60
 -20   1   1    4.70    4.00
  20   1  -1   17.10    6.50
 -20   1  -1   12.00    4.10
  20   1   1   12.80    6.30
  20  -1  -1   16.30    6.30
 -20  -1   1   11.00    4.40
   1   2  -1  804.62   21.90
  -1  -2  -1  835.82   21.60
   1  -2   1  817.82   21.40
   1   2  -1  851.01   21.50
   1   2  -1  821.02   21.30
  -1   2   1  858.71   21.40
   1   2  -1  844.42   21.60
  -1  -2  -1  822.42   21.50
  -1   2  -1  854.81   21.40
   1   2   1  856.01   21.70
  -1  -2   1  834.62   21.50
   1  -2  -1  849.41   21.40
  -1  -2   1  826.32   21.50
  -1  -2   1  801.72   21.30
   1   2   1  831.42   21.50
  -1  -2   1  861.11   22.00
   3   2  -1   29.20    2.00
   3  -2   1   27.90    2.00
  -3   2   1   32.50    1.90
  -3   2   1   29.20    1.70
  -3  -2  -1   30.80    2.10
   3   2  -1   28.80    2.00
  -3  -2  -1   31.30    2.00
   3   2  -1   33.40    2.30
  -3  -2  -1   29.80    2.00
  -3   2   1   25.70    2.30
   3   2  -1   31.30    2.20
  -3  -2   1   30.10    2.00
  -3   2  -1   31.20    2.00
   3   2   1   33.20    2.10
   3  -2  -1   31.50    1.90
  -3   2  -1   30.00    1.40
  -3  -2   1   30.10    2.10
   3  -2  -1   27.70    2.30
  -3  -2   1   30.90    2.00
   3   2   1   34.50    2.20
  -3  -2   1   31.50    2.10
   3  -2  -1   33.10    1.50
   3   2   1   32.00    2.10
  -5   2   1 2520.05   67.89
   5   2  -1 2531.15   67.59
  -5  -2  -1 2611.64   67.69
  -5   2   1 2552.14   67.79
  -5   2   1 2676.03   67.09
  -5   2   1 2671.63   67.09
  -5  -2  -1 2605.44   67.49
   5   2  -1 2609.04   67.69
   5  -2   1 2677.03   67.89
   5   2  -1 2524.85   67.79
   5  -2   1 2715.43   66.89
  -5  -2  -1 2829.92   67.69
   5   2   1 2582.94   67.79
  -5   2  -1 2767.32   67.29
   5  -2  -1 2590.44   67.09
   5  -2  -1 2544.05   68.09
   5   2   1 2642.74   67.49
  -5  -2   1 2534.15   67.39
  -5   2  -1 2623.64   67.79
  -5  -2   1 2609.94   67.49
  -5  -2   1 2725.93   67.89
  -5  -2   1 2585.24   67.69
  -5   2  -1 2616.84   66.69
   5   2   1 2566.74   67.49
  -7  -2  -1  125.09    5.30
   7  -2   1  118.89    4.40
   7   2  -1  121.19    5.80
   7  -2   1  114.59    5.80
  -7   2   1  119.39    4.90
  -7   2   1  115.69    5.00
   7   2  -1  118.79    5.50
   7   2  -1  115.99    5.50
   7   2   1  112.09    5.30
   7   2   1  113.69    5.20
  -7  -2   1  121.19    5.50
  -7   2  -1  118.49    4.80
   7  -2  -1  113.19    4.90
   7   2   1  123.29    5.80
   7  -2  -1  113.39    5.90
  -7   2  -1  119.49    4.40
   9   2  -1  324.97   12.20
   9  -2   1  333.07   10.20
  -9   2   1  334.77   10.60
   9  -2   1  347.77   12.40
   9   2  -1  328.67   11.40
   9   2  -1  317.07   11.40
  -9  -2  -1  345.37   11.50
  -9   2   1  319.87   11.00
   9   2   1  337.77   11.10
  -9   2  -1  330.07   10.80
  -9   2  -1  336.37   10.30
   9   2   1  310.37   11.20
   9   2   1  308.37   11.90
  -9  -2   1  326.17   11.40
   9  -2  -1  333.47   10.80
 -11   2   1  400.16   13.40
  11  -2   1  413.06   15.00
  11   2  -1  392.86   13.80
  11   2  -1  395.66   13.60
  11  -2   1  405.16   12.40
 -11  -2  -1  350.86   13.40
  11   2  -1  393.16   14.70
  11  -2  -1  381.96   12.90
 -11   2  -1  401.96   12.40
  11   2   1  368.86   14.40
 -11   2  -1  400.26   13.20
 -11  -2   1  404.66   13.90
  11   2   1  376.56   13.10
  11   2   1  388.06   13.60
  13   2  -1  323.07   12.20
 -13  -2  -1  311.97   12.50
 -13   2   1  322.67   12.30
  13   2  -1  315.47   12.30
  13  -2   1  338.87   14.10
  13  -2   1  320.67   11.00
  13   2  -1  323.27   13.80
  13  -2  -1  298.47   13.70
 -13   2  -1  331.87   12.20
  13   2   1  311.17   11.80
  13   2   1  305.07   13.40
 -13  -2   1  322.57   12.60
  13  -2  -1  333.87   11.60
  13   2   1  322.87   12.20
  15  -2   1  380.96   16.50
  15  -2   1  371.26   12.90
  15   2  -1  362.66   16.10
 -15  -2  -1  385.26   15.00
 -15   2   1  386.06   14.70
  15   2  -1  382.96   14.40
  15   2  -1  370.46   14.30
  15   2   1  352.06   13.90
 -15  -2   1  355.46   14.80
  15   2   1  374.96   16.10
 -15   2  -1  382.26   14.40
  15  -2  -1  398.06   16.80
  15  -2  -1  380.06   13.60
  15   2   1  373.06   13.70
 -17   2   1  337.97   14.40
  17   2  -1  320.97   15.80
  17  -2   1  319.67   16.70
 -17  -2  -1  338.97   14.70
  17   2  -1  316.97   13.50
  17   2   1  340.17   16.10
  17  -2  -1  326.37   12.80
  17   2   1  339.47   13.50
 -17  -2   1  319.27   14.60
  17   2   1  304.97   13.00
 -17   2  -1  324.97   14.10
  17  -2  -1  318.37   17.00
 -19   2   1   13.70    4.20
  19  -2   1   21.30    6.10
  19   2  -1   19.70    5.90
 -19  -2  -1   20.50    4.50
  19   2   1   22.10    6.10
 -19  -2   1   13.00    4.20
  19  -2  -1   23.70    6.40
 -19   2  -1   18.60    4.30
  21  -2   1   42.70    8.20
 -21   2   1   26.30    5.50
  21   2  -1   35.20    7.70
 -21  -2  -1   41.50    6.50
 -21  -2   1   36.40    5.90
 -21   2  -1   33.40    5.60
  21   2   1   40.20    8.00
  21  -2  -1   30.20    7.90
   0   3  -1  121.29    3.30
   0   3   1  124.79    3.80
   0  -3  -1  124.99    3.80
   0   3  -1  121.19    3.40
   0   3  -1  124.29    3.40
   0   3  -1  118.19    4.20
  -2  -3  -1   49.90    2.30
  -2   3   1   57.19    2.10
  -2  -3  -1   55.29    2.50
   2   3  -1   54.79    2.40
   2  -3   1   53.59    2.40
   2   3  -1   60.09    3.00
   2   3  -1   50.69    2.60
   2   3  -1   56.59    2.30
  -2  -3   1   50.89    2.20
  -2   3  -1   56.39    2.40
   2   3   1   53.79    2.60
  -2  -3   1   52.69    2.40
  -2  -3   1   61.29    2.60
   2  -3  -1   51.89    1.80
  -2  -3   1   60.09    3.00
   2   3   1   54.29    2.40
  -4   3   1   12.50    1.70
   4   3  -1   11.00    1.60
   4   3  -1   11.60    1.70
   4   3  -1   14.10    1.90
  -4   3   1   12.90    1.50
  -4  -3  -1   10.70    1.60
   4   3  -1   11.80    1.60
   4  -3   1   13.30    1.90
  -4  -3  -1   16.10    1.90
  -4   3   1   11.50    1.80
  -4  -3  -1    9.80    1.40
   4  -3  -1   10.40    1.90
  -4  -3   1   19.00    2.30
  -4  -3   1    7.80    1.30
  -4  -3   1   10.10    1.40
  -4  -3   1   14.60    2.00
   4  -3  -1    9.30    1.40
  -4   3  -1   12.90    1.80
   4   3   1   11.50    1.70
  -4   3  -1   15.20    1.50
   4   3   1   13.90    2.00
   4   3   1    8.30    1.40
  -6   3   1   30.80    2.40
   6   3  -1   28.50    3.10
   6   3  -1   25.50    3.20
   6  -3   1   32.40    2.10
   6   3  -1   28.30    3.10
   6  -3   1   29.70    3.20
  -6   3   1   29.60    2.40
  -6  -3  -1   24.50    2.80
  -6  -3   1   30.70    3.00
   6   3   1   24.60    2.90
   6   3   1   27.00    3.00
   6  -3  -1   30.20    3.40
   6  -3  -1   29.20    2.60
   6   3   1   22.80    3.20
  -6  -3   1   33.00    3.00
  -6   3  -1   32.20    2.00
  -6   3  -1   32.60    2.20
  -8  -3  -1   85.19    4.80
  -8   3   1   75.89    3.90
   8  -3   1   79.49    5.10
   8   3  -1   73.59    4.80
   8   3  -1   79.59    5.00
   8  -3   1   81.69    3.70
  -8   3   1   75.59    4.10
   8   3  -1   78.39    4.80
   8  -3  -1   83.89    5.60
   8   3   1   67.09    4.70
   8   3   1   76.99    4.50
  -8  -3   1   83.49    4.80
   8  -3  -1   77.49    4.20
   8   3   1   77.99    4.80
  -8   3  -1   79.09    3.90
  -8   3  -1   74.79    3.50
  10   3  -1   33.70    4.30
  10   3  -1   30.90    4.20
 -10  -3  -1   30.80    4.10
  10   3  -1   29.30    4.00
  10  -3   1   30.50    3.00
 -10   3   1   32.50    3.60
  10  -3   1   26.30    3.90
 -10   3  -1   32.20    2.80
  10   3   1   22.10    3.00
 -10  -3   1   33.60    4.20
 -10   3  -1   32.80    3.50
  10  -3  -1   28.40    4.20
  10   3   1   30.50    3.90
  10  -3  -1   23.60    3.40
  10   3   1   23.90    3.70
 -12   3   1   -2.90    1.70
 -12  -3  -1   -0.30    1.90
  12   3  -1    1.10    2.20
  12  -3   1    0.50    3.20
  12   3  -1   -2.30    2.70
  12   3  -1   -0.50    1.90
  12  -3   1    0.00    1.50
 -12  -3   1   -2.20    1.80
  12  -3  -1   -2.30    1.70
 -12   3  -1   -1.10    1.50
  12   3   1   -1.90    1.90
  12  -3  -1    1.90    3.10
 -12   3  -1   -2.80    1.60
  12   3   1   -1.10    1.90
  12   3   1   -1.90    3.10
  14  -3   1    3.20    3.40
  14   3  -1    3.10    3.40
  14   3  -1    6.70    2.70
  14   3  -1    3.90    2.40
 -14   3   1    2.90    2.30
  14  -3   1    6.30    2.00
 -14  -3  -1    2.80    2.40
  14  -3  -1    2.30    2.10
 -14  -3   1    4.30    2.30
  14   3   1    4.40    2.30
  14   3   1    1.40    3.60
  14  -3  -1    5.70    4.00
 -14   3  -1    5.30    2.30
  14   3   1    2.70    2.50
  16   3  -1   11.80    3.60
  16   3  -1   21.80    4.20
  16  -3   1   20.10    3.20
  16   3  -1   19.90    5.50
 -16   3   1   19.10    3.90
  16  -3   1   17.50    5.40
 -16  -3  -1   15.70    3.90
  16   3   1   17.60    5.30
  16   3   1   17.90    3.70
 -16  -3   1   22.80    4.30
  16   3   1   16.50    3.70
  16  -3  -1   25.90    6.40
  16  -3  -1   19.20    3.50
 -16   3  -1   19.40    3.70
 -18   3   1    4.80    3.40
 -18  -3  -1    4.90    3.50
  18   3  -1    5.20    5.20
  18   3  -1    3.80    3.20
  18   3  -1    3.80    3.40
  18  -3   1    6.80    5.00
  18  -3  -1    5.00    5.00
 -18  -3   1    8.10    3.70
 -18   3  -1    9.80    3.50
  18   3   1    1.20    2.70
  18   3   1    6.10    5.20
 -20  -3  -1    0.80    3.80
  20  -3   1    4.80    6.00
  20   3  -1   -4.00    4.80
 -20   3   1   -4.50    3.20
  20   3   1    1.80    5.00
 -20   3  -1   -4.40    3.20
 -20  -3   1   -2.60    3.50
  20  -3  -1    1.00    6.00
   1   4  -1  283.57    7.70
   1   4  -1  284.77    8.10
   1   4  -1  274.77    8.80
   1   4  -1  292.97    8.10
  -1  -4  -1  286.17    8.10
  -1  -4  -1  299.57    8.30
  -1   4   1  303.17    8.00
  -1  -4   1  295.07    8.00
   1  -4  -1  290.07    7.80
  -1  -4   1  272.57    7.70
   1   4   1  289.87    8.30
   1   4   1  280.17    8.10
  -1  -4   1  291.87    8.00
  -3  -4  -1  203.68    6.60
  -3   4   1  206.28    7.10
  -3   4   1  205.88    6.00
  -3  -4  -1  210.88    6.80
   3  -4   1  204.98    6.80
   3   4  -1  205.38    6.70
  -3   4   1  206.28    6.80
   3   4  -1  204.78    7.40
   3   4  -1  213.28    6.90
   3   4  -1  210.68    6.50
  -3  -4   1  208.28    7.40
   3   4   1  201.18    7.10
   3   4   1  207.18    6.60
  -3  -4   1  206.08    6.70
  -3   4  -1  216.88    6.70
   3   4   1  203.38    6.90
  -3  -4   1  217.18    6.80
  -3  -4   1  200.48    6.40
  -5  -4  -1 1863.91   50.69
   5   4  -1 1948.91   50.99
   5   4  -1 1767.02   51.09
  -5  -4  -1 2067.19   51.39
  -5   4   1 1974.60   50.39
   5  -4   1 1959.40   51.09
   5   4  -1 1936.21   50.79
  -5   4   1 1906.71   51.29
  -5   4   1 1995.50   49.90
  -5   4  -1 1986.30   50.99
  -5  -4   1 1943.41   50.69
   5  -4  -1 1982.10   50.49
   5   4   1 1889.71   51.19
  -5  -4   1 1858.11   50.59
  -5  -4   1 1968.10   51.49
  -5   4  -1 1981.10   49.90
   5   4   1 1952.20   50.79
   5   4   1 1994.10   50.99
  -7   4   1   91.89    4.20
   7   4  -1   87.29    5.20
   7  -4   1   96.09    5.40
   7  -4   1  102.49    4.00
  -7  -4  -1   98.19    4.90
   7   4  -1   86.59    5.10
  -7   4   1   92.29    4.20
   7   4  -1   95.49    5.20
   7   4   1   85.59    5.00
   7   4   1   87.69    4.90
   7   4   1   87.79    5.00
   7  -4  -1   92.29    4.50
   7  -4  -1   94.59    5.80
  -7   4  -1   85.89    3.70
  -7  -4   1   89.99    4.80
   9  -4   1  230.38    7.80
  -9   4   1  226.18    8.10
   9   4  -1  223.28    9.30
  -9   4   1  223.48    8.30
   9  -4   1  222.38    9.90
  -9  -4  -1  236.58    9.10
   9   4  -1  234.48    9.50
   9   4  -1  227.88    9.40
  -9  -4   1  237.08    9.10
   9  -4  -1  228.48   10.00
   9   4   1  223.48    9.10
  -9   4  -1  247.58    8.20
   9  -4  -1  236.28    8.40
   9   4   1  224.18    9.40
   9   4   1  228.18    9.30
  -9   4  -1  240.18    7.70
  11   4  -1   15.90    3.60
  11   4  -1   18.80    3.10
 -11  -4  -1   14.30    2.70
  11  -4   1   20.20    2.90
  11   4  -1   14.60    3.00
 -11   4   1   20.50    2.80
  11  -4   1   19.90    3.90
  11  -4  -1   11.90    2.40
  11   4   1   15.00    3.00
 -11  -4   1   18.50    3.00
  11   4   1   10.40    3.50
  11  -4  -1   15.80    3.90
 -11   4  -1   16.90    2.40
 -11   4  -1   19.40    2.70
  11   4   1   13.10    2.80
  13  -4   1  261.77    9.40
  13   4  -1  242.08   11.80
 -13   4   1  273.37   10.70
 -13  -4  -1  266.27   11.30
  13   4  -1  276.37   11.60
  13  -4   1  263.47   12.40
  13   4  -1  258.67   11.30
  13  -4  -1  255.27    9.90
 -13   4  -1  259.97   10.40
  13   4   1  254.97   11.20
 -13  -4   1  244.48   11.10
  13   4   1  255.17   11.80
  13  -4  -1  261.27   13.00
  13   4   1  258.87   10.90
  15   4  -1  279.27   12.70
  15  -4   1  280.37   14.10
  15   4  -1  295.87   12.50
  15  -4   1  287.87   10.60
  15   4  -1  298.37   13.90
 -15   4   1  281.37   12.00
 -15  -4  -1  291.47   12.90
  15  -4  -1  294.07   11.30
 -15   4  -1  274.87   11.80
  15   4   1  284.77   12.10
 -15  -4   1  283.57   12.90
  15   4   1  261.57   12.30
  15   4   1  293.07   13.70
  15  -4  -1  298.37   14.70
  17   4  -1  163.08   10.00
 -17   4   1  142.99    9.70
  17  -4   1  180.28   12.30
 -17  -4  -1  166.78   10.60
  17   4  -1  155.38   10.20
  17   4  -1  174.18   11.80
  17  -4  -1  178.18   12.50
 -17   4  -1  160.48    9.80
  17   4   1  175.08   10.10
 -17  -4   1  174.78   10.90
  17   4   1  169.98   11.70
  17   4   1  145.19    9.00
  19   4  -1   29.60    6.50
  19   4  -1   37.40    8.20
  19   4  -1   26.00    4.60
 -19  -4  -1   37.60    5.60
  19  -4   1   44.50    7.70
 -19   4   1   31.20    5.00
  19   4   1   33.90    7.20
  19   4   1   36.80    5.00
  19  -4  -1   33.80    7.10
 -19  -4   1   30.80    5.20
 -19   4  -1   35.50    5.10
  21  -4   1    5.80    6.40
  21   4  -1    0.30    5.30
 -21  -4  -1   -5.00    3.90
 -21   4   1   -3.40    3.80
 -21   4  -1   -2.10    3.60
 -21  -4   1   -3.40    3.90
  21   4   1    4.40    5.60
   0   5  -1  978.10   25.50
   0   5   1 1011.90   26.00
   0   5   1  978.80   26.00
   0   5  -1 1026.60   25.70
   0   5  -1  998.60   25.70
   0  -5  -1  994.90   25.90
  -2   5   1   38.20    1.90
  -2  -5  -1   40.10    2.30
   2   5  -1   40.80    2.50
   2   5  -1   38.70    3.30
  -2  -5  -1   42.40    2.60
   2   5  -1   40.90    2.70
   2   5  -1   36.60    2.00
  -2  -5   1   36.90    2.00
  -2   5  -1   41.10    2.30
  -2  -5   1   41.80    2.40
   2   5   1   41.40    2.80
   2   5   1   36.10    2.30
  -2  -5   1   45.70    3.40
  -2  -5   1   40.20    2.40
  -4   5   1   37.80    2.10
  -4   5   1   40.80    3.30
  -4   5   1   43.00    3.00
  -4  -5  -1   38.70    3.40
   4   5  -1   30.20    3.20
  -4  -5  -1   31.90    2.50
   4   5  -1   37.40    2.60
   4   5  -1   34.50    3.20
   4  -5   1   38.40    2.90
   4   5   1   36.10    2.80
  -4  -5   1   31.30    2.80
  -4  -5   1   38.20    3.00
  -4   5  -1   38.30    2.80
  -4  -5   1   36.70    3.60
   4   5   1   35.50    3.20
  -4  -5   1   32.90    2.50
   4   5   1   32.20    3.40
   6   5  -1    1.30    1.70
  -6  -5  -1    2.90    1.30
   6  -5   1    1.20    1.70
  -6   5   1    3.40    1.30
   6   5  -1    1.40    1.50
  -6   5   1    2.50    1.00
   6   5  -1    1.60    1.50
  -6   5  -1    3.10    1.10
   6   5   1    2.70    1.60
  -6  -5   1    1.10    1.20
   6   5   1    3.10    1.40
   6   5   1    2.10    1.60
  -8   5   1  202.38    7.10
  -8   5   1  196.78    7.10
   8   5  -1  194.08    8.50
   8   5  -1  191.58    8.30
   8   5  -1  211.18    8.40
  -8  -5  -1  213.48    8.20
   8  -5   1  206.18    8.70
  -8   5  -1  201.38    6.80
  -8  -5   1  181.78    7.90
  -8   5  -1  188.58    6.60
   8  -5  -1  191.58    8.80
   8   5   1  206.98    8.40
   8   5   1  189.98    8.20
   8  -5  -1  179.68    7.30
   8   5   1  205.48    8.40
 -10  -5  -1  296.97   11.30
  10  -5   1  314.67   12.40
  10   5  -1  291.67   11.70
  10   5  -1  287.17   11.60
 -10   5   1  313.07   10.50
  10   5  -1  304.37   11.80
  10  -5  -1  299.07   10.50
  10   5   1  302.87   11.50
  10   5   1  296.57   11.70
  10   5   1  309.67   11.70
  10  -5  -1  290.67   12.40
 -10   5  -1  282.97   10.00
 -10  -5   1  284.97   11.30
 -10   5  -1  306.07    9.70
 -12   5   1   21.50    2.90
  12   5  -1   23.50    4.50
  12  -5   1   21.80    4.30
  12   5  -1   24.30    3.80
  12   5  -1   22.60    3.60
 -12  -5  -1   24.90    3.50
  12  -5   1   28.80    3.40
  12  -5  -1   25.50    4.60
 -12   5  -1   29.90    3.00
 -12  -5   1   24.30    3.40
  12   5   1   23.20    3.60
 -12   5  -1   21.30    2.70
  12  -5  -1   24.90    3.70
  12   5   1   20.50    3.40
  12   5   1   24.30    4.60
  14   5  -1   28.00    5.00
  14  -5   1   26.70    5.10
  14   5  -1   20.30    3.60
 -14   5   1   15.40    3.00
 -14  -5  -1   23.40    3.70
  14   5  -1   22.30    4.00
  14  -5   1   30.50    3.80
  14   5   1   22.20    3.80
 -14  -5   1   25.40    3.80
  14  -5  -1   33.00    4.20
  14   5   1   18.90    4.40
  14   5   1   21.60    3.60
  14  -5  -1   19.10    4.80
 -14   5  -1   24.90    3.40
 -16   5   1   13.40    3.40
  16  -5   1   16.70    5.70
 -16  -5  -1   14.80    4.20
  16   5  -1   10.00    3.90
  16   5  -1   14.20    5.10
  16   5  -1   11.70    4.00
 -16  -5   1   19.30    4.30
  16  -5  -1   19.80    5.80
 -16   5  -1   14.00    3.50
  16   5   1   14.00    4.00
  16   5   1   12.30    4.80
  16   5   1    9.30    3.60
  16  -5  -1   14.50    3.30
 -18  -5  -1   71.79    8.80
  18   5  -1   73.59    9.30
 -18   5   1   63.19    7.70
  18  -5   1   80.19   10.00
  18   5  -1   56.39    8.00
  18   5  -1   56.09    7.70
 -18   5  -1   59.19    7.40
  18  -5  -1   71.99    9.90
  18   5   1   75.39    9.20
 -18  -5   1   69.19    8.80
  18   5   1   62.69    7.90
  18   5   1   70.09    7.30
 -20  -5  -1    5.30    4.20
 -20   5   1    7.40    4.00
  20  -5   1   12.30    6.90
  20   5  -1   11.50    4.10
  20   5  -1   12.00    5.70
  20   5   1    4.40    6.00
 -20   5  -1    6.50    3.70
  20   5   1    7.10    3.60
 -20  -5   1   10.00    4.50
   1   6  -1  285.87    8.40
   1   6  -1  280.67    8.40
  -1   6   1  289.07    8.30
  -1  -6  -1  287.47    8.50
   1   6  -1  278.07    9.50
   1   6  -1  259.97    7.80
  -1  -6  -1  293.47    8.40
   1   6   1  297.97    8.70
  -1   6  -1  290.07    7.60
  -1  -6   1  280.87    8.10
   1  -6  -1  276.87    7.80
  -1  -6   1  280.37    8.10
  -1  -6   1  275.47    7.90
   1   6   1  284.57    8.40
  -1   6  -1  293.47    7.60
   3   6  -1   17.30    2.50
   3   6  -1   14.40    1.90
  -3   6   1   16.50    1.60
   3   6  -1   19.50    2.60
  -3  -6  -1   20.10    2.50
  -3  -6  -1   17.30    2.10
   3   6  -1   17.90    2.20
  -3   6  -1   19.30    2.10
  -3  -6   1   20.10    2.40
  -3  -6   1   15.70    2.40
  -3  -6   1   15.50    2.20
   3   6   1   16.90    2.20
   3   6   1   13.90    1.80
   3   6   1   14.50    2.30
  -3  -6   1   15.00    1.80
   5   6  -1   95.99    5.30
  -5   6   1  108.29    4.90
  -5   6   1  101.89    5.80
   5   6  -1  104.49    4.70
  -5   6   1   99.29    3.80
  -5  -6  -1  106.09    4.80
  -5  -6  -1   94.99    4.90
   5  -6   1   95.19    5.10
   5   6  -1   99.79    5.50
  -5  -6   1  102.39    4.90
  -5  -6   1  103.69    4.60
   5   6   1   86.69    5.10
   5   6   1   97.69    4.60
  -5   6  -1   98.89    4.70
   5   6   1  104.89    5.80
  -7   6   1  149.59    5.40
   7   6  -1  136.09    7.00
   7   6  -1  150.38    6.50
  -7   6   1  143.29    5.70
  -7  -6  -1  135.29    6.30
   7   6  -1  131.39    6.60
   7  -6   1  126.39    6.80
  -7  -6   1  137.99    6.30
   7   6   1  150.88    6.80
  -7   6  -1  145.89    5.40
   7   6   1  142.09    6.80
  -7   6  -1  140.69    4.90
   7   6   1  140.69    6.30
  -9  -6  -1   32.50    4.20
   9   6  -1   27.90    3.50
   9  -6   1   32.90    4.30
   9   6  -1   34.20    4.20
   9   6  -1   28.00    4.20
  -9   6   1   36.00    3.30
  -9  -6   1   31.30    4.10
  -9   6  -1   31.60    3.00
   9   6   1   34.30    4.50
   9   6   1   33.30    4.40
  -9   6  -1   36.10    2.80
   9   6   1   26.70    3.40
  11  -6   1  151.98    9.70
  11   6  -1  158.58    9.10
 -11  -6  -1  167.38    8.50
  11   6  -1  156.48    9.20
  11   6  -1  164.98    8.70
 -11   6   1  174.48    7.50
  11   6   1  176.98    8.80
 -11   6  -1  171.08    6.60
  11  -6  -1  171.28    7.40
 -11   6  -1  169.38    7.40
  11   6   1  171.78    8.70
  11   6   1  178.58    9.00
  11  -6  -1  170.28    9.70
 -11  -6   1  160.58    8.60
  13   6  -1    6.90    3.20
 -13  -6  -1    6.20    2.70
  13   6  -1    0.90    2.70
  13   6  -1    2.80    3.30
 -13   6   1    6.90    2.20
  13  -6   1    6.40    3.90
  13   6   1    8.00    3.00
  13  -6  -1    6.00    2.20
 -13  -6   1    4.60    2.50
  13   6   1    4.20    2.80
  13   6   1    4.40    3.30
 -13   6  -1    1.50    1.90
  13  -6  -1    4.80    4.20
  15   6  -1   12.40    3.80
  15  -6   1   14.20    5.00
  15   6  -1   12.90    3.90
 -15   6   1   10.60    2.90
  15   6  -1   15.80    5.10
 -15  -6  -1   18.80    3.90
 -15  -6   1    9.40    3.30
  15   6   1    9.60    3.60
  15   6   1   10.00    3.50
  15   6   1    8.60    4.60
  15  -6  -1   15.70    3.20
  15  -6  -1    4.90    4.50
 -15   6  -1    8.50    2.70
 -17   6   1   22.80    3.90
 -17  -6  -1   18.90    4.30
  17   6  -1   15.90    5.30
  17   6  -1   12.90    4.30
  17  -6   1   13.20    5.70
  17   6  -1   21.80    4.80
 -17   6  -1   17.20    3.70
  17   6   1   15.20    4.20
  17   6   1   18.10    4.20
  17   6   1   24.00    6.00
 -17  -6   1   14.00    4.30
  19  -6   1    4.80    5.40
  19   6  -1    1.50    3.50
  19   6  -1    4.90    4.00
 -19   6   1    6.40    3.50
 -19  -6  -1    1.10    3.60
  19   6  -1   -1.70    4.80
  19   6   1    1.20    4.90
 -19   6  -1    4.30    3.40
  19   6   1    6.60    3.70
 -19  -6   1    1.00    3.80
  21   6  -1   24.90    7.10
 -21   6   1   28.10    5.20
  21  -6   1   26.10    7.70
  21   6  -1   13.70    4.90
 -21  -6  -1   27.90    5.90
 -21   6  -1   23.60    5.20
  21   6   1   19.70    6.60
 -21  -6   1   18.10    5.60
  21   6   1   19.70    4.70
   0   7  -1  733.83   19.10
   0  -7  -1  697.73   19.00
   0   7   1  726.83   19.40
   0   7   1  729.33   19.30
   0  -7  -1  685.63   19.00
   0   7  -1  743.83   19.10
   0   7  -1  701.63   18.70
  -2   7   1   62.49    2.90
  -2  -7  -1   62.19    3.50
   2   7  -1   65.79    3.60
  -2  -7  -1   64.59    3.40
  -2  -7  -1   63.39    3.20
   2   7  -1   63.19    3.40
   2   7  -1   64.99    2.80
   2   7  -1   66.99    4.40
  -2  -7   1   69.29    3.20
   2   7   1   59.59    3.70
  -2  -7   1   67.79    3.30
   2   7   1   66.29    3.30
  -2  -7   1   63.79    2.80
  -4   7   1  227.08    8.30
   4   7  -1  228.08    7.40
  -4  -7  -1  216.48    7.50
  -4  -7  -1  222.28    7.90
   4   7  -1  218.68    8.80
  -4   7   1  225.78    6.90
   4   7  -1  236.28    8.20
  -4  -7   1  237.18    7.80
   4   7   1  231.28    9.00
   4   7   1  234.58    8.40
  -4   7  -1  222.58    7.80
  -4  -7   1  225.38    7.40
   4   7   1  225.18    7.60
   6   7  -1  406.06   12.90
   6   7  -1  407.16   14.20
  -6   7   1  420.16   12.00
  -6   7   1  427.66   13.10
  -6  -7  -1  406.16   13.20
   6   7  -1  431.16   13.70
  -6   7  -1  423.56   12.70
   6   7   1  416.86   13.60
   6   7   1  409.06   14.10
  -6  -7   1  410.36   13.20
   6   7   1  409.06   13.00
  -8  -7  -1   31.20    4.20
  -8   7   1   24.20    2.90
   8   7  -1   27.30    3.50
   8   7  -1   21.10    3.10
   8  -7   1   30.60    4.20
   8   7  -1   25.50    3.70
   8   7   1   32.80    4.60
  -8   7  -1   29.20    3.00
   8   7   1   28.30    3.80
   8   7   1   32.40    3.90
  -8   7  -1   25.00    2.60
  -8  -7   1   31.80    4.30
  10   7  -1  394.46   14.60
  10  -7   1  381.66   15.20
 -10  -7  -1  383.36   14.10
  10   7  -1  414.46   14.40
  10   7  -1  417.36   15.00
 -10   7   1  401.66   12.80
  10   7   1  386.66   14.60
 -10   7  -1  392.96   12.40
 -10  -7   1  393.76   14.10
  10   7   1  407.66   14.40
  10   7   1  377.96   14.50
 -10   7  -1  392.76   12.30
  12   7  -1  168.48    9.60
  12   7  -1  154.18    9.10
  12  -7   1  169.38   10.30
 -12   7   1  169.58    7.70
  12   7  -1  175.58    9.10
 -12  -7  -1  156.08    8.70
  12   7   1  176.28    9.60
 -12  -7   1  165.58    8.90
  12   7   1  175.58    9.50
 -12   7  -1  168.08    7.50
  12   7   1  164.48    9.00
 -14   7   1   23.60    3.30
  14  -7   1   19.70    5.00
  14   7  -1   28.10    4.90
  14   7  -1   28.00    4.80
 -14  -7  -1   28.60    4.10
  14   7  -1   26.80    4.40
  14   7   1   19.80    4.10
 -14   7  -1   17.10    2.90
  14   7   1   26.40    5.10
  14   7   1   22.50    4.00
 -14  -7   1   22.60    3.90
  16   7  -1  136.19   10.80
 -16  -7  -1   95.89    9.30
  16   7  -1  114.39    9.10
 -16   7   1  129.09    8.30
  16   7  -1   97.79   10.00
  16  -7   1   88.89   11.10
  16   7   1  130.09    9.70
 -16  -7   1  104.79    9.60
  16   7   1   85.79    9.30
 -16   7  -1  109.79    7.80
  16   7   1  123.09    8.70
 -18  -7  -1   78.89    9.60
  18   7  -1   71.59    9.20
  18   7  -1   67.69    9.00
  18  -7   1   89.89   11.80
 -18   7   1   74.69    7.90
  18   7  -1   65.09    8.70
 -18   7  -1   65.39    7.40
  18   7   1   77.69    8.40
  18   7   1   82.49    9.40
 -18  -7   1   68.59    9.10
  18   7   1   47.10    7.30
  20   7  -1   27.80    6.70
  20   7  -1   20.60    4.90
 -20   7   1   26.80    4.80
 -20  -7  -1   26.80    5.60
  20   7   1   28.10    7.10
 -20  -7   1   20.60    5.10
 -20   7  -1   19.30    4.60
  20   7   1   20.00    4.70
   1   8  -1  142.29    5.30
   1   8  -1  146.49    6.50
   1   8  -1  137.59    4.60
  -1  -8  -1  142.69    5.20
  -1  -8  -1  140.79    5.00
  -1   8   1  142.29    5.10
   1  -8  -1  133.79    4.30
  -1  -8   1  146.79    4.70
  -1  -8   1  144.39    4.70
   1   8   1  154.88    5.60
   1  -8  -1  143.29    4.30
  -1   8  -1  147.79    4.60
   1   8   1  138.59    5.10
  -1   8  -1  142.99    4.60
   3   8  -1   25.60    2.20
  -3  -8  -1   27.40    2.40
   3   8  -1   24.50    3.00
  -3   8   1   28.50    2.10
   3   8  -1   23.70    3.50
  -3  -8  -1   27.20    2.80
  -3   8  -1   32.70    2.60
  -3  -8   1   29.10    2.70
   3   8   1   28.70    3.20
  -3  -8   1   28.50    2.20
   3   8   1   29.60    2.50
   3   8   1   25.10    3.50
  -3  -8   1   31.60    2.70
   5   8  -1  132.69    5.50
   5   8  -1  141.99    6.50
  -5  -8  -1  133.59    6.00
   5   8  -1  128.09    6.90
  -5   8   1  138.69    4.80
   5   8   1  133.79    6.80
  -5  -8   1  135.79    5.90
   5   8   1  140.89    5.70
   5   8   1  141.09    6.50
  -5   8  -1  129.59    5.80
  -5  -8   1  135.69    5.50
   7   8  -1  160.78    6.90
  -7   8   1  158.08    5.80
   7   8  -1  157.48    7.60
  -7  -8  -1  149.19    7.20
   7   8  -1  151.38    8.00
  -7   8  -1  162.48    5.20
   7   8   1  154.58    7.60
  -7   8  -1  146.49    6.40
   7   8   1  171.88    8.40
   7   8   1  160.48    6.90
  -7  -8   1  150.68    7.00
   9   8  -1   21.10    3.50
  -9  -8  -1   19.20    3.00
   9   8  -1   33.00    4.50
   9   8  -1   17.80    3.00
  -9   8   1   25.10    3.10
   9  -8   1   23.60    3.80
   9   8   1   16.80    3.00
  -9   8  -1   22.80    2.70
   9   8   1   16.90    3.10
  -9   8  -1   21.70    2.80
  -9  -8   1   18.90    2.70
   9   8   1   20.60    3.30
 -11   8   1  163.18    7.20
  11   8  -1  159.88    9.30
  11   8  -1  169.08    9.50
  11   8  -1  172.58    9.20
 -11  -8  -1  159.48    8.70
  11  -8   1  150.28    9.70
 -11  -8   1  152.88    8.50
  11   8   1  164.68    9.40
  11   8   1  159.98    9.00
 -11   8  -1  163.18    7.00
  11   8   1  172.48    9.10
  13  -8   1    8.40    4.00
  13   8  -1    3.80    3.70
 -13   8   1    5.90    2.30
  13   8  -1    4.40    3.10
 -13  -8  -1    6.20    3.00
  13   8  -1    5.80    3.30
  13   8   1    6.10    3.20
  13   8   1    7.90    3.30
  13   8   1    2.20    3.40
 -13  -8   1    5.10    2.60
 -13   8  -1    5.10    2.00
 -15  -8  -1   15.10    4.00
  15   8  -1    9.20    3.80
  15  -8   1   19.00    5.30
  15   8  -1   19.70    4.60
 -15   8   1   16.40    3.30
  15   8  -1   17.80    4.90
 -15  -8   1   18.50    3.90
  15   8   1   12.00    4.00
  15   8   1   11.50    4.40
  15   8   1   16.10    4.20
 -15   8  -1   11.70    2.80
  17   8  -1   22.40    5.60
  17   8  -1   26.00    5.10
 -17   8   1   28.20    4.30
  17   8  -1   23.10    5.30
 -17  -8  -1   19.20    4.60
  17   8   1   27.90    6.30
 -17   8  -1   19.30    3.60
  17   8   1   21.50    4.60
 -17  -8   1   30.80    5.20
  17   8   1   24.70    4.80
  19   8  -1    1.40    4.00
 -19   8   1    5.20    3.30
 -19  -8  -1    1.60    4.00
  19   8  -1    2.70    4.90
  19   8  -1    1.30    3.90
  19   8   1    5.80    4.50
 -19  -8   1    3.50    3.90
 -19   8  -1    1.40    3.10
  19   8   1    0.60    3.60
  19   8   1    4.80    5.80
   0   9   1  506.75   14.40
   0  -9  -1  510.95   13.70
   0   9  -1  497.95   14.00
   0   9   1  498.75   14.10
   0  -9  -1  500.25   13.80
   0   9  -1  488.85   13.50
  -2   9   1  105.09    4.20
  -2  -9  -1  109.29    4.60
   2   9  -1  109.99    6.00
  -2  -9  -1  104.59    4.40
   2   9  -1  115.49    5.00
   2   9  -1  107.59    4.00
  -2  -9  -1  103.19    4.50
   2   9   1  106.49    5.10
  -2  -9   1  107.59    4.10
  -2  -9   1  106.79    4.30
  -2   9  -1  110.59    3.70
   2   9   1  107.59    4.40
  -2  -9   1  108.89    4.30
   4   9  -1  289.97    9.10
   4   9  -1  299.17   11.30
   4   9  -1  296.37   10.20
  -4   9   1  300.17    8.80
  -4  -9  -1  288.87    9.80
  -4  -9  -1  293.97    9.50
  -4   9  -1  299.27    9.70
  -4  -9   1  289.87    9.10
   4   9   1  289.67    9.40
   4   9   1  288.47   11.10
  -4  -9   1  283.97    9.60
   4   9   1  308.97   10.40
  -6  -9  -1  894.81   24.90
   6   9  -1  856.01   24.40
   6   9  -1  888.31   26.50
   6   9  -1  843.02   25.20
  -6   9   1  870.91   23.40
   6   9   1  854.01   26.20
  -6  -9   1  881.81   24.80
   6   9   1  857.51   24.50
  -6   9  -1  863.51   22.60
   6   9   1  890.31   25.40
   8   9  -1   13.90    3.20
   8   9  -1   17.60    2.70
  -8   9   1   14.70    1.90
  -8  -9  -1   19.50    2.80
   8   9  -1   14.90    3.00
   8   9   1   14.80    3.30
  -8  -9   1   15.60    2.40
   8   9   1   22.40    3.20
  -8   9  -1   19.60    2.30
   8   9   1   16.30    3.00
 -10   9   1  434.56   13.80
  10   9  -1  437.76   15.30
  10   9  -1  456.45   16.70
  10   9  -1  440.86   16.00
 -10  -9  -1  436.06   15.40
  10   9   1  437.36   16.10
 -10  -9   1  429.46   15.30
 -10   9  -1  438.76   13.40
  10   9   1  447.96   15.40
  10   9   1  456.15   16.50
 -12  -9  -1  223.58   10.40
  12   9  -1  212.28   11.00
  12   9  -1  208.98   10.90
 -12   9   1  189.38    8.40
  12   9  -1  201.38   10.00
  12   9   1  203.58   10.50
 -12   9  -1  210.28    8.30
 -12  -9   1  200.48   10.00
  12   9   1  195.78   10.70
  12   9   1  208.88   10.10
  14   9  -1   28.10    5.00
  14   9  -1   29.00    4.80
  14   9  -1   21.70    4.60
 -14  -9  -1   25.10    4.10
 -14   9   1   26.70    3.50
 -14   9  -1   25.90    3.20
 -14  -9   1   26.70    4.00
  14   9   1   40.60    5.80
  14   9   1   22.20    4.30
  14   9   1   25.20    4.50
  16   9  -1  176.48   11.20
 -16  -9  -1  166.48   11.00
  16   9  -1  173.18   11.80
  16   9  -1  166.78   11.00
 -16   9   1  167.88    9.40
  16   9   1  162.48   11.60
  16   9   1  178.08   10.70
 -16   9  -1  153.98    8.80
  16   9   1  162.78   10.80
 -16  -9   1  166.68   10.80
  18   9  -1   49.40    6.50
  18   9  -1   75.59    8.70
 -18  -9  -1   66.89    9.40
  18   9  -1   71.89   10.10
 -18   9   1   59.29    7.40
 -18  -9   1   89.89    9.70
  18   9   1   67.89    9.30
  18   9   1   66.09    8.40
 -18   9  -1   58.99    7.20
  18   9   1   67.49    9.20
  20   9  -1   16.40    6.50
  20   9  -1   11.30    7.80
  20   9  -1   11.10    4.90
 -20  -9  -1   10.00    4.70
 -20   9   1   10.60    4.20
  20   9   1   16.20    6.00
 -20  -9   1    6.50    4.30
  20   9   1   13.70    4.80
  -1  10   1  129.19    5.10
   1  10  -1  133.89    6.70
  -1 -10  -1  132.79    4.90
  -1 -10  -1  132.49    4.90
   1  10  -1  119.59    4.50
   1  10  -1  131.59    5.30
   1  10   1  125.19    5.50
  -1 -10   1  137.19    4.50
  -1 -10   1  132.09    4.40
   1  10   1  126.09    5.00
  -1  10  -1  130.99    4.70
   3  10  -1   74.89    4.60
  -3 -10  -1   81.19    4.20
   3  10  -1   75.29    3.50
  -3 -10  -1   77.09    4.00
  -3  10   1   74.19    3.50
   3  10  -1   74.99    5.50
   3  10   1   73.19    5.60
   3  10   1   74.49    3.90
  -3 -10   1   72.69    3.90
  -3 -10   1   73.09    3.50
  -3  10  -1   79.59    4.10
  -3  10  -1   79.29    3.00
   3  10   1   78.49    4.80
  -3 -10   1   83.59    4.10
   5  10  -1   72.29    5.80
   5  10  -1   75.19    5.20
   5  10  -1   73.39    4.20
  -5 -10  -1   76.09    4.80
  -5  10   1   74.09    3.60
  -5 -10   1   75.59    4.50
   5  10   1   81.09    5.50
   5  10   1   79.39    5.80
  -5  10  -1   75.59    2.80
   5  10   1   73.89    4.30
  -5 -10   1   71.79    4.60
   7  10  -1  131.69    7.30
  -7 -10  -1  129.99    6.60
   7  10  -1  112.39    7.40
  -7  10   1  106.89    5.00
   7  10  -1  120.19    6.10
   7  10   1  123.89    6.20
   7  10   1  128.69    7.20
   7  10   1  117.59    7.30
  -7  10  -1  113.19    4.40
  -7 -10   1  123.89    6.50
  -9 -10  -1   11.70    2.60
   9  10  -1   12.70    3.10
  -9  10   1    9.30    1.80
   9  10  -1   14.60    3.50
   9  10  -1    9.90    2.80
  -9 -10   1   12.30    2.60
   9  10   1   11.70    3.00
  -9  10  -1    8.80    1.60
   9  10   1   12.80    3.00
   9  10   1   12.90    3.20
  11  10  -1  247.58   11.80
  11  10  -1  247.18   11.90
 -11  10   1  247.08    9.50
 -11 -10  -1  261.27   11.30
  11  10  -1  264.77   11.10
 -11 -10   1  246.68   11.10
  11  10   1  274.47   12.10
  11  10   1  267.77   11.30
  11  10   1  255.37   12.00
 -11  10  -1  239.28    9.00
  13  10  -1    7.70    3.60
  13  10  -1   11.10    4.40
 -13  10   1   13.40    2.70
  13  10  -1   15.20    4.60
 -13 -10  -1   13.50    3.30
  13  10   1   16.00    4.20
 -13 -10   1   12.80    3.20
 -13  10  -1   14.50    2.70
  13  10   1   15.90    4.60
  13  10   1   21.10    4.20
 -15  10   1    8.10    2.70
  15  10  -1   19.00    5.30
  15  10  -1    8.40    3.80
  15  10  -1   10.80    4.20
 -15 -10  -1   10.60    3.70
  15  10   1   14.10    4.40
  15  10   1    9.30    4.10
 -15 -10   1    9.30    3.60
 -15  10  -1    7.80    2.70
  15  10   1   16.30    5.00
 -17 -10  -1   17.20    4.50
  17  10  -1   10.60    5.20
  17  10  -1   26.30    6.40
  17  10  -1   14.80    4.80
 -17  10   1   20.50    3.90
 -17 -10   1   15.00    4.60
  17  10   1   22.70    5.00
  17  10   1   28.00    5.70
  17  10   1   26.50    5.40
 -17  10  -1    5.90    4.10
 -19 -10  -1   11.70    4.50
  19  10  -1    9.90    5.20
  19  10  -1    6.90    5.30
  19  10  -1   15.70    5.10
  19  10   1   11.60    4.60
  19  10   1    5.60    5.20
 -19 -10   1    2.40    4.00
  19  10   1    5.80    4.70
   0  11   1   48.60    3.70
   0 -11  -1   58.19    2.70
   0 -11  -1   59.29    2.80
   0  11  -1   60.29    3.60
   0  11  -1   59.59    2.90
   0  11   1   51.29    3.40
  -2  11   1  283.77    9.20
  -2 -11  -1  291.87    9.30
  -2 -11  -1  293.97    9.40
   2  11  -1  277.37    8.70
   2  11  -1  286.57    9.90
   2  11  -1  271.17   11.30
  -2  11  -1  297.47    8.70
   2  11   1  293.07   10.10
  -2 -11   1  301.17    9.00
  -2 -11   1  287.97    9.00
   2  11   1  286.37    9.20
   4  11  -1  306.77   10.60
  -4  11   1  291.37    9.00
   4  11  -1  290.37   11.80
  -4 -11  -1  279.07   10.00
   4  11  -1  284.37    9.20
   4  11   1  288.27   10.80
  -4 -11   1  297.77    9.30
  -4 -11   1  309.17    9.80
  -4  11  -1  285.47    9.80
  -4  11  -1  284.37    8.30
   4  11   1  288.17    9.70
   4  11   1  270.67   11.60
   6  11  -1  916.91   26.20
   6  11  -1  968.30   27.60
  -6 -11  -1  953.40   26.90
   6  11  -1  898.51   28.90
  -6  11   1  916.71   25.30
   6  11   1  961.20   28.90
  -6  11  -1  921.61   24.60
   6  11   1  931.51   26.40
  -6 -11   1  939.71   26.70
   6  11   1  970.10   27.70
   8  11  -1   47.90    5.70
  -8 -11  -1   47.30    5.10
  -8  11   1   46.20    3.50
   8  11  -1   52.29    6.00
   8  11  -1   35.90    4.40
   8  11   1   28.10    3.80
   8  11   1   34.70    4.80
  -8 -11   1   44.30    4.90
   8  11   1   40.80    4.70
  -8  11  -1   44.40    3.00
  10  11  -1   78.49    7.30
  10  11  -1   62.09    6.60
 -10 -11  -1   89.09    6.80
 -10  11   1   83.89    5.00
  10  11  -1   75.19    5.80
 -10 -11   1   89.39    6.60
  10  11   1   73.59    6.20
 -10  11  -1   72.99    4.30
  10  11   1   71.39    6.60
  10  11   1   68.09    7.00
  12  11  -1  137.39    9.50
  12  11  -1  153.28   10.10
 -12 -11  -1  153.98    9.20
  12  11  -1  155.78    8.90
 -12  11   1  151.38    7.40
 -12  11  -1  156.48    7.00
  12  11   1  147.29    9.30
 -12 -11   1  163.18    9.20
  12  11   1  138.09    9.80
  12  11   1  152.68   10.00
 -14 -11  -1   -0.50    2.70
  14  11  -1   -3.90    3.60
 -14  11   1    0.20    2.20
  14  11  -1    3.90    3.70
  14  11  -1    0.00    4.10
 -14 -11   1    6.00    3.10
  14  11   1   -0.50    3.60
  14  11   1    2.00    3.50
 -14  11  -1   -0.80    1.90
  14  11   1    4.10    3.60
  16  11  -1  401.76   18.30
 -16  11   1  388.36   15.40
  16  11  -1  419.36   18.30
  16  11  -1  389.96   18.70
 -16 -11  -1  417.46   17.70
  16  11   1  413.56   18.00
  16  11   1  417.16   18.50
 -16 -11   1  429.46   18.00
  16  11   1  432.96   18.10
 -18 -11  -1   10.90    4.40
  18  11  -1    6.00    4.40
  18  11  -1    2.60    4.60
  18  11  -1    4.50    5.30
  18  11   1    8.70    4.40
  18  11   1    5.80    4.70
  18  11   1    1.00    4.50
 -18 -11   1    7.00    4.30
  -1 -12  -1    9.60    1.60
   1  12  -1   14.90    3.10
  -1  12   1    5.80    2.10
  -1  12   1   10.60    1.90
   1  12  -1   11.30    1.70
  -1 -12  -1   10.80    1.50
   1  12  -1   14.80    2.10
  -1 -12   1   16.00    1.60
  -1 -12   1   18.70    1.70
  -1  12  -1   11.10    1.80
   1  12   1    9.30    2.10
  -1  12  -1   14.90    1.80
   1  12   1   11.40    2.10
  -3  12   1   38.10    3.50
   3  12  -1   51.39    4.80
  -3 -12  -1   55.59    4.00
   3  12  -1   37.70    5.40
   3  12  -1   32.60    3.30
   3  12   1   59.69    6.20
   3  12   1   43.00    3.80
  -3 -12   1   50.79    3.80
  -3  12  -1   47.10    3.70
  -3 -12   1   46.70    3.40
   3  12   1   62.39    5.00
  -3 -12   1   43.50    3.40
  -3  12  -1   49.99    2.90
   5  12  -1  552.74   17.70
   5  12  -1  531.95   19.10
  -5 -12  -1  544.65   17.00
   5  12  -1  567.24   16.20
  -5  12   1  551.94   15.70
   5  12   1  543.45   16.50
   5  12   1  545.45   17.90
  -5 -12   1  558.74   16.70
   5  12   1  519.45   19.30
  -5  12  -1  547.85   15.00
   7  12  -1   44.30    5.70
  -7 -12  -1   24.90    3.20
  -7  12   1   36.90    3.20
   7  12  -1   28.50    3.70
   7  12  -1   40.40    3.90
   7  12   1   38.70    5.60
   7  12   1   28.20    4.80
   7  12   1   35.00    4.30
  -7  12  -1   36.30    2.60
  -7 -12   1   46.90    4.70
  -9 -12  -1   72.09    6.20
   9  12  -1   75.99    5.70
   9  12  -1   79.99    7.30
   9  12  -1   83.29    7.70
  -9  12   1   64.59    4.40
  -9 -12   1   78.79    6.20
   9  12   1   75.29    6.00
  -9  12  -1   70.19    4.00
   9  12   1   66.59    7.60
   9  12   1   77.19    7.40
 -11  12   1    1.30    2.00
 -11 -12  -1    5.30    2.80
  11  12  -1    6.20    4.00
  11  12  -1    3.60    3.00
  11  12  -1    3.40    3.30
 -11  12  -1    3.60    1.70
  11  12   1    1.70    2.90
 -11 -12   1    4.10    2.70
  11  12   1    1.60    3.30
  11  12   1    2.40    3.00
  13  12  -1   76.79    8.80
 -13 -12  -1   77.39    7.90
  13  12  -1   71.89    7.70
  13  12  -1   61.19    7.70
 -13  12   1   62.69    5.70
  13  12   1   59.99    7.00
 -13 -12   1   87.09    8.10
 -13  12  -1   64.19    5.20
  13  12   1   65.79    8.70
  13  12   1   61.09    8.40
  15  12  -1  114.79   11.00
 -15  12   1   81.89    7.00
  15  12  -1  107.19   10.00
  15  12  -1  110.19    9.70
 -15 -12  -1  105.69    9.90
  15  12   1  119.29   11.30
 -15 -12   1  112.29    9.80
  15  12   1   99.89    9.90
  15  12   1   87.79    9.70
 -17 -12  -1   67.99    9.60
  17  12  -1   75.49    9.60
  17  12  -1   80.59   10.10
  17  12  -1   76.19   10.80
  17  12   1   73.59   10.60
 -17 -12   1   94.19    9.80
  17  12   1   73.19    9.40
  17  12   1   83.49    9.00
  19  12  -1   26.00    6.60
  19  12  -1   25.00    6.40
  19  12  -1   26.60    6.00
 -19 -12  -1   23.70    5.50
  19  12   1   26.20    5.70
  19  12   1   20.60    6.60
  19  12   1   17.00    5.40
 -19 -12   1   18.70    5.00
   0  13   1  835.62   23.40
   0  13   1  838.62   24.00
   0 -13  -1  845.42   22.20
   0 -13  -1  863.31   22.20
   0  13  -1  869.91   23.80
   0  13  -1  838.42   22.80
   0  13  -1  859.81   26.20
   2  13  -1    4.70    3.10
  -2 -13  -1   -0.40    1.30
  -2  13   1   -1.00    1.40
  -2 -13  -1    1.10    1.20
   2  13  -1    0.40    1.70
   2  13  -1    1.00    1.40
   2  13   1   -2.20    1.70
  -2  13  -1   -1.20    1.30
   2  13   1    0.70    1.80
  -2 -13   1    1.10    1.10
  -2 -13   1    1.10    1.10
  -4  13   1   82.69    4.30
  -4 -13  -1   76.49    5.00
   4  13  -1   82.69    4.30
   4  13  -1   76.39    6.60
   4  13  -1   67.29    5.80
   4  13   1   75.79    6.00
  -4 -13   1   76.59    4.80
   4  13   1   83.19    7.30
   4  13   1   88.69    4.80
  -4 -13   1   79.89    4.30
  -4  13  -1   82.69    3.70
   6  13  -1   17.00    3.80
   6  13  -1   16.60    3.10
   6  13  -1   25.20    3.40
  -6  13   1   24.20    2.70
  -6 -13  -1   17.20    2.60
  -6  13  -1   25.60    2.30
   6  13   1   18.10    2.80
   6  13   1   15.30    3.70
  -6 -13   1   19.90    2.80
   6  13   1   15.20    3.10
   8  13  -1   83.09    7.30
   8  13  -1   93.69    8.10
  -8 -13  -1   88.59    6.60
  -8  13   1   86.09    4.70
   8  13  -1   88.39    5.60
   8  13   1   69.89    7.30
   8  13   1   79.49    5.80
  -8  13  -1   81.89    4.10
   8  13   1   84.49    8.10
  -8 -13   1   93.09    6.50
  10  13  -1  244.08   12.60
 -10 -13  -1  268.47   11.80
  10  13  -1  269.17   11.10
 -10  13   1  259.77    9.50
  10  13  -1  262.97   12.70
  10  13   1  266.87   11.20
  10  13   1  248.28   13.00
  10  13   1  273.27   12.80
 -10 -13   1  281.17   11.60
 -10  13  -1  265.27    9.10
  12  13  -1   63.69    8.50
 -12 -13  -1   68.19    7.50
  12  13  -1   78.99    8.80
 -12  13   1   72.89    5.50
  12  13  -1   76.39    7.30
  12  13   1   89.99    9.10
 -12  13  -1   73.29    5.10
  12  13   1   59.49    7.60
  12  13   1   77.69    7.70
 -12 -13   1   82.09    7.70
 -14  13   1   23.00    3.90
  14  13  -1   32.40    5.40
 -14 -13  -1   25.50    4.60
  14  13  -1   27.80    5.40
  14  13  -1   20.40    5.00
  14  13   1   15.30    4.60
 -14 -13   1   22.70    4.40
  14  13   1   27.20    5.00
  14  13   1   26.60    5.20
  16  13  -1   -0.60    4.50
 -16 -13  -1    1.40    3.90
  16  13  -1    5.30    4.20
  16  13  -1   -0.80    4.50
  16  13   1   -1.10    4.30
  16  13   1    2.30    4.40
  16  13   1   -0.10    4.40
 -16 -13   1    1.10    3.80
  18  13  -1   50.09    7.60
 -18 -13  -1   41.70    6.10
  18  13  -1   45.30    7.30
  18  13  -1   39.30    6.90
 -18 -13   1   39.30    6.30
  18  13   1   39.70    7.40
  18  13   1   47.60    7.20
  18  13   1   42.80    6.80
  -1  14   1   31.50    3.70
  -1 -14  -1   27.90    2.60
  -1 -14  -1   30.40    2.30
   1  14  -1   26.20    4.20
   1  14  -1   29.50    3.80
  -1  14   1   35.90    3.50
   1  14  -1   29.40    2.70
   1  14   1   34.30    3.40
  -1  14  -1   24.90    2.60
  -1  14  -1   30.80    2.70
   1  14   1   22.20    2.80
  -3 -14  -1   85.89    4.80
  -3  14   1   78.19    4.60
   3  14  -1   83.99    4.20
   3  14  -1   82.19    7.30
   3  14  -1   88.29    5.80
   3  14   1   81.89    5.90
  -3 -14   1   78.19    4.20
   3  14   1   80.69    4.60
  -3  14  -1   75.69    4.60
   3  14   1   72.29    6.70
  -3 -14   1   90.09    4.50
  -3  14  -1   90.19    4.30
   5  14  -1   21.80    4.10
   5  14  -1   16.60    3.10
  -5 -14  -1   21.50    2.70
  -5  14   1   29.10    3.10
   5  14  -1   29.40    3.20
   5  14   1   27.10    3.40
  -5  14  -1   25.30    2.50
   5  14   1   27.40    4.20
   5  14   1   21.20    3.40
  -5 -14   1   22.80    2.70
   7  14  -1   20.10    2.90
  -7  14   1   17.50    2.10
  -7 -14  -1   15.20    2.80
   7  14  -1   19.40    3.60
   7  14  -1   16.40    4.00
  -7  14  -1   23.60    2.60
   7  14   1   12.80    3.20
   7  14   1   15.50    2.90
  -7 -14   1   14.80    2.70
   7  14   1   17.30    4.10
  -9  14   1    0.30    1.50
   9  14  -1   -1.50    2.90
   9  14  -1    2.10    3.50
  -9 -14  -1   -0.90    2.30
   9  14  -1   -1.20    2.50
   9  14   1    2.90    3.40
   9  14   1    1.20    2.50
  -9 -14   1   -1.90    2.30
   9  14   1   -4.70    2.70
  -9  14  -1   -0.50    1.20
 -11  14   1   45.40    4.50
 -11 -14  -1   30.80    4.40
  11  14  -1   37.30    4.80
  11  14  -1   42.90    5.60
  11  14  -1   28.40    5.30
  11  14   1   44.90    6.20
  11  14   1   43.10    5.70
  11  14   1   31.10    5.30
 -11 -14   1   42.80    4.80
  13  14  -1   23.00    5.00
  13  14  -1   15.50    4.70
  13  14  -1   30.50    5.00
 -13 -14  -1   17.40    4.00
  13  14   1   16.40    5.10
 -13 -14   1   18.90    4.00
  13  14   1   18.80    4.60
  13  14   1   19.10    4.70
  15  14  -1    0.10    4.70
  15  14  -1    7.30    4.40
 -15 -14  -1   -1.90    3.20
  15  14  -1   -1.00    4.20
  15  14   1   -6.30    4.00
  15  14   1   -1.10    4.30
  15  14   1    4.10    3.90
 -15 -14   1   -2.50    3.30
  17  14  -1   -3.00    4.30
  17  14  -1   -1.30    4.80
 -17 -14  -1   -5.00    3.60
  17  14  -1    3.80    5.20
  17  14   1   -6.70    4.50
 -17 -14   1   -6.20    3.50
  17  14   1   -0.10    4.90
  17  14   1    1.10    4.70
   0  15  -1   81.99    4.10
   0  15   1   80.69    4.50
   0  15   1   80.99    5.40
   0  15  -1   81.89    5.30
   0  15  -1   70.29    6.80
  -2  15   1   49.30    4.10
   2  15  -1   51.29    5.00
   2  15  -1   54.79    3.50
  -2 -15  -1   54.99    3.60
  -2 -15  -1   50.69    3.20
  -2  15   1   54.59    4.40
   2  15  -1   50.39    6.60
  -2  15  -1   52.79    3.60
  -2 -15   1   55.99    2.90
   2  15   1   49.99    6.00
  -2  15  -1   47.80    4.00
  -2 -15   1   54.49    2.80
   2  15   1   60.89    5.20
   2  15   1   56.79    4.00
   4  15  -1   50.39    6.80
  -4  15   1   65.99    4.40
   4  15  -1   65.49    4.00
  -4 -15  -1   66.19    4.70
   4  15  -1   62.89    5.90
   4  15   1   62.09    5.80
  -4  15  -1   59.29    3.80
   4  15   1   63.09    4.50
   4  15   1   59.89    6.50
  -4 -15   1   63.49    4.40
   6  15  -1   98.89    5.30
  -6  15   1   93.29    4.90
  -6 -15  -1  101.89    6.20
   6  15  -1   98.69    7.20
   6  15  -1   88.59    8.30
   6  15   1   87.19    5.60
   6  15   1  101.69    7.40
  -6 -15   1   95.89    5.90
  -6  15  -1   95.99    4.40
   6  15   1   86.99    7.70
   8  15  -1   24.80    5.10
   8  15  -1   28.20    4.20
  -8  15   1   32.80    3.60
   8  15  -1   35.10    4.60
  -8 -15  -1   22.10    3.40
  -8  15  -1   32.20    3.10
   8  15   1   40.10    4.70
  -8 -15   1   46.30    5.40
   8  15   1   28.00    5.00
   8  15   1   25.10    4.20
  10  15  -1    5.30    4.40
  10  15  -1   15.60    3.50
  10  15  -1    5.50    3.80
 -10 -15  -1    9.70    3.20
 -10  15   1   13.90    2.40
  10  15   1    9.90    4.00
 -10 -15   1    7.10    3.20
  10  15   1    7.50    4.50
  10  15   1   11.50    3.50
 -12 -15  -1   57.89    7.40
  12  15  -1   52.89    6.40
  12  15  -1   67.59    8.80
  12  15  -1   68.79    7.40
  12  15   1   63.99    7.00
  12  15   1   63.39    7.90
  12  15   1   66.39    9.20
 -12 -15   1   72.69    7.70
  14  15  -1   -1.90    3.90
  14  15  -1   -0.70    3.80
 -14 -15  -1   -1.30    3.30
  14  15  -1   -4.90    4.30
  14  15   1   -4.20    3.90
 -14 -15   1   -4.10    3.00
  14  15   1   -2.90    4.10
  14  15   1   -1.40    3.80
  16  15  -1   99.39   10.80
  16  15  -1  103.49    9.80
  16  15  -1  107.09   11.80
 -16 -15  -1   92.29   10.10
 -16 -15   1  107.69   10.20
  16  15   1  103.99   10.70
  16  15   1  109.59   11.80
  16  15   1  101.09    9.80
 -18 -15  -1   -6.20    4.00
  18  15  -1   -1.40    5.10
  18  15  -1   -3.30    4.80
  18  15  -1   -0.70    5.20
 -18 -15   1   -6.00    3.90
  18  15   1    2.40    5.20
  18  15   1   -3.50    4.80
  18  15   1   -2.40    4.90
   1  16  -1    1.10    1.50
  -1  16   1   -1.80    1.60
  -1 -16  -1    0.00    1.00
   1  16  -1    3.10    3.20
   1  16  -1   -1.50    1.90
  -1  16   1    2.40    1.90
  -1 -16  -1    1.10    0.80
   1  16   1   -0.40    2.00
  -1  16  -1    2.30    1.60
  -1  16  -1   -0.40    1.70
  -1  16  -1    0.20    3.20
   1  16   1    3.10    1.80
   3  16  -1    8.40    3.90
  -3 -16  -1    1.90    1.60
  -3  16   1    3.60    1.90
   3  16  -1    1.80    2.30
   3  16  -1    4.90    1.70
  -3 -16   1    1.90    1.30
   3  16   1    3.90    2.00
  -3 -16   1    3.50    1.40
  -3  16  -1    2.80    1.60
   3  16   1    3.20    3.30
   3  16   1    3.20    2.40
   5  16  -1   16.60    3.40
  -5 -16  -1   37.80    4.50
   5  16  -1   23.80    4.50
  -5  16   1   26.50    3.60
   5  16  -1   31.00    3.60
   5  16   1   21.60    3.60
  -5 -16   1   21.70    2.70
   5  16   1   25.10    3.10
  -5  16  -1   30.10    3.20
   5  16   1   24.50    4.60
   7  16  -1   29.20    4.50
   7  16  -1   33.30    5.30
   7  16  -1   41.70    4.50
  -7 -16  -1   40.10    5.40
  -7  16   1   45.10    4.00
   7  16   1   39.00    4.80
  -7 -16   1   47.90    5.30
  -7  16  -1   42.70    3.40
   7  16   1   47.20    7.00
   7  16   1   31.50    4.40
  -9  16   1   -1.90    1.70
   9  16  -1    0.30    2.70
   9  16  -1   -3.40    3.90
  -9 -16  -1    1.60    2.70
   9  16  -1   -2.10    3.40
   9  16   1    2.50    4.30
   9  16   1    1.00    2.80
  -9 -16   1   -2.70    2.30
   9  16   1    2.10    3.40
 -11 -16  -1    1.60    2.90
  11  16  -1   -2.30    3.80
  11  16  -1   -0.20    3.40
  11  16  -1    1.10    3.80
 -11 -16   1   -0.50    2.80
  11  16   1   -0.10    3.50
  11  16   1    0.60    3.20
  11  16   1    1.80    4.40
 -13 -16  -1    2.10    3.30
  13  16  -1   -1.20    4.20
  13  16  -1   -0.50    4.00
  13  16  -1   -4.10    3.30
 -13 -16   1   -1.10    3.30
  13  16   1   -1.70    3.80
  13  16   1   -0.20    3.70
  13  16   1    3.50    4.10
  15  16  -1   -0.20    4.20
  15  16  -1   -1.80    4.10
  15  16  -1   -7.10    4.30
 -15 -16  -1   -0.90    3.60
 -15 -16   1    2.30    3.80
  15  16   1   -6.20    4.30
  15  16   1    0.10    4.10
  15  16   1    4.90    5.10
  17  16  -1   10.40    5.70
  17  16  -1   12.50    5.50
  17  16  -1   13.40    6.00
 -17 -16  -1   16.60    4.80
  17  16   1   15.10    5.80
  17  16   1    6.90    5.60
 -17 -16   1   13.20    4.90
  17  16   1   17.90    5.60
   0  17  -1   34.00    3.40
   0  17   1   29.30    3.50
   0  17   1   38.10    4.10
   0  17  -1   29.70    5.30
   0  17  -1   34.50    4.80
   2  17  -1   58.49    3.80
   2  17  -1   69.79    5.80
  -2  17   1   58.39    5.10
   2  17  -1   54.69    6.80
  -2 -17  -1   60.39    3.60
  -2  17   1   54.59    4.40
   2  17   1   60.69    4.40
  -2  17  -1   59.09    6.60
   2  17   1   61.69    7.10
  -2  17  -1   70.29    4.10
  -2  17  -1   58.59    4.80
   2  17   1   50.29    5.80
   4  17  -1   84.89    8.00
   4  17  -1   77.79    4.60
   4  17  -1   85.69    7.10
  -4  17   1   77.49    5.50
  -4 -17  -1   82.49    5.20
  -4  17  -1   80.19    5.00
  -4 -17   1   84.79    4.90
   4  17   1   82.09    7.00
   4  17   1   75.49    5.10
   4  17   1   75.09    7.80
   6  17  -1  181.68   11.80
  -6 -17  -1  197.18    8.70
  -6  17   1  174.68    7.70
   6  17  -1  184.88    7.90
   6  17  -1  190.78   10.20
   6  17   1  173.38   11.10
  -6 -17   1  193.68    8.40
  -6  17  -1  183.98    7.20
   6  17   1  204.28   10.90
   6  17   1  188.08    8.30
  -8  17   1   12.00    2.40
   8  17  -1   12.80    4.60
   8  17  -1   14.10    3.90
   8  17  -1   16.70    3.20
  -8 -17  -1   17.40    3.30
   8  17   1   14.40    4.80
   8  17   1   14.20    3.40
   8  17   1   14.90    4.00
  -8 -17   1   15.50    3.10
  10  17  -1    8.30    5.00
  10  17  -1    4.60    3.90
  10  17  -1    3.20    3.20
 -10 -17  -1    5.40    3.20
  10  17   1    8.90    4.70
 -10 -17   1    8.00    3.10
  10  17   1   11.80    4.20
  10  17   1    5.90    3.50
 -12 -17  -1   20.80    4.20
  12  17  -1   33.90    5.10
  12  17  -1   23.40    5.40
  12  17  -1   22.30    5.60
  12  17   1   23.00    5.60
  12  17   1   23.20    5.50
 -12 -17   1   24.60    4.30
  12  17   1   32.90    5.10
  14  17  -1   -0.90    4.60
  14  17  -1    0.50    4.00
 -14 -17  -1   -0.90    3.60
  14  17  -1   -6.10    4.40
  14  17   1    2.60    4.70
  14  17   1    0.00    4.30
 -14 -17   1   -3.20    3.30
  14  17   1    0.70    4.00
  16  17  -1  116.69   12.80
  16  17  -1  135.99   12.60
  16  17  -1  129.59   11.00
 -16 -17  -1  135.89   11.60
 -16 -17   1  116.89   11.00
  16  17   1  131.69   12.20
  16  17   1  129.69   10.80
  16  17   1  118.39   12.70
  -1  18   1  124.49    7.60
   1  18  -1  141.39   10.60
   1  18  -1  135.99    7.80
   1  18  -1  133.79    5.90
  -1  18   1  123.69    6.30
  -1  18  -1  133.89    5.90
  -1  18  -1  139.29    7.30
   1  18   1  133.49    6.50
  -1  18  -1  129.59    9.40
   1  18   1  134.09    8.00
   1  18   1  144.79   10.10
  -3 -18  -1  159.88    6.60
  -3  18   1  154.68    7.60
   3  18  -1  165.88    9.20
  -3  18   1  153.88    7.90
   3  18  -1  139.19    6.50
   3  18  -1  159.38   10.90
   3  18   1  154.18    7.30
  -3  18  -1  165.48    7.50
   3  18   1  163.48    9.40
  -3  18  -1  129.99    6.70
   3  18   1  151.48   10.60
   5  18  -1   12.10    3.70
  -5  18   1    8.80    2.70
   5  18  -1    9.70    2.80
   5  18  -1    7.60    4.60
  -5 -18  -1   16.50    2.80
   5  18   1   13.60    3.10
   5  18   1   15.90    4.00
   5  18   1   13.70    5.60
  -5  18  -1   10.30    2.40
  -5 -18   1   12.30    2.50
  -7 -18  -1   95.09    7.00
   7  18  -1  106.59    9.60
   7  18  -1   84.99    6.20
   7  18  -1   95.49    9.30
  -7  18   1   75.79    5.90
   7  18   1  107.49    9.10
  -7 -18   1   86.29    6.80
   7  18   1   98.59    6.40
   7  18   1   99.39    9.30
   9  18  -1   10.70    4.30
   9  18  -1    5.50    3.20
   9  18  -1   10.50    4.80
   9  18   1   13.30    5.30
  -9 -18   1    7.60    3.00
   9  18   1   10.50    4.20
   9  18   1    7.20    3.20
 -11 -18  -1  248.98   12.30
  11  18  -1  251.17   15.00
  11  18  -1  254.77   14.50
  11  18  -1  247.28   11.70
  11  18   1  230.28   13.80
 -11 -18   1  232.48   12.00
  11  18   1  257.37   11.70
  11  18   1  279.17   14.50
  13  18  -1   35.40    5.80
  13  18  -1   30.50    6.30
 -13 -18  -1   32.70    5.00
  13  18  -1   39.10    6.50
  13  18   1   39.10    6.40
 -13 -18   1   25.50    4.60
  13  18   1   27.00    6.00
  13  18   1   34.90    5.60
 -15 -18  -1   13.60    4.60
  15  18  -1    2.30    5.20
  15  18  -1   11.50    6.10
  15  18   1   11.50    5.80
 -15 -18   1    1.00    4.00
  15  18   1    7.30    4.90
  15  18   1   16.60    5.60
   0  19   1  645.24   19.30
   0  19  -1  661.23   20.60
   0  19  -1  644.04   23.70
   0  19   1  676.03   24.10
   0  19   1  665.13   21.10
   2  19  -1   26.60    5.40
   2  19  -1   49.20    6.50
  -2  19   1   24.90    3.50
  -2  19   1   20.80    3.30
   2  19   1   32.30    6.40
  -2  19  -1   40.60    5.30
   2  19   1   26.40    3.50
   2  19   1   27.70    4.00
  -2  19  -1   55.19    8.30
  -4  19   1   44.90    5.10
  -4 -19  -1   40.70    4.80
   4  19  -1   74.29    9.40
   4  19  -1   56.99    7.30
  -4  19   1   56.19    5.50
   4  19   1   28.60    4.70
   4  19   1   30.80    6.20
  -4  19  -1   44.40    5.10
   4  19   1   45.20    5.20
  -4  19  -1   67.29    7.40
   6  19  -1    4.70    4.50
  -6  19   1    4.30    2.50
  -6 -19  -1    4.00    2.40
   6  19  -1    2.30    3.70
   6  19   1    4.20    4.40
   6  19   1    3.40    3.60
   6  19   1    6.60    2.80
  -6 -19   1    3.10    2.20
  -8 -19  -1  163.08    9.30
   8  19  -1  188.48   11.90
   8  19  -1  166.58   11.80
  -8 -19   1  174.28    9.10
   8  19   1  185.58   13.10
   8  19   1  178.28    8.80
   8  19   1  184.48   12.20
  10  19  -1  315.87   15.40
 -10 -19  -1  304.57   13.20
  10  19  -1  278.77   15.20
  10  19   1  278.77   15.40
  10  19   1  298.47   12.40
  10  19   1  286.17   15.30
 -10 -19   1  310.47   13.00
  12  19  -1   36.70    7.10
 -12 -19  -1   23.70    4.50
  12  19  -1   35.30    6.20
  12  19   1   29.80    7.00
  12  19   1   30.80    5.70
  12  19   1   16.80    5.50
 -12 -19   1   27.50    4.40
  14  19  -1   92.99   12.60
 -14 -19  -1   42.30    5.90
  14  19  -1   80.69   11.40
 -14 -19   1   84.89    9.30
  14  19   1   52.79    7.70
  14  19   1   69.59    9.90
   1  20  -1    2.10    4.50
  -1  20   1    3.00    2.60
  -1  20   1    2.90    4.00
   1  20  -1    5.30    2.80
   1  20   1    3.30    2.80
   1  20   1    1.50    4.20
  -1  20  -1    1.20    4.00
  -1  20  -1    3.60    2.60
   3  20  -1   48.30    6.90
   3  20  -1   37.40    6.40
  -3  20   1   51.09    5.80
  -3  20  -1   43.40    5.20
   3  20   1   40.70    6.60
   3  20   1   50.69    7.00
  -3  20  -1   34.80    5.50
   5  20  -1  201.28   12.50
   5  20  -1  199.88   11.20
  -5  20   1  198.08    9.30
   5  20   1  209.78   11.80
   5  20   1  203.68   12.50
  -7 -20  -1    1.80    2.50
   7  20  -1    3.50    5.20
   7  20  -1    3.00    3.80
   7  20   1    3.40    4.60
  -7 -20   1    0.60    2.20
   7  20   1   -5.30    3.50
  -9 -20  -1    6.80    3.20
   9  20  -1   13.50    4.80
   9  20  -1   13.90    5.20
  -9 -20   1    6.60    3.10
   9  20   1    6.30    4.60
   9  20   1   18.40    5.80
  11  20  -1    5.10    5.20
  11  20  -1    1.30    4.80
 -11 -20  -1    2.30    3.30
  11  20   1   -2.60    4.40
 -11 -20   1    0.90    3.10
  11  20   1   -3.40    5.00
 -13 -20  -1   93.79    9.60
  13  20  -1   78.69   10.20
  13  20  -1   97.29   11.90
  13  20   1   71.69    9.50
  13  20   1   96.49   12.30
 -13 -20   1   95.79    9.10
   0  21  -1   59.29    6.60
   0  21  -1   76.39    9.50
   0  21   1   61.29    7.00
   0  21   1   62.09    8.60
   2  21  -1   17.60    3.70
  -2  21   1   21.60    5.40
   2  21  -1   23.20    5.50
  -2  21   1   21.20    3.60
   2  21   1   24.70    4.20
  -2  21  -1   23.70    3.60
  -2  21  -1   29.80    5.90
   2  21   1   24.40    5.50
   4  21  -1   23.70    5.70
   4  21  -1   21.20    4.40
  -4  21   1   26.00    4.10
   4  21   1   20.80    5.80
   4  21   1   23.40    4.50
  -4  21  -1   23.60    5.00
   6  21  -1   68.39    9.10
   6  21  -1   48.10    7.40
   6  21   1   61.19    9.10
   6  21   1   66.59    9.10
   8  21  -1   -2.20    4.80
  -8 -21  -1    2.40    2.70
   8  21  -1    3.70    4.20
   8  21   1    5.90    5.60
   8  21   1    0.30    4.20
  10  21  -1   20.70    6.40
  10  21  -1   16.40    5.20
 -10 -21  -1   24.60    4.20
 -10 -21   1   22.50    4.00
  10  21   1   25.80    7.10
  10  21   1   25.70    5.70
 -12 -21  -1   29.70    4.90
  12  21  -1   29.30    6.50
  12  21  -1   30.80    6.70
  12  21   1   35.30    7.70
 -12 -21   1   32.90    4.60
  12  21   1   43.80    6.90
   1  22  -1    4.70    3.20
  -1  22   1    4.60    5.30
   1  22  -1    3.10    4.60
  -1  22   1    6.00    3.40
  -1  22  -1   12.80    4.80
   1  22   1    7.20    3.40
   1  22   1    6.30    4.90
  -1  22  -1    5.00    3.00
   3  22  -1    9.00    3.60
  -3  22   1    5.30    3.50
   3  22  -1    3.40    5.10
   3  22   1   10.30    3.70
  -3  22  -1    9.20    5.10
   3  22   1    6.00    4.80
   5  22  -1   78.69    8.90
   5  22  -1   81.99   10.60
  -5  22  -1   75.59    9.50
   5  22   1   75.19    9.70
   5  22   1   87.59    9.30
   7  22  -1    2.20    4.20
   7  22  -1    1.40    5.40
   7  22   1    7.80    4.50
  -7  22  -1    6.30    4.70
   7  22   1    7.20    5.90
   9  22  -1    3.70    5.40
   9  22  -1   -1.30    4.70
   9  22   1    5.90    5.50
   9  22   1    5.30    4.80
  11  22  -1    0.00    6.00
  11  22  -1   -0.10    5.00
 -11 -22  -1    2.20    3.90
  11  22   1    7.00    5.40
  11  22   1    1.80    5.10
   0  23   1    4.00    3.40
   0  23  -1    6.20    3.40
   0  23  -1   -0.50    5.30
   0  23   1    3.00    5.60
   2  23  -1   37.40    5.00
  -2  23   1   49.90    7.80
   2  23  -1   46.40    7.80
  -2  23   1   37.00    5.40
   2  23   1   46.40    7.20
  -2  23  -1   41.30    7.10
   2  23   1   40.30    5.30
   4  23  -1   16.20    5.80
  -4  23   1   13.30    5.70
   4  23  -1   11.50    4.30
  -4  23  -1    9.60    5.70
   4  23   1    7.40    5.90
   4  23   1    9.30    4.50
   6  23  -1   86.09   10.60
   6  23  -1   78.09   11.10
   6  23   1   90.09   10.10
   6  23   1   60.19    8.80
  -6  23  -1   85.49    9.90
   8  23  -1   21.50    5.60
   8  23  -1   19.80    6.90
   8  23   1   21.40    6.40
   8  23   1   17.90    5.60
  -8  23  -1   17.30    5.40
  10  23  -1    0.60    5.30
  10  23  -1    4.20    5.20
  10  23   1    6.50    6.80
  10  23   1    4.60    5.50
   1  24  -1    2.40    5.80
   1  24  -1    2.10    3.70
  -1  24   1    7.90    4.40
  -1  24   1    5.80    6.00
   1  24   1    6.10    4.00
   1  24   1   -1.10    5.30
  -1  24  -1   -3.20    4.80
   3  24  -1    7.30    5.60
   3  24  -1   15.40    4.50
  -3  24   1   10.60    6.30
   3  24   1   18.00    4.90
   3  24   1    9.50    6.60
  -3  24  -1    7.80    5.30
   5  24  -1    0.30    5.80
  -5  24   1   -4.10    5.70
   5  24  -1    6.10    4.50
  -5  24  -1    3.10    5.50
   5  24   1    3.20    5.90
   5  24   1    9.80    4.90
   7  24  -1   18.40    5.50
   7  24  -1   15.70    6.40
   7  24   1   19.70    5.60
  -7  24  -1    8.30    5.90
   7  24   1    8.40    6.50
   9  24  -1    2.50    5.60
   9  24  -1    6.10    5.30
   9  24   1    5.00    5.00
   9  24   1   10.50    6.90
   0  25   1  -10.00    5.30
   0  25  -1    0.10    5.90
   0  25   1    0.20    5.40
   2  25  -1    4.60    5.70
  -2  25   1    5.20    6.40
   2  25  -1    5.60    4.30
  -2  25  -1   -2.70    5.00
   2  25   1    9.70    4.80
   2  25   1   11.90    6.90
  -4  25   1    4.70    6.20
   4  25  -1    1.90    5.50
   4  25  -1   -1.20    4.60
   4  25   1   -7.00    5.20
   4  25   1    8.50    5.10
  -4  25  -1   -0.50    5.80
  -6  25   1   27.60    6.80
   6  25  -1   10.90    5.10
   6  25  -1   28.80    7.60
  -6  25  -1   16.70    6.00
   6  25   1   18.70    7.40
   6  25   1   12.90    5.50
  -1  26   1   24.50    7.60
   1  26  -1   22.40    7.40
   1  26   1   31.00    7.80
  -1  26  -1   30.70    7.30
   3  26  -1   22.80    6.80
  -3  26   1   21.60    7.00
   3  26  -1   24.30    5.50
  -3  26  -1   30.20    7.20
   3  26   1   15.50    6.50
   3  26   1   27.30    5.70
   0   0   2   43.00    1.70
   0   0   2   50.59    1.70
   0   0  -2   51.69    1.70
   0   0  -2   43.50    1.80
   2   0  -2  262.07    7.50
   2   0  -2  268.67    7.70
  -2   0   2  245.88    7.50
  -2   0   2  256.87    7.80
  -2   0   2  260.57    7.50
   2   0   2  257.77    7.50
   2   0   2  264.77    7.20
  -2   0   2  266.87    7.60
  -2   0  -2  266.47    7.50
   2   0  -2  265.77    7.60
  -2   0  -2  267.97    7.20
  -4   0  -2  119.79    3.80
   4   0  -2  101.59    4.70
  -4   0   2  106.99    4.60
  -4   0   2  119.99    4.50
  -4   0  -2  115.19    4.50
   4   0  -2  115.99    4.40
   4   0   2  124.89    4.70
   4   0  -2  113.79    4.50
   4   0   2  117.29    3.70
  -4   0   2  119.69    4.40
   4   0  -2  114.69    4.30
   4   0   2  114.39    4.00
  -4   0   2  109.39    4.30
  -4   0  -2  115.19    4.10
  -6   0   2 2023.20   53.29
   6   0  -2 2015.70   53.39
   6   0   2 2078.49   52.89
   6   0  -2 2077.09   53.49
  -6   0   2 2129.09   53.49
   6   0  -2 1961.70   54.09
  -6   0  -2 2108.29   52.79
  -6   0  -2 2135.39   53.19
   6   0   2 2018.30   53.89
   6   0  -2 1896.21   52.99
   6   0   2 2089.49   52.59
   8   0  -2  549.65   18.10
   8   0   2  573.44   16.20
  -8   0   2  568.14   17.10
   8   0  -2  558.74   17.00
   8   0   2  567.34   16.60
   8   0  -2  583.14   17.20
   8   0   2  574.44   17.90
  -8   0   2  600.14   18.10
  -8   0  -2  600.44   16.50
  10   0  -2    1.50    1.80
  10   0   2    5.60    1.60
 -10   0   2    4.80    1.70
  10   0   2    7.40    2.70
  10   0   2    3.60    1.60
 -10   0  -2   13.50    2.10
  10   0  -2    9.30    2.30
  10   0  -2    3.90    2.70
 -12   0  -2  370.46   13.30
  12   0   2  388.26   12.30
  12   0   2  366.06   14.50
  12   0  -2  398.86   13.40
 -12   0   2  344.67   13.30
  12   0  -2  386.16   15.00
  12   0   2  359.96   12.30
  14   0   2    1.40    1.80
 -14   0   2    0.10    2.20
  14   0  -2    1.80    2.20
  14   0  -2    0.00    3.30
 -14   0  -2    4.30    2.40
  14   0   2   -0.40    3.10
  16   0   2  633.44   23.60
  16   0  -2  599.54   23.60
 -16   0  -2  632.24   21.50
  16   0  -2  609.04   20.60
 -16   0   2  667.03   22.00
  16   0   2  616.24   19.50
  18   0   2   -1.60    5.00
  18   0  -2   -0.90    2.70
 -18   0   2    4.30    3.40
  18   0  -2   -0.60    4.80
 -18   0  -2   -0.30    3.10
  20   0   2    9.70    6.10
 -20   0   2    6.30    4.10
 -20   0  -2    8.20    4.20
  20   0  -2    9.50    5.90
  -1   1   2  761.92   19.30
   1   1  -2  724.63   19.50
   1   1  -2  748.33   19.30
  -1  -1  -2  771.12   19.30
   1  -1   2  768.22   18.90
   1   1  -2  745.03   19.30
  -1  -1  -2  767.52   19.30
  -1   1   2  748.73   19.50
   1  -1   2  719.53   19.10
   1  -1  -2  711.83   19.40
   1   1   2  753.92   19.30
  -1  -1   2  711.43   19.20
  -1   1  -2  743.73   19.10
  -1  -1   2  751.32   19.30
  -1  -1   2  734.23   19.50
   1  -1  -2  732.13   19.30
  -1   1  -2  733.33   18.90
   1   1   2  733.43   19.30
   3   1  -2   83.29    3.50
   3   1  -2   79.19    3.30
  -3   1   2   83.29    3.20
  -3  -1  -2   85.29    3.30
   3  -1   2   85.19    2.50
   3   1  -2   89.99    3.60
  -3  -1  -2   80.59    3.40
   3  -1   2   78.79    3.40
  -3   1   2   86.59    3.40
  -3   1   2   78.39    3.60
   3   1  -2   77.79    3.50
  -3   1  -2   87.79    2.80
   3  -1  -2   86.19    3.40
  -3  -1   2   85.79    3.40
   3  -1  -2   82.29    3.20
   3   1   2   78.89    3.20
  -3  -1   2   82.59    3.50
   3   1   2   78.89    3.40
  -3   1  -2   77.99    3.20
   3   1   2   79.69    3.00
  -3  -1   2   82.49    3.30
  -3  -1   2   77.39    3.40
   5   1  -2 3366.06   87.29
   5  -1   2 3376.86   87.49
  -5   1   2 3500.55   87.09
  -5  -1  -2 3251.87   87.29
   5  -1   2 3475.95   86.69
   5   1  -2 3458.55   87.39
  -5  -1  -2 3487.65   87.09
  -5  -1  -2 3562.84   87.49
  -5   1   2 3206.38   87.59
   5   1  -2 3376.36   86.99
  -5   1   2 3397.26   86.99
   5  -1   2 3626.54   86.69
   5   1  -2 3294.57   87.59
  -5   1   2 3314.87   86.89
  -5  -1   2 3242.08   88.09
  -5  -1   2 3530.65   87.39
  -5  -1   2 3404.66   87.19
   5   1   2 3351.46   87.39
   5  -1  -2 3508.45   88.09
  -5   1  -2 3253.77   87.29
   5   1   2 3301.07   87.69
   5  -1  -2 3190.48   87.79
   5  -1  -2 3376.56   86.69
  -5   1  -2 3659.43   87.19
   5   1   2 3420.16   87.49
  -5   1  -2 3772.52   87.29
  -5  -1   2 3311.07   87.49
   7  -1   2   53.49    2.90
  -7  -1  -2   51.89    3.20
   7   1  -2   50.89    3.60
  -7   1   2   53.39    3.30
   7  -1   2   54.59    2.70
   7  -1   2   51.09    4.00
   7   1  -2   53.79    4.20
  -7   1   2   54.39    3.50
   7   1  -2   53.19    3.80
   7   1   2   50.69    3.50
  -7   1  -2   57.39    2.80
   7  -1  -2   50.09    3.40
  -7  -1   2   51.69    3.40
   7   1   2   51.39    3.90
   7   1   2   52.19    3.10
  -7  -1   2   56.59    3.70
   7  -1  -2   46.80    4.20
   9  -1   2  244.48   10.10
   9  -1   2  242.08    8.20
   9   1  -2  264.27    9.40
   9   1  -2  240.48   10.20
  -9  -1  -2  260.17    8.80
  -9   1   2  238.98    9.10
   9   1  -2  236.58    9.20
   9  -1   2  257.27    8.10
   9   1   2  253.17   10.10
   9  -1  -2  231.48   10.10
   9  -1  -2  263.87    9.20
  -9   1  -2  252.77    8.20
  -9  -1   2  238.48    9.20
   9   1   2  245.18    8.50
   9   1   2  252.67    9.00
 -11  -1  -2  231.28   10.10
  11   1  -2  247.98   10.20
  11  -1   2  251.97   11.10
  11   1  -2  259.57   10.20
  11   1  -2  260.97   11.50
  11  -1   2  257.67    8.90
 -11   1   2  252.87   10.20
  11   1   2  261.87    9.40
  11   1   2  248.98    9.80
 -11   1  -2  265.27    9.90
  11   1   2  249.38   11.20
 -11   1  -2  280.47    9.20
 -11  -1   2  273.07   10.40
  11  -1  -2  250.97    9.90
  11  -1  -2  259.87   11.70
  13   1  -2  474.95   16.20
  13   1  -2  482.25   16.30
  13   1  -2  457.75   17.70
  13  -1   2  474.55   18.10
 -13   1   2  457.45   16.20
 -13  -1  -2  486.95   16.50
  13  -1   2  469.35   14.80
  13   1   2  476.95   17.80
  13  -1  -2  479.55   16.00
  13  -1  -2  456.75   17.90
  13   1   2  466.35   15.50
 -13  -1   2  470.35   16.60
 -13   1  -2  510.15   16.30
  13   1   2  493.65   15.40
  15   1  -2  425.16   15.50
 -15  -1  -2  415.36   15.70
 -15   1   2  410.76   15.70
  15   1  -2  415.46   17.40
  15  -1   2  427.56   13.90
  15  -1   2  386.16   17.30
  15   1   2  422.26   14.60
  15  -1  -2  432.36   15.20
  15   1   2  429.26   17.30
 -15   1  -2  410.16   15.40
  15  -1  -2  398.66   17.40
 -15  -1   2  425.26   16.10
  15   1   2  425.86   14.40
  17   1  -2  326.17   13.40
 -17  -1  -2  325.77   14.20
  17   1  -2  312.47   15.80
 -17   1   2  281.27   13.80
  17  -1   2  303.27   16.20
 -17  -1   2  311.97   14.30
 -17   1  -2  321.67   13.90
  17   1   2  295.07   15.30
  17  -1  -2  300.37   15.90
  17  -1  -2  316.17   12.90
 -19  -1  -2   22.80    4.60
 -19   1   2   19.90    4.40
  19  -1   2   22.40    6.10
  19   1  -2   26.20    6.60
 -19  -1   2   25.20    5.00
 -19   1  -2   23.30    4.60
  19  -1  -2   31.30    6.90
  19   1   2   37.90    7.00
  21   1  -2   12.80    6.70
  21  -1   2   17.40    6.80
 -21  -1  -2    7.50    4.80
 -21   1   2   10.40    5.00
  21   1   2    6.20    6.20
 -21  -1   2    3.70    4.40
  21  -1  -2   11.20    7.10
 -21   1  -2   17.30    4.90
   0   2   2  546.25   14.00
   0   2  -2  490.15   14.00
   0  -2   2  517.35   14.10
   0   2  -2  522.15   13.40
   0  -2  -2  520.45   13.90
   0   2  -2  553.04   13.40
  -2  -2  -2  416.56   11.40
  -2   2   2  395.56   11.50
   2   2  -2  421.46   11.80
  -2   2   2  432.46   11.30
   2  -2   2  411.96   11.30
   2   2  -2  407.06   11.50
   2   2  -2  427.76   11.40
  -2  -2  -2  420.36   11.50
   2   2  -2  412.56   11.40
   2  -2  -2  415.96   11.20
  -2   2  -2  409.46   10.80
  -2   2  -2  416.46   11.20
   2  -2  -2  403.46   11.60
  -2  -2   2  428.86   11.80
  -2  -2   2  412.96   11.30
  -2  -2   2  410.96   11.40
   2   2   2  411.46   11.40
   2   2   2  409.56   11.40
  -2  -2   2  403.56   11.40
   4   2  -2  726.13   20.00
  -4   2   2  744.73   19.50
  -4  -2  -2  744.73   19.60
   4   2  -2  692.03   19.70
   4  -2   2  710.93   19.70
  -4  -2  -2  745.53   19.70
   4   2  -2  701.03   19.50
   4  -2   2  726.13   18.40
  -4   2   2  679.73   20.00
  -4   2   2  749.13   19.30
   4   2  -2  711.53   19.80
   4   2   2  689.13   19.50
  -4  -2   2  698.23   19.50
  -4   2  -2  717.03   18.60
  -4   2  -2  719.63   19.60
   4  -2  -2  674.33   19.00
  -4   2  -2  744.93   18.40
  -4  -2   2  697.03   19.70
   4  -2  -2  719.23   19.60
   4   2   2  711.53   19.60
   4   2   2  711.33   19.40
  -4  -2   2  703.83   19.60
  -4  -2   2  728.93   19.90
   6   2  -2  120.59    5.70
  -6  -2  -2  131.49    5.20
  -6   2   2  130.79    5.10
  -6   2   2  129.69    5.20
   6   2  -2  129.49    5.70
  -6   2   2  133.09    5.70
   6  -2   2  130.59    4.20
   6  -2   2  124.89    5.70
   6   2  -2  131.99    5.70
   6  -2  -2  125.69    6.20
   6   2   2  129.59    5.40
  -6  -2   2  134.19    5.60
  -6  -2   2  121.59    5.30
   6  -2  -2  121.79    5.20
  -6   2  -2  132.39    4.80
   6   2   2  124.79    5.10
   6  -2  -2  115.29    4.70
  -6   2  -2  136.09    4.20
   6   2   2  130.39    5.70
  -8   2   2    4.90    1.40
   8   2  -2    4.40    1.50
   8   2  -2    3.30    2.20
   8   2  -2    2.00    1.60
  -8  -2  -2    4.70    1.50
  -8   2   2    1.90    1.30
   8  -2   2    3.20    2.20
   8  -2   2    2.70    1.00
   8  -2  -2    3.60    1.50
  -8  -2   2    3.00    1.30
   8   2   2    2.50    1.40
   8  -2  -2    3.20    2.40
  -8   2  -2    5.10    1.10
   8   2   2    4.80    2.00
   8   2   2    4.90    1.50
  10   2  -2  486.35   16.90
 -10   2   2  493.75   15.80
  10   2  -2  507.15   16.30
 -10  -2  -2  493.35   15.90
  10   2  -2  525.95   16.40
  10  -2   2  503.65   14.50
  10  -2   2  474.15   16.90
 -10   2  -2  526.25   14.70
  10   2   2  515.95   15.50
  10   2   2  485.55   15.70
  10  -2  -2  478.55   17.30
  10  -2  -2  498.75   15.60
  10   2   2  485.55   16.80
  12   2  -2  168.58    8.20
 -12  -2  -2  170.28    8.30
 -12   2   2  167.78    8.10
  12   2  -2  164.78    9.30
  12  -2   2  164.98    9.30
  12  -2   2  174.68    6.70
  12   2  -2  173.08    8.40
  12  -2  -2  166.98    9.60
 -12  -2   2  152.08    8.20
  12   2   2  157.58    7.40
  12   2   2  167.68    7.90
 -12   2  -2  179.28    6.90
 -12   2  -2  181.58    7.90
  12   2   2  143.79    9.10
  12  -2  -2  158.98    7.60
  14   2  -2   -1.80    3.10
  14   2  -2    0.30    2.30
  14  -2   2   -4.30    2.90
 -14  -2  -2   -0.60    2.20
 -14   2   2   -0.90    2.00
  14  -2   2   -0.90    1.60
  14   2  -2   -0.70    2.10
  14   2   2    2.70    2.00
  14   2   2    2.30    3.10
  14   2   2    0.90    1.90
 -14   2  -2    1.00    1.90
 -14  -2   2   -1.20    2.10
  14  -2  -2   -0.90    1.90
  14  -2  -2   -2.80    3.20
  16   2  -2  237.78   11.50
  16   2  -2  250.57   13.50
 -16   2   2  230.98   11.70
  16   2  -2  238.78   11.60
 -16  -2  -2  248.68   12.10
  16  -2   2  240.88   13.40
  16   2   2  246.98   10.90
  16  -2  -2  250.77   14.70
 -16   2  -2  230.68   11.40
 -16  -2   2  243.98   12.20
  16   2   2  245.68   13.10
  16  -2  -2  233.58   10.70
  16   2   2  225.98   10.30
  18   2  -2    3.10    3.10
 -18   2   2    2.80    3.20
  18   2  -2    2.30    4.80
  18  -2   2   11.70    5.60
 -18  -2  -2    2.90    3.50
  18   2   2   -3.20    4.20
  18  -2  -2   -0.40    5.00
 -18  -2   2    1.50    3.40
 -18   2  -2    1.80    3.00
  20  -2   2   19.00    6.30
  20   2  -2   24.90    6.60
 -20  -2  -2   17.10    4.80
 -20   2   2   10.70    4.30
  20  -2  -2   13.50    6.20
 -20   2  -2   14.50    4.40
  20   2   2    4.80    6.10
 -20  -2   2   14.00    4.50
  -1  -3  -2   24.70    1.70
   1   3  -2   21.50    1.10
   1  -3   2   20.70    1.10
  -1  -3  -2   22.30    1.50
  -1   3   2   24.70    1.60
   1   3  -2   23.80    1.50
   1   3  -2   23.30    1.50
   1   3  -2   25.00    2.10
  -1  -3   2   22.10    1.30
   1  -3  -2   24.30    1.50
   1   3   2   21.40    1.70
   1   3   2   23.00    1.70
  -1  -3   2   21.40    1.30
  -1  -3   2   20.70    1.00
  -1   3  -2   22.10    1.10
  -1   3  -2   19.80    1.50
  -1  -3   2   23.80    2.10
  -3  -3  -2  169.28    5.80
  -3   3   2  175.08    5.60
   3   3  -2  183.38    6.00
   3  -3   2  180.68    5.90
   3   3  -2  172.78    6.00
  -3   3   2  180.38    6.00
  -3  -3  -2  179.48    6.00
   3   3  -2  170.48    5.70
   3   3  -2  171.48    6.30
   3  -3  -2  183.78    6.10
  -3  -3   2  183.58    6.00
   3  -3  -2  179.48    5.40
  -3   3  -2  182.18    5.70
   3   3   2  169.08    5.80
  -3  -3   2  177.28    5.90
   3   3   2  178.68    6.00
  -3  -3   2  169.78    5.70
  -3  -3   2  169.18    6.30
  -5   3   2 1543.15   40.90
  -5   3   2 1570.94   41.10
   5  -3   2 1576.04   41.60
  -5   3   2 1593.14   42.10
   5   3  -2 1559.74   41.50
   5   3  -2 1560.24   41.60
  -5  -3  -2 1548.15   41.40
   5   3  -2 1532.75   41.80
  -5  -3   2 1661.63   42.00
  -5  -3   2 1535.35   41.40
   5  -3  -2 1627.24   41.40
  -5   3  -2 1614.74   41.50
   5   3   2 1594.64   41.50
   5  -3  -2 1524.25   40.40
   5   3   2 1549.84   41.40
   5   3   2 1532.25   41.40
  -5   3  -2 1625.94   40.10
  -5  -3   2 1520.75   41.30
   7   3  -2   59.39    4.30
  -7  -3  -2   69.69    4.00
   7   3  -2   63.79    4.40
   7  -3   2   69.69    4.70
  -7   3   2   58.69    3.70
   7   3  -2   63.89    4.40
  -7   3   2   67.19    3.70
   7  -3   2   64.09    2.90
   7  -3  -2   65.49    3.80
   7   3   2   65.59    4.40
  -7   3  -2   68.79    3.30
   7   3   2   65.19    4.20
  -7  -3   2   69.29    4.10
   7   3   2   59.79    3.90
  -7   3  -2   66.79    2.80
   7  -3  -2   68.19    5.00
  -9   3   2   62.99    4.30
   9  -3   2   70.59    5.20
   9   3  -2   71.09    5.10
   9   3  -2   64.29    5.40
   9  -3   2   66.89    3.30
   9   3  -2   65.39    4.90
   9   3   2   68.89    5.00
   9  -3  -2   61.49    5.50
  -9  -3   2   68.89    4.70
  -9   3  -2   69.19    3.30
   9   3   2   66.79    4.80
   9   3   2   62.99    4.40
   9  -3  -2   67.39    4.40
  11   3  -2    5.70    2.20
 -11   3   2    0.30    1.80
  11  -3   2    4.30    1.50
  11  -3   2    4.80    2.90
  11   3  -2    0.40    3.00
 -11  -3  -2    2.80    2.00
  11   3  -2    3.70    2.40
 -11   3  -2    4.60    1.40
  11   3   2    3.30    2.90
 -11  -3   2    2.50    2.00
  11  -3  -2    1.70    2.00
  11  -3  -2    3.10    3.10
 -11   3  -2    3.30    1.70
  11   3   2   -2.10    1.80
  11   3   2    0.70    2.00
 -13  -3  -2  155.28    8.60
 -13   3   2  163.68    8.40
  13   3  -2  166.78    8.70
  13   3  -2  159.88    8.80
  13  -3   2  177.58    6.90
  13   3  -2  174.18   10.20
  13  -3   2  183.98   10.10
 -13  -3   2  168.28    8.80
  13   3   2  173.68    9.60
  13  -3  -2  177.28    8.10
  13   3   2  164.18    8.40
  13  -3  -2  160.48   10.50
 -13   3  -2  174.88    7.00
 -13   3  -2  178.78    8.10
  13   3   2  164.18    8.00
  15   3  -2  164.68   10.50
  15  -3   2  158.18    7.10
  15  -3   2  151.88   11.10
  15   3  -2  162.08    9.30
 -15   3   2  156.38    9.00
 -15  -3  -2  156.68    9.40
  15   3  -2  171.28    9.50
  15  -3  -2  163.08    8.40
  15  -3  -2  169.98   11.20
  15   3   2  142.59   10.50
 -15   3  -2  160.48    8.80
  15   3   2  157.88    8.80
 -15  -3   2  159.88    9.50
  15   3   2  160.88    8.40
  17   3  -2  110.09    8.90
  17   3  -2  122.19    8.50
  17  -3   2  125.79   10.50
  17   3  -2  107.29   10.10
 -17   3   2  117.69    9.00
 -17  -3  -2  140.49    9.70
  17   3   2  111.09    7.50
  17   3   2  111.69    9.90
 -17  -3   2  100.19    9.00
  17  -3  -2  125.49   11.10
  17  -3  -2  119.69    7.90
 -17   3  -2  102.69    8.40
  17   3   2   97.89    8.00
 -19   3   2    3.30    3.60
  19   3  -2    2.00    5.00
  19   3  -2   10.30    3.90
  19  -3   2   14.40    5.60
 -19  -3  -2    6.30    3.80
 -19   3  -2    7.40    3.40
 -19  -3   2    6.80    3.90
  19  -3  -2    0.90    5.20
  19   3   2    1.50    2.80
  19   3   2    8.10    5.10
 -21  -3  -2    3.00    4.30
  21  -3   2    7.80    6.30
  21   3  -2    0.90    6.40
 -21   3   2   -2.70    3.90
  21   3   2   -2.40    6.30
 -21  -3   2    1.40    4.10
 -21   3  -2    3.10    4.00
   0   4   2   58.69    2.60
   0  -4   2   55.89    2.90
   0   4  -2   55.59    1.90
   0   4  -2   59.09    3.00
   0  -4  -2   61.49    2.60
   0   4  -2   56.09    1.90
  -2  -4  -2  824.92   22.20
  -2  -4  -2  821.92   22.30
   2   4  -2  838.82   22.20
   2  -4   2  833.52   21.90
  -2   4   2  852.91   22.00
   2   4  -2  819.22   23.00
   2   4  -2  861.81   22.20
   2   4  -2  835.72   21.80
  -2  -4   2  795.72   21.70
  -2  -4   2  813.82   23.00
   2  -4  -2  823.42   21.80
  -2  -4   2  846.92   22.10
   2   4   2  849.52   22.20
   2   4   2  855.91   22.40
  -2  -4   2  857.91   22.10
  -2   4  -2  835.02   21.80
  -4  -4  -2  442.76   13.20
   4   4  -2  465.25   13.10
  -4  -4  -2  458.05   13.20
   4   4  -2  440.76   13.40
  -4   4   2  472.25   12.70
   4   4  -2  447.36   13.20
   4   4  -2  442.16   13.80
   4  -4   2  446.76   13.20
  -4   4   2  463.55   13.20
  -4   4   2  449.86   13.80
   4   4   2  468.05   13.60
   4  -4  -2  449.16   12.20
  -4  -4   2  440.96   12.90
  -4  -4   2  432.36   13.00
  -4   4  -2  457.65   13.00
  -4  -4   2  439.06   13.10
   4   4   2  446.96   13.10
  -4  -4   2  457.55   13.90
   4   4   2  441.46   13.30
   6   4  -2  637.34   18.50
  -6   4   2  653.83   17.80
   6  -4   2  627.84   18.80
   6   4  -2  659.63   19.20
  -6   4   2  645.74   18.10
   6   4  -2  600.84   18.60
   6  -4  -2  622.44   18.20
   6   4   2  629.74   18.50
  -6   4  -2  650.13   17.00
   6   4   2  643.54   18.70
   6   4   2  632.54   18.50
  -6  -4   2  625.64   18.40
   8   4  -2   56.69    4.60
   8   4  -2   45.60    4.40
   8   4  -2   47.40    4.20
   8  -4   2   54.59    4.50
  -8   4   2   52.89    3.40
  -8   4   2   52.89    3.60
  -8  -4   2   56.19    4.10
   8   4   2   49.00    4.20
  -8   4  -2   54.19    2.70
  -8   4  -2   54.89    3.30
   8   4   2   47.00    4.20
   8  -4  -2   51.89    4.90
   8   4   2   47.30    4.00
   8  -4  -2   56.89    3.90
  10   4  -2   22.20    3.80
  10  -4   2   22.40    3.70
  10  -4   2   22.30    2.50
 -10   4   2   17.90    2.50
  10   4  -2   19.70    3.00
  10   4  -2   22.00    3.20
 -10  -4  -2   18.90    2.70
  10   4   2   20.30    3.70
  10   4   2   19.20    2.90
  10  -4  -2   17.10    3.80
 -10   4  -2   24.90    2.40
 -10   4  -2   23.90    3.00
 -10  -4   2   17.40    2.60
  10  -4  -2   19.70    2.80
  10   4   2   19.60    3.10
  12   4  -2   46.50    5.70
  12  -4   2   41.20    3.40
  12   4  -2   43.00    5.50
  12  -4   2   43.50    5.80
 -12  -4  -2   39.30    5.10
  12   4  -2   39.70    5.10
 -12   4   2   35.60    4.60
 -12   4  -2   43.80    4.30
  12  -4  -2   42.40    4.50
 -12  -4   2   38.70    5.00
 -12   4  -2   46.70    3.30
  12   4   2   30.90    4.40
  12  -4  -2   32.60    5.00
  12   4   2   32.20    4.70
  12   4   2   36.70    5.10
  14   4  -2   23.40    4.10
 -14  -4  -2   23.40    3.70
  14   4  -2   21.40    3.70
 -14   4   2   21.60    3.50
  14  -4   2   29.80    5.50
  14   4  -2   19.40    4.50
  14  -4   2   24.90    3.20
  14  -4  -2   25.00    3.40
  14   4   2   20.20    3.50
  14  -4  -2   23.40    5.00
 -14  -4   2   19.70    3.50
  14   4   2   23.10    3.40
  14   4   2   29.10    4.80
 -14   4  -2   24.30    3.30
  16   4  -2  456.55   17.50
  16  -4   2  433.16   19.50
  16   4  -2  453.75   19.00
 -16  -4  -2  455.65   17.80
 -16   4   2  470.45   17.30
  16   4  -2  448.66   17.60
  16   4   2  461.55   16.70
 -16   4  -2  489.25   17.00
  16  -4  -2  464.85   16.30
  16  -4  -2  487.25   20.20
  16   4   2  480.75   17.40
  16   4   2  433.56   18.90
 -16  -4   2  439.06   17.70
  18   4  -2   16.00    5.50
  18   4  -2    9.10    4.10
 -18  -4  -2   12.90    4.10
  18   4  -2    9.40    3.70
 -18   4   2   11.80    4.00
  18  -4   2   10.80    5.30
 -18  -4   2   16.90    4.30
  18  -4  -2   23.40    6.30
  18   4   2   11.90    3.50
  18   4   2   12.20    5.20
 -18   4  -2   10.60    3.50
 -20  -4  -2    2.60    3.90
 -20   4   2   -3.40    3.30
  20   4  -2    2.30    5.20
  20  -4   2   -3.90    5.10
 -20  -4   2    3.20    3.80
  20   4   2   -3.40    2.90
 -20   4  -2    0.50    3.30
  20   4   2   -0.80    5.00
  -1  -5  -2 1736.13   44.50
  -1  -5  -2 1691.43   44.50
   1   5  -2 1746.33   44.20
   1   5  -2 1704.13   43.60
   1   5  -2 1747.63   44.20
   1   5  -2 1687.13   45.30
  -1   5   2 1784.32   44.40
  -1   5  -2 1706.23   43.70
   1  -5  -2 1758.42   44.20
  -1  -5   2 1671.83   43.60
  -1  -5   2 1721.93   43.90
  -1   5  -2 1625.14   44.80
   1   5   2 1737.23   44.40
   1   5   2 1827.62   44.70
  -1  -5   2 1765.52   43.90
  -1  -5   2 1686.83   45.40
  -3  -5  -2  247.38    7.90
   3   5  -2  248.08    7.40
   3   5  -2  242.18    7.90
  -3  -5  -2  242.88    7.60
   3   5  -2  244.18    7.80
   3  -5   2  232.08    7.60
   3   5  -2  236.18    8.60
  -3   5   2  240.58    7.30
   3  -5  -2  236.98    6.80
  -3  -5   2  230.08    7.20
  -3   5  -2  240.78    7.40
  -3  -5   2  245.18    7.70
  -3  -5   2  232.78    8.60
  -3  -5   2  242.68    7.70
   3   5   2  250.07    8.10
   3   5   2  230.08    7.60
  -5   5   2  887.21   22.80
  -5   5   2  837.42   22.10
  -5  -5  -2  833.12   23.60
   5   5  -2  799.42   23.60
   5   5  -2  799.72   22.60
   5  -5   2  838.92   23.00
   5   5  -2  829.22   23.10
  -5   5  -2  814.62   22.70
   5   5   2  786.72   22.90
  -5  -5   2  801.12   22.70
  -5  -5   2  789.52   22.40
   5   5   2  819.72   23.30
   5   5   2  793.92   22.70
   5  -5  -2  794.42   21.20
  -5   5  -2  825.92   21.80
   7   5  -2  477.35   16.10
  -7   5   2  527.25   14.90
   7  -5   2  509.95   16.00
   7   5  -2  528.35   15.90
  -7   5   2  515.35   15.10
   7   5  -2  513.55   16.00
   7   5   2  506.15   16.00
   7   5   2  499.35   15.80
  -7  -5   2  489.45   15.50
  -7   5  -2  505.05   14.00
   7   5   2  513.75   15.80
   7  -5  -2  506.25   15.40
   9   5  -2   88.39    6.00
   9   5  -2   83.59    6.00
   9  -5   2   82.79    6.20
  -9  -5  -2   93.39    5.50
   9   5  -2   79.09    5.90
  -9   5   2   85.19    4.80
  -9  -5   2   84.59    5.40
  -9   5  -2   92.29    3.80
   9  -5  -2   89.89    5.10
   9   5   2   78.69    5.50
   9   5   2   79.89    5.60
   9   5   2   82.99    5.50
  11   5  -2 1064.69   32.00
  11   5  -2 1039.20   31.90
 -11  -5  -2 1089.19   31.40
  11   5  -2 1056.19   31.90
  11  -5   2 1096.39   32.60
 -11   5   2 1098.49   30.70
 -11   5  -2 1111.99   30.10
  11   5   2 1083.99   31.40
  11  -5  -2 1125.69   30.70
 -11   5  -2 1103.19   29.20
  11   5   2 1061.49   31.50
  11   5   2 1088.19   32.00
  11  -5  -2 1036.30   32.90
 -13   5   2   22.40    3.20
  13  -5   2   24.00    4.70
  13   5  -2   26.90    4.60
  13   5  -2   18.00    3.80
  13   5  -2   14.10    3.30
 -13  -5  -2   20.20    3.40
  13   5   2   21.80    3.50
  13   5   2   26.90    3.80
 -13  -5   2   15.80    3.00
 -13   5  -2   25.60    3.00
  13  -5  -2   21.40    3.20
 -13   5  -2   14.60    2.60
  13  -5  -2   22.00    4.90
  13   5   2   18.20    4.40
 -15   5   2  108.99    7.50
  15   5  -2   98.09    8.40
 -15  -5  -2   98.19    8.30
  15   5  -2  104.19    9.60
  15  -5   2  100.29    9.10
  15   5  -2  108.69    8.50
 -15   5  -2   96.79    6.90
  15   5   2   96.19    7.40
  15   5   2   91.99    8.30
  15   5   2   95.79    8.00
 -15  -5   2   89.59    8.00
  15  -5  -2   95.69    9.50
  15  -5  -2   88.29    6.80
 -17   5   2  229.48   11.80
  17  -5   2  253.27   15.00
 -17  -5  -2  222.48   12.50
  17   5  -2  231.68   12.50
  17   5  -2  237.18   13.40
  17   5  -2  229.58   12.40
  17   5   2  228.38   12.00
  17   5   2  228.58   13.90
 -17   5  -2  238.48   11.40
  17   5   2  236.38   11.30
 -17  -5   2  240.58   12.80
  19  -5   2    4.80    6.20
 -19  -5  -2   12.90    4.50
  19   5  -2   11.70    5.60
 -19   5   2   11.20    4.30
  19   5  -2   13.80    4.30
  19   5  -2    9.60    4.50
 -19   5  -2    9.30    3.80
  19   5   2   14.50    4.00
  19   5   2   11.20    6.00
 -19  -5   2   15.00    4.80
 -21  -5  -2  240.88   14.70
 -21   5   2  216.08   13.30
  21  -5   2  208.88   16.80
  21   5  -2  179.88   15.40
 -21   5  -2  201.58   12.80
  21   5   2  216.78   14.80
 -21  -5   2  203.68   14.30
   0   6  -2 2336.67   63.59
   0   6   2 2471.55   62.79
   0   6  -2 2480.65   62.19
   0  -6  -2 2465.35   62.69
   0   6  -2 2553.84   62.09
   0   6   2 2456.45   62.79
   0   6  -2 2407.56   61.79
  -2   6   2  849.32   21.90
  -2  -6  -2  813.72   22.20
   2   6  -2  835.22   22.30
  -2  -6  -2  843.42   22.40
   2   6  -2  818.02   21.50
   2   6  -2  805.22   23.30
   2   6  -2  853.31   22.20
   2   6   2  820.22   22.20
  -2  -6   2  798.72   23.40
  -2  -6   2  803.32   21.40
   2  -6  -2  827.92   21.50
  -2  -6   2  804.42   21.90
  -2   6  -2  824.52   21.70
   2   6   2  820.92   22.50
  -2  -6   2  837.42   22.00
  -4   6   2 1966.30   48.40
   4   6  -2 1901.81   48.10
   4   6  -2 1787.12   47.30
  -4  -6  -2 1779.02   47.60
  -4   6   2 1819.82   47.10
   4   6  -2 1866.71   49.10
   4  -6   2 1806.82   47.80
  -4  -6   2 1790.72   47.70
   4  -6  -2 1769.42   46.20
   4   6   2 1822.72   47.70
   4   6   2 1841.82   48.20
   4   6   2 1775.52   48.60
  -4  -6   2 1801.92   47.30
  -4  -6   2 1829.32   47.80
  -4   6  -2 1836.12   47.60
   6   6  -2 1690.63   45.90
   6   6  -2 1692.73   45.30
  -6   6   2 1730.23   44.70
   6   6  -2 1693.83   44.70
  -6   6   2 1737.93   44.00
   6  -6   2 1615.64   45.00
   6   6   2 1644.34   44.70
   6   6   2 1701.63   45.60
  -6   6  -2 1684.33   43.70
   6   6   2 1705.03   45.20
  -6  -6   2 1597.04   44.70
   8   6  -2   68.99    4.90
   8   6  -2   60.99    5.60
   8   6  -2   56.69    5.20
  -8  -6  -2   81.19    5.00
   8  -6   2   63.59    5.50
  -8   6   2   78.39    4.20
   8   6   2   76.39    5.40
  -8  -6   2   68.09    4.90
   8   6   2   68.49    4.80
   8   6   2   81.59    5.40
  -8   6  -2   81.69    3.50
 -10   6   2 1462.45   39.40
  10   6  -2 1441.06   40.80
  10  -6   2 1453.25   41.40
 -10  -6  -2 1407.96   40.40
  10   6  -2 1463.45   41.10
  10   6  -2 1500.55   41.40
  10   6   2 1441.26   40.70
  10   6   2 1416.46   40.70
 -10   6  -2 1438.56   38.20
 -10   6  -2 1491.25   38.70
  10   6   2 1466.95   40.70
  10  -6  -2 1436.86   39.70
 -10  -6   2 1444.56   40.50
  12   6  -2  631.54   21.20
  12   6  -2  624.24   21.10
  12   6  -2  602.84   20.90
 -12  -6  -2  646.34   20.60
 -12   6   2  627.74   19.40
  12  -6   2  611.44   21.40
  12   6   2  628.54   20.40
  12   6   2  610.34   20.60
 -12  -6   2  641.14   20.60
 -12   6  -2  622.94   17.90
 -12   6  -2  640.44   18.90
  12   6   2  607.64   20.80
  12  -6  -2  628.44   19.50
 -14  -6  -2   19.10    3.50
  14   6  -2   10.50    3.30
  14  -6   2   13.20    4.30
  14   6  -2    5.00    4.10
  14   6  -2   11.20    3.60
 -14   6   2   15.90    3.10
 -14  -6   2   11.60    3.20
 -14   6  -2   11.90    2.70
  14   6   2   13.20    3.30
  14   6   2   11.90    4.10
  14   6   2    8.60    3.10
  14  -6  -2   12.60    3.00
  16  -6   2  905.41   31.30
  16   6  -2  947.41   30.70
  16   6  -2  890.61   29.60
 -16   6   2  905.31   28.40
 -16  -6  -2  934.11   29.70
  16   6  -2  902.91   29.90
  16   6   2  880.11   29.20
  16   6   2  917.91   29.00
 -16   6  -2  909.41   27.90
 -16  -6   2  945.41   29.80
  16  -6  -2  927.81   27.80
  16   6   2  926.11   30.30
  18   6  -2  111.89   10.60
 -18   6   2  124.79    9.40
 -18  -6  -2  130.19   10.40
  18   6  -2  111.49   10.20
  18  -6   2  114.99   12.40
  18   6  -2  108.09    9.30
  18   6   2  112.29    8.70
 -18   6  -2  111.89    8.70
 -18  -6   2  110.99   10.20
  18   6   2  116.99   10.50
  18   6   2  133.99    9.90
  20  -6   2   81.39   11.00
  20   6  -2   77.89   10.30
 -20  -6  -2   69.99   10.00
  20   6  -2   42.60    5.90
 -20   6   2   63.19    8.70
  20   6   2   85.19   10.30
 -20   6  -2   63.69    8.40
 -20  -6   2   78.89   10.00
  20   6   2   60.49    8.30
   1   7  -2   48.80    2.60
   1   7  -2   45.20    3.70
   1   7  -2   39.00    1.80
   1   7  -2   48.00    2.70
  -1   7   2   39.40    2.90
  -1  -7  -2   42.80    2.80
  -1  -7   2   47.60    2.10
  -1  -7   2   46.10    2.10
   1   7   2   44.90    3.10
   1  -7  -2   38.10    2.40
   1   7   2   46.90    2.80
   3   7  -2    2.00    1.20
  -3  -7  -2   -0.20    1.20
  -3   7   2    0.30    0.80
   3   7  -2    1.00    1.00
   3   7  -2    1.70    1.70
  -3  -7   2    1.20    1.00
  -3  -7   2    1.40    1.00
  -3   7  -2    1.40    1.00
   3   7   2    0.50    1.30
   3   7   2    0.80    1.30
  -3  -7   2    1.90    1.00
   5   7  -2  274.17    8.90
   5  -7   2  262.57    9.50
  -5   7   2  285.87    8.50
   5   7  -2  275.77   10.30
   5   7  -2  269.17    9.80
   5   7   2  258.17   10.20
   5   7   2  261.67    9.70
  -5   7  -2  279.17    9.20
  -5  -7   2  271.47    9.30
  -5  -7   2  276.17    8.90
   5   7   2  260.47    9.00
   7  -7   2   11.50    2.70
  -7  -7  -2   18.00    2.40
   7   7  -2    9.70    2.50
  -7   7   2   16.80    2.40
   7   7  -2   10.00    2.20
   7   7  -2   13.70    2.50
   7   7   2   12.70    2.60
  -7  -7   2   28.20    3.40
   7   7   2   11.10    2.40
  -7   7  -2   13.50    1.80
   7   7   2   20.90    2.90
   9  -7   2   39.70    5.30
   9   7  -2   39.70    5.00
   9   7  -2   46.60    5.50
   9   7  -2   47.40    4.60
  -9   7   2   47.90    3.80
  -9  -7  -2   43.10    4.80
   9   7   2   49.20    5.10
  -9   7  -2   41.00    3.00
   9   7   2   35.70    5.10
  -9   7  -2   42.80    3.00
   9   7   2   40.10    4.40
  -9  -7   2   44.00    4.50
  11   7  -2   -3.00    2.80
  11   7  -2   -0.90    3.00
 -11   7   2    3.20    1.80
  11  -7   2   -4.80    2.90
 -11  -7  -2   -1.20    2.20
  11   7  -2   -4.00    2.60
  11   7   2    0.80    2.50
 -11  -7   2    0.20    2.10
 -11   7  -2    1.40    1.60
 -11   7  -2    3.50    1.40
  11   7   2    6.40    3.30
  11   7   2    0.50    2.50
  13   7  -2   77.29    7.70
  13   7  -2   82.39    7.30
  13   7  -2   76.79    7.30
 -13   7   2   81.79    6.00
 -13  -7  -2   85.49    7.30
  13  -7   2   86.99    7.90
  13   7   2   84.29    6.80
  13   7   2   89.99    7.90
 -13   7  -2   78.89    5.40
  13   7   2   89.19    7.60
 -13  -7   2   86.09    7.20
 -15  -7  -2   80.59    8.30
 -15   7   2   79.59    6.80
  15   7  -2   92.89    8.10
  15   7  -2   83.19    8.20
  15   7  -2   82.99    8.70
  15  -7   2   70.89    8.60
  15   7   2   88.49    7.40
  15   7   2   95.09    8.60
  15   7   2   81.79    8.40
 -15  -7   2   90.89    8.30
 -15   7  -2   77.29    6.40
 -17  -7  -2   39.50    5.50
  17   7  -2   55.79    7.30
  17   7  -2   43.00    5.80
 -17   7   2   56.19    7.00
  17   7  -2   51.19    7.80
  17  -7   2   51.69    7.60
  17   7   2   60.09    8.20
  17   7   2   59.89    7.10
  17   7   2   59.59    8.30
 -17   7  -2   57.89    6.80
 -17  -7   2   59.99    8.60
  19   7  -2   15.00    4.80
 -19  -7  -2   12.60    4.60
  19   7  -2   18.10    5.90
  19   7  -2   10.80    4.40
  19  -7   2   14.70    6.30
 -19   7   2   13.60    3.90
  19   7   2   16.20    4.30
 -19   7  -2   14.10    3.80
  19   7   2   21.80    6.70
 -19  -7   2   14.60    4.70
 -21  -7  -2   -2.70    4.30
  21  -7   2   -3.00    6.10
 -21   7   2    2.10    3.90
  21   7  -2   -5.70    4.20
  21   7  -2    0.40    5.70
  21   7   2    0.00    4.00
 -21  -7   2   -6.00    4.30
  21   7   2   -0.20    6.00
   0   8  -2  101.29    3.30
   0   8   2  109.09    4.60
   0   8   2  106.49    4.50
   0   8  -2  112.09    3.90
   0  -8  -2  102.79    4.10
   0   8  -2  104.59    3.90
   0   8  -2  108.49    5.60
   2   8  -2    4.80    2.00
  -2   8   2    3.00    1.00
  -2  -8  -2    4.00    1.30
   2   8  -2    3.10    0.90
   2   8  -2    2.90    1.10
  -2  -8  -2    2.30    1.20
  -2  -8   2    2.40    0.80
   2   8   2    0.70    1.20
   2   8   2    5.40    1.40
  -2  -8   2    3.50    1.00
  -2  -8   2    3.10    0.90
  -2   8  -2    4.10    1.10
   2  -8  -2    4.10    0.70
   4   8  -2   57.79    3.20
   4   8  -2   63.59    4.80
   4   8  -2   58.29    4.10
  -4  -8  -2   63.79    4.10
  -4   8   2   65.79    3.30
  -4   8  -2   65.19    3.50
   4   8   2   61.29    4.70
   4   8   2   68.39    3.80
   4   8   2   66.59    4.50
  -4  -8   2   64.99    3.80
  -4  -8   2   65.89    3.30
  -6   8   2    1.30    1.00
   6   8  -2   -0.60    1.50
   6   8  -2   -1.40    2.00
   6   8  -2    0.30    1.70
  -6  -8  -2   -0.60    1.50
  -6  -8   2    1.60    1.40
   6   8   2    0.80    1.60
   6   8   2   -2.20    1.50
   6   8   2    2.00    2.00
   8   8  -2  279.07   10.10
  -8   8   2  269.47    9.00
  -8  -8  -2  260.67   10.20
   8   8  -2  254.77   10.60
   8   8  -2  258.57   11.00
   8  -8   2  255.47   10.70
  -8   8  -2  254.37    8.80
   8   8   2  269.67   10.90
  -8  -8   2  269.67   10.10
   8   8   2  258.67   10.10
   8   8   2  244.78   10.50
 -10   8   2  233.58    8.60
  10   8  -2  212.68   10.10
  10   8  -2  220.88    9.50
  10  -8   2  216.28   10.60
  10   8  -2  212.58   10.20
 -10  -8  -2  205.18    9.90
  10   8   2  204.68   10.40
 -10  -8   2  211.48    9.50
 -10   8  -2  212.68    7.60
 -10   8  -2  235.78    7.70
  10   8   2  224.98   10.00
  10   8   2  219.98    9.70
 -12  -8  -2    4.10    2.50
  12  -8   2    4.40    3.70
  12   8  -2    5.60    3.00
 -12   8   2    8.20    2.20
  12   8  -2    6.10    3.00
  12   8  -2    6.30    3.50
 -12  -8   2    6.70    2.70
  12   8   2    2.40    2.80
 -12   8  -2    4.50    1.80
  12   8   2    8.10    3.20
  12   8   2    9.20    3.20
 -12   8  -2    7.50    1.70
  14   8  -2   -0.70    3.30
 -14  -8  -2    0.60    2.70
 -14   8   2   -0.20    2.20
  14  -8   2   -2.90    3.40
  14   8  -2    0.00    2.90
  14   8  -2    0.60    3.50
 -14  -8   2    2.50    2.80
  14   8   2    1.30    4.10
  14   8   2   -2.00    3.00
  14   8   2    1.20    3.10
 -14   8  -2    3.30    2.20
  16  -8   2   -1.70    4.50
 -16  -8  -2   -3.00    3.20
 -16   8   2    1.20    2.50
  16   8  -2   -4.80    3.70
  16   8  -2    0.70    3.60
  16   8  -2   -2.10    3.40
 -16   8  -2   -0.20    2.40
  16   8   2   -2.10    3.30
  16   8   2   -2.20    3.00
  16   8   2   -2.30    4.30
 -16  -8   2   -7.30    2.90
  18  -8   2   28.40    7.40
 -18  -8  -2   15.60    4.90
  18   8  -2   17.90    4.90
  18   8  -2   20.20    5.20
 -18   8   2   15.10    3.90
  18   8  -2   15.10    5.50
  18   8   2   22.00    5.90
  18   8   2   17.50    4.70
 -18  -8   2   19.70    4.70
  18   8   2   17.80    4.50
 -18   8  -2   23.10    4.10
  20   8  -2   -3.10    4.60
  20   8  -2    0.00    4.10
 -20   8   2   -0.20    3.40
 -20  -8  -2   -4.60    3.90
  20   8  -2   -3.80    3.80
  20   8   2   -3.30    3.80
 -20  -8   2   -0.10    3.90
  20   8   2   -4.50    4.70
   1   9  -2   50.19    3.00
   1   9  -2   49.00    3.00
  -1   9   2   50.69    3.20
   1   9  -2   50.69    2.20
   1   9  -2   49.20    4.10
  -1  -9  -2   49.50    3.00
   1  -9  -2   50.09    2.50
  -1  -9   2   50.29    2.20
  -1  -9   2   52.59    2.20
  -1   9  -2   49.60    2.40
  -1   9  -2   49.99    2.40
   1   9   2   51.19    3.60
   1   9   2   49.80    3.10
   3   9  -2    2.60    1.10
  -3   9   2    3.00    1.10
  -3  -9  -2    4.10    1.40
   3   9  -2    2.90    1.40
   3   9  -2    3.50    1.90
   3   9   2    3.20    1.50
  -3  -9   2    3.60    1.10
  -3   9  -2    3.10    1.20
   3   9   2    3.60    1.50
  -3  -9   2    1.70    1.00
  -3  -9   2    3.60    1.10
  -5  -9  -2   57.59    4.20
   5   9  -2   58.49    4.60
  -5   9   2   60.49    3.30
   5   9  -2   59.49    3.60
   5   9  -2   60.29    5.10
   5   9   2   52.79    4.70
   5   9   2   55.19    4.80
  -5  -9   2   47.00    3.20
  -5  -9   2   57.89    4.00
  -5   9  -2   61.39    3.70
   5   9   2   55.79    3.90
   7   9  -2   -1.20    2.20
   7   9  -2   -3.60    1.70
  -7   9   2   -0.30    1.10
   7   9  -2    0.20    1.90
  -7  -9  -2   -1.40    1.50
   7   9   2   -0.70    2.00
  -7   9  -2    0.20    1.70
   7   9   2   -1.40    2.40
   7   9   2    0.50    1.90
  -7  -9   2    0.00    1.60
   9   9  -2   11.50    3.30
  -9   9   2   11.40    1.90
   9   9  -2   12.80    2.90
   9   9  -2   13.60    2.90
  -9  -9  -2   13.70    2.70
  -9   9  -2   13.20    2.10
  -9   9  -2   10.00    1.40
   9   9   2   14.10    3.00
  -9  -9   2   10.80    2.40
   9   9   2   16.60    3.50
   9   9   2   16.00    3.20
  11   9  -2    6.70    3.10
 -11   9   2   10.00    2.20
  11   9  -2    9.70    3.40
  11  -9   2    8.40    3.80
  11   9  -2    7.10    2.90
 -11  -9  -2    4.10    2.40
  11   9   2    5.90    3.20
 -11   9  -2    6.00    1.70
  11   9   2    5.00    2.70
 -11  -9   2    5.30    2.50
  11   9   2   10.60    3.10
 -11   9  -2    5.70    1.90
  13   9  -2   16.30    4.20
 -13   9   2   16.20    2.90
 -13  -9  -2    8.50    3.00
  13   9  -2   18.50    3.80
  13  -9   2   19.10    5.10
  13   9  -2   12.00    3.90
 -13   9  -2   14.90    2.50
  13   9   2   19.40    4.20
  13   9   2   15.90    4.40
  13   9   2   13.80    3.50
 -13  -9   2   17.90    3.40
  15   9  -2    7.20    4.10
  15   9  -2    3.10    3.50
  15  -9   2    8.00    4.50
  15   9  -2    9.10    4.50
 -15  -9  -2    1.80    3.30
 -15   9   2    8.70    2.80
  15   9   2    8.80    4.30
  15   9   2   11.60    4.00
  15   9   2   -1.80    3.50
 -15  -9   2    6.30    3.30
 -15   9  -2    7.30    2.40
 -17   9   2    7.30    3.10
  17   9  -2   13.20    4.60
 -17  -9  -2    7.70    4.00
  17   9  -2    3.20    4.50
  17   9  -2    0.40    5.00
  17   9   2    5.70    4.20
 -17   9  -2    3.20    2.90
  17   9   2   13.80    5.50
 -17  -9   2    3.90    3.70
  17   9   2    2.00    3.70
 -19   9   2    5.90    3.60
 -19  -9  -2    5.30    4.20
  19   9  -2    3.50    5.70
  19   9  -2    4.60    4.30
  19   9  -2   -1.40    4.40
  19   9   2    5.10    4.10
 -19  -9   2    6.70    4.30
  19   9   2    7.30    5.00
   0  10   2   44.40    3.40
   0 -10  -2   38.60    2.50
   0  10  -2   46.50    2.80
   0 -10  -2   43.00    2.70
   0  10  -2   39.40    2.10
   0  10  -2   41.60    2.70
   0  10  -2   36.00    4.00
   0  10   2   44.60    3.20
  -2  10   2   23.20    2.60
   2  10  -2   19.20    3.00
   2  10  -2   26.00    2.90
   2  10  -2   22.00    1.80
  -2 -10  -2   23.40    2.60
  -2  10  -2   23.80    2.20
   2  10   2   21.40    2.40
  -2 -10   2   22.80    2.00
  -2 -10   2   22.00    2.10
  -2 -10   2   22.50    1.90
  -2  10  -2   23.90    1.60
   2  10   2   17.60    2.50
  -2  10  -2   26.40    1.60
  -4 -10  -2   74.29    4.50
   4  10  -2   77.69    5.60
   4  10  -2   67.39    3.60
   4  10  -2   82.99    4.90
  -4  10   2   69.09    3.70
  -4 -10   2   75.09    3.70
  -4  10  -2   72.19    3.90
   4  10   2   69.89    4.10
   4  10   2   66.59    5.70
  -4 -10   2   73.79    4.10
   4  10   2   71.79    5.00
  -6 -10  -2    0.40    1.70
  -6  10   2    3.80    1.40
   6  10  -2    3.20    2.10
   6  10  -2   -4.80    1.90
   6  10  -2   -4.40    2.40
  -6 -10   2    5.60    1.90
   6  10   2    1.90    2.00
   6  10   2    6.90    2.20
   6  10   2    4.80    2.90
   8  10  -2   10.10    2.70
   8  10  -2   10.60    2.70
   8  10  -2    7.00    2.90
  -8 -10  -2    7.10    2.20
  -8  10   2    7.40    1.60
   8  10   2    6.30    2.50
  -8 -10   2    6.30    2.10
   8  10   2    8.00    2.50
  -8  10  -2    6.10    1.10
   8  10   2    7.00    2.80
  10  10  -2   57.29    6.30
  10  10  -2   65.49    6.00
 -10 -10  -2   57.99    6.10
  10  10  -2   69.09    6.80
 -10  10   2   65.19    4.60
 -10 -10   2   54.19    5.60
  10  10   2   67.69    6.20
  10  10   2   69.19    5.60
  10  10   2   57.39    6.60
 -10  10  -2   62.69    3.80
 -12  10   2   -1.90    1.80
  12  10  -2   -3.00    3.20
  12  10  -2   -1.50    3.10
 -12 -10  -2    0.00    2.30
  12  10  -2   -1.90    2.60
 -12 -10   2    0.80    2.40
  12  10   2   -3.10    2.70
  12  10   2    1.10    2.70
 -12  10  -2   -1.10    1.50
  12  10   2   -4.10    2.90
  14  10  -2    0.80    3.40
  14  10  -2   -2.00    4.00
 -14  10   2   -0.50    2.20
 -14 -10  -2   -1.00    2.90
  14  10  -2   -4.80    3.20
  14  10   2    1.50    3.50
 -14  10  -2   -1.20    1.90
 -14 -10   2    1.80    2.90
  14  10   2    4.60    3.50
  14  10   2    1.40    3.60
 -16  10   2   15.10    3.50
  16  10  -2    5.80    5.00
  16  10  -2   13.80    4.70
  16  10  -2   14.10    5.80
 -16 -10  -2   15.50    4.40
  16  10   2   17.10    4.50
  16  10   2   14.20    4.60
 -16 -10   2    8.90    4.20
  16  10   2   11.50    4.80
 -16  10  -2    8.30    3.40
  18  10  -2   -3.60    3.80
 -18 -10  -2    0.00    4.00
  18  10  -2   -4.10    4.40
  18  10  -2   -5.00    4.10
 -18  10   2   -2.00    2.70
  18  10   2    4.80    4.20
  18  10   2    7.50    4.20
  18  10   2  -10.30    4.40
 -18 -10   2   -2.90    3.60
  20  10  -2   -2.70    4.90
  20  10  -2    1.70    4.20
 -20 -10  -2   -1.10    4.30
  20  10  -2   -0.80    4.70
  20  10   2    0.00    4.00
 -20 -10   2   -3.00    4.00
  20  10   2    2.20    5.20
   1  11  -2   28.80    2.10
  -1  11   2   33.20    3.20
   1  11  -2   33.10    3.10
  -1 -11  -2   21.80    2.80
  -1 -11  -2   30.30    2.80
  -1  11   2   27.40    3.20
   1  11  -2   42.60    4.80
  -1  11  -2   32.00    2.40
  -1  11  -2   32.60    2.20
   1  11   2   26.30    3.60
   1 -11  -2   37.00    2.10
  -1  11  -2   32.80    2.60
   1  11   2   29.70    2.90
  -1  11  -2   34.50    4.00
   1 -11  -2   31.70    2.10
   3  11  -2    8.30    2.00
  -3  11   2    3.90    1.50
   3  11  -2   -1.30    2.40
  -3 -11  -2    6.90    1.60
   3  11  -2    2.30    1.40
  -3  11  -2    8.00    1.60
  -3  11  -2    6.90    0.90
   3  11   2   10.40    2.10
  -3 -11   2    7.20    1.50
  -3 -11   2    4.40    1.40
   3  11   2    6.50    1.90
  -3 -11   2    4.70    1.40
   5  11  -2    1.00    1.70
  -5 -11  -2   -1.60    1.80
   5  11  -2    0.50    2.10
  -5  11   2    2.80    1.30
   5  11  -2   -4.20    2.70
   5  11   2    2.00    2.00
   5  11   2   -2.00    2.20
   5  11   2   -2.60    2.60
  -5 -11   2    0.50    1.60
  -5 -11   2    3.40    1.70
   7  11  -2   -6.40    2.60
   7  11  -2   -0.80    2.20
  -7 -11  -2   -1.50    1.80
  -7  11   2   -1.30    1.20
   7  11   2    1.80    2.60
   7  11   2    0.00    2.20
   7  11   2    0.50    2.10
  -7 -11   2    0.60    1.80
   9  11  -2   -1.90    2.50
  -9 -11  -2    1.50    2.20
   9  11  -2   -2.60    2.40
   9  11  -2   -2.70    2.80
  -9  11   2   -0.20    1.40
  -9 -11   2   -2.00    1.90
   9  11   2   -0.90    2.30
   9  11   2    1.50    3.00
   9  11   2   -0.60    2.50
  -9  11  -2   -1.40    1.10
 -11  11   2   12.70    2.50
  11  11  -2   10.70    3.60
  11  11  -2   17.00    3.90
 -11 -11  -2   16.30    3.30
  11  11  -2    9.70    4.10
  11  11   2   12.80    3.80
 -11  11  -2   12.20    2.10
  11  11   2   13.80    3.70
 -11 -11   2   16.50    3.30
  11  11   2   11.90    3.60
  13  11  -2    1.90    3.60
 -13  11   2    3.30    2.20
 -13 -11  -2    3.90    3.00
  13  11  -2    2.10    3.80
  13  11  -2    4.20    4.30
  13  11   2    3.70    3.40
  13  11   2    4.20    3.70
  13  11   2    4.00    3.60
 -13 -11   2   -6.20    2.70
 -13  11  -2    0.90    1.90
 -15 -11  -2   -2.70    3.10
  15  11  -2    4.00    4.10
  15  11  -2   -7.50    3.60
 -15  11   2   -1.00    2.40
  15  11  -2   -5.10    3.80
  15  11   2   -1.70    3.80
  15  11   2    0.20    3.40
  15  11   2    0.20    4.50
 -15 -11   2   -2.50    3.10
  17  11  -2   -4.90    5.00
  17  11  -2   -4.50    4.50
 -17 -11  -2    2.90    4.00
 -17  11   2   -0.80    2.80
  17  11  -2   -3.30    4.50
  17  11   2    4.70    4.30
 -17 -11   2   -5.00    3.70
  17  11   2    6.70    5.00
  17  11   2   -2.80    3.80
  19  11  -2    8.40    4.70
 -19 -11  -2    2.50    4.30
  19  11  -2    3.40    5.00
  19  11  -2    5.10    5.90
  19  11   2    7.40    4.60
 -19 -11   2    4.20    4.40
  19  11   2    3.60    4.30
  19  11   2    2.80    5.00
   0  12   2  780.82   22.20
   0  12  -2  818.12   24.30
   0  12   2  733.83   21.60
   0  12  -2  792.42   21.50
   0 -12  -2  770.02   20.90
   0 -12  -2  757.22   20.90
   0  12  -2  782.32   20.50
  -2  12   2   32.40    3.50
   2  12  -2   28.90    4.10
   2  12  -2   36.80    3.90
   2  12  -2   28.30    2.50
  -2 -12  -2   31.20    3.50
   2  12   2   29.60    3.60
  -2 -12   2   35.00    2.50
  -2 -12   2   37.60    2.60
   2  12   2   22.80    2.90
  -2  12  -2   32.70    2.60
  -2  12  -2   36.70    2.90
  -4  12   2  120.79    5.40
   4  12  -2  118.59    7.70
  -4 -12  -2  105.39    6.20
   4  12  -2  129.79    5.20
   4  12  -2  116.69    6.60
  -4 -12   2  127.19    5.10
  -4  12  -2  126.59    5.40
   4  12   2  129.99    5.90
  -4  12  -2  123.39    4.10
   4  12   2  102.99    7.10
  -4 -12   2  126.99    5.70
   4  12   2   95.89    8.40
   6  12  -2  515.05   15.50
  -6 -12  -2  506.35   16.40
   6  12  -2  514.75   17.10
  -6  12   2  505.85   15.10
   6  12  -2  488.65   18.20
   6  12   2  514.95   18.30
   6  12   2  504.75   16.00
   6  12   2  518.55   17.30
  -6 -12   2  538.45   16.20
  -8  12   2    4.20    1.60
  -8 -12  -2   -0.10    2.30
   8  12  -2    8.70    2.60
   8  12  -2    5.30    3.60
   8  12  -2    0.70    2.50
  -8 -12   2    4.40    2.30
  -8  12  -2    5.70    1.20
   8  12   2    1.80    3.20
   8  12   2    2.60    2.70
   8  12   2    1.60    2.80
  10  12  -2  166.28    9.90
 -10 -12  -2  161.38    9.00
  10  12  -2  164.98    9.90
  10  12  -2  164.58    8.50
 -10  12   2  152.88    7.10
  10  12   2  156.38   10.10
 -10  12  -2  164.08    6.20
 -10 -12   2  173.18    9.00
  10  12   2  163.88    8.70
  10  12   2  155.38    9.70
 -12 -12  -2  277.87   13.00
 -12  12   2  261.77   10.60
  12  12  -2  309.47   14.50
  12  12  -2  298.17   12.50
  12  12  -2  277.47   13.80
  12  12   2  248.88   13.60
  12  12   2  274.47   12.70
  12  12   2  260.47   13.20
 -12 -12   2  278.97   12.50
 -12  12  -2  254.77    9.60
  14  12  -2   13.40    4.90
  14  12  -2   18.80    4.70
  14  12  -2   16.10    4.70
 -14 -12  -2   10.70    3.90
 -14  12   2   14.60    3.00
  14  12   2   14.10    4.60
 -14 -12   2   19.60    4.20
  14  12   2   10.60    4.40
  14  12   2   17.20    5.00
 -16 -12  -2   46.90    6.20
  16  12  -2   49.80    7.10
  16  12  -2   77.69    9.40
  16  12  -2   72.29    9.40
 -16  12   2   66.09    7.10
  16  12   2   64.69    9.00
  16  12   2   47.00    6.90
  16  12   2   42.20    6.60
 -16 -12   2   56.79    6.70
 -18 -12  -2  112.09   11.50
  18  12  -2   93.59   10.60
  18  12  -2   96.29   11.70
  18  12  -2   96.79   11.00
  18  12   2   92.49   10.00
 -18 -12   2  124.39   11.00
  18  12   2   92.89   11.90
  18  12   2   96.39   10.20
   1  13  -2  729.43   21.00
  -1  13   2  727.63   21.20
  -1 -13  -2  749.73   20.30
   1  13  -2  756.92   19.70
   1  13  -2  746.13   23.40
  -1 -13  -2  722.93   20.30
  -1  13   2  713.73   20.80
  -1  13  -2  715.33   19.60
   1  13   2  744.13   20.80
  -1  13  -2  730.63   20.40
  -1  13  -2  746.43   23.40
   1  13   2  724.63   21.60
  -3 -13  -2   51.69    4.20
   3  13  -2   58.39    6.00
   3  13  -2   53.09    3.20
   3  13  -2   57.69    5.00
  -3  13   2   53.79    4.00
   3  13   2   45.90    5.10
  -3 -13   2   59.99    3.50
   3  13   2   51.99    4.20
  -3  13  -2   49.90    3.60
  -3  13  -2   55.49    3.00
  -3 -13   2   45.90    3.50
   5  13  -2  722.53   22.00
  -5  13   2  695.43   20.30
  -5 -13  -2  716.83   21.30
   5  13  -2  742.43   20.40
   5  13  -2  730.53   23.90
  -5 -13   2  749.92   20.90
  -5  13  -2  688.63   19.00
   5  13   2  710.63   21.00
   5  13   2  730.53   24.00
   5  13   2  696.73   22.10
  -7 -13  -2  374.46   13.00
  -7  13   2  345.07   11.30
   7  13  -2  354.86   14.60
   7  13  -2  365.06   12.00
   7  13  -2  348.37   13.60
   7  13   2  352.56   12.40
  -7  13  -2  337.07   10.00
   7  13   2  360.06   14.00
  -7 -13   2  349.77   12.50
   7  13   2  337.37   14.70
   9  13  -2   91.49    7.90
  -9  13   2   89.49    5.20
   9  13  -2  106.09    6.40
  -9 -13  -2   98.29    7.10
   9  13  -2   93.39    7.90
   9  13   2   88.99    7.80
  -9  13  -2   94.59    4.30
  -9 -13   2   95.69    6.80
   9  13   2   88.39    6.50
   9  13   2  100.59    8.10
 -11  13   2  534.55   17.30
  11  13  -2  594.54   19.10
  11  13  -2  576.44   20.60
 -11 -13  -2  564.74   19.60
  11  13  -2  523.75   20.60
  11  13   2  558.84   19.20
 -11 -13   2  580.34   19.40
  11  13   2  559.04   21.10
 -11  13  -2  535.45   16.50
  11  13   2  530.85   20.30
 -13  13   2   42.40    5.00
  13  13  -2   50.69    6.90
  13  13  -2   33.90    5.60
  13  13  -2   41.00    6.30
 -13 -13  -2   26.70    4.50
  13  13   2   36.50    5.20
  13  13   2   23.20    4.90
  13  13   2   39.00    5.70
 -13 -13   2   30.80    4.50
  15  13  -2  153.68   10.60
  15  13  -2  143.29   11.30
 -15 -13  -2  117.09   10.80
 -15  13   2  136.59    9.50
  15  13  -2  143.29   11.90
  15  13   2  143.69   10.90
  15  13   2   91.59   11.70
  15  13   2  121.09   10.90
 -15 -13   2  141.49   10.40
  17  13  -2  229.18   13.50
  17  13  -2  194.48   13.70
 -17 -13  -2  220.08   13.50
  17  13  -2  222.28   15.00
 -17 -13   2  212.68   13.10
  17  13   2  235.88   14.70
  17  13   2  213.58   13.50
  17  13   2  189.38   13.00
  19  13  -2   -8.10    4.70
  19  13  -2    6.80    5.70
 -19 -13  -2    1.90    4.60
  19  13  -2   -0.10    4.80
  19  13   2   -8.70    4.70
 -19 -13   2    0.70    4.10
  19  13   2   -1.50    4.60
  19  13   2   -0.20    5.50
   0 -14  -2    8.90    1.20
   0  14  -2    7.00    1.90
   0  14   2    9.60    2.20
   0  14  -2    8.00    3.00
   0  14  -2    9.80    1.50
   0 -14  -2    9.50    1.30
   0  14   2    6.40    2.10
   2  14  -2    8.90    3.40
  -2  14   2    3.50    1.70
   2  14  -2    3.80    1.90
  -2 -14  -2    3.80    1.50
   2  14  -2    7.30    1.50
  -2  14  -2    5.30    1.60
  -2  14  -2    6.50    1.70
  -2  14  -2    3.00    1.40
   2  14   2    1.80    2.00
  -2 -14   2    3.10    0.90
  -2 -14   2    2.80    0.90
  -2  14  -2    0.50    2.90
   2  14   2    5.80    2.10
  -4 -14  -2   20.00    2.60
  -4  14   2   18.00    2.30
   4  14  -2   26.70    2.80
   4  14  -2   21.50    4.20
   4  14  -2   20.30    3.00
  -4 -14   2   20.50    2.60
   4  14   2   21.70    4.00
   4  14   2   20.50    3.10
   4  14   2   22.60    2.90
  -4  14  -2   23.50    2.40
  -4  14  -2   27.40    3.00
  -4 -14   2   24.10    3.30
  -6 -14  -2   10.50    2.50
   6  14  -2   12.40    2.30
   6  14  -2   15.30    4.10
   6  14  -2   11.10    2.90
  -6  14   2   12.20    2.00
   6  14   2   13.40    2.90
  -6  14  -2   16.10    2.00
   6  14   2   15.40    3.80
  -6 -14   2   13.40    2.40
   6  14   2   10.30    3.00
   8  14  -2   -0.30    3.50
   8  14  -2    8.80    2.50
  -8 -14  -2    5.50    2.50
  -8  14   2    5.20    1.80
   8  14  -2    5.40    3.00
   8  14   2    4.70    2.80
   8  14   2    3.00    3.90
  -8  14  -2    5.40    1.30
   8  14   2    4.30    3.10
  -8 -14   2    5.80    2.40
  10  14  -2   26.50    4.00
 -10  14   2   27.80    3.00
 -10 -14  -2   24.00    4.00
  10  14  -2   16.30    4.60
  10  14  -2   33.60    5.70
  10  14   2   17.60    4.30
  10  14   2   23.70    4.90
  10  14   2   27.30    4.00
 -10 -14   2   12.60    3.50
  12  14  -2    1.30    3.40
  12  14  -2   -1.20    4.00
  12  14  -2   -2.30    3.20
 -12  14   2   -5.00    1.90
 -12 -14  -2    1.70    3.10
  12  14   2    1.10    3.50
  12  14   2   -1.10    3.30
  12  14   2   -1.90    3.30
 -12 -14   2    0.30    2.70
  14  14  -2   -4.00    3.60
  14  14  -2   -3.20    3.60
 -14 -14  -2   -0.40    3.30
  14  14  -2   -1.40    4.20
  14  14   2   -1.10    3.60
  14  14   2   -3.60    3.80
 -14 -14   2    0.40    3.10
  14  14   2   -2.20    4.00
  16  14  -2    5.50    4.70
  16  14  -2    6.00    5.00
 -16 -14  -2   -5.60    3.60
  16  14  -2    2.30    4.50
  16  14   2    2.40    4.70
 -16 -14   2    7.00    3.90
  16  14   2    4.00    5.00
  16  14   2    1.00    4.70
 -18 -14  -2   -1.40    4.20
  18  14  -2    1.00    4.40
  18  14  -2   -5.60    4.40
  18  14  -2   -8.60    4.70
 -18 -14   2   -6.90    3.60
  18  14   2    0.00    4.60
  18  14   2   -7.40    4.30
  18  14   2    2.40    5.40
  -1 -15  -2  120.39    5.00
  -1 -15  -2  114.39    4.80
   1  15  -2  122.99    8.00
   1  15  -2  125.89    6.30
  -1  15   2  129.59    6.50
  -1  15   2  109.99    5.80
   1  15  -2  111.29    4.50
  -1  15  -2  100.19    5.60
  -1  15  -2  113.99    8.30
   1  15   2  118.59    6.80
   1  15   2  116.69    5.80
  -1  15  -2  119.99    4.60
   3  15  -2    0.80    2.90
  -3 -15  -2    3.30    1.70
  -3  15   2    4.20    1.90
   3  15  -2    2.80    1.40
   3  15  -2    2.50    2.10
   3  15   2    1.70    2.90
  -3 -15   2    0.50    1.10
   3  15   2    0.80    2.10
   3  15   2    4.50    2.30
  -3 -15   2    2.50    1.20
  -3  15  -2    1.30    1.40
  -3  15  -2    4.90    1.70
   5  15  -2  424.56   15.00
   5  15  -2  441.36   13.10
   5  15  -2  413.66   16.60
  -5 -15  -2  429.76   14.00
  -5  15   2  399.86   13.20
   5  15   2  412.36   13.70
   5  15   2  425.76   16.80
  -5  15  -2  413.76   12.20
   5  15   2  419.06   15.20
  -5 -15   2  431.26   13.50
  -7 -15  -2  102.99    6.70
   7  15  -2   97.49    7.80
   7  15  -2   99.59    5.60
   7  15  -2   86.79    8.40
  -7  15   2   93.49    5.10
   7  15   2   99.89    7.80
  -7  15  -2   90.49    4.10
  -7 -15   2   90.29    6.10
   7  15   2   73.99    8.40
   7  15   2   83.89    5.90
   9  15  -2   26.70    4.40
  -9 -15  -2   24.50    3.90
   9  15  -2   43.60    5.20
   9  15  -2   24.50    4.90
  -9  15   2   34.30    4.00
   9  15   2   34.70    4.40
  -9 -15   2   41.60    5.80
   9  15   2   21.40    4.60
   9  15   2   31.00    5.90
  11  15  -2   90.39    9.70
  11  15  -2  106.99    7.80
 -11  15   2   84.09    5.90
  11  15  -2   88.89    8.70
 -11 -15  -2   93.29    8.30
  11  15   2   93.39    7.70
  11  15   2   99.39    9.80
 -11 -15   2  105.19    7.90
  11  15   2   92.29    9.50
  13  15  -2   40.00    5.40
 -13 -15  -2   25.90    4.60
  13  15  -2   28.10    5.30
  13  15  -2   37.80    6.50
  13  15   2   42.70    5.70
  13  15   2   31.10    5.70
 -13 -15   2   32.40    4.70
  13  15   2   21.50    5.20
 -15 -15  -2   92.19    9.70
  15  15  -2   85.79   10.30
  15  15  -2   84.59    8.80
  15  15  -2   84.19   10.70
  15  15   2   70.59    8.70
  15  15   2   78.79    9.10
 -15 -15   2   84.29    9.30
  15  15   2   82.49   10.70
 -17 -15  -2   85.99   10.30
  17  15  -2   76.49    9.60
  17  15  -2   81.69   11.50
  17  15  -2   69.39   10.50
  17  15   2   81.69    9.90
  17  15   2   56.19    7.80
  17  15   2   70.69   10.00
 -17 -15   2   77.39    9.90
   0  16   2   37.60    4.90
   0  16  -2   40.60    4.50
   0  16  -2   31.90    4.90
   0  16  -2   41.40    2.90
   0  16   2   41.20    4.00
   2  16  -2   27.90    3.30
  -2 -16  -2   37.00    3.50
   2  16  -2   37.80    2.90
  -2  16   2   36.30    4.10
   2  16  -2   27.70    5.00
  -2  16   2   35.20    4.50
  -2  16  -2   24.60    4.30
  -2  16  -2   33.60    3.70
  -2  16  -2   32.60    3.20
   2  16   2   24.10    3.40
   2  16   2   37.90    4.00
  -2  16  -2   33.50    3.00
   4  16  -2   12.50    2.00
   4  16  -2   13.30    4.20
   4  16  -2   14.60    3.10
  -4  16   2   15.10    2.50
  -4 -16  -2   11.10    2.30
   4  16   2    9.00    3.60
  -4  16  -2   12.30    1.80
  -4 -16   2    6.90    1.80
   4  16   2    6.80    2.80
   4  16   2   15.30    2.80
   6  16  -2    3.50    2.20
   6  16  -2    1.40    2.80
   6  16  -2    1.60    3.30
  -6 -16  -2    4.30    2.20
  -6  16   2    3.90    1.90
  -6 -16   2    1.50    2.00
   6  16   2    4.00    3.50
  -6  16  -2    5.10    1.40
   6  16   2    3.60    2.90
   6  16   2    3.40    2.60
   8  16  -2    0.60    4.00
  -8  16   2    1.70    1.80
   8  16  -2    1.30    2.50
  -8 -16  -2    0.80    2.50
   8  16  -2   -3.10    3.00
   8  16   2    4.20    3.30
   8  16   2   -1.00    2.60
  -8 -16   2    2.50    2.40
   8  16   2    6.90    4.40
  10  16  -2   -6.00    2.50
 -10  16   2   -2.20    1.70
 -10 -16  -2   -0.30    2.70
  10  16  -2   -2.10    3.60
  10  16  -2   -2.40    3.70
  10  16   2    1.60    3.80
  10  16   2   -1.00    3.50
  10  16   2   -1.30    3.10
 -10 -16   2   -2.40    2.50
  12  16  -2   -1.80    4.40
 -12 -16  -2   -2.40    3.00
  12  16  -2    3.70    4.20
  12  16  -2   -1.30    3.40
  12  16   2    0.70    3.50
 -12 -16   2   -0.90    3.00
  12  16   2    1.60    4.20
  12  16   2   -1.80    3.80
 -14 -16  -2   -2.70    3.30
  14  16  -2   -5.70    3.90
  14  16  -2   -0.70    4.30
  14  16  -2   -0.20    3.90
  14  16   2   -1.80    4.30
  14  16   2    0.50    4.40
 -14 -16   2   -3.40    3.10
  14  16   2   -4.10    3.90
  16  16  -2   10.90    6.10
 -16 -16  -2    6.50    4.30
  16  16  -2   11.80    5.20
  16  16  -2    6.00    5.80
  16  16   2    8.80    5.00
  16  16   2    9.10    5.40
  16  16   2    9.00    5.40
 -16 -16   2    4.20    4.10
  -1  17   2  180.58    7.60
  -1 -17  -2  181.28    6.10
   1  17  -2  183.08   11.00
   1  17  -2  177.58    6.20
  -1  17   2  163.48    8.30
   1  17  -2  172.48    8.20
  -1  17  -2  182.98   10.20
  -1  17  -2  197.08    7.90
   1  17   2  191.68    7.80
   1  17   2  175.08    8.80
  -1  17  -2  172.58    6.30
   3  17  -2    0.10    3.40
  -3 -17  -2    0.60    1.80
  -3  17   2    3.90    2.50
   3  17  -2    5.10    2.50
   3  17  -2    3.40    1.70
  -3  17   2    6.10    2.20
  -3  17  -2    2.20    1.70
  -3  17  -2    2.80    3.20
  -3  17  -2    4.20    1.80
  -3 -17   2    4.70    1.10
   3  17   2    0.90    2.60
   3  17   2    4.50    4.10
   3  17   2    3.50    2.50
   5  17  -2  189.78    7.60
  -5  17   2  197.28    8.50
  -5 -17  -2  210.28    8.90
   5  17  -2  193.38   10.10
   5  17  -2  181.48   11.30
  -5 -17   2  204.78    8.00
   5  17   2  211.28   12.30
   5  17   2  208.68   10.50
  -5  17  -2  200.58    7.50
   5  17   2  195.78    8.70
   7  17  -2   49.40    7.50
   7  17  -2   69.39    7.80
  -7  17   2   49.40    4.90
  -7 -17  -2   64.79    6.20
   7  17  -2   53.99    5.20
   7  17   2   65.39    5.70
   7  17   2   68.49    7.80
   7  17   2   53.19    7.00
  -7 -17   2   66.79    5.70
   9  17  -2   13.90    4.90
  -9 -17  -2   14.10    3.50
  -9  17   2   13.10    2.60
   9  17  -2   12.70    3.40
   9  17  -2   12.30    4.20
   9  17   2   13.10    4.40
   9  17   2   17.80    3.80
   9  17   2   20.90    5.60
  -9 -17   2   19.80    3.50
  11  17  -2  106.89   10.80
  11  17  -2  114.99   10.80
 -11 -17  -2  122.39    9.30
  11  17  -2  110.19    8.20
  11  17   2  111.39   10.60
 -11 -17   2  132.49    8.70
  11  17   2  114.49   10.60
  11  17   2  112.99    8.30
  13  17  -2   16.40    4.70
 -13 -17  -2   22.30    4.50
  13  17  -2   14.80    5.40
  13  17  -2   18.00    5.40
  13  17   2   26.30    5.60
  13  17   2   30.30    5.30
  13  17   2   18.80    5.40
 -13 -17   2   17.60    4.10
 -15 -17  -2   32.10    5.60
  15  17  -2   30.20    7.00
  15  17  -2   25.80    5.70
  15  17  -2   14.00    5.80
 -15 -17   2   27.90    4.90
  15  17   2   30.60    6.70
  15  17   2   30.10    6.00
  15  17   2   14.30    5.60
   0  18  -2    1.90    1.60
   0  18   2   -2.10    2.40
   0  18   2   -1.80    2.50
   0  18  -2    1.00    2.20
   0  18  -2   -1.20    3.90
   2  18  -2   61.39    3.70
  -2 -18  -2   53.69    4.10
  -2  18   2   47.10    6.00
   2  18  -2   54.89    7.70
  -2  18   2   48.90    5.40
   2  18  -2   64.49    6.30
   2  18   2   44.20    6.60
  -2  18  -2   59.59    5.20
   2  18   2   51.39    6.70
   2  18   2   53.79    5.10
  -2  18  -2   59.59    7.90
  -2  18  -2   60.79    3.90
   4  18  -2   36.00    4.70
   4  18  -2   41.80    6.70
   4  18  -2   41.80    4.00
  -4 -18  -2   47.90    5.10
  -4  18   2   35.70    3.90
   4  18   2   53.29    5.10
  -4  18  -2   62.49    7.50
  -4 -18   2   43.40    3.70
   4  18   2   38.60    4.80
   4  18   2   51.89    7.90
  -4  18  -2   49.70    4.50
  -6  18   2   76.59    5.90
   6  18  -2   70.79    5.10
   6  18  -2   62.69    8.00
  -6 -18  -2   80.59    6.40
   6  18  -2   62.79    8.70
   6  18   2   78.29    9.50
  -6 -18   2   59.99    5.40
   6  18   2   71.89    8.10
   6  18   2   88.69    6.20
  -8 -18  -2    1.20    2.70
   8  18  -2    0.90    2.80
  -8  18   2    0.40    2.20
   8  18  -2    0.70    3.70
   8  18  -2   -5.20    4.00
   8  18   2    6.80    4.60
  -8 -18   2    2.10    2.60
   8  18   2    7.60    3.10
   8  18   2    0.10    3.70
  10  18  -2   12.30    5.20
  10  18  -2   10.60    4.80
 -10 -18  -2    8.70    3.40
  10  18  -2    8.70    3.90
  10  18   2   14.00    5.30
 -10 -18   2    6.10    3.20
  10  18   2   10.00    4.60
  10  18   2   16.30    3.90
  12  18  -2    1.30    5.10
 -12 -18  -2    7.80    3.70
  12  18  -2    8.40    5.40
 -12 -18   2   -0.10    3.50
  12  18   2   10.00    4.80
  12  18   2   13.20    4.20
  12  18   2   18.70    5.30
 -14 -18  -2    8.80    4.10
  14  18  -2   10.20    5.50
  14  18  -2    2.00    5.90
  14  18   2   15.00    5.90
  14  18   2   12.00    5.00
  14  18   2   11.70    5.50
 -14 -18   2   11.10    4.10
  16  18  -2   46.80    7.90
  16  18  -2   44.70    8.20
 -16 -18  -2   81.49   10.20
  16  18   2   95.39   10.00
 -16 -18   2   45.00    6.60
  16  18   2   52.99    8.10
  16  18   2   53.99    7.80
  -1  19   2   -5.80    2.40
   1  19  -2   -3.10    3.80
  -1  19   2   -3.90    2.50
   1  19  -2    1.90    2.60
  -1  19  -2   -4.60    4.10
  -1  19  -2    5.80    2.50
   1  19   2   -5.80    2.70
   1  19   2   -2.30    2.40
   1  19   2   -7.30    4.50
  -3  19   2   26.90    3.80
   3  19  -2   29.70    4.10
  -3 -19  -2   20.90    2.60
   3  19  -2   23.00    5.40
  -3  19   2   22.40    3.40
   3  19   2   24.20    4.20
  -3  19  -2   36.40    4.70
  -3  19  -2   34.20    5.60
   3  19   2   27.90    5.80
   3  19   2   39.40    4.70
   5  19  -2   70.69    9.40
  -5  19   2   57.79    5.80
   5  19  -2   68.19    7.80
   5  19   2   37.40    6.70
   5  19   2   38.30    5.50
   5  19   2   62.89    5.30
  -5  19  -2   63.89    7.70
  -7 -19  -2   -4.00    2.60
   7  19  -2    3.20    3.60
   7  19  -2    2.90    4.10
  -7  19   2    0.30    2.50
   7  19   2   -4.70    4.80
   7  19   2   -2.90    3.80
  -7 -19   2    0.70    2.20
   7  19   2    4.20    3.00
   9  19  -2    0.70    4.10
  -9 -19  -2   -3.00    2.90
   9  19  -2   -0.30    4.10
   9  19   2    1.40    4.20
   9  19   2    3.40    3.20
   9  19   2   -1.90    4.50
  -9 -19   2   -2.50    2.60
 -11 -19  -2    9.30    4.00
  11  19  -2    7.10    4.90
  11  19  -2   13.20    5.20
  11  19   2   11.00    4.10
 -11 -19   2    9.50    3.50
  11  19   2   10.60    5.80
  11  19   2    5.90    5.10
  13  19  -2   25.10    6.30
 -13 -19  -2   26.70    5.00
  13  19  -2   32.90    6.60
  13  19   2   25.40    7.00
  13  19   2   32.10    6.80
 -13 -19   2   28.40    4.70
  13  19   2   16.20    5.00
  15  19  -2    4.80    5.70
 -15 -19  -2   -1.80    4.30
  15  19  -2    4.20    5.30
  15  19   2    1.60    5.70
  15  19   2   -4.10    5.40
 -15 -19   2   -2.50    3.90
   0  20   2    4.50    2.60
   0  20  -2    1.00    3.90
   0  20   2    3.40    2.80
   0  20  -2    4.10    2.60
  -2  20   2    5.30    2.80
   2  20  -2    7.00    4.70
   2  20  -2    9.30    3.10
  -2  20   2    9.30    3.00
  -2  20  -2    9.50    2.70
   2  20   2    7.20    2.80
   2  20   2    5.90    5.10
  -2  20  -2    8.40    4.60
   2  20   2    6.30    3.20
  -4  20   2    0.30    2.30
   4  20  -2   -2.00    3.00
   4  20  -2   -4.50    4.20
  -4  20   2   -4.40    2.50
   4  20   2   -1.20    3.90
  -4  20  -2   -2.00    3.40
   4  20   2   -2.60    2.90
   4  20   2   -1.20    2.40
   6  20  -2   21.60    4.60
  -6 -20  -2   25.00    3.50
   6  20  -2   20.90    6.00
   6  20   2   28.30    5.80
   6  20   2   24.20    4.80
   6  20   2   29.20    4.00
  -6  20  -2   30.30    5.30
   8  20  -2   21.30    4.90
   8  20  -2   22.00    5.80
  -8 -20  -2   18.00    3.60
  -8 -20   2   19.70    3.20
   8  20   2   20.80    5.60
   8  20   2   27.40    6.30
   8  20   2   15.40    4.90
 -10 -20  -2    3.20    3.40
  10  20  -2   -0.10    4.30
  10  20  -2   -0.50    4.40
 -10 -20   2    0.80    2.90
  10  20   2    1.00    4.60
  10  20   2   -4.50    5.20
  12  20  -2    5.30    5.20
  12  20  -2   12.90    6.60
 -12 -20  -2   12.40    4.10
  12  20   2   15.20    5.70
 -12 -20   2   11.60    3.90
  12  20   2   11.00    5.50
 -14 -20  -2   -3.70    3.70
  14  20  -2    1.60    5.30
  14  20  -2   -2.10    5.60
  14  20   2   -1.00    5.40
  14  20   2   -5.60    4.60
 -14 -20   2   -0.80    3.50
   1  21  -2    6.70    2.90
  -1  21   2    2.20    3.00
   1  21  -2    5.10    4.40
  -1  21  -2    3.40    4.00
  -1  21  -2    3.50    2.60
   1  21   2    4.40    3.20
   1  21   2   10.80    5.30
   3  21  -2   -0.40    4.00
   3  21  -2    0.60    3.00
  -3  21   2    1.40    2.60
   3  21   2    0.60    3.20
   3  21   2    3.40    4.50
  -3  21  -2   -2.00    4.30
   5  21  -2   -0.70    3.20
   5  21  -2    0.40    4.80
   5  21   2    0.20    4.20
   5  21   2   -4.40    3.50
  -5  21  -2   -3.30    4.10
   7  21  -2    1.10    3.80
  -7 -21  -2   -3.00    2.40
   7  21  -2   -3.40    4.10
   7  21   2   -0.70    4.50
  -7  21  -2    0.60    4.00
   7  21   2   -0.60    3.90
   9  21  -2    1.50    4.50
   9  21  -2   -0.20    4.20
  -9 -21  -2    4.50    3.10
   9  21   2   -2.30    4.80
   9  21   2    2.80    4.50
  -9  21  -2   -0.10    4.10
  11  21  -2    9.30    6.20
 -11 -21  -2    5.90    3.50
  11  21  -2    9.60    5.30
  11  21   2    3.10    5.40
  11  21   2   -2.90    4.80
 -11 -21   2    4.80    3.70
  13  21  -2    1.30    5.60
 -13 -21  -2    0.00    3.60
  13  21  -2   -1.20    5.20
 -13 -21   2    1.30    3.20
  13  21   2   -0.80    5.10
  13  21   2   -1.70    5.60
   0  22   2    0.20    4.70
   0  22  -2    0.00    2.80
   0  22   2   -6.20    2.80
   0  22  -2   -0.70    4.70
   2  22  -2   15.10    5.90
   2  22  -2   12.70    3.80
  -2  22   2   13.30    3.80
  -2  22  -2   11.70    5.30
   2  22   2   21.90    4.30
   2  22   2   20.20    6.30
   4  22  -2    5.80    3.70
   4  22  -2   -5.40    4.00
  -4  22  -2    2.40    4.60
   4  22   2    5.80    3.80
   4  22   2    1.40    5.30
   6  22  -2  101.19   10.30
   6  22  -2   97.69   11.30
   6  22   2  104.69   10.70
  -6  22  -2  102.39   10.00
   6  22   2   97.79    9.90
   8  22  -2   14.00    5.00
   8  22  -2   11.30    5.60
   8  22   2   16.10    5.20
  -8  22  -2   20.50    5.50
   8  22   2   18.30    6.60
 -10 -22  -2    1.60    3.20
  10  22  -2   -4.60    4.60
  10  22  -2   -8.70    4.30
  10  22   2    2.90    4.80
  10  22   2   -0.70    5.80
  12  22  -2    0.00    6.10
 -12 -22  -2    4.90    3.50
  12  22  -2    4.60    5.30
  12  22   2    1.80    5.20
  12  22   2    9.00    6.30
   1  23  -2   -2.50    3.10
  -1  23   2    7.90    6.00
   1  23  -2   -7.30    5.20
  -1  23   2   -0.90    3.20
  -1  23  -2   -8.70    4.60
   1  23   2    2.80    4.90
   1  23   2   -6.20    3.10
   3  23  -2   35.10    7.30
   3  23  -2   26.40    4.70
  -3  23  -2   38.20    7.00
   3  23   2   26.40    7.10
   3  23   2   24.90    4.80
   5  23  -2   30.50    5.40
   5  23  -2   32.50    6.80
   5  23   2   31.60    7.30
  -5  23  -2   32.60    6.30
   5  23   2   26.00    5.50
   7  23  -2    7.70    4.70
   7  23  -2    6.20    5.40
   7  23   2   11.40    5.10
   7  23   2    6.50    5.50
  -7  23  -2    2.30    4.90
   9  23  -2   -1.30    5.80
   9  23  -2   -6.50    4.90
   9  23   2    4.00    5.20
   9  23   2    6.50    6.40
   0  24   2  120.29   12.60
   0  24   2  108.89    9.80
   0  24  -2   97.89   10.70
   2  24  -2   -7.50    3.20
   2  24  -2   -7.50    5.70
  -2  24   2   -2.50    5.70
   2  24   2   -6.50    3.70
  -2  24  -2   -1.40    5.60
   2  24   2   -6.20    5.90
   4  24  -2    6.10    4.40
   4  24  -2   14.60    7.00
   4  24   2    6.40    4.80
   4  24   2    5.70    6.10
  -4  24  -2    7.10    5.90
   6  24  -2   26.60    7.00
   6  24  -2   24.80    5.50
  -6  24  -2   22.50    6.50
   6  24   2   25.80    6.00
   6  24   2   28.70    7.20
   8  24  -2   11.50    5.60
   8  24  -2   11.30    6.10
   8  24   2    8.60    7.00
  -8  24  -2    4.10    5.90
   8  24   2    7.00    5.50
   1  25  -2   -6.10    5.00
  -1  25   2   -5.80    6.10
   1  25   2    0.10    5.60
  -1  25  -2    0.30    6.20
   1  25   2   -6.30    3.90
  -3  25   2    1.60    5.20
   3  25  -2   -6.10    4.20
   3  25  -2    5.10    6.30
   3  25   2   -2.60    4.30
  -3  25  -2   -4.60    5.70
   3  25   2    0.90    6.40
   5  25  -2   19.60    5.60
  -5  25   2   26.10    6.90
   5  25  -2   24.00    7.70
  -5  25  -2   24.00    6.80
   5  25   2   26.50    7.30
   5  25   2   21.40    5.80
   7  25  -2    6.90    6.20
   7  25  -2   -1.80    5.00
   7  25   2    5.00    5.90
  -7  25  -2   -3.20    5.40
   7  25   2   -0.60    5.00
   0  26   2   76.39   11.00
   0  26  -2   84.29   11.80
  -2  26   2   -0.30    6.10
   2  26  -2    3.50    5.60
   2  26   2   -0.20    6.20
   2  26   2    2.60    4.30
  -2  26  -2   -3.20    5.80
   4  26  -2  -10.60    5.70
   4  26  -2   -3.00    4.30
  -4  26   2    4.50    6.40
  -4  26  -2   -3.70    5.10
   4  26   2   -7.10    5.10
   4  26   2    0.60    4.50
  -1   0   3  927.01   24.10
  -1   0  -3  923.91   23.70
   1   0   3  931.11   23.70
  -1   0  -3  963.40   23.70
  -1   0   3  890.81   23.90
  -1   0  -3  925.71   23.80
   1   0   3  947.21   23.70
   1   0  -3  907.91   23.90
   1   0  -3  908.71   24.10
   1   0   3  882.21   23.80
  -3   0  -3   31.50    1.90
   3   0   3   34.30    1.80
  -3   0   3   31.80    2.40
   3   0  -3   30.40    2.40
  -3   0  -3   30.60    2.00
  -3   0   3   32.90    2.10
   3   0   3   33.20    2.10
  -3   0   3   33.40    2.10
   3   0  -3   30.80    2.10
   3   0  -3   31.70    2.30
  -5   0  -3  497.25   13.90
  -5   0   3  518.05   14.30
  -5   0   3  484.75   14.80
   5   0   3  493.95   13.30
   5   0  -3  516.85   14.60
   5   0   3  480.45   14.50
   5   0   3  493.85   13.60
   5   0  -3  454.75   14.00
   5   0  -3  482.25   14.30
   5   0  -3  474.25   15.00
  -5   0   3  510.15   14.40
  -5   0   3  482.85   14.30
   7   0   3   46.00    2.60
   7   0  -3   41.50    4.00
   7   0   3   41.20    2.90
  -7   0  -3   47.30    2.60
   7   0  -3   46.00    3.60
   7   0  -3   47.10    3.60
  -7   0   3   43.60    3.50
   7   0   3   42.30    3.70
  -7   0   3   43.90    3.30
   9   0   3  106.09    4.90
   9   0  -3  106.49    5.70
   9   0   3   99.39    6.30
   9   0  -3  101.69    6.50
   9   0   3  115.29    4.60
   9   0  -3  100.99    5.60
  -9   0  -3  105.49    4.70
  -9   0   3  106.59    5.70
  11   0   3  476.55   14.70
 -11   0   3  451.45   15.70
  11   0  -3  457.95   15.70
  11   0  -3  490.15   17.40
  11   0   3  466.85   16.70
  11   0   3  482.45   14.30
 -11   0  -3  496.15   14.70
  13   0   3  118.29    6.10
  13   0   3  122.09    8.20
  13   0   3  117.09    5.70
  13   0  -3  124.99    8.60
 -13   0  -3  133.69    7.30
 -13   0   3  109.19    7.30
  13   0  -3  118.99    7.00
 -15   0  -3  106.29    7.60
 -15   0   3   88.39    7.70
  15   0   3   92.69    8.40
  15   0   3   99.09    5.70
  15   0  -3  105.29    9.20
  15   0  -3   95.59    7.10
  17   0   3   85.49    9.30
  17   0  -3   86.49    7.50
 -17   0  -3   98.29    8.50
 -17   0   3   96.69    8.80
  17   0  -3  102.39   10.30
  19   0  -3   -2.10    5.30
  19   0   3   -5.40    4.40
 -19   0   3   -1.50    3.50
 -19   0  -3   -0.60    3.20
  21   0   3   43.70    8.10
  21   0  -3   42.60    8.70
 -21   0  -3   41.90    6.30
 -21   0   3   44.50    6.30
   0   1  -3  944.01   23.30
   0   1  -3  924.11   23.60
   0  -1  -3  882.21   23.50
   0  -1   3  898.41   23.30
   0   1   3  894.91   23.70
   0  -1   3  913.91   23.60
   0  -1   3  902.21   23.30
   0  -1  -3  907.51   23.80
   0  -1   3  920.71   23.30
   0   1  -3  893.31   23.30
  -2  -1  -3   46.40    2.20
   2  -1   3   42.70    2.00
   2  -1   3   45.90    1.50
   2   1  -3   41.60    2.20
   2   1  -3   44.00    2.30
  -2   1   3   40.90    2.20
   2   1  -3   37.50    2.40
  -2  -1  -3   42.50    2.10
  -2  -1   3   42.90    2.20
   2  -1  -3   40.30    2.20
  -2  -1   3   44.20    2.40
   2   1   3   43.60    2.20
  -2   1  -3   46.20    1.50
   2   1   3   41.30    2.20
  -2   1  -3   45.10    1.60
   2  -1  -3   41.00    2.40
  -2   1  -3   44.70    2.00
  -2  -1   3   41.70    2.20
  -4   1   3  166.98    5.80
  -4  -1  -3  167.28    5.90
   4   1  -3  159.98    5.80
   4  -1   3  179.88    6.10
   4  -1   3  172.28    4.60
   4   1  -3  162.28    6.20
  -4  -1  -3  172.58    5.80
   4  -1   3  163.08    4.90
  -4   1   3  178.48    6.10
   4   1  -3  161.88    6.40
   4   1  -3  171.78    6.10
  -4   1   3  172.18    5.90
  -4   1   3  166.68    6.40
  -4  -1   3  168.38    6.10
   4   1   3  164.48    5.60
   4  -1  -3  172.88    5.80
  -4   1  -3  172.28    5.30
   4  -1  -3  174.28    6.10
   4   1   3  157.78    6.00
  -4  -1   3  162.58    6.10
  -4  -1   3  172.08    6.00
   4   1   3  169.18    5.40
  -4   1  -3  176.68    5.90
  -6   1   3   78.59    4.10
   6   1  -3   73.79    4.20
   6   1  -3   72.29    4.60
   6  -1   3   75.39    2.80
   6  -1   3   70.49    4.20
  -6   1   3   76.19    4.00
   6   1  -3   71.69    4.10
   6  -1   3   76.69    3.10
   6   1   3   72.49    3.80
   6  -1  -3   66.29    3.70
  -6   1  -3   80.09    2.90
   6   1   3   74.59    4.30
  -6   1  -3   77.99    3.60
   6   1   3   72.89    3.50
   6  -1  -3   77.49    4.20
  -6  -1   3   79.89    4.20
  -6  -1   3   82.39    4.20
   6  -1  -3   70.69    4.80
   8   1  -3    5.40    1.80
  -8  -1  -3    2.40    1.20
   8  -1   3    3.40    1.00
   8  -1   3    5.70    1.20
   8   1  -3    5.40    1.70
   8  -1   3    3.50    2.00
   8   1  -3    1.80    2.00
  -8   1   3    3.40    1.40
   8   1   3    5.60    1.40
  -8  -1   3    2.80    1.40
   8  -1  -3    5.00    2.30
   8   1   3    5.10    2.00
  -8   1  -3    3.90    1.10
   8   1   3    4.60    1.30
   8  -1  -3    5.10    1.70
  10  -1   3  210.18    9.40
  10   1  -3  198.38    9.50
 -10  -1  -3  209.98    7.70
  10  -1   3  210.28    7.00
 -10   1   3  212.08    8.60
  10   1  -3  202.88    8.70
  10  -1   3  199.58    7.20
  10   1  -3  212.38    8.80
 -10  -1   3  194.38    8.50
  10  -1  -3  189.68    9.70
  10   1   3  196.08    7.40
 -10   1  -3  213.28    7.30
  10   1   3  181.48    8.90
  10  -1  -3  207.08    8.40
  10   1   3  195.18    8.00
 -12   1   3  157.58    8.10
  12   1  -3  172.68    9.50
  12   1  -3  174.38    8.30
 -12  -1  -3  167.08    8.00
  12   1  -3  164.58    8.10
  12  -1   3  153.38    8.90
  12  -1   3  157.98    6.40
  12   1   3  160.58    7.40
 -12   1  -3  175.18    6.80
  12   1   3  156.88    8.90
  12  -1  -3  161.68    7.80
 -12   1  -3  162.98    7.70
 -12  -1   3  154.08    8.20
  12   1   3  168.08    7.00
  12  -1  -3  162.58    9.50
  14   1  -3    6.00    2.80
  14  -1   3    5.30    1.80
  14   1  -3   10.90    4.00
 -14  -1  -3    9.10    2.70
  14  -1   3    2.00    3.30
 -14   1   3    6.80    2.70
 -14   1  -3    4.00    2.40
  14  -1  -3    5.60    2.60
  14   1   3    6.60    3.80
  14  -1  -3    7.20    3.90
  14   1   3    2.60    1.90
  14   1   3    6.00    2.00
 -14  -1   3    6.40    2.70
  16   1  -3   46.90    6.90
 -16   1   3   31.70    4.60
  16   1  -3   35.30    4.70
 -16  -1  -3   27.10    4.30
  16  -1   3   27.60    6.10
  16  -1  -3   36.70    6.50
  16  -1  -3   41.50    5.90
 -16   1  -3   34.00    4.40
  16   1   3   29.20    3.60
 -16  -1   3   27.50    4.40
  16   1   3   34.00    4.70
  16   1   3   35.00    6.40
  18  -1   3    2.50    4.70
  18   1  -3   17.40    6.20
  18   1  -3    7.30    3.40
 -18   1   3    6.40    3.60
 -18  -1  -3    7.40    3.60
  18  -1  -3   13.80    3.70
  18   1   3   12.40    5.30
  18  -1  -3   10.80    5.70
 -18  -1   3    7.50    3.80
 -18   1  -3    9.20    3.50
 -20  -1  -3    6.30    4.00
  20   1  -3   19.60    6.30
 -20   1   3    7.60    4.10
  20  -1   3   11.30    5.50
  20  -1  -3    8.60    6.10
  20   1   3   10.10    6.30
 -20  -1   3   14.40    4.50
 -20   1  -3    5.20    3.80
   1  -2   3    6.50    0.90
   1   2  -3    3.80    1.00
   1   2  -3    3.30    0.70
  -1   2   3    3.30    0.70
  -1  -2  -3    4.90    0.80
   1   2  -3    4.50    0.70
  -1  -2  -3    5.30    1.00
  -1   2   3    3.70    0.90
   1  -2   3    4.10    0.70
  -1   2  -3    4.10    0.70
   1  -2  -3    3.90    1.00
  -1   2  -3    4.00    0.60
  -1  -2   3    3.60    0.60
   1  -2  -3    2.80    0.70
   1   2   3    6.00    1.00
   1   2   3    4.90    0.80
  -1  -2   3    3.20    0.60
  -1  -2   3    4.60    1.00
  -3  -2  -3   77.69    3.30
  -3  -2  -3   81.59    3.40
   3   2  -3   74.69    3.60
   3   2  -3   71.79    3.50
   3   2  -3   74.39    3.60
  -3   2   3   79.69    3.40
   3  -2   3   75.19    3.20
   3   2  -3   81.79    3.50
  -3   2   3   82.69    3.50
   3  -2  -3   79.19    3.70
   3  -2  -3   64.19    3.10
  -3  -2   3   78.59    3.40
   3   2   3   76.09    3.40
   3   2   3   72.29    3.40
  -3   2  -3   77.59    3.20
  -3  -2   3   78.59    3.40
  -3  -2   3   72.19    3.40
  -3  -2   3   81.69    3.70
   5  -2   3  465.65   11.80
  -5   2   3  424.26   14.00
  -5   2   3  473.25   13.40
   5   2  -3  455.05   13.80
   5   2  -3  459.65   13.90
  -5  -2  -3  447.06   13.50
   5  -2   3  456.35   13.60
  -5   2   3  477.05   13.50
   5   2  -3  426.56   13.60
  -5  -2  -3  457.95   13.40
   5  -2  -3  437.16   13.00
  -5   2  -3  463.55   12.50
  -5  -2   3  442.26   13.50
  -5  -2   3  448.16   13.70
   5   2   3  444.36   13.30
  -5   2  -3  477.25   11.80
  -5   2  -3  453.45   13.40
   5   2   3  442.16   13.60
   5  -2  -3  464.45   13.60
  -5  -2   3  487.45   13.90
   5   2   3  455.45   13.10
   7   2  -3   17.80    2.80
   7   2  -3    9.20    2.00
  -7   2   3    8.30    1.60
   7   2  -3    7.70    1.70
   7  -2   3    9.40    2.30
  -7   2   3    7.80    1.60
   7  -2   3   12.00    1.30
  -7   2  -3   10.20    1.40
   7  -2  -3    8.70    1.40
   7   2   3    7.60    1.60
  -7  -2   3    8.60    1.70
   7   2   3   10.80    2.30
   7  -2  -3   12.70    2.10
  -7   2  -3   13.90    1.40
   7  -2  -3    9.60    2.60
   7   2   3   12.00    1.80
   9  -2   3   43.10    2.50
   9  -2   3   44.50    4.50
  -9  -2  -3   45.40    3.50
   9   2  -3   41.50    4.20
   9   2  -3   42.90    4.30
   9   2  -3   40.20    4.50
  -9   2   3   41.30    3.80
  -9   2  -3   48.70    2.70
   9   2   3   40.90    3.90
   9  -2  -3   37.30    4.60
   9  -2  -3   45.60    3.80
  -9  -2   3   41.90    4.10
   9   2   3   45.20    3.50
   9   2   3   48.20    4.40
  11  -2   3   10.30    3.20
  11   2  -3    6.80    3.20
  11   2  -3    5.00    2.20
  11   2  -3    7.50    2.60
 -11   2   3    3.50    2.00
  11  -2   3    7.80    1.50
  11   2   3    8.30    2.10
  11  -2  -3    4.70    3.30
  11  -2  -3    3.30    2.10
  11   2   3    5.20    2.90
 -11   2  -3    7.40    1.60
  11   2   3    4.30    2.10
 -11  -2   3    4.40    2.10
 -13  -2  -3  103.19    6.90
  13  -2   3   99.99    4.90
  13   2  -3   89.79    7.70
  13   2  -3   96.29    7.00
  13  -2   3  105.39    8.30
  13   2  -3   95.59    7.00
 -13   2   3   99.59    6.80
 -13   2  -3  101.79    5.20
  13   2   3   91.99    7.90
  13   2   3  100.59    5.80
  13  -2  -3  102.19    6.50
 -13  -2   3   94.99    6.90
  13   2   3  100.49    6.30
 -13   2  -3   97.89    6.30
  13  -2  -3  105.59    8.30
  15   2  -3   41.20    5.80
  15  -2   3   31.00    5.50
  15  -2   3   43.20    4.00
  15   2  -3   31.40    5.70
 -15   2   3   44.40    6.10
  15   2  -3   30.60    4.30
 -15  -2  -3   30.60    4.20
  15  -2  -3   38.40    5.50
 -15  -2   3   32.20    4.30
  15   2   3   42.90    4.60
  15   2   3   37.10    5.10
  15   2   3   42.40    5.80
  15  -2  -3   42.50    6.50
 -15   2  -3   38.90    5.50
 -17  -2  -3   27.10    4.60
  17   2  -3   31.80    6.40
 -17   2   3   34.40    4.80
  17  -2   3   41.30    6.80
  17   2  -3   32.00    4.90
 -17   2  -3   35.50    4.60
  17   2   3   37.80    6.30
  17  -2  -3   33.90    4.60
  17  -2  -3   27.60    6.40
 -17  -2   3   34.40    4.90
  17   2   3   28.30    3.90
 -19   2   3   13.20    4.10
  19   2  -3    9.50    6.20
  19  -2   3   15.50    5.70
 -19  -2  -3    4.70    3.80
  19   2  -3   10.60    3.80
 -19  -2   3    7.00    3.80
  19   2   3   10.80    5.30
  19  -2  -3    8.90    5.70
 -19   2  -3    8.30    3.70
 -21  -2  -3   -1.40    4.20
  21   2  -3   18.20    7.30
  21  -2   3   16.70    7.20
 -21   2   3    4.30    4.00
 -21  -2   3    5.50    4.50
 -21   2  -3   10.90    4.40
  21   2   3    5.30    6.70
   0  -3  -3  202.18    6.10
   0   3   3  210.28    6.20
   0   3  -3  201.28    5.40
   0   3  -3  198.78    5.40
   0  -3   3  192.48    6.30
   0   3  -3  196.08    6.30
   0  -3   3  191.88    5.30
  -2   3   3  698.73   19.50
  -2   3   3  713.43   19.10
   2  -3   3  705.93   18.70
  -2  -3  -3  711.73   19.20
   2   3  -3  705.93   19.10
   2   3  -3  723.73   19.10
  -2  -3  -3  707.83   19.10
   2   3  -3  693.53   18.80
  -2  -3   3  689.93   18.70
  -2   3  -3  721.93   18.60
   2   3   3  730.93   19.20
  -2  -3   3  686.93   18.90
  -2  -3   3  745.63   19.70
   2  -3  -3  706.13   19.00
  -2   3  -3  710.93   18.60
  -2  -3   3  708.73   18.90
   2   3   3  705.43   19.10
  -4  -3  -3  689.23   19.20
  -4   3   3  704.03   18.90
   4   3  -3  689.43   19.20
   4   3  -3  704.13   19.80
  -4  -3  -3  693.33   19.20
   4   3  -3  721.43   19.30
   4  -3   3  687.93   19.10
   4   3  -3  681.73   19.40
  -4   3   3  714.43   19.30
  -4  -3   3  660.43   19.10
  -4   3  -3  722.43   17.70
   4   3   3  678.13   19.20
   4  -3  -3  716.93   19.50
  -4   3  -3  701.13   19.00
  -4  -3   3  681.93   19.10
   4   3   3  666.63   19.20
  -4  -3   3  661.53   19.60
  -4  -3   3  650.73   19.00
   4  -3  -3  701.63   18.70
   6   3  -3 1378.16   37.50
   6  -3   3 1391.06   37.50
   6   3  -3 1381.46   37.50
  -6   3   3 1440.36   37.10
  -6   3   3 1372.76   36.80
   6   3  -3 1374.86   37.80
   6   3   3 1369.36   37.00
  -6   3  -3 1407.06   35.30
   6   3   3 1356.96   37.30
   6  -3  -3 1343.37   36.30
   6  -3  -3 1374.66   37.20
  -6  -3   3 1363.66   37.20
   6   3   3 1431.16   37.20
  -6   3  -3 1436.36   35.90
   8  -3   3  145.39    7.00
   8   3  -3  147.49    6.90
   8   3  -3  151.18    7.10
  -8   3   3  147.29    6.30
   8  -3   3  146.69    4.80
   8   3  -3  143.29    7.00
   8  -3  -3  152.08    6.50
  -8   3  -3  158.78    4.90
   8   3   3  145.59    7.00
   8   3   3  144.89    6.20
   8  -3  -3  142.69    5.60
  -8  -3   3  154.78    6.70
   8   3   3  156.48    6.70
  10   3  -3   74.69    5.30
  10  -3   3   70.19    3.30
 -10   3   3   77.79    5.00
  10   3  -3   72.39    5.60
  10  -3   3   63.99    6.00
  10   3  -3   73.89    6.20
  10  -3  -3   67.29    5.00
 -10   3  -3   72.09    3.50
  10   3   3   59.39    5.10
 -10  -3   3   62.49    5.10
  10   3   3   69.69    5.60
  10  -3  -3   75.09    6.60
  10   3   3   60.99    4.60
  12  -3   3  375.76   11.50
 -12   3   3  378.36   13.60
 -12  -3  -3  399.66   13.90
  12   3  -3  360.36   14.70
  12   3  -3  375.26   14.10
  12  -3   3  373.36   15.10
  12   3  -3  389.66   14.10
 -12   3  -3  401.96   11.80
  12  -3  -3  364.16   15.50
  12   3   3  377.96   14.70
 -12   3  -3  391.66   13.00
  12  -3  -3  385.36   13.50
  12   3   3  370.86   13.50
 -12  -3   3  380.86   14.00
  12   3   3  361.46   13.00
  14   3  -3    6.30    3.10
 -14  -3  -3    7.40    2.70
 -14   3   3    8.80    2.70
  14   3  -3    7.50    3.80
  14   3  -3    5.50    2.70
  14  -3   3    2.90    3.60
  14  -3   3    9.50    1.90
  14  -3  -3    6.70    2.70
 -14   3  -3    9.10    2.50
  14   3   3    3.10    2.30
 -14  -3   3    7.00    2.70
  14  -3  -3    4.80    3.90
  14   3   3    5.50    3.60
  14   3   3    6.20    2.40
 -16   3   3  662.83   21.70
  16  -3   3  623.04   23.40
  16   3  -3  631.54   23.40
  16   3  -3  612.94   21.50
 -16  -3  -3  597.84   21.40
  16   3  -3  574.04   21.20
  16   3   3  615.84   20.50
  16  -3  -3  660.43   24.40
 -16  -3   3  593.84   21.70
  16   3   3  624.74   22.80
  16  -3  -3  630.64   20.70
  16   3   3  618.14   20.10
 -16   3  -3  591.94   20.60
 -18   3   3   -2.80    3.00
 -18  -3  -3    3.10    3.40
  18  -3   3    5.40    4.90
  18   3  -3    2.10    4.60
  18   3  -3    1.20    3.30
  18   3   3    3.10    4.60
 -18  -3   3   -2.10    3.10
  18   3   3    1.90    2.70
 -18   3  -3    1.20    3.00
  20   3  -3    6.30    5.60
 -20   3   3    7.90    4.00
 -20  -3  -3   13.40    4.50
  20  -3   3    5.10    6.10
 -20   3  -3   11.70    3.90
  20   3   3    8.00    5.50
 -20  -3   3    8.10    4.30
  -1  -4  -3  122.99    4.40
   1  -4   3  124.79    4.50
   1   4  -3  121.99    5.00
  -1   4   3  119.09    4.40
   1  -4   3  115.99    3.50
   1   4  -3  121.59    4.10
   1   4  -3  121.19    4.00
  -1  -4  -3  119.69    4.50
  -1  -4   3  125.19    5.10
  -1   4  -3  120.09    3.50
  -1  -4   3  121.79    3.80
  -1  -4   3  111.79    3.50
   1   4   3  117.49    4.50
  -1   4  -3  116.49    4.40
   1  -4  -3  125.79    4.30
   1   4   3  117.79    4.50
  -1  -4   3  122.39    3.80
   3   4  -3   42.60    3.50
   3   4  -3   49.50    2.60
   3   4  -3   44.00    3.00
   3  -4   3   44.80    2.60
  -3   4   3   45.60    3.10
   3   4  -3   45.00    2.80
  -3  -4  -3   46.30    3.00
  -3  -4  -3   42.60    2.70
  -3   4   3   43.20    2.70
   3   4   3   44.70    3.10
  -3  -4   3   43.80    2.40
  -3  -4   3   49.50    2.80
   3  -4  -3   47.10    2.50
  -3   4  -3   40.20    2.30
  -3  -4   3   46.70    3.50
  -3   4  -3   46.00    2.20
   3   4   3   42.30    3.00
  -3  -4   3   46.00    2.70
  -5   4   3  573.44   16.00
   5  -4   3  565.44   16.50
   5   4  -3  566.34   17.20
   5   4  -3  575.64   16.50
   5   4  -3  551.84   16.70
  -5   4   3  581.84   16.50
   5   4   3  571.54   16.60
  -5  -4   3  572.84   16.40
   5  -4  -3  554.04   15.50
   5   4   3  541.85   16.40
  -5   4  -3  586.94   15.00
  -5  -4   3  559.84   16.30
  -5   4  -3  587.44   16.30
   5   4   3  547.65   16.60
   5  -4  -3  559.24   16.60
   7   4  -3    0.20    1.80
  -7   4   3   -1.10    1.00
   7   4  -3   -0.60    1.70
   7  -4   3    0.90    1.90
   7   4  -3   -0.40    1.40
   7  -4  -3   -1.10    0.80
   7  -4  -3    1.80    1.50
  -7  -4   3   -0.10    1.20
  -7   4  -3    0.70    0.80
   7   4   3    0.10    1.20
   7   4   3    0.60    1.70
   7   4   3    0.60    1.40
  -7   4  -3    1.20    0.60
   9  -4   3  106.99    6.40
   9   4  -3  107.19    6.60
   9   4  -3  108.09    6.40
   9   4  -3  114.59    6.60
  -9   4   3  109.39    5.60
   9   4   3  109.59    6.10
   9  -4  -3  117.49    5.80
   9   4   3  103.59    6.50
  -9  -4   3  104.09    5.90
  -9   4  -3  112.59    4.10
   9   4   3  102.29    5.70
  11   4  -3    6.30    2.70
  11   4  -3   10.80    3.70
  11  -4   3   11.50    1.60
 -11   4   3    6.40    2.30
  11   4  -3    6.30    2.70
 -11  -4  -3    6.50    2.20
  11  -4   3    9.10    3.50
  11   4   3    8.00    3.10
 -11  -4   3    3.80    2.30
  11   4   3    9.70    2.50
  11  -4  -3   10.20    2.60
 -11   4  -3   11.90    1.60
  11   4   3    8.90    2.60
 -13   4   3  206.38    9.70
  13   4  -3  207.18   10.50
  13   4  -3  220.28   11.10
 -13  -4  -3  221.18   10.20
  13  -4   3  210.28   11.40
  13   4  -3  210.78   10.40
  13  -4   3  208.88    7.50
  13   4   3  211.98    9.40
 -13   4  -3  217.78    7.70
 -13  -4   3  210.98   10.20
  13  -4  -3  207.38   11.50
  13  -4  -3  216.58    9.50
  13   4   3  220.68   11.30
  13   4   3  213.08    9.90
 -13   4  -3  213.58    9.10
 -15   4   3  159.68    9.10
  15   4  -3  161.08   10.00
  15  -4   3  162.28   10.80
  15   4  -3  162.48   10.60
  15   4  -3  149.69    9.60
 -15  -4  -3  175.88    9.90
  15  -4  -3  166.88    8.70
 -15   4  -3  149.39    8.40
  15   4   3  155.18    8.40
  15   4   3  165.48    9.30
  15   4   3  180.38   11.20
 -15  -4   3  176.98   10.10
  17   4  -3   74.79    8.30
 -17  -4  -3   76.59    8.40
  17   4  -3   72.89    7.80
  17   4  -3   65.89    9.00
 -17   4   3   72.99    8.00
  17  -4   3   69.09    9.00
  17   4   3   88.49    9.10
 -17  -4   3   63.39    8.30
  17  -4  -3   76.59    6.90
  17   4   3   85.49    7.50
 -17   4  -3   73.19    7.30
  17   4   3   93.09    6.90
  19   4  -3   41.10    7.20
 -19  -4  -3   39.30    5.70
  19   4  -3   28.30    5.30
 -19   4   3   28.90    4.90
  19  -4   3   43.50    7.40
  19   4   3   48.20    7.50
  19   4   3   39.60    4.90
 -19   4  -3   31.20    4.70
 -19  -4   3   31.60    5.40
 -21  -4  -3    1.40    4.40
  21   4  -3    3.80    5.80
 -21   4   3   -1.20    4.00
  21  -4   3   -3.10    6.60
  21   4   3   -7.10    5.00
 -21  -4   3    2.20    4.40
 -21   4  -3    0.70    3.70
   0   5  -3  569.74   14.40
   0   5  -3  562.24   14.40
   0  -5   3  506.85   15.80
   0   5  -3  553.04   15.90
   0   5   3  562.94   15.50
   0   5   3  545.25   15.40
   0  -5  -3  563.84   15.30
   2   5  -3   47.30    3.70
  -2   5   3   48.50    2.80
  -2  -5  -3   46.40    2.90
   2   5  -3   47.90    2.30
   2   5  -3   51.19    2.80
   2  -5   3   44.20    2.30
   2   5  -3   53.69    3.00
  -2  -5  -3   46.70    3.00
  -2   5  -3   45.60    2.80
   2   5   3   46.80    2.90
  -2  -5   3   51.59    2.60
  -2  -5   3   43.50    3.40
   2  -5  -3   49.60    2.60
   2   5   3   48.70    3.20
  -2  -5   3   42.30    2.10
  -2  -5   3   49.99    2.70
  -2   5  -3   44.40    2.10
  -4   5   3   99.89    4.10
   4   5  -3   83.09    4.90
   4   5  -3   93.59    4.70
   4   5  -3   86.59    4.10
  -4  -5  -3   99.89    4.30
   4  -5   3   88.29    4.20
  -4   5   3   89.09    4.60
   4   5   3   95.49    4.40
  -4  -5   3   91.49    3.90
   4   5   3   84.59    4.60
  -4  -5   3   95.09    4.30
   4  -5  -3   96.49    3.60
  -4  -5   3  100.29    4.40
  -4   5  -3   86.09    3.90
   6   5  -3  321.77   10.70
  -6   5   3  331.07   10.20
   6   5  -3  326.37   11.60
   6   5  -3  314.47   11.00
   6  -5   3  306.87   10.80
  -6   5   3  333.87   10.70
  -6   5  -3  328.67    9.10
  -6  -5   3  334.87   10.80
   6   5   3  309.17   10.80
   6  -5  -3  315.57    9.40
   6  -5  -3  330.07   10.90
   6   5   3  310.17   10.80
   6   5   3  320.07   11.00
   8   5  -3   46.40    4.80
   8  -5   3   54.29    4.90
   8   5  -3   49.20    4.90
  -8   5   3   47.40    3.80
   8   5  -3   40.80    4.40
   8   5   3   56.09    4.60
  -8   5  -3   51.79    3.00
   8   5   3   54.69    4.50
  -8  -5   3   50.29    4.40
   8  -5  -3   50.59    4.30
   8   5   3   60.69    4.80
  -8   5  -3   56.09    2.60
  10   5  -3  253.57   10.60
  10   5  -3  243.08   10.70
  10   5  -3  236.48   10.60
  10  -5   3  240.18   10.90
 -10   5   3  238.98    9.40
  10   5   3  234.58   10.20
  10  -5  -3  251.17    9.80
 -10   5  -3  247.68    7.60
  10   5   3  245.78    9.80
 -10  -5   3  234.48    9.90
  10   5   3  239.28   10.20
  12  -5   3   48.20    6.20
  12   5  -3   55.79    6.40
 -12  -5  -3   67.19    6.00
  12   5  -3   55.09    6.20
 -12   5   3   45.40    5.20
  12   5  -3   61.89    6.40
  12   5   3   54.49    6.60
  12   5   3   57.49    5.90
 -12   5  -3   56.89    4.60
 -12  -5   3   53.59    5.80
  12  -5  -3   70.39    5.50
 -12   5  -3   65.49    3.60
  12   5   3   59.99    5.40
  14  -5   3    4.40    3.80
 -14  -5  -3    5.20    2.90
  14   5  -3    7.70    4.00
  14   5  -3    6.10    3.00
  14   5  -3    8.20    3.20
 -14   5   3    3.20    2.50
  14  -5  -3    8.90    2.80
  14   5   3    4.70    2.70
  14   5   3   12.20    4.00
 -14  -5   3    5.70    2.80
 -14   5  -3    5.40    2.20
  14   5   3    3.00    2.40
  16   5  -3   22.80    4.80
  16  -5   3   28.10    5.90
 -16  -5  -3   21.50    4.30
  16   5  -3   28.00    5.90
  16   5  -3   34.20    5.50
 -16   5   3   23.10    4.20
 -16   5  -3   22.70    3.80
  16  -5  -3   27.30    4.30
 -16  -5   3   24.60    4.50
  16   5   3   24.80    4.20
  16   5   3   23.20    4.20
  16   5   3   29.90    5.80
 -18   5   3   38.50    5.20
  18   5  -3   37.70    5.50
  18  -5   3   38.00    7.50
  18   5  -3   52.19    7.70
  18   5  -3   41.50    6.90
 -18  -5  -3   46.50    6.00
  18   5   3   41.50    6.80
 -18  -5   3   53.19    6.20
  18   5   3   33.90    4.70
 -18   5  -3   34.30    4.80
  20   5  -3    8.30    6.40
 -20   5   3    2.00    3.60
 -20  -5  -3    2.10    4.10
  20  -5   3    6.70    5.90
  20   5  -3    4.70    3.80
  20   5   3    0.20    3.10
 -20   5  -3    9.40    4.00
  20   5   3   -0.70    5.80
 -20  -5   3    6.60    4.10
   1   6  -3  532.45   14.40
   1   6  -3  513.15   13.50
   1   6  -3  524.85   15.80
  -1  -6  -3  542.55   14.90
  -1   6   3  556.04   14.90
   1   6  -3  521.85   14.40
   1   6   3  530.15   14.80
  -1  -6   3  543.15   15.90
  -1   6  -3  506.75   13.60
  -1  -6   3  524.35   13.90
  -1   6  -3  516.05   15.20
  -1  -6   3  496.25   13.40
  -1  -6   3  535.35   13.90
   1   6   3  525.95   15.00
   1  -6  -3  511.35   14.50
   3   6  -3    2.50    1.10
  -3   6   3    4.50    1.10
   3   6  -3    3.50    1.70
  -3  -6  -3    2.90    1.50
   3   6  -3    2.70    1.30
   3   6  -3    3.80    1.20
   3  -6   3    4.90    1.30
  -3  -6   3    5.50    1.10
  -3   6  -3    2.60    1.00
  -3  -6   3    5.20    1.20
   3  -6  -3    4.20    0.90
  -3  -6   3    3.60    1.10
   3   6   3    3.60    1.50
   3   6   3    2.20    1.60
   5  -6   3  895.71   25.40
   5   6  -3  924.71   25.20
  -5   6   3  931.91   24.90
   5   6  -3  922.41   26.60
   5   6  -3  919.31   25.80
  -5   6  -3  912.21   25.10
   5   6   3  950.70   26.20
   5  -6  -3  912.41   24.00
  -5  -6   3  908.01   25.00
  -5  -6   3  897.21   25.30
   5   6   3  931.31   25.80
   5   6   3  910.41   25.40
   7   6  -3  185.58    8.60
   7   6  -3  189.28    8.20
   7  -6   3  193.18    8.10
  -7   6   3  196.38    7.10
   7   6  -3  197.88    7.80
   7   6   3  192.08    8.30
  -7   6  -3  187.78    6.20
   7   6   3  195.38    8.10
  -7  -6   3  186.28    7.70
   7   6   3  184.48    7.70
   9   6  -3  214.88    9.30
   9  -6   3  197.88    9.10
  -9   6   3  200.38    7.90
   9   6  -3  199.88    9.20
   9   6  -3  201.78    9.40
  -9  -6   3  203.38    8.70
   9   6   3  208.98    9.00
   9   6   3  200.28    9.10
   9  -6  -3  204.58    8.60
   9   6   3  187.18    8.70
  -9   6  -3  201.58    6.50
  -9   6  -3  199.18    8.40
 -11   6   3  180.08    8.00
  11   6  -3  150.08    9.30
  11   6  -3  168.88    9.50
  11  -6   3  180.58    9.60
 -11  -6  -3  163.58    8.60
  11   6  -3  155.98    9.40
 -11   6  -3  185.38    6.20
  11   6   3  164.38    8.70
  11  -6  -3  169.38    8.10
  11   6   3  187.48    9.10
 -11  -6   3  181.88    9.00
  11   6   3  181.38    9.20
 -13  -6  -3  170.28    9.20
  13  -6   3  150.58    9.50
 -13   6   3  167.88    8.30
  13   6  -3  161.88    9.50
  13   6  -3  163.08    9.40
  13   6  -3  167.48    9.60
  13  -6  -3  153.88    8.10
  13   6   3  149.69    9.10
  13   6   3  141.19    8.20
 -13   6  -3  162.98    7.50
 -13  -6   3  149.69    8.80
  13   6   3  150.38    9.00
  15   6  -3  185.98   11.30
  15  -6   3  172.88   11.90
  15   6  -3  194.58   10.80
 -15   6   3  184.18    9.70
  15   6  -3  191.78   11.40
 -15  -6  -3  194.88   10.80
  15   6   3  190.28   10.00
 -15   6  -3  186.88    9.00
  15   6   3  171.58   10.40
  15   6   3  179.98   11.00
 -15  -6   3  193.18   10.70
  15  -6  -3  187.48    9.50
  17  -6   3  207.98   13.90
  17   6  -3  203.38   11.80
  17   6  -3  208.48   12.40
 -17  -6  -3  190.48   11.90
 -17   6   3  192.78   10.90
  17   6  -3  196.78   13.20
  17   6   3  209.88   10.80
  17   6   3  192.38   13.00
 -17   6  -3  213.58   10.60
  17   6   3  195.08   11.30
 -17  -6   3  201.58   12.00
  19   6  -3    7.30    4.30
  19  -6   3    8.70    6.50
 -19   6   3    8.00    3.90
  19   6  -3    8.50    5.50
  19   6  -3   11.50    4.70
 -19  -6  -3    5.90    4.20
  19   6   3    6.30    5.40
  19   6   3    9.50    3.70
 -19  -6   3    4.20    4.00
 -19   6  -3    4.30    3.40
  21   6  -3   14.80    5.00
  21   6  -3   17.80    7.70
 -21  -6  -3   17.00    5.50
 -21   6   3   17.60    4.90
  21  -6   3   18.40    8.00
 -21  -6   3   13.60    5.50
 -21   6  -3   17.30    4.80
  21   6   3   25.60    6.90
  21   6   3   18.80    5.80
   0   7  -3   92.79    3.50
   0   7  -3   91.29    5.10
   0   7  -3   94.59    3.50
   0  -7  -3   99.79    4.10
   0   7   3  112.19    4.50
   0   7   3  101.09    4.50
   2   7  -3  173.48    7.40
   2   7  -3  172.18    6.20
   2   7  -3  181.18    5.40
  -2  -7  -3  173.48    6.40
  -2   7   3  179.78    6.20
  -2  -7  -3  176.78    6.40
   2   7  -3  190.18    6.30
  -2  -7   3  173.88    5.80
  -2   7  -3  175.58    6.70
  -2   7  -3  180.48    5.50
  -2  -7   3  174.68    5.30
   2  -7  -3  187.68    5.90
  -2  -7   3  180.88    5.80
   2   7   3  185.08    6.90
   2   7   3  183.68    6.40
   4  -7   3   67.19    3.70
   4   7  -3   61.29    4.80
   4   7  -3   59.59    3.30
   4   7  -3   64.19    4.10
  -4   7   3   58.69    3.30
   4  -7  -3   58.99    2.60
  -4   7  -3   64.49    3.30
  -4  -7   3   65.79    5.20
   4   7   3   59.59    3.80
  -4  -7   3   63.09    3.60
   4   7   3   55.19    4.20
  -4  -7   3   61.29    3.10
   6  -7   3  134.79    6.20
   6   7  -3  131.29    6.90
  -6   7   3  134.99    5.50
   6   7  -3  139.39    5.90
   6   7  -3  142.39    6.80
   6  -7  -3  131.09    4.20
  -6  -7   3  139.99    6.20
   6   7   3  122.89    6.40
   6   7   3  136.29    6.90
   6   7   3  137.29    6.10
  -8   7   3  210.68    7.70
   8  -7   3  193.98    8.80
   8   7  -3  177.58    8.90
   8   7  -3  198.28    9.00
   8   7  -3  194.18    8.20
   8   7   3  197.68    8.80
  -8   7  -3  196.38    6.60
   8   7   3  189.68    8.30
  -8  -7   3  198.38    8.40
   8   7   3  207.38    9.10
 -10  -7  -3    8.90    2.70
  10   7  -3   10.40    3.00
  10   7  -3   14.70    3.70
 -10   7   3   19.00    2.60
  10  -7   3   14.70    3.80
  10   7  -3   15.50    3.50
  10   7   3   16.70    3.20
 -10   7  -3   11.20    1.60
 -10  -7   3   13.30    2.80
  10   7   3    8.20    2.90
  10   7   3   20.00    3.50
 -12   7   3   51.99    5.10
  12   7  -3   60.39    6.70
  12   7  -3   57.19    6.80
  12  -7   3   52.49    6.20
  12   7  -3   47.60    5.80
 -12  -7  -3   54.29    6.00
 -12   7  -3   51.99    4.20
  12   7   3   51.59    5.90
 -12  -7   3   60.19    6.00
 -12   7  -3   61.09    3.40
  12   7   3   52.19    5.90
  12   7   3   45.00    6.20
  14   7  -3   10.60    4.00
 -14   7   3    7.80    2.70
  14   7  -3    9.70    3.60
  14  -7   3   13.10    4.80
 -14  -7  -3   10.50    3.20
  14   7  -3    9.30    3.80
  14   7   3    6.40    3.20
  14   7   3    9.60    3.40
 -14   7  -3    7.20    2.30
 -14  -7   3    8.40    3.20
  14   7   3   12.60    4.30
 -16  -7  -3  183.48   11.40
  16  -7   3  174.48   12.00
  16   7  -3  184.68   11.60
  16   7  -3  201.58   11.60
 -16   7   3  192.18   10.20
  16   7  -3  164.28   11.80
 -16  -7   3  169.68   11.10
  16   7   3  184.68   10.10
 -16   7  -3  170.78    9.20
  16   7   3  175.68   12.10
  16   7   3  159.68   10.80
  18   7  -3   13.20    4.70
  18   7  -3   11.90    4.70
 -18  -7  -3   16.20    4.60
  18   7  -3   14.30    6.00
 -18   7   3   14.60    4.00
  18  -7   3   10.50    6.40
 -18   7  -3   14.70    3.70
  18   7   3   13.70    4.30
 -18  -7   3   11.40    4.20
  18   7   3   13.80    5.60
  18   7   3   11.00    4.00
  20   7  -3    4.50    4.10
  20   7  -3    2.80    5.20
  20  -7   3    4.40    5.80
 -20  -7  -3    1.10    4.40
  20   7  -3    5.40    4.50
 -20   7   3    1.00    3.70
  20   7   3    2.10    5.80
 -20   7  -3   -1.60    3.40
  20   7   3   -0.50    3.30
 -20  -7   3    2.70    4.20
   1   8  -3  166.58    5.60
  -1   8   3  168.88    6.10
  -1  -8  -3  160.38    5.90
   1   8  -3  161.38    5.50
   1   8  -3  150.98    6.90
   1   8  -3  154.78    4.50
  -1  -8   3  168.58    4.70
   1   8   3  162.58    6.00
  -1   8  -3  138.79    6.30
  -1   8  -3  160.08    4.60
  -1   8  -3  158.08    4.70
   1  -8  -3  157.78    5.50
  -1  -8   3  159.48    4.60
   1   8   3  161.58    6.30
   3   8  -3   72.29    4.20
  -3  -8  -3   75.09    4.00
  -3   8   3   71.69    3.70
   3   8  -3   64.99    4.80
   3   8  -3   76.39    3.20
   3   8   3   75.19    4.50
  -3  -8   3   77.39    3.70
  -3   8  -3   72.29    3.30
  -3  -8   3   71.59    3.10
   3  -8  -3   71.69    2.90
  -3  -8   3   73.09    3.60
   3   8   3   72.79    4.00
   5   8  -3    1.40    1.40
   5   8  -3    0.50    1.50
   5   8  -3    0.50    2.00
  -5   8   3    1.30    1.10
   5  -8   3   -0.20    1.50
  -5  -8   3    0.80    1.20
   5   8   3    0.60    1.50
   5   8   3   -1.10    1.60
  -5   8  -3   -0.20    1.20
   5   8   3    2.00    1.60
  -5  -8   3   -0.60    1.20
  -7   8   3  180.48    6.80
   7  -8   3  176.28    7.90
   7   8  -3  180.78    8.20
   7   8  -3  185.28    7.50
   7   8  -3  180.18    8.90
  -7  -8   3  171.78    7.50
   7   8   3  174.98    7.70
  -7   8  -3  180.18    6.60
   7   8   3  175.38    8.30
   7   8   3  162.58    8.10
   9   8  -3    4.70    2.20
  -9   8   3    4.90    1.70
   9   8  -3    2.00    2.20
   9  -8   3    6.10    2.90
  -9  -8  -3   -0.30    1.90
   9   8  -3    3.40    2.80
  -9  -8   3    1.50    1.90
   9   8   3    3.10    2.50
  -9   8  -3    1.70    1.30
   9   8   3    1.20    2.30
   9   8   3    1.70    2.40
  11  -8   3  242.68   11.60
 -11   8   3  243.78    9.80
  11   8  -3  254.57   11.20
  11   8  -3  254.67   11.70
  11   8  -3  248.58   11.80
 -11  -8  -3  249.38   11.00
 -11  -8   3  248.58   10.80
  11   8   3  237.38   10.70
 -11   8  -3  240.88    8.10
  11   8   3  252.07   11.20
 -11   8  -3  253.77    8.60
  11   8   3  228.58   11.20
 -13  -8  -3   26.00    4.10
  13   8  -3   34.30    5.20
  13   8  -3   38.90    5.90
 -13   8   3   35.70    5.00
  13  -8   3   36.20    5.60
  13   8  -3   26.90    4.30
  13   8   3   41.90    5.90
  13   8   3   25.40    4.20
 -13  -8   3   41.70    5.90
  13   8   3   38.40    5.70
 -13   8  -3   36.90    4.10
  15   8  -3    2.20    3.30
  15  -8   3    3.10    4.10
 -15  -8  -3   -0.50    3.00
  15   8  -3   -1.30    3.60
  15   8  -3    1.00    3.40
 -15   8   3    0.70    2.40
  15   8   3   -9.60    2.70
  15   8   3   -0.80    3.00
 -15  -8   3    2.80    2.90
  15   8   3   -2.90    4.00
 -15   8  -3    0.70    2.10
  17  -8   3    0.80    4.60
  17   8  -3   -2.00    3.50
  17   8  -3    5.10    5.10
 -17  -8  -3   -1.90    3.50
  17   8  -3    2.20    4.30
 -17   8   3    3.50    3.10
  17   8   3   -0.40    3.50
 -17   8  -3   -0.70    2.50
  17   8   3    0.80    3.60
 -17  -8   3    1.30    3.40
  17   8   3    2.30    5.00
  19   8  -3   37.60    7.40
  19   8  -3   29.70    5.70
 -19   8   3   29.80    4.90
  19   8  -3   30.60    6.00
 -19  -8  -3   25.60    5.40
  19  -8   3   37.20    8.20
 -19  -8   3   28.00    5.30
  19   8   3   33.70    6.50
  19   8   3   34.40    5.60
   0   9   3  494.45   14.50
   0   9   3  507.35   14.70
   0   9  -3  498.15   13.60
   0   9  -3  492.15   15.60
   0   9  -3  498.55   13.70
   0   9  -3  465.85   12.70
   0  -9  -3  489.85   14.10
   2   9  -3   10.90    2.40
  -2  -9  -3   18.60    2.40
   2   9  -3   11.20    1.60
   2   9  -3   12.50    1.40
  -2   9   3   11.90    1.60
  -2  -9   3   15.90    1.80
   2   9   3   13.70    2.00
   2  -9  -3   12.40    1.70
   2   9   3   11.40    1.90
  -2   9  -3   17.50    1.70
  -2  -9   3   15.70    1.40
  -2  -9   3   16.10    1.80
  -2   9  -3   11.40    2.20
   4   9  -3   73.69    4.50
   4   9  -3   61.99    3.30
  -4   9   3   63.09    3.50
   4   9  -3   64.39    5.30
  -4  -9   3   69.49    3.80
  -4   9  -3   60.99    3.30
  -4  -9   3   64.99    3.20
   4   9   3   69.19    4.20
   4   9   3   61.59    4.70
  -6   9   3  102.79    4.80
   6   9  -3  106.59    6.20
   6   9  -3  100.29    6.60
   6   9  -3  109.79    5.10
   6   9   3  101.09    6.30
   6   9   3   95.89    6.10
  -6  -9   3  100.29    5.40
   6   9   3  106.99    5.40
   8   9  -3   43.60    4.40
   8   9  -3   40.40    5.20
  -8   9   3   52.19    3.90
   8  -9   3   48.30    5.00
   8   9  -3   36.10    5.50
  -8  -9  -3   43.60    4.70
  -8   9  -3   44.90    3.40
   8   9   3   45.60    5.50
   8   9   3   44.00    4.40
  -8  -9   3   45.30    4.60
   8   9   3   49.30    5.40
  10   9  -3  232.98    9.80
 -10   9   3  212.18    8.50
  10   9  -3  204.98   10.10
  10   9  -3  204.58   10.30
 -10  -9  -3  193.98    9.50
  10  -9   3  214.58   10.00
  10   9   3  212.88    9.70
  10   9   3  202.38   10.10
  10   9   3  187.68    9.90
 -10  -9   3  208.48    9.50
 -10   9  -3  195.28    7.30
 -12   9   3   73.19    5.60
  12   9  -3   61.09    6.90
  12   9  -3   79.19    7.70
  12  -9   3   67.19    6.80
  12   9  -3   62.89    7.40
 -12  -9  -3   76.79    6.90
 -12   9  -3   70.59    4.50
 -12  -9   3   68.59    6.60
  12   9   3   72.89    6.40
  12   9   3   67.49    6.70
  12   9   3   68.29    7.20
  14   9  -3   13.40    4.70
  14   9  -3   12.20    3.90
 -14  -9  -3   12.90    3.50
  14   9  -3   11.50    4.60
  14  -9   3   18.80    5.20
 -14   9   3   17.50    3.20
 -14  -9   3   16.00    3.60
 -14   9  -3   14.40    2.80
  14   9   3   18.20    4.10
  14   9   3   16.20    4.40
  14   9   3   19.10    4.40
  16   9  -3    1.40    4.40
 -16  -9  -3   -0.90    3.40
  16   9  -3    4.50    3.90
  16  -9   3    5.30    4.60
 -16   9   3    3.10    2.80
  16   9  -3   -4.30    4.10
  16   9   3    5.90    4.80
 -16   9  -3    2.00    2.50
  16   9   3    4.80    3.70
  16   9   3   -1.10    3.50
 -16  -9   3    2.80    3.40
  18   9  -3   42.80    6.80
 -18   9   3   31.70    4.70
  18  -9   3   51.09    8.00
 -18  -9  -3   32.80    5.60
  18   9  -3   39.50    6.60
  18   9  -3   39.50    6.00
  18   9   3   34.70    5.60
 -18  -9   3   36.20    5.50
  18   9   3   50.19    7.60
  18   9   3   47.70    7.10
 -20  -9  -3    0.90    4.60
  20   9  -3    7.10    6.20
  20   9  -3    2.10    4.50
  20   9  -3    4.30    4.80
 -20   9   3    3.20    3.80
  20   9   3    4.40    4.20
  20   9   3    4.30    5.20
 -20  -9   3    3.30    4.20
  -1 -10  -3  178.48    6.50
   1  10  -3  179.08    6.30
   1  10  -3  180.68    8.20
  -1  10   3  186.68    6.90
   1  10  -3  173.78    5.20
  -1  10  -3  184.58    7.90
   1 -10  -3  181.88    6.10
   1  10   3  181.08    6.70
   1  10   3  183.98    7.10
  -1  10  -3  177.58    5.60
  -1  10  -3  189.48    5.70
  -1  10  -3  177.58    5.30
  -1  10  -3  166.18    5.40
   3  10  -3   34.00    4.80
   3  10  -3   33.80    2.40
   3  10  -3   37.90    3.60
  -3  10   3   38.20    3.00
   3  10   3   35.80    3.90
  -3 -10   3   38.20    2.30
  -3  10  -3   35.40    2.40
  -3 -10   3   40.50    2.80
   3 -10  -3   35.90    1.90
  -3 -10   3   39.20    2.80
   3  10   3   38.30    3.40
  -5  10   3   21.50    2.70
   5  10  -3   18.30    2.60
   5  10  -3   21.70    3.80
   5  10  -3   21.50    2.70
   5  10   3   22.00    3.50
  -5 -10   3   20.30    2.40
   5  10   3   17.00    2.70
  -5 -10   3   18.80    2.30
   5  10   3   25.30    3.10
  -5  10  -3   24.90    2.80
  -7 -10  -3   56.59    4.90
   7  10  -3   38.70    5.60
   7  10  -3   57.79    5.40
   7  10  -3   44.70    4.20
  -7  10   3   56.19    3.90
  -7 -10   3   48.50    4.60
   7  10   3   51.89    5.30
   7  10   3   55.79    5.40
   7  10   3   52.69    4.50
  -9  10   3    2.20    1.60
  -9 -10  -3    1.80    2.10
   9  10  -3    2.10    2.60
   9  10  -3   -1.90    2.60
   9  10  -3    1.70    2.30
  -9  10  -3    1.70    1.60
  -9 -10   3    4.40    2.10
   9  10   3    1.30    2.60
   9  10   3    0.30    2.20
   9  10   3    6.00    2.80
 -11  10   3  132.99    6.90
  11  10  -3  122.89    8.70
  11  10  -3  138.89    9.20
  11 -10   3  137.69    9.00
 -11 -10  -3  140.09    8.40
  11  10  -3  123.39    8.00
  11  10   3  132.59    8.90
 -11  10  -3  136.29    6.70
  11  10   3  132.89    7.80
 -11 -10   3  138.09    8.10
 -11  10  -3  143.19    5.80
  11  10   3  144.39    8.80
 -13 -10  -3    0.40    2.60
  13  10  -3  -12.10    3.40
  13  10  -3   -3.80    3.10
  13 -10   3    0.90    3.70
 -13  10   3   -1.20    2.10
 -13  10  -3   -3.00    1.60
  13  10   3   -3.70    3.00
 -13 -10   3   -1.10    2.60
  13  10   3   -0.80    3.20
  13  10   3    1.80    3.10
  15 -10   3    3.10    4.70
 -15 -10  -3   -2.90    3.10
  15  10  -3   -1.50    4.10
  15  10  -3   -0.30    3.50
  15  10  -3   -3.90    3.30
 -15  10   3    2.40    2.60
  15  10   3    5.10    3.90
  15  10   3   -1.80    3.40
 -15 -10   3    2.70    3.30
  15  10   3    2.60    3.50
 -15  10  -3    1.00    2.00
  17  10  -3    5.30    4.90
  17  10  -3    8.50    4.50
 -17 -10  -3   12.20    4.40
  17  10  -3   -2.50    5.70
 -17  10   3    8.80    3.30
  17  10   3   10.80    4.40
  17  10   3   12.80    4.60
 -17 -10   3   10.00    4.40
  17  10   3   13.90    5.30
 -19  10   3   -0.90    3.30
  19  10  -3   -1.90    4.40
  19  10  -3   -0.10    4.40
 -19 -10  -3   -3.00    4.00
  19  10  -3   -0.70    4.80
  19  10   3   -0.80    5.40
 -19 -10   3    1.60    4.10
  19  10   3    5.20    4.00
   0  11  -3   94.19    3.20
   0  11  -3   98.39    6.30
   0  11  -3  101.99    4.30
   0  11   3   94.19    4.80
   0  11   3   86.39    5.10
   0  11  -3   96.59    4.20
   0 -11  -3   95.39    4.30
   2  11  -3   47.90    5.40
   2  11  -3   47.70    2.40
   2  11  -3   43.10    3.70
  -2  11   3   45.60    3.70
   2 -11  -3   46.10    2.50
  -2  11  -3   48.40    2.30
  -2  11  -3   48.00    2.30
   2  11   3   49.00    4.40
   2  11   3   53.09    3.70
  -2  11  -3   49.90    2.60
  -2 -11   3   50.19    2.60
  -2 -11   3   52.19    2.60
  -2  11  -3   50.69    4.70
   2 -11  -3   45.50    2.40
  -4  11   3    4.60    1.50
   4  11  -3    3.40    1.90
   4  11  -3    4.80    2.60
   4  11  -3    1.30    1.40
  -4  11  -3    4.90    1.50
  -4 -11   3    4.60    1.40
   4  11   3    3.60    2.00
   4  11   3    2.90    2.10
  -4 -11   3    2.50    1.40
   6  11  -3   65.49    5.80
   6  11  -3   69.09    4.60
  -6  11   3   57.49    4.00
  -6 -11  -3   69.79    5.10
   6  11  -3   47.40    5.90
  -6 -11   3   67.69    4.90
   6  11   3   69.79    6.10
   6  11   3   65.99    5.90
   6  11   3   70.29    5.10
   8  11  -3   13.80    3.50
  -8  11   3   17.90    2.40
   8  11  -3   23.50    3.30
  -8 -11  -3   22.00    3.20
   8  11  -3   18.90    3.40
   8  11   3   20.10    3.40
   8  11   3   19.00    3.30
  -8 -11   3   16.30    2.70
   8  11   3   19.60    3.70
  10  11  -3   -1.30    2.70
  10  11  -3    1.00    3.00
  10  11  -3   -1.30    2.50
 -10  11   3    3.40    1.80
 -10 -11  -3   -2.10    2.20
  10  11   3   -3.60    2.30
 -10 -11   3    2.80    2.40
  10  11   3   -0.10    2.60
  10  11   3    2.70    2.80
 -10  11  -3    1.50    1.20
  12  11  -3   -1.80    3.60
  12  11  -3   -0.70    3.20
  12  11  -3    2.30    3.40
 -12  11   3   -1.50    2.00
 -12 -11  -3    0.30    2.80
  12  11   3   -2.60    3.40
 -12  11  -3   -0.40    1.60
 -12 -11   3    2.20    2.60
  12  11   3    1.20    3.50
  12  11   3    3.30    3.40
 -14 -11  -3   -1.70    2.90
  14  11  -3    0.00    3.30
 -14  11   3   -0.60    2.20
  14  11  -3    1.10    4.20
  14  11  -3    1.10    3.50
  14  11   3    1.70    3.30
  14  11   3    0.40    3.50
 -14 -11   3   -1.90    2.80
  14  11   3    0.70    3.40
  16  11  -3    3.20    4.60
  16  11  -3   15.20    5.50
 -16 -11  -3   16.90    4.50
  16  11  -3    6.60    4.90
 -16  11   3   16.30    3.50
 -16 -11   3   10.20    4.30
  16  11   3   17.70    4.80
  16  11   3   13.20    4.90
  16  11   3   14.40    5.40
 -18 -11  -3    1.50    4.00
  18  11  -3   -5.40    4.10
 -18  11   3   -1.50    3.00
  18  11  -3   -3.00    4.50
  18  11  -3    0.10    4.40
  18  11   3   -1.00    5.00
 -18 -11   3   -3.20    3.70
  18  11   3   -4.80    3.80
  18  11   3   -0.70    4.00
   1  12  -3  104.19    3.70
  -1  12   3  111.99    5.50
  -1  12   3   95.79    5.60
   1  12  -3  108.49    5.10
  -1 -12  -3  106.59    5.10
   1  12  -3  100.49    6.90
  -1  12  -3  109.99    4.00
  -1  12  -3  114.79    4.50
  -1  12  -3  106.99    3.70
   1  12   3  112.49    5.50
  -1  12  -3  113.39    4.50
   1 -12  -3   96.09    4.30
   1 -12  -3   96.79    4.30
   1  12   3  102.29    6.00
  -1  12  -3  107.29    6.50
   3  12  -3   15.20    2.40
   3  12  -3   20.10    3.90
  -3 -12  -3   11.60    2.20
   3  12  -3   21.30    2.30
  -3  12   3   13.20    2.10
  -3 -12   3   18.70    2.10
  -3 -12   3   18.90    2.50
  -3  12  -3   21.30    1.80
  -3  12  -3   16.10    3.10
  -3  12  -3   18.20    1.70
  -3  12  -3   22.70    2.50
   3  12   3   16.20    2.90
  -3 -12   3   26.40    2.70
   3  12   3   21.80    2.80
  -5 -12  -3  555.94   17.30
   5  12  -3  551.64   17.60
  -5  12   3  551.64   16.30
   5  12  -3  512.95   18.80
   5  12  -3  557.54   16.00
   5  12   3  560.94   18.10
  -5  12  -3  557.44   16.20
  -5 -12   3  559.04   15.90
  -5 -12   3  568.74   16.60
   5  12   3  518.75   16.70
   5  12   3  530.05   19.10
   7  12  -3   95.49    7.20
   7  12  -3   98.39    5.50
   7  12  -3   95.89    7.00
  -7  12   3   85.49    5.00
  -7 -12  -3   93.89    6.40
  -7 -12   3   97.79    6.00
   7  12   3  109.49    8.10
   7  12   3   86.09    7.10
   7  12   3   97.09    6.00
   9  12  -3   89.09    7.40
  -9 -12  -3   82.39    6.70
   9  12  -3   90.59    6.00
   9  12  -3   93.09    7.70
  -9  12   3   79.39    5.20
   9  12   3   72.89    7.10
   9  12   3   76.89    6.30
  -9 -12   3   78.09    6.20
  -9  12  -3   83.19    3.60
   9  12   3   81.19    7.30
  11  12  -3   20.30    4.40
 -11  12   3   37.80    4.60
  11  12  -3   28.90    4.40
 -11 -12  -3   21.30    3.80
  11  12  -3   22.00    4.70
 -11 -12   3   25.70    3.90
 -11  12  -3   31.00    3.20
  11  12   3   19.60    4.10
  11  12   3   28.20    4.70
  11  12   3   25.30    5.20
  13  12  -3  105.39    9.80
 -13 -12  -3   86.69    8.50
 -13  12   3   87.39    6.50
  13  12  -3   81.99    8.90
  13  12  -3  105.69    8.50
 -13 -12   3   91.49    8.00
  13  12   3   89.59    8.30
  13  12   3   87.89    9.20
  13  12   3   87.59    8.70
 -15  12   3   93.99    7.20
  15  12  -3  110.59    9.40
  15  12  -3   80.59    9.50
 -15 -12  -3   66.49    7.10
  15  12  -3   75.29   10.50
 -15 -12   3   83.89    9.00
  15  12   3   82.49    9.10
  15  12   3   86.99    9.40
  15  12   3   71.59   10.20
  17  12  -3  109.59   11.90
 -17 -12  -3  111.19   10.80
 -17  12   3  104.89    8.40
  17  12  -3   99.19   10.70
  17  12  -3  119.39   11.10
  17  12   3  121.99   10.40
  17  12   3   94.19    9.60
  17  12   3  122.59   11.70
 -17 -12   3  109.29   10.30
  19  12  -3   -1.40    5.00
  19  12  -3    4.50    5.30
  19  12  -3    3.30    4.80
 -19 -12  -3    1.00    4.60
  19  12   3   -3.20    4.80
  19  12   3    0.10    4.40
  19  12   3   -1.30    6.90
 -19 -12   3    6.10    4.60
   0  13  -3   12.60    1.70
   0  13  -3    2.70    3.20
   0  13   3    9.30    2.40
   0 -13  -3    7.00    1.50
   0  13  -3    6.00    1.90
   0 -13  -3    9.70    1.70
   0  13   3    7.10    2.20
   2  13  -3  125.89    6.30
  -2 -13  -3  132.49    6.00
  -2  13   3  120.29    6.30
   2  13  -3  130.79    4.60
   2  13  -3  127.59    8.40
  -2  13  -3  124.49    4.90
   2  13   3  132.29    7.10
  -2  13  -3  125.89    4.90
   2  13   3  136.09    6.10
  -2  13  -3  137.99    5.00
  -2 -13   3  128.79    4.20
  -2  13  -3  132.39    7.40
   4  13  -3   95.69    6.20
   4  13  -3  106.79    7.90
   4  13  -3   94.19    4.30
  -4  13   3  102.39    5.20
  -4 -13  -3   86.69    5.80
   4  13   3   77.59    6.70
   4  13   3   83.99    5.70
  -4  13  -3   95.29    4.60
  -4 -13   3   95.99    4.20
  -4 -13   3   95.09    4.80
   6  13  -3  340.07   14.40
  -6 -13  -3  365.96   12.80
   6  13  -3  361.66   11.60
   6  13  -3  359.36   13.40
  -6  13   3  335.47   11.50
  -6 -13   3  376.06   12.30
   6  13   3  362.46   12.50
   6  13   3  339.97   14.40
   6  13   3  363.46   13.70
   8  13  -3   41.30    6.10
   8  13  -3   26.90    4.00
  -8  13   3   38.80    3.90
  -8 -13  -3   24.10    3.50
   8  13  -3   33.50    4.40
   8  13   3   26.90    4.00
   8  13   3   38.20    5.00
   8  13   3   29.00    4.80
  -8 -13   3   35.60    4.90
  10  13  -3   11.30    3.60
  10  13  -3    8.10    3.80
 -10  13   3   10.90    2.30
  10  13  -3   12.30    3.30
 -10 -13  -3    7.70    3.20
 -10  13  -3   12.00    1.80
  10  13   3    9.20    3.30
  10  13   3    9.00    3.60
  10  13   3    9.50    4.10
 -10 -13   3   10.20    3.10
  12  13  -3   37.60    5.40
 -12 -13  -3   39.40    5.10
  12  13  -3   47.10    6.70
  12  13  -3   51.29    6.60
 -12  13   3   48.90    5.30
  12  13   3   64.79    7.30
 -12 -13   3   49.50    7.00
  12  13   3   50.19    7.00
  12  13   3   47.50    6.10
 -14  13   3    3.60    2.60
 -14 -13  -3   -0.50    3.30
  14  13  -3    4.10    4.00
  14  13  -3    4.20    4.50
  14  13  -3    6.20    4.00
  14  13   3    6.60    3.90
  14  13   3    0.80    3.90
  14  13   3    1.20    3.80
 -14 -13   3    4.80    3.40
  16  13  -3  154.18   12.80
  16  13  -3  182.28   11.90
 -16 -13  -3  154.18   11.70
  16  13  -3  164.78   12.30
  16  13   3  152.08   11.60
  16  13   3  148.39   12.60
 -16 -13   3  171.08   11.50
  16  13   3  168.58   11.90
  18  13  -3    1.00    5.30
 -18 -13  -3   -1.20    4.10
  18  13  -3    1.00    4.70
  18  13  -3   -0.20    4.50
  18  13   3    1.70    4.60
  18  13   3    0.90    4.50
 -18 -13   3    1.90    4.30
  18  13   3    2.90    5.30
   1  14  -3   71.19    3.10
   1  14  -3   78.59    4.80
   1  14  -3   71.49    6.30
  -1  14   3   75.89    5.10
  -1  14   3   71.49    5.20
  -1 -14  -3   73.19    4.30
  -1  14  -3   79.59    3.20
   1 -14  -3   74.79    3.30
  -1  14  -3   75.49    3.40
   1  14   3   73.89    5.70
  -1  14  -3   66.39    4.20
   1 -14  -3   82.49    3.40
   1  14   3   71.79    5.00
  -1  14  -3   75.69    6.30
   3  14  -3   26.70    4.50
  -3  14   3   29.50    4.00
   3  14  -3   35.20    2.60
  -3 -14  -3   36.00    4.00
   3  14  -3   25.30    3.10
   3  14   3   34.20    3.80
  -3  14  -3   33.40    2.70
  -3  14  -3   23.10    3.60
  -3 -14   3   29.80    2.60
  -3 -14   3   28.70    2.70
   3  14   3   36.50    5.00
  -3  14  -3   25.60    2.70
   5  14  -3    2.00    1.60
   5  14  -3    3.50    2.30
  -5  14   3    1.20    1.60
   5  14  -3    3.00    3.00
  -5 -14  -3    0.20    1.80
   5  14   3    1.50    2.20
   5  14   3    2.10    3.40
  -5 -14   3    3.60    1.50
   5  14   3    4.90    2.60
  -5 -14   3    2.20    1.60
  -5  14  -3    1.90    0.90
   7  14  -3   46.40    6.10
   7  14  -3   44.50    6.20
  -7 -14  -3   50.69    5.70
  -7  14   3   46.80    4.10
   7  14  -3   47.90    4.30
   7  14   3   38.40    4.90
   7  14   3   53.29    6.50
   7  14   3   47.80    6.30
  -7 -14   3   48.70    4.90
  -9 -14  -3   -3.70    2.50
   9  14  -3    1.40    2.40
   9  14  -3    0.30    2.90
   9  14  -3    1.40    3.60
  -9  14   3   -0.90    1.60
  -9 -14   3   -0.30    2.10
   9  14   3   -2.00    2.70
   9  14   3   -3.50    2.90
   9  14   3   -4.10    3.50
 -11  14   3   52.59    5.30
  11  14  -3   63.79    8.60
  11  14  -3   57.19    6.30
  11  14  -3   56.19    7.70
 -11 -14  -3   36.70    4.70
  11  14   3   54.19    6.90
 -11 -14   3   51.09    6.60
  11  14   3   27.30    5.20
  11  14   3   57.69    8.30
 -13  14   3    1.10    2.20
 -13 -14  -3   -1.90    3.20
  13  14  -3   -0.90    3.60
  13  14  -3   -1.50    4.20
  13  14  -3   -1.90    3.40
  13  14   3    1.00    3.80
  13  14   3    0.60    3.80
 -13 -14   3    1.50    2.90
  13  14   3   -3.00    4.10
  15  14  -3    3.30    4.20
  15  14  -3   -2.60    3.90
 -15 -14  -3   -3.10    3.60
  15  14  -3    0.20    4.20
 -15 -14   3    3.50    3.30
  15  14   3   -1.00    4.40
  15  14   3    2.00    4.30
  15  14   3   -4.80    4.00
  17  14  -3    1.50    5.00
 -17 -14  -3    0.60    4.40
  17  14  -3    3.80    5.30
  17  14  -3    3.50    5.10
  17  14   3    0.80    4.80
  17  14   3    2.10    5.00
 -17 -14   3    5.00    4.00
  17  14   3   -2.10    5.00
   0  15  -3  114.09    4.20
   0 -15  -3  115.29    4.90
   0 -15  -3  120.29    4.70
   0  15  -3  116.99    6.00
   0  15  -3  125.69    8.70
   0  15   3  115.89    6.20
   0  15   3  115.49    6.80
  -2  15   3   76.49    5.50
  -2  15   3   87.99    5.60
   2  15  -3   81.19    5.60
  -2 -15  -3   94.59    5.00
   2  15  -3   88.99    3.60
   2  15  -3   80.19    7.70
  -2  15  -3   81.19    6.60
   2  15   3   89.29    6.30
   2  15   3   77.59    5.10
  -2  15  -3   81.39    3.90
  -2  15  -3   87.89    4.40
  -2  15  -3   83.99    3.70
  -4 -15  -3  105.09    6.10
   4  15  -3  108.19    4.60
   4  15  -3   92.49    8.20
   4  15  -3  103.09    6.80
  -4  15   3   96.99    5.70
   4  15   3   97.79    7.80
  -4 -15   3  105.59    5.00
   4  15   3   97.09    5.90
  -4  15  -3  101.89    4.80
  -4 -15   3  102.09    4.80
  -4  15  -3   85.19    7.10
   4  15   3   94.39    7.10
  -4  15  -3   94.69    4.20
   6  15  -3  238.78   12.00
   6  15  -3  235.58   10.80
  -6 -15  -3  258.47   10.20
  -6  15   3  238.88    9.10
   6  15  -3  252.57    8.90
   6  15   3  236.48    9.70
  -6 -15   3  250.17    9.40
   6  15   3  251.57   12.40
  -6  15  -3  226.48    7.30
   6  15   3  243.48   11.40
   8  15  -3    2.80    2.50
   8  15  -3    0.10    2.90
  -8  15   3    2.10    1.80
   8  15  -3    1.10    3.50
  -8 -15  -3    3.60    2.70
   8  15   3    0.10    3.00
   8  15   3   -1.90    3.90
   8  15   3    2.10    2.70
  -8 -15   3    3.20    2.30
 -10  15   3   62.99    5.40
  10  15  -3   86.59    6.80
  10  15  -3   84.29    8.90
 -10 -15  -3   79.19    7.80
  10  15  -3   72.39    8.90
  10  15   3   78.39    9.10
 -10 -15   3   89.89    7.40
  10  15   3   58.79    6.70
  10  15   3   72.99    9.10
 -12 -15  -3   70.19    7.90
  12  15  -3   73.49    8.40
 -12  15   3   68.39    5.90
  12  15  -3   74.59    7.50
  12  15  -3   72.99    9.60
  12  15   3   49.20    6.30
 -12 -15   3   70.09    7.40
  12  15   3   67.39    7.50
  12  15   3   60.79    8.90
  14  15  -3   -1.20    4.10
 -14 -15  -3    2.40    3.70
  14  15  -3    1.50    3.70
  14  15  -3    0.60    4.70
  14  15   3   -3.70    4.00
  14  15   3    1.30    4.10
 -14 -15   3    1.80    3.20
  14  15   3   -3.00    4.20
  16  15  -3   57.69    7.50
  16  15  -3   50.39    7.30
  16  15  -3   70.59    9.00
 -16 -15  -3   42.10    6.20
  16  15   3   73.19    9.50
 -16 -15   3   68.59    9.20
  16  15   3   44.60    7.00
  16  15   3   43.30    7.10
  -1 -16  -3    0.10    1.10
  -1  16   3    0.40    2.00
  -1  16   3   -0.70    2.10
  -1 -16  -3   -1.10    1.30
   1  16  -3   -0.90    2.80
   1  16  -3   -1.50    1.80
   1  16  -3   -0.60    1.10
   1  16   3    3.40    2.30
  -1  16  -3    0.40    1.20
  -1  16  -3   -0.80    3.20
  -1  16  -3   -2.00    1.70
  -1  16  -3    1.70    1.20
   1  16   3    0.90    2.30
  -3 -16  -3   30.50    4.10
   3  16  -3   22.20    4.60
   3  16  -3   23.80    3.30
   3  16  -3   26.40    2.60
  -3  16   3   20.90    2.90
  -3 -16   3   28.50    2.20
   3  16   3   26.70    3.60
   3  16   3   26.80    3.30
  -3  16  -3   27.80    2.90
  -3  16  -3   26.00    3.10
  -3  16  -3   26.50    4.40
  -3  16  -3   30.60    2.90
   5  16  -3  142.49    8.70
   5  16  -3  148.49   10.20
   5  16  -3  156.48    6.20
  -5  16   3  151.68    7.20
  -5 -16  -3  162.58    7.80
   5  16   3  153.08    7.40
  -5 -16   3  149.19    6.70
   5  16   3  156.08    9.10
  -5  16  -3  153.98    5.60
   5  16   3  161.18   10.00
  -5  16  -3  151.28    9.10
  -7 -16  -3    2.50    2.50
  -7  16   3    2.20    2.10
   7  16  -3   -1.50    4.00
   7  16  -3   -0.20    2.90
   7  16  -3    1.00    2.20
  -7 -16   3    3.00    2.20
   7  16   3    0.90    2.80
   7  16   3   -0.30    3.60
   7  16   3    4.60    3.20
  -9  16   3    7.50    2.30
  -9 -16  -3    4.70    3.00
   9  16  -3   10.00    3.90
   9  16  -3    8.90    3.00
   9  16  -3    5.10    4.30
   9  16   3    6.20    4.60
   9  16   3   13.10    3.60
   9  16   3    5.60    3.70
  -9 -16   3    3.90    2.70
 -11 -16  -3    7.30    3.40
  11  16  -3    2.90    4.00
 -11  16   3    0.10    2.00
  11  16  -3    1.40    4.10
  11  16  -3    0.00    3.40
  11  16   3    3.80    4.50
  11  16   3    2.30    4.00
 -11 -16   3   -2.30    2.80
  11  16   3    0.50    3.50
 -13 -16  -3   18.90    4.30
  13  16  -3   19.40    4.50
  13  16  -3   20.60    5.90
  13  16  -3   17.90    5.20
  13  16   3   12.40    4.70
 -13 -16   3   17.80    4.10
  13  16   3   21.10    5.00
  13  16   3   16.00    4.90
  15  16  -3    8.10    5.80
  15  16  -3   21.20    5.40
  15  16  -3    9.40    5.40
 -15 -16  -3   14.60    4.50
  15  16   3   13.30    5.20
  15  16   3   23.00    5.70
  15  16   3   19.40    5.70
 -15 -16   3    6.20    4.10
  17  16  -3    7.70    5.40
  17  16  -3    4.40    5.30
  17  16  -3    6.00    5.70
 -17 -16  -3   14.40    5.20
  17  16   3    8.00    5.50
  17  16   3    7.40    5.60
  17  16   3    4.80    5.40
 -17 -16   3    6.00    4.40
   0  17  -3  179.78    5.70
   0 -17  -3  181.08    5.80
   0  17  -3  179.38   10.20
   0  17   3  183.88    7.70
   0  17   3  172.58    8.70
   0  17  -3  176.48    7.80
   2  17  -3    0.50    3.30
  -2 -17  -3    1.90    1.60
  -2  17   3    1.70    2.20
   2  17  -3    2.00    1.30
  -2  17   3    3.00    2.40
   2  17  -3    2.70    2.20
  -2  17  -3    1.10    1.40
  -2  17  -3    4.90    3.10
   2  17   3    4.10    2.50
   2  17   3    4.20    2.60
  -2  17  -3    2.30    1.80
   4  17  -3   13.90    4.70
   4  17  -3   11.00    3.00
  -4 -17  -3    8.70    2.50
  -4  17   3    8.70    2.50
   4  17  -3    7.30    1.90
   4  17   3    9.30    3.30
  -4  17  -3   10.40    3.90
  -4 -17   3    9.00    1.50
   4  17   3   11.20    4.20
  -4  17  -3    7.00    1.80
   4  17   3    5.60    2.80
   6  17  -3   -1.80    1.90
   6  17  -3   -3.10    4.10
   6  17  -3    0.30    2.90
  -6 -17  -3   -1.70    2.20
  -6  17   3   -3.80    1.90
  -6 -17   3   -2.80    1.70
   6  17   3   -0.70    3.70
   6  17   3   -1.90    3.00
   6  17   3    0.50    2.80
  -6  17  -3   -2.70    3.10
  -8  17   3   40.20    4.90
   8  17  -3   28.00    3.80
   8  17  -3   63.29    8.10
  -8 -17  -3   65.89    6.80
   8  17  -3   30.90    5.50
  -8 -17   3   50.79    5.60
   8  17   3   45.50    5.60
   8  17   3   56.89    8.10
   8  17   3   56.09    7.90
  10  17  -3   47.10    6.80
  10  17  -3   73.29    6.50
 -10  17   3   69.49    5.50
  10  17  -3   78.89    9.20
 -10 -17  -3   75.49    8.00
  10  17   3   75.49    9.70
  10  17   3   75.49    9.30
 -10 -17   3   72.59    7.00
  10  17   3   69.79    6.90
  12  17  -3   25.90    5.30
 -12 -17  -3   14.80    4.00
  12  17  -3   16.80    4.10
  12  17  -3   12.90    5.80
  12  17   3   22.20    4.70
 -12 -17   3   22.90    4.00
  12  17   3   18.50    5.30
  12  17   3   10.60    4.60
  14  17  -3    3.60    4.60
 -14 -17  -3    2.70    3.90
  14  17  -3    2.00    4.80
  14  17  -3    2.40    5.40
 -14 -17   3    2.90    3.50
  14  17   3    3.50    5.00
  14  17   3    4.60    4.90
  14  17   3    6.80    4.40
  16  17  -3   -3.20    5.40
  16  17  -3    1.20    5.30
 -16 -17  -3   -3.20    4.10
 -16 -17   3   -3.30    3.80
  16  17   3   -2.40    4.30
  16  17   3    2.00    4.30
  16  17   3   -1.60    5.10
   1  18  -3   53.89    5.70
   1  18  -3   43.50    6.10
  -1  18   3   60.89    5.30
  -1 -18  -3   49.90    3.70
  -1  18   3   47.40    6.30
   1  18   3   52.09    6.70
   1  18   3   62.79    5.20
  -1  18  -3   71.49    5.30
  -1  18  -3   55.49    7.90
  -3  18   3   11.20    2.90
  -3  18   3   15.10    3.50
   3  18  -3    9.80    4.60
  -3 -18  -3   11.40    2.50
   3  18  -3   14.80    3.30
   3  18   3    9.60    3.50
   3  18   3    7.40    5.00
  -3  18  -3   15.70    4.10
  -3  18  -3   11.40    2.30
   3  18   3   19.70    3.40
   5  18  -3    0.70    3.40
   5  18  -3   -6.20    4.40
  -5  18   3   -0.80    2.40
  -5 -18  -3    4.60    2.40
   5  18   3    0.10    4.00
   5  18   3    6.40    2.80
   5  18   3    0.30    3.30
  -5  18  -3    7.90    4.10
  -5 -18   3    0.40    1.80
  -7 -18  -3   26.50    3.70
   7  18  -3   27.50    4.50
   7  18  -3   27.70    6.00
  -7  18   3   35.60    5.00
   7  18   3   28.60    4.20
  -7  18  -3   51.79    6.90
   7  18   3   29.60    5.80
  -7 -18   3   23.70    3.10
   7  18   3   32.10    5.00
  -9  18   3    4.40    2.60
   9  18  -3    6.10    4.90
  -9 -18  -3    1.50    2.90
   9  18  -3    3.90    4.00
   9  18   3    2.90    3.20
   9  18   3    9.10    4.40
   9  18   3    1.80    4.50
  -9 -18   3    6.20    2.70
 -11 -18  -3   77.09    8.20
  11  18  -3   61.19    7.30
  11  18  -3   59.49    9.00
 -11 -18   3   74.19    7.60
  11  18   3   79.09    7.50
  11  18   3   69.99    9.00
  11  18   3   76.39   10.10
  13  18  -3    3.90    5.00
 -13 -18  -3    2.40    3.70
  13  18  -3    2.00    5.40
  13  18   3    3.50    4.80
  13  18   3   -5.60    4.50
 -13 -18   3   -1.40    3.30
  13  18   3    2.20    4.00
  15  18  -3  -10.10    4.80
 -15 -18  -3    0.00    4.10
  15  18  -3   -1.70    5.10
 -15 -18   3   -4.20    3.90
  15  18   3    4.40    5.20
  15  18   3    7.40    5.30
  15  18   3   -0.10    4.70
   0  19  -3    6.80    4.60
   0  19   3    5.00    3.10
   0  19   3   10.90    3.10
   0  19  -3    7.50    2.60
  -2  19   3   -0.50    2.50
  -2  19   3   -1.00    2.60
   2  19  -3    0.70    2.50
   2  19  -3   -3.60    3.70
  -2 -19  -3   -5.90    1.90
  -2  19  -3   -0.40    2.10
   2  19   3   -7.00    2.70
   2  19   3   -6.90    4.10
  -2  19  -3   -4.80    3.80
   2  19   3   -2.60    2.40
   4  19  -3    0.90    3.00
  -4 -19  -3   -8.20    2.00
   4  19  -3   -1.70    3.80
  -4  19   3    2.20    3.00
  -4  19   3   -2.10    2.20
  -4  19  -3   -7.50    3.40
   4  19   3   -9.30    3.80
   4  19   3   -9.50    3.10
   4  19   3   -0.30    2.50
   6  19  -3    2.80    3.40
  -6 -19  -3    1.60    2.60
  -6  19   3    0.40    2.30
   6  19  -3    3.10    4.80
   6  19   3    0.30    3.60
  -6  19  -3    6.20    4.10
   6  19   3    1.20    4.90
   6  19   3    5.80    2.90
   8  19  -3    1.70    3.90
  -8 -19  -3   -3.80    2.60
   8  19  -3   -1.30    4.00
   8  19   3   -5.10    3.90
   8  19   3   -1.70    4.50
  -8  19  -3   -1.40    3.40
  -8 -19   3   -0.40    2.20
   8  19   3    3.70    3.10
  10  19  -3    7.40    4.50
 -10 -19  -3    3.70    3.50
  10  19  -3   10.10    5.40
  10  19   3    5.50    4.80
 -10  19  -3   12.80    5.60
  10  19   3    6.30    3.70
 -10 -19   3    3.40    2.80
  10  19   3    3.70    4.50
  12  19  -3    0.10    4.50
 -12 -19  -3   -0.40    3.60
  12  19  -3   -4.10    5.10
 -12 -19   3   -3.20    3.00
  12  19   3   -4.50    4.60
  12  19   3   -0.10    4.50
  12  19   3   -3.10    3.60
 -14 -19  -3   -5.00    3.90
  14  19  -3   -0.20    4.90
  14  19  -3   -5.30    4.90
 -14 -19   3    0.50    3.80
  14  19   3   -7.80    4.40
  14  19   3   -8.30    4.20
  14  19   3   -3.50    5.10
  -1  20   3    1.20    2.80
   1  20  -3    1.90    4.60
   1  20  -3    1.80    2.50
  -1  20   3    2.40    2.60
  -1  20  -3    4.00    2.40
   1  20   3    5.80    2.70
  -1  20  -3    6.60    4.50
   1  20   3    5.10    3.20
  -3  20   3   -1.30    2.70
   3  20  -3   -5.70    3.90
   3  20  -3    1.20    2.90
  -3  20   3   -3.10    2.40
  -3  20  -3    2.30    4.00
   3  20   3   -3.30    2.70
   3  20   3    0.50    4.90
   3  20   3    1.90    2.80
   5  20  -3    0.50    3.20
   5  20  -3    0.20    4.00
  -5 -20  -3   -1.40    2.10
  -5  20   3    0.10    2.30
   5  20   3   -0.20    3.40
   5  20   3   -1.30    4.50
  -5  20  -3   -3.30    3.60
   5  20   3    1.30    2.70
   7  20  -3    2.40    3.80
  -7 -20  -3   -2.30    2.50
   7  20  -3    1.80    4.20
   7  20   3   -1.50    2.70
   7  20   3   -5.10    4.40
  -7  20  -3    0.90    3.90
   7  20   3    1.80    4.00
   9  20  -3   -4.00    3.80
   9  20  -3   -0.10    4.90
  -9 -20  -3   -4.90    2.70
   9  20   3   -2.00    3.00
  -9 -20   3    1.30    2.50
   9  20   3   -2.20    4.20
   9  20   3    2.70    4.90
  -9  20  -3   -3.90    3.60
  11  20  -3   -3.30    4.40
  11  20  -3    0.80    4.60
 -11 -20  -3   -2.90    3.10
  11  20   3   -6.70    4.60
 -11 -20   3   -4.50    2.70
  11  20   3   -6.00    4.70
  11  20   3   -4.00    5.30
 -13 -20  -3    4.50    4.00
  13  20  -3    7.00    5.30
  13  20  -3    5.30    5.10
 -13 -20   3    6.10    3.70
  13  20   3   -5.00    4.90
  13  20   3    1.20    5.80
   0  21   3   -2.40    2.80
   0  21  -3    0.90    4.60
   0  21  -3    0.60    2.40
   2  21  -3   11.30    5.20
  -2  21   3   11.60    3.40
   2  21  -3   14.00    3.50
   2  21   3    6.90    3.50
   2  21   3   11.10    5.50
  -2  21  -3   12.90    4.80
   4  21  -3    7.20    3.50
   4  21  -3    3.30    4.40
  -4  21   3    8.40    3.00
  -4  21  -3    7.30    4.70
   4  21   3   -0.30    4.70
   4  21   3    0.80    3.50
   6  21  -3   27.80    4.90
  -6 -21  -3   21.20    3.40
   6  21  -3   19.00    5.60
   6  21   3   24.60    5.30
   6  21   3   22.30    6.30
  -6  21  -3   27.00    5.50
   8  21  -3    4.90    4.10
   8  21  -3    1.80    4.50
  -8 -21  -3    1.60    2.90
   8  21   3   -2.30    5.20
   8  21   3    4.10    4.60
  -8  21  -3   -0.90    4.20
  10  21  -3   -2.00    4.40
  10  21  -3    0.40    5.40
 -10 -21  -3   -2.70    3.10
  10  21   3  -13.80    4.20
  10  21   3   -4.10    4.50
  12  21  -3   12.50    5.50
 -12 -21  -3    5.10    3.90
  12  21  -3   10.60    5.60
  12  21   3    1.20    4.90
  12  21   3    6.20    5.50
   1  22  -3   -5.00    2.80
   1  22  -3   -1.50    5.00
  -1  22   3   -5.10    3.10
   1  22   3   -0.20    3.10
   1  22   3    1.60    5.10
  -1  22  -3   -2.30    3.80
  -3  22   3   18.10    3.90
   3  22  -3   21.00    6.00
   3  22  -3   18.50    4.10
  -3  22  -3   30.70    6.20
   3  22   3   19.60    6.40
   3  22   3   21.70    4.50
   5  22  -3   76.29    9.60
   5  22  -3   72.69    9.00
   5  22   3   76.19    9.70
  -5  22  -3   68.69    9.00
   5  22   3   67.29    9.30
   7  22  -3   -3.60    4.60
   7  22  -3   -0.20    4.10
   7  22   3   -0.60    4.10
   7  22   3   -6.80    5.20
  -7  22  -3   -0.80    4.20
   9  22  -3    4.70    4.80
   9  22  -3   -2.10    4.90
  -9 -22  -3    3.80    3.40
   9  22   3   -2.50    4.70
   9  22   3    4.30    6.10
  11  22  -3   -1.50    5.30
  11  22  -3   -3.40    5.10
 -11 -22  -3   -1.20    3.50
  11  22   3    0.90    5.00
  11  22   3   -1.10    5.90
   0  23   3   58.19    8.10
   0  23  -3   54.29    7.70
   0  23   3   44.20    7.30
   2  23  -3    6.00    3.50
   2  23  -3   13.10    5.90
  -2  23   3   12.30    3.90
   2  23   3    5.90    4.10
  -2  23  -3   11.60    5.80
   2  23   3    8.50    6.10
   4  23  -3   -5.80    5.40
   4  23  -3   -5.20    3.50
  -4  23  -3   -0.90    4.90
   4  23   3   -9.90    5.30
   4  23   3   -8.00    3.60
   6  23  -3    0.00    5.20
   6  23  -3   -8.40    3.90
  -6  23  -3    5.20    4.90
   6  23   3    3.30    4.60
   6  23   3   -7.00    5.00
   8  23  -3   18.80    5.70
   8  23  -3   21.00    6.30
   8  23   3   29.50    6.10
   8  23   3   26.50    6.80
  -8  23  -3   28.50    6.10
  10  23  -3   21.10    6.20
  10  23  -3   11.70    6.90
  10  23   3   12.90    5.70
  10  23   3   19.60    6.60
  -1  24   3   13.20    4.30
  -1  24   3   17.30    6.20
   1  24  -3   15.10    6.50
   1  24   3   16.30    6.30
   1  24   3   15.60    4.50
  -1  24  -3   13.20    6.30
   3  24  -3   18.80    6.80
   3  24  -3   24.70    4.80
  -3  24  -3   14.20    6.40
   3  24   3   19.40    7.20
   3  24   3    9.70    4.50
   5  24  -3   -3.60    4.20
   5  24  -3  -10.80    5.80
   5  24   3   -4.70    6.00
   5  24   3   -4.10    4.60
  -5  24  -3   -4.50    4.80
   7  24  -3   14.00    5.30
   7  24  -3   19.70    6.60
   7  24   3    9.40    7.10
   7  24   3    9.30    5.40
  -7  24  -3   13.90    6.00
   9  24  -3    6.50    6.70
   9  24  -3    8.90    5.40
   9  24   3   13.10    6.50
   9  24   3    6.90    5.50
   0  25  -3   -3.00    5.40
   0  25   3   -2.80    4.10
   0  25   3   -0.20    6.20
   2  25  -3    2.70    6.30
  -2  25   3    8.80    5.90
  -2  25  -3    4.60    5.90
   2  25   3    5.50    4.60
   2  25   3    4.80    5.80
   4  25  -3  -14.20    5.70
   4  25  -3   -0.60    4.30
   4  25   3   -0.30    5.70
   4  25   3   -4.50    4.60
  -4  25  -3   -1.30    5.40
   6  25  -3    1.90    6.30
   6  25  -3    2.20    4.90
   6  25   3  -12.60    4.70
  -6  25  -3   -2.60    5.80
   6  25   3    1.90    5.80
  -1  26   3    0.30    6.50
   1  26  -3   -1.30    5.30
   1  26   3   -4.30    4.10
  -1  26  -3    7.70    5.50
   1  26   3    3.90    6.50
  -3  26   3    9.10    6.70
   3  26  -3   15.90    6.80
   3  26   3    5.70    4.70
  -3  26  -3   19.80    6.60
   3  26   3    8.80    6.80
   0   0   4  118.49    3.80
   0   0  -4  110.99    3.70
   0   0   4  105.69    3.80
   0   0  -4  102.79    3.80
   2   0   4   99.79    3.30
  -2   0  -4   98.29    3.40
  -2   0   4   97.09    3.90
   2   0   4   96.59    3.30
  -2   0   4   95.69    3.70
   2   0   4   97.99    3.70
   2   0  -4   95.69    3.80
  -2   0   4   96.49    3.80
  -2   0  -4   93.99    3.50
   2   0  -4   93.49    3.90
   4   0  -4   25.70    2.40
  -4   0   4   23.40    2.30
  -4   0  -4   27.00    2.10
   4   0   4   23.50    1.90
   4   0  -4   26.90    2.70
  -4   0  -4   23.80    2.20
  -4   0   4   25.30    2.50
   4   0   4   22.90    2.30
  -4   0   4   25.60    2.60
  -4   0   4   24.70    2.40
  -6   0   4  986.00   26.10
  -6   0   4  928.51   25.80
   6   0   4  929.61   24.90
   6   0   4  954.50   24.40
  -6   0  -4  940.81   25.30
   6   0  -4  898.71   25.70
   6   0  -4  915.41   26.00
   6   0   4  901.41   26.00
   8   0   4  213.38    7.40
   8   0   4  211.68    6.90
   8   0  -4  223.38    9.40
   8   0  -4  213.88    8.50
  -8   0   4  223.78    8.30
   8   0  -4  216.38    8.30
   8   0   4  205.28    8.60
  10   0  -4    0.90    2.70
  10   0   4    0.40    2.30
  10   0  -4    1.90    2.00
 -10   0   4   -1.30    1.60
  10   0   4    2.00    1.30
  10   0   4    2.50    1.20
 -12   0   4  166.88    8.70
  12   0   4  169.28    6.70
  12   0  -4  164.98    9.70
  12   0   4  171.28    9.30
  12   0   4  171.98    7.20
  12   0  -4  187.98    8.60
  14   0  -4    4.90    3.60
 -14   0  -4    2.40    2.10
  14   0   4    3.10    3.30
 -14   0   4    3.00    2.50
  14   0  -4    1.90    2.50
  14   0   4    3.80    1.80
  16   0  -4  191.48   10.10
 -16   0   4  187.38   10.60
 -16   0  -4  183.78   10.40
  16   0   4  182.28   12.30
  16   0  -4  176.48   12.20
 -18   0   4    2.60    3.50
 -18   0  -4    9.50    3.60
  18   0  -4    5.30    3.20
  18   0  -4    4.70    5.10
  18   0   4    5.40    4.90
 -20   0   4   13.10    4.40
  20   0   4   17.10    6.00
 -20   0  -4   14.10    4.30
  -1  -1  -4  224.78    6.70
   1  -1   4  226.78    6.60
   1   1  -4  220.18    6.80
   1  -1   4  224.98    6.20
   1  -1   4  235.28    6.20
  -1   1   4  228.58    7.10
   1  -1   4  234.08    6.50
   1   1  -4  221.18    7.00
   1   1  -4  229.68    6.80
  -1  -1  -4  234.08    6.90
  -1  -1   4  241.88    7.10
   1  -1  -4  213.08    7.10
  -1   1  -4  234.48    6.60
  -1  -1   4  232.28    6.70
   1   1   4  219.08    6.70
  -1   1  -4  238.28    6.40
   1   1   4  209.68    6.70
  -1  -1   4  224.48    6.70
  -1   1  -4  219.98    6.50
   1   1   4  220.28    6.80
   3  -1   4  108.79    3.30
  -3  -1  -4  111.99    4.30
  -3  -1  -4  115.69    4.20
   3  -1   4  119.99    3.30
   3  -1   4  115.19    4.30
   3   1  -4  111.39    4.50
   3   1  -4  108.89    4.40
  -3   1   4  112.89    4.60
  -3  -1   4  115.49    4.60
   3   1   4  111.99    4.20
   3  -1  -4  106.49    4.30
   3   1   4  114.59    4.50
  -3  -1   4  114.39    4.40
  -3   1  -4  115.49    3.70
  -3  -1   4  112.49    4.40
  -3   1  -4  118.79    4.20
  -3  -1   4  110.49    4.60
   3  -1  -4  108.89    4.60
   5   1  -4 1787.42   46.90
  -5  -1  -4 1882.91   45.90
   5  -1   4 1823.52   44.40
   5   1  -4 1730.13   46.20
  -5   1   4 1736.03   46.10
   5   1  -4 1786.32   46.60
  -5   1   4 1601.14   46.60
  -5   1   4 1800.92   46.30
   5  -1   4 1750.12   44.80
   5  -1   4 1712.03   46.20
  -5  -1  -4 1701.93   46.10
   5  -1  -4 1687.63   46.30
   5   1   4 1705.83   46.20
  -5   1  -4 1769.42   46.10
  -5  -1   4 1724.23   46.10
  -5   1  -4 1816.02   45.40
   5  -1  -4 1873.61   46.10
  -5  -1   4 1786.02   46.40
   5   1   4 1757.62   45.30
  -5  -1   4 1676.33   46.40
   5   1   4 1771.02   45.60
   7  -1   4  106.89    3.50
  -7   1   4   98.09    5.00
   7  -1   4  102.89    5.40
   7   1  -4  102.29    5.30
   7   1  -4  101.69    5.80
   7   1  -4  104.09    5.50
   7  -1   4  101.19    3.90
   7   1   4   98.69    5.40
   7   1   4  101.79    4.20
   7   1   4   95.29    4.60
   7  -1  -4   99.09    5.20
  -7  -1   4  105.29    5.20
   9  -1   4  197.58    8.60
   9  -1   4  193.28    6.60
   9  -1   4  203.68    6.30
   9   1  -4  189.78    8.30
  -9   1   4  200.08    8.10
   9   1  -4  201.08    8.50
   9   1  -4  192.08    9.00
  -9  -1   4  192.88    8.20
   9   1   4  190.58    8.50
   9  -1  -4  184.28    9.20
   9   1   4  190.68    7.40
  -9   1  -4  197.98    6.50
   9  -1  -4  191.08    8.20
   9   1   4  198.48    7.00
  11   1  -4   21.10    3.10
  11   1  -4   30.70    4.60
  11  -1   4   30.70    2.70
  11  -1   4   32.50    4.40
  11   1  -4   35.30    4.60
 -11   1   4   25.30    3.10
  11   1   4   32.30    4.40
 -11  -1   4   23.50    3.10
 -11   1  -4   38.50    2.90
  11  -1  -4   33.90    4.30
  11   1   4   29.90    3.20
  11  -1  -4   24.80    4.80
  11   1   4   23.50    2.80
 -13   1   4  280.67   11.80
  13  -1   4  292.77   13.00
  13   1  -4  291.37   13.40
  13  -1   4  307.37    9.70
  13   1  -4  278.07   11.90
 -13  -1   4  296.77   12.20
  13   1   4  297.97   13.00
  13  -1  -4  319.97   12.20
  13   1   4  293.17   10.30
  13  -1  -4  286.17   13.90
 -13   1  -4  291.97   10.00
  13   1   4  295.87   10.80
  15   1  -4  211.38   10.60
 -15   1   4  202.68   10.50
  15   1  -4  187.38   11.90
  15  -1   4  212.98   11.80
 -15  -1  -4  209.08   10.30
  15  -1   4  203.38    7.90
  15   1   4  226.48   11.80
 -15  -1   4  204.88   10.80
  15  -1  -4  203.68   10.00
 -15   1  -4  202.78   10.00
  15   1   4  206.78    8.50
  15  -1  -4  204.88   12.90
  15   1   4  189.78    8.70
  17   1  -4  184.18   13.60
 -17   1   4  203.78   11.60
  17  -1   4  201.78   12.80
 -17  -1  -4  212.48   11.40
  17   1  -4  205.28   11.10
  17  -1  -4  212.08   10.70
  17  -1  -4  211.18   13.60
 -17   1  -4  216.78   11.20
  17   1   4  216.68   12.80
 -17  -1   4  220.48   11.90
 -19   1   4   25.30    5.00
  19   1  -4   31.70    7.10
  19   1  -4   27.50    4.70
  19  -1   4   28.60    6.40
 -19  -1  -4   26.00    4.70
 -19  -1   4   20.90    4.80
 -19   1  -4   30.40    4.90
  19   1   4   23.90    6.30
 -21   1   4   -5.30    3.70
 -21  -1  -4   -6.80    3.70
  21  -1   4    6.50    5.70
 -21  -1   4   -1.60    4.00
  21   1   4   -6.10    5.90
 -21   1  -4   -6.20    3.30
   0  -2   4    6.30    1.00
   0   2   4    5.50    1.00
   0   2   4    4.60    1.10
   0  -2  -4    6.80    1.00
   0  -2   4   10.50    1.00
   0   2  -4    6.00    0.80
   0   2  -4    7.20    1.10
   0   2  -4    8.90    1.00
   0  -2   4    4.40    0.50
   0  -2   4    7.60    1.10
   2   2  -4 1078.09   28.00
   2  -2   4 1082.49   27.20
   2  -2   4 1074.49   27.60
   2   2  -4 1005.70   28.30
   2   2  -4 1054.09   28.00
  -2  -2  -4 1114.09   28.00
  -2   2   4 1037.50   28.30
  -2   2   4 1069.69   28.00
  -2  -2  -4 1096.99   28.00
  -2   2  -4 1075.79   27.20
  -2  -2   4 1063.19   27.80
   2   2   4 1027.30   28.00
   2   2   4 1079.19   27.90
  -2  -2   4  999.20   27.80
  -2   2  -4 1055.49   27.50
   2  -2  -4 1049.70   28.40
   2  -2  -4 1054.59   28.00
  -2  -2   4 1079.79   28.30
  -4  -2  -4  932.21   25.50
  -4   2   4  938.51   25.50
  -4   2   4 1001.80   25.90
  -4  -2  -4  931.31   25.60
   4   2  -4  932.21   25.70
   4   2  -4  936.01   25.80
   4  -2   4  954.90   25.60
   4   2   4  932.01   25.40
  -4  -2   4  980.20   26.10
  -4   2  -4  971.00   25.40
   4   2   4  975.20   25.80
  -4  -2   4  928.61   25.60
  -4   2  -4  962.10   24.40
   4  -2  -4  926.91   25.40
  -4  -2   4  928.61   25.60
   4  -2  -4  926.01   25.90
  -4  -2   4  938.71   25.70
   6   2  -4 1185.08   32.80
  -6   2   4 1181.68   32.30
   6   2  -4 1213.38   33.10
  -6   2   4 1253.67   32.50
   6  -2   4 1189.68   32.70
   6   2  -4 1145.89   32.90
   6   2   4 1159.48   32.60
  -6   2  -4 1230.78   31.40
   6  -2  -4 1161.58   31.90
   6   2   4 1212.18   31.90
   6  -2  -4 1232.08   32.80
   6   2   4 1187.28   32.10
   8  -2   4   58.49    4.40
   8   2  -4   53.59    4.60
   8   2  -4   53.69    4.40
   8   2  -4   53.79    4.50
  -8   2   4   59.59    4.00
   8  -2   4   56.49    2.30
   8   2   4   55.09    3.90
  -8  -2   4   53.79    4.10
   8   2   4   56.69    3.50
   8   2   4   47.70    4.20
  -8   2  -4   58.39    2.40
   8  -2  -4   58.09    4.20
  10   2  -4   84.79    6.40
  10   2  -4   88.49    6.00
  10   2  -4   87.49    5.70
 -10   2   4   73.29    5.30
  10  -2   4   88.49    3.50
  10  -2   4   93.89    6.30
  10   2   4   84.09    5.90
  10  -2  -4   68.39    6.90
  10   2   4   86.79    4.70
  10   2   4   68.59    5.20
 -10  -2   4   86.89    5.60
 -10   2  -4   86.09    3.70
  10  -2  -4   81.59    5.40
  12   2  -4  104.59    8.20
  12  -2   4  102.69    4.50
 -12   2   4   81.69    6.30
  12  -2   4  105.49    7.80
  12   2  -4   91.09    6.70
  12   2  -4  107.09    7.10
  12   2   4  103.79    5.50
  12  -2  -4  111.89    6.50
 -12  -2   4   97.79    6.70
 -12   2  -4  105.49    4.60
  12  -2  -4  110.69    8.20
  12   2   4  109.89    6.30
  12   2   4   86.49    7.00
 -14  -2  -4   19.80    3.30
  14   2  -4   16.90    3.30
  14  -2   4   20.90    4.50
  14   2  -4   19.90    4.60
  14  -2   4   21.50    2.90
  14   2  -4   20.90    3.90
 -14   2   4   14.20    3.10
  14  -2  -4   18.00    3.40
 -14   2  -4   23.80    3.20
 -14  -2   4   18.00    3.40
  14   2   4   19.30    2.90
  14   2   4   23.90    3.20
  14  -2  -4   15.30    4.60
  14   2   4   15.10    4.20
  16   2  -4  743.33   26.70
  16  -2   4  787.72   26.60
  16   2  -4  726.43   24.70
 -16  -2  -4  734.63   24.50
 -16   2   4  687.23   24.30
  16  -2  -4  723.83   23.90
 -16  -2   4  750.62   25.00
  16   2   4  741.23   23.00
  16   2   4  729.53   25.80
  16  -2  -4  730.23   27.00
 -16   2  -4  775.92   24.10
  16   2   4  728.13   22.40
  18   2  -4    4.70    3.50
  18  -2   4    5.80    4.80
  18   2  -4    5.20    4.80
 -18  -2  -4   -1.20    3.20
 -18   2   4   -0.20    3.10
 -18   2  -4    3.10    3.00
  18   2   4    1.50    4.60
 -18  -2   4    3.60    3.40
  18  -2  -4    3.00    3.40
 -20   2   4    2.10    3.90
  20   2  -4   -0.90    5.30
 -20  -2  -4   -2.60    3.70
  20  -2   4   -0.40    4.80
 -20  -2   4    2.30    3.80
 -20   2  -4    0.30    3.40
  20   2   4   -7.80    4.40
  -1  -3  -4    1.00    0.80
   1   3  -4    0.90    0.60
  -1  -3  -4    1.90    1.00
  -1   3   4    1.50    0.80
   1   3  -4    1.10    0.70
   1  -3   4    1.90    0.80
   1  -3   4    0.60    0.60
   1   3  -4    1.70    1.00
  -1   3   4    1.20    1.00
   1   3   4    1.00    0.80
   1  -3  -4    0.20    0.70
  -1  -3   4    1.90    0.60
   1   3   4    0.80    1.10
  -1   3  -4    2.10    0.80
  -1   3  -4    0.70    0.60
  -1  -3   4    0.20    0.60
  -1  -3   4    1.00    0.90
   3   3  -4  334.67   10.80
  -3  -3  -4  320.17   10.10
   3  -3   4  330.97    9.80
  -3   3   4  343.07   10.40
  -3   3   4  318.17   10.00
  -3  -3  -4  345.17   10.20
   3   3  -4  334.37   10.10
   3   3  -4  330.77   10.20
  -3  -3   4  340.67   10.70
   3  -3  -4  338.37   10.60
  -3   3  -4  333.27    9.00
   3   3   4  332.37   10.20
  -3   3  -4  352.06    9.70
   3   3   4  338.97   10.20
  -3  -3   4  331.87   10.00
  -3  -3   4  341.17   10.00
   3  -3  -4  347.47   10.00
  -3  -3   4  310.87    9.80
   5  -3   4  580.84   17.10
   5   3  -4  609.94   17.60
   5   3  -4  595.94   17.50
   5   3  -4  586.84   17.80
  -5   3   4  607.44   17.30
  -5   3   4  603.04   17.00
  -5  -3   4  560.14   17.00
  -5   3  -4  593.74   16.90
   5  -3  -4  589.64   16.70
   5   3   4  576.04   17.10
   5  -3  -4  609.34   17.60
  -5   3  -4  626.64   15.70
  -5  -3   4  613.14   17.30
   5   3   4  581.64   17.30
   7   3  -4    1.70    1.90
   7   3  -4    2.80    1.50
  -7   3   4    2.00    1.30
   7  -3   4    2.50    1.80
   7   3  -4    2.20    1.80
   7   3   4    1.80    1.90
  -7   3  -4    2.30    0.90
   7  -3  -4    0.30    1.20
   7   3   4    1.60    1.40
   7   3   4    1.60    1.40
  -7  -3   4    1.20    1.20
   7  -3  -4    4.30    1.70
   9  -3   4   47.40    4.70
   9   3  -4   47.70    4.70
   9  -3   4   49.80    2.30
   9   3  -4   54.89    5.00
  -9   3   4   52.89    4.20
   9   3  -4   54.09    5.00
   9   3   4   50.69    4.20
  -9  -3   4   49.30    4.30
  -9   3  -4   54.89    2.50
   9   3   4   51.59    4.60
   9   3   4   51.99    3.90
   9  -3  -4   52.69    4.30
  11   3  -4   63.39    6.20
 -11   3   4   63.99    5.40
  11  -3   4   63.19    6.10
  11   3  -4   71.89    6.30
  11   3  -4   69.69    5.80
  11  -3   4   74.29    3.30
 -11  -3   4   63.29    5.60
 -11   3  -4   74.49    3.50
  11  -3  -4   72.29    5.40
  11   3   4   71.89    6.00
  11   3   4   68.59    4.90
  11   3   4   73.19    5.60
  13   3  -4   67.99    7.00
 -13   3   4   63.99    6.00
  13  -3   4   68.09    3.70
  13   3  -4   62.69    6.30
  13   3  -4   59.99    6.50
  13  -3   4   71.19    6.90
 -13  -3  -4   65.39    5.80
 -13   3  -4   74.49    3.90
  13   3   4   68.79    6.70
  13   3   4   77.19    5.90
  13  -3  -4   72.09    6.00
  13   3   4   67.79    5.00
 -13  -3   4   67.39    6.30
  15   3  -4   97.29    8.40
  15   3  -4  113.09    9.40
 -15   3   4  117.79    8.20
  15  -3   4  111.99    9.20
 -15  -3  -4  118.09    8.40
  15   3  -4  117.39    8.70
 -15   3  -4  119.19    7.50
  15  -3  -4  108.69    7.70
  15   3   4  118.59    9.20
  15   3   4  104.19    6.70
  15   3   4  123.69    7.70
 -15  -3   4  107.29    8.60
 -17   3   4   17.00    4.00
  17   3  -4   16.40    4.40
  17   3  -4    8.50    3.70
  17  -3   4   17.70    5.50
  17   3  -4   13.90    6.00
 -17  -3  -4   12.50    3.80
  17   3   4   18.70    5.20
 -17   3  -4   14.10    3.60
  17  -3  -4   12.40    3.80
  17   3   4   12.60    3.20
 -17  -3   4   14.60    4.30
  19  -3   4   28.10    6.70
 -19   3   4   34.70    5.30
  19   3  -4   30.00    5.20
 -19  -3  -4   33.30    5.30
  19   3  -4   39.70    7.30
 -19  -3   4   24.30    5.10
  19   3   4   49.70    6.70
  19   3   4   38.00    7.00
 -19   3  -4   29.40    4.70
  21   3  -4   30.70    7.70
  21  -3   4   20.10    7.20
 -21  -3  -4   25.00    5.60
 -21   3   4   30.50    5.60
 -21   3  -4   30.30    5.40
 -21  -3   4   24.00    5.50
  21   3   4   30.20    7.00
   0   4   4   19.50    2.20
   0   4   4   25.60    2.40
   0   4  -4   20.70    1.40
   0  -4   4   19.70    2.10
   0   4  -4   19.90    1.30
   0  -4   4   19.40    1.00
   0   4  -4   19.10    2.30
   2   4  -4    3.70    1.00
  -2  -4  -4    4.00    1.40
  -2   4   4    3.30    1.40
  -2  -4  -4    4.30    1.20
   2  -4   4    2.90    0.90
   2  -4   4    5.50    1.10
  -2   4   4    4.20    1.20
   2   4  -4    4.40    1.50
   2   4  -4    3.20    1.00
   2   4   4    4.40    1.40
  -2   4  -4    3.40    1.00
  -2   4  -4    4.60    0.90
  -2  -4   4    2.60    0.90
  -2  -4   4    4.00    0.90
  -2  -4   4    2.60    1.40
   2   4   4    4.80    1.30
   2  -4  -4    3.60    1.00
  -2  -4   4    2.90    0.90
   4   4  -4    7.90    1.70
   4  -4   4    5.90    1.40
   4   4  -4    5.60    1.40
  -4   4   4    4.80    1.20
   4   4  -4    7.60    2.00
  -4  -4  -4    6.10    1.50
  -4   4   4    5.40    1.50
   4  -4  -4    4.20    1.70
  -4  -4   4    6.80    1.30
  -4  -4   4    5.20    1.40
   4   4   4    5.90    1.70
  -4   4  -4    5.30    0.80
  -4  -4   4    5.80    1.30
  -4  -4   4    5.30    1.60
   4   4   4    5.20    1.50
   4  -4  -4    5.20    1.10
  -4   4  -4    6.60    1.40
   6   4  -4   14.10    2.30
   6  -4   4   13.40    2.30
   6   4  -4   13.40    2.40
  -6   4   4   13.20    1.90
   6   4  -4   14.80    2.70
  -6  -4   4    8.60    1.70
   6  -4  -4   10.20    2.00
  -6   4  -4   13.50    1.40
  -6   4  -4   16.60    1.00
   6   4   4   19.00    2.70
   6  -4  -4   14.10    1.70
   6   4   4   11.00    1.90
   6   4   4   13.60    2.20
   8   4  -4  250.07   10.20
   8  -4   4  247.28    9.90
   8   4  -4  244.78    9.90
  -8   4   4  241.78    9.10
   8   4  -4  258.47   10.00
   8   4   4  258.17    9.90
  -8   4  -4  254.27    8.00
   8   4   4  248.18    9.50
  -8   4  -4  256.07    6.90
   8  -4  -4  224.18    8.90
   8  -4  -4  258.47    9.50
  -8  -4   4  237.88    9.40
   8   4   4  246.48    9.20
  10   4  -4  171.18    8.70
  10  -4   4  161.78    8.40
  10   4  -4  168.48    8.60
 -10   4   4  177.08    7.80
  10   4  -4  162.68    8.60
 -10   4  -4  173.18    5.40
 -10  -4   4  156.38    7.80
  10   4   4  165.08    8.60
  10   4   4  156.48    7.20
  10  -4  -4  164.08    7.80
  10   4   4  160.58    7.80
  12   4  -4   26.20    4.80
  12   4  -4   18.80    3.50
 -12   4   4   26.10    3.40
  12  -4   4   25.50    4.50
  12   4  -4   28.00    4.40
  12   4   4   33.00    4.80
  12   4   4   29.40    4.30
  12   4   4   29.00    3.60
  12  -4  -4   25.40    3.60
 -12   4  -4   33.50    2.70
 -12  -4   4   24.00    3.60
  14   4  -4    2.90    2.90
 -14  -4  -4    0.20    2.40
  14  -4   4   -0.90    3.40
  14   4  -4   -1.80    2.50
 -14   4   4   -1.90    2.10
  14   4  -4    3.30    4.00
  14  -4  -4    1.30    2.60
  14   4   4   -0.10    2.10
  14   4   4   -3.50    3.00
 -14  -4   4   -1.00    2.30
 -14   4  -4    2.20    2.00
  14   4   4    1.00    2.10
  16   4  -4    2.50    3.70
  16   4  -4    4.00    4.80
 -16  -4  -4   13.80    3.90
 -16   4   4   10.20    3.50
  16   4  -4    9.50    4.20
  16  -4   4   11.00    5.10
  16   4   4   21.90    5.40
  16   4   4   11.50    3.30
 -16  -4   4    8.70    3.70
  16  -4  -4    6.50    3.60
  16   4   4    7.80    3.00
 -16   4  -4    7.00    2.90
 -18  -4  -4   10.80    4.00
  18   4  -4    9.90    3.90
  18   4  -4    5.10    4.00
  18   4  -4    1.70    5.50
 -18   4   4    5.40    3.50
  18  -4   4   12.60    5.80
  18   4   4    5.70    4.70
  18   4   4    7.30    3.00
 -18  -4   4    5.50    3.90
 -18   4  -4    3.10    3.20
 -20  -4  -4    2.90    3.90
 -20   4   4   -0.10    3.60
  20   4  -4    6.10    6.20
  20  -4   4    2.80    5.30
  20   4  -4    2.70    3.90
  20   4   4    4.50    5.40
 -20   4  -4    1.60    3.40
 -20  -4   4    7.20    4.10
   1   5  -4  940.01   24.20
  -1  -5  -4  916.61   24.80
   1   5  -4  918.71   24.20
   1   5  -4  918.81   25.40
  -1   5   4  936.81   24.80
  -1  -5  -4  943.41   24.70
   1  -5   4  881.21   23.50
   1  -5   4  927.31   24.90
  -1   5  -4  910.51   23.40
  -1  -5   4  844.12   23.40
  -1  -5   4  906.81   23.70
   1  -5  -4  930.51   24.60
   1   5   4  910.61   24.80
  -1   5  -4  926.51   24.90
  -1  -5   4  957.80   25.60
  -1  -5   4  910.01   23.70
   1   5   4  944.61   24.90
   3   5  -4   66.89    3.40
   3   5  -4   63.69    4.20
  -3  -5  -4   64.69    3.50
  -3   5   4   68.19    3.60
   3   5  -4   68.79    3.70
  -3   5   4   65.59    3.90
   3   5  -4   66.09    3.80
   3  -5   4   65.29    3.20
  -3  -5   4   70.29    4.50
  -3   5  -4   69.39    3.00
   3  -5  -4   66.39    3.30
   3   5   4   63.49    3.70
  -3  -5   4   66.69    3.40
   3   5   4   71.39    4.10
  -3  -5   4   68.99    3.40
  -3  -5   4   62.39    3.00
  -3   5  -4   69.19    3.10
   5   5  -4   70.89    4.20
   5   5  -4   81.59    5.00
   5  -5   4   77.19    4.20
  -5   5   4   71.39    4.00
   5   5  -4   71.19    4.60
  -5   5  -4   73.79    3.80
   5  -5  -4   77.89    3.60
   5   5   4   76.39    4.60
   5  -5  -4   75.29    4.70
   5   5   4   80.29    4.40
  -5  -5   4   74.19    3.90
  -5   5  -4   76.89    3.10
  -5  -5   4   69.79    4.20
  -7   5   4    2.80    1.40
   7   5  -4    3.00    1.90
   7   5  -4    3.80    1.90
   7   5  -4    2.50    2.30
   7  -5   4    4.10    1.90
  -7  -5   4    2.70    1.50
   7   5   4    4.60    2.00
   7   5   4    3.60    1.90
   7   5   4    5.60    1.80
   7  -5  -4    5.10    2.00
  -7   5  -4    3.20    0.70
   7  -5  -4    4.00    1.20
   9   5  -4   41.60    4.90
   9   5  -4   49.20    5.30
   9  -5   4   48.00    5.20
   9   5  -4   51.29    5.30
  -9   5   4   39.60    4.20
   9   5   4   47.60    4.80
   9   5   4   46.80    4.80
   9   5   4   47.40    4.70
   9  -5  -4   51.09    4.50
   9  -5  -4   36.10    3.10
  -9  -5   4   41.20    4.40
  -9   5  -4   52.39    2.30
  11   5  -4  416.86   15.80
  11   5  -4  434.66   16.00
  11  -5   4  414.76   15.80
  11   5  -4  422.36   15.80
 -11   5   4  401.76   14.40
  11   5   4  422.86   15.50
 -11   5  -4  458.15   12.10
 -11  -5   4  413.26   15.10
  11   5   4  421.96   14.80
  11  -5  -4  443.86   14.90
  11   5   4  423.76   15.10
  13   5  -4   31.70    4.40
  13   5  -4   37.40    5.30
  13  -5   4   38.90    5.40
 -13  -5  -4   48.60    5.80
  13   5  -4   49.50    6.40
 -13   5   4   45.40    5.50
  13   5   4   45.40    5.90
  13  -5  -4   52.89    5.70
 -13  -5   4   51.89    6.10
  13   5   4   47.50    5.00
  13   5   4   40.10    5.30
  15   5  -4   36.60    5.00
 -15  -5  -4   35.10    4.80
  15  -5   4   40.70    6.50
  15   5  -4   43.40    6.50
  15   5  -4   36.00    5.30
 -15   5   4   46.30    6.30
  15  -5  -4   36.00    4.70
 -15   5  -4   43.90    5.60
  15   5   4   46.50    6.20
  15   5   4   31.60    4.30
 -15  -5   4   52.59    6.90
  15   5   4   53.29    5.70
 -17  -5  -4   57.99    8.00
  17   5  -4   63.49    8.90
  17  -5   4   46.10    7.10
  17   5  -4   37.80    5.60
  17   5  -4   60.99    7.90
 -17   5   4   35.30    5.00
 -17   5  -4   56.49    6.60
  17   5   4   53.09    7.10
 -17  -5   4   37.70    5.40
  17  -5  -4   53.69    6.70
  17   5   4   52.79    6.10
  17   5   4   53.29    7.10
  19  -5   4   -0.50    5.30
  19   5  -4   -3.40    3.50
  19   5  -4    2.70    5.20
 -19  -5  -4    3.40    3.90
 -19   5   4    0.00    3.50
  19   5  -4   -0.70    4.10
  19   5   4    4.30    3.30
  19   5   4    4.30    5.00
 -19   5  -4    1.40    3.20
 -19  -5   4    4.40    4.00
  21   5  -4  101.79   12.40
 -21  -5  -4  119.69   11.80
 -21   5   4  122.09   11.20
  21  -5   4  130.79   13.30
 -21   5  -4  113.49   10.60
 -21  -5   4  116.99   12.20
  21   5   4  123.89   13.20
   0   6  -4 2166.98   58.59
   0  -6   4 2259.37   58.89
   0   6   4 2263.87   58.19
   0  -6  -4 2276.27   57.99
   0   6   4 2306.67   58.29
   0   6  -4 2191.98   56.89
   0   6  -4 2278.27   56.99
   2   6  -4  150.08    4.90
  -2  -6  -4  143.99    5.90
   2   6  -4  153.68    5.60
   2   6  -4  156.88    6.70
   2  -6   4  150.78    4.90
   2   6  -4  155.08    5.70
  -2  -6  -4  168.08    6.70
  -2   6   4  156.78    5.80
  -2  -6   4  154.58    5.20
   2   6   4  158.18    6.30
  -2   6  -4  152.48    4.70
   2   6   4  142.89    5.80
  -2  -6   4  144.89    4.60
  -2  -6   4  159.18    5.20
   2  -6  -4  156.18    5.50
  -2  -6   4  160.38    7.00
  -2   6  -4  154.88    5.80
   4  -6   4  453.05   13.10
   4   6  -4  436.46   14.50
   4   6  -4  437.56   13.60
  -4   6   4  428.66   13.10
   4   6  -4  453.85   13.00
   4   6   4  448.96   13.80
  -4   6  -4  455.25   12.70
  -4   6  -4  429.76   12.70
  -4  -6   4  461.05   13.30
  -4  -6   4  438.86   12.80
  -4  -6   4  440.36   13.30
   4   6   4  453.15   13.50
   4  -6  -4  450.55   12.70
   6  -6   4  167.38    6.90
   6   6  -4  159.48    7.30
  -6   6   4  159.48    6.40
   6   6  -4  159.78    7.60
   6   6  -4  168.48    6.80
  -6  -6   4  171.38    6.90
   6  -6  -4  159.88    5.70
   6   6   4  170.38    7.50
   6   6   4  152.58    7.10
   6   6   4  169.48    7.20
   8   6  -4  352.96   12.90
   8   6  -4  360.96   12.50
   8  -6   4  349.07   12.50
   8   6  -4  345.87   13.10
  -8   6   4  377.76   11.80
   8  -6  -4  337.17   12.30
   8   6   4  356.06   12.50
   8   6   4  353.66   12.60
  -8  -6   4  338.27   12.20
   8  -6  -4  343.57   10.40
  -8   6  -4  338.07    9.80
   8   6   4  355.16   12.40
 -10   6   4 1393.06   36.90
  10   6  -4 1342.47   38.70
  10   6  -4 1317.87   38.10
  10   6  -4 1319.07   37.80
  10  -6   4 1335.17   38.20
  10   6   4 1311.17   37.80
 -10  -6   4 1361.26   37.50
  10   6   4 1331.47   37.50
 -10   6  -4 1344.97   34.40
  10  -6  -4 1268.87   37.20
  10   6   4 1275.27   37.40
  12   6  -4  211.28   10.50
  12   6  -4  216.08   10.80
 -12  -6  -4  205.78    9.90
 -12   6   4  207.48    9.40
  12  -6   4  225.98   10.90
  12   6  -4  211.48   10.60
  12   6   4  226.88   10.40
 -12  -6   4  214.08   10.10
  12   6   4  211.38   10.30
  12   6   4  214.18    9.90
 -12   6  -4  212.48    6.90
  12  -6  -4  212.68    9.70
  14   6  -4   20.00    4.50
  14   6  -4   16.90    3.80
  14  -6   4   20.40    4.80
 -14   6   4   16.70    3.30
 -14  -6  -4   22.40    3.80
  14   6  -4   22.60    4.70
  14   6   4   18.40    3.60
  14   6   4   13.70    4.30
  14  -6  -4   18.80    3.50
 -14   6  -4   19.80    3.00
  14   6   4   17.50    3.60
 -14  -6   4   19.10    3.70
 -16  -6  -4   88.69    9.00
 -16   6   4   94.49    8.10
  16   6  -4   87.89   10.30
  16   6  -4  102.19    9.00
  16   6  -4   85.69    9.50
  16  -6   4   81.39    9.20
 -16   6  -4   70.89    6.80
  16  -6  -4   92.39    7.70
  16   6   4   86.19    9.00
 -16  -6   4   89.69    8.80
  16   6   4   83.69    8.40
  16   6   4   88.19    7.10
  18  -6   4  135.99   12.50
  18   6  -4  119.49   10.60
  18   6  -4  115.39   11.60
 -18   6   4  123.49    9.90
  18   6  -4  117.09   10.00
 -18  -6  -4  127.89   10.70
  18   6   4  128.79    9.70
 -18  -6   4  120.79   10.40
  18   6   4  136.79   11.80
 -18   6  -4  117.79    8.60
 -20   6   4   23.70    5.10
  20   6  -4   27.00    5.80
  20   6  -4   22.70    5.20
  20   6  -4   28.80    7.40
  20  -6   4   36.60    8.10
 -20  -6  -4   22.10    5.30
 -20  -6   4   20.60    5.00
 -20   6  -4   25.50    4.60
  20   6   4   29.30    6.70
  20   6   4   23.00    4.40
   1   7  -4  267.17    8.20
   1   7  -4  276.27    8.30
   1   7  -4  277.17    9.70
  -1  -7  -4  273.97    8.80
  -1   7   4  280.07    8.90
  -1   7  -4  261.47    7.10
  -1  -7   4  272.87    7.30
  -1   7  -4  275.27    9.30
   1  -7  -4  277.97    8.60
   1   7   4  261.07    8.80
   1   7   4  265.17    9.00
   3   7  -4  160.48    5.40
  -3   7   4  160.78    5.90
   3  -7   4  149.29    5.40
   3   7  -4  159.18    6.20
   3   7  -4  156.38    7.10
  -3  -7   4  155.38    5.70
  -3  -7   4  158.28    5.20
  -3  -7   4  169.28    5.80
   3  -7  -4  159.18    5.50
   3   7   4  157.08    6.60
  -3   7  -4  149.29    5.10
   3   7   4  160.18    6.10
  -3   7  -4  158.78    6.00
   5  -7   4    5.70    1.90
   5   7  -4    9.30    1.80
  -5   7   4    5.80    1.40
   5   7  -4    6.20    2.10
   5   7  -4    7.20    1.90
  -5  -7   4    6.20    1.60
  -5  -7   4    4.60    1.40
   5   7   4    8.10    2.10
  -5   7  -4    7.20    1.60
   5  -7  -4    7.50    1.10
   5   7   4    7.00    1.90
   7   7  -4  314.27   12.10
   7  -7   4  322.27   11.20
   7   7  -4  298.57   11.50
   7   7  -4  332.97   11.10
  -7   7   4  307.37   10.40
   7  -7  -4  304.37    9.20
   7   7   4  309.67   11.50
  -7   7  -4  312.57    9.40
   7   7   4  327.47   11.20
  -7  -7   4  320.77   11.00
   7   7   4  311.27   11.40
   9   7  -4    3.90    2.30
   9   7  -4    4.60    2.60
  -9   7   4    3.00    1.70
   9  -7   4    4.20    2.80
   9   7  -4    4.90    2.60
  -9  -7   4    3.40    1.90
  -9   7  -4    2.90    1.00
   9   7   4    4.00    2.30
   9   7   4    4.90    2.60
   9   7   4    4.70    2.50
 -11   7   4  478.45   15.40
  11   7  -4  449.06   16.40
  11  -7   4  455.75   16.70
  11   7  -4  464.25   16.90
  11   7  -4  452.45   17.20
  11   7   4  436.56   16.20
  11   7   4  441.66   16.00
  11   7   4  458.45   16.50
  11  -7  -4  464.45   15.80
 -11  -7   4  442.76   15.90
 -11   7  -4  464.95   12.90
  13  -7   4   55.79    6.60
  13   7  -4   50.99    7.10
  13   7  -4   56.29    7.20
  13   7  -4   54.09    6.50
 -13  -7  -4   61.99    6.70
 -13   7   4   56.99    5.70
 -13  -7   4   58.59    6.30
  13   7   4   48.60    6.00
  13  -7  -4   57.59    6.00
  13   7   4   58.49    6.20
 -13   7  -4   53.89    4.60
  13   7   4   59.09    6.90
  15  -7   4   -4.60    3.40
  15   7  -4    0.90    3.20
  15   7  -4    1.20    3.70
  15   7  -4    2.80    3.90
 -15   7   4   -0.90    2.50
 -15  -7  -4   -6.30    2.90
  15  -7  -4   -2.70    2.90
 -15  -7   4    2.30    3.00
  15   7   4   -8.50    3.80
  15   7   4   -8.60    2.70
  15   7   4   -0.70    3.10
 -15   7  -4    4.50    2.20
 -17  -7  -4    7.00    4.00
  17   7  -4    6.30    4.80
 -17   7   4    3.50    3.40
  17   7  -4   12.80    4.50
  17  -7   4   16.30    6.00
  17   7  -4   12.40    4.70
 -17   7  -4    8.00    3.10
  17   7   4    7.50    3.70
 -17  -7   4   11.10    4.10
  17  -7  -4   10.00    4.90
  17   7   4   12.00    5.70
  17   7   4    5.50    3.50
  19   7  -4   40.70    6.00
  19  -7   4   43.40    8.30
  19   7  -4   37.00    6.40
  19   7  -4   35.60    7.00
 -19   7   4   43.60    5.60
 -19  -7  -4   43.40    6.10
  19   7   4   38.20    5.40
 -19  -7   4   36.80    5.60
 -19   7  -4   36.00    4.90
  19   7   4   35.80    6.60
   0   8  -4  195.98    6.00
   0   8  -4  190.78    7.80
   0   8   4  212.68    7.40
   0   8  -4  194.18    6.10
   0  -8  -4  192.48    6.80
   0   8   4  200.58    7.30
   2   8  -4  130.79    6.60
   2   8  -4  129.39    5.20
  -2   8   4  135.59    5.40
   2   8  -4  125.89    4.10
   2   8   4  125.19    5.80
  -2  -8   4  129.59    4.50
  -2   8  -4  125.89    5.70
  -2   8  -4  129.79    4.10
   2   8   4  133.19    5.50
  -2  -8   4  131.59    4.50
  -2  -8   4  116.49    3.90
   2  -8  -4  127.79    4.90
   4   8  -4    4.80    1.60
   4  -8   4    6.70    1.60
   4   8  -4    6.00    1.40
  -4   8   4    7.90    1.50
   4   8  -4    4.50    2.10
   4  -8  -4    5.30    1.00
  -4   8  -4    6.00    1.30
   4   8   4    3.80    1.70
   4   8   4    6.50    1.90
  -4   8  -4    6.10    1.50
  -4  -8   4    6.90    1.40
  -4  -8   4    7.50    1.30
   6   8  -4   22.20    3.30
   6  -8   4   25.30    3.20
   6   8  -4   31.70    3.20
  -6   8   4   31.00    3.10
   6   8  -4   19.90    2.70
   6   8   4   28.30    3.70
   6  -8  -4   26.40    2.00
   6   8   4   29.90    4.30
   6   8   4   17.80    2.70
  -6  -8   4   26.70    3.30
  -8   8   4   45.00    4.00
   8   8  -4   45.10    5.20
   8  -8   4   45.60    4.80
   8   8  -4   40.10    4.40
   8   8  -4   39.30    5.10
   8   8   4   34.60    4.30
  -8   8  -4   43.00    2.90
  -8  -8   4   41.00    4.40
   8   8   4   43.00    5.10
   8   8   4   42.60    5.10
 -10   8   4   16.60    2.50
  10   8  -4   16.00    3.40
  10   8  -4   10.40    3.00
  10   8  -4   13.80    3.60
  10  -8   4   13.50    3.30
  10   8   4    7.80    2.90
 -10   8  -4   15.10    2.10
 -10  -8   4   10.90    2.60
  10   8   4   20.10    3.80
  10   8   4   14.20    3.30
  12  -8   4    5.30    3.30
  12   8  -4    7.40    3.80
  12   8  -4    4.70    3.00
 -12  -8  -4    5.50    2.80
 -12   8   4    6.20    2.20
  12   8  -4    7.90    3.70
  12   8   4    0.20    2.70
  12   8   4    4.10    3.50
 -12  -8   4    3.80    2.40
  12   8   4    3.30    2.90
 -14   8   4   67.69    6.40
 -14  -8  -4   58.59    7.30
  14   8  -4   55.49    7.10
  14  -8   4   52.59    7.30
  14   8  -4   61.19    8.00
  14   8  -4   66.29    7.90
 -14  -8   4   59.69    7.10
  14   8   4   59.09    6.70
  14   8   4   65.59    7.60
  14   8   4   67.89    7.30
 -14   8  -4   56.89    5.10
  16   8  -4   45.30    6.50
 -16   8   4   33.10    4.40
 -16  -8  -4   29.10    4.90
  16  -8   4   38.80    6.50
  16   8  -4   33.50    5.40
  16   8  -4   42.50    6.60
 -16  -8   4   27.70    4.50
  16   8   4   30.90    5.20
 -16   8  -4   35.60    4.00
  16   8   4   32.70    4.90
  16   8   4   43.50    6.70
  18   8  -4   44.20    6.20
 -18  -8  -4   35.00    5.60
  18   8  -4   54.09    7.60
  18   8  -4   39.10    6.60
 -18   8   4   39.40    5.20
  18  -8   4   41.20    7.90
 -18  -8   4   34.20    5.30
  18   8   4   44.00    7.40
  18   8   4   34.20    5.30
  20  -8   4    8.50    6.60
 -20  -8  -4   -2.30    4.30
  20   8  -4   -3.60    4.10
  20   8  -4    7.90    4.50
  20   8  -4    7.50    5.60
 -20   8   4    0.50    3.50
 -20  -8   4    1.50    4.30
  20   8   4   -0.70    4.90
  20   8   4   -1.30    3.60
   1   9  -4  105.59    4.30
   1   9  -4  106.39    5.90
  -1   9   4  109.59    5.00
   1   9  -4  107.39    4.40
   1   9   4  101.99    4.90
   1   9   4  102.09    5.20
  -1   9  -4  105.59    5.60
  -1   9  -4  103.39    3.40
  -1   9  -4   97.79    3.30
   1  -9  -4   99.39    4.30
   3   9  -4   44.90    3.50
  -3   9   4   40.10    3.20
   3   9  -4   42.00    2.40
   3   9  -4   44.70    4.30
  -3  -9   4   43.40    2.30
   3  -9  -4   42.50    2.60
   3   9   4   49.40    4.20
   3   9   4   40.90    3.30
  -3   9  -4   41.10    2.30
  -3  -9   4   46.60    2.90
  -3  -9   4   42.60    2.80
  -3   9  -4   38.00    3.60
   5   9  -4   36.30    4.40
   5   9  -4   34.90    4.00
   5   9  -4   37.10    3.00
  -5   9   4   38.10    3.20
   5   9   4   37.40    3.50
  -5  -9   4   32.60    3.40
   5  -9  -4   39.40    2.20
   5   9   4   41.10    4.50
  -5  -9   4   38.80    2.80
  -5   9  -4   38.50    2.90
   7   9  -4  104.59    6.60
   7  -9   4  109.99    6.10
   7   9  -4   98.99    7.00
  -7   9   4  116.99    5.60
   7   9  -4  106.89    5.70
   7   9   4  106.29    6.30
  -7  -9   4  114.59    6.10
   7   9   4  108.09    7.00
   7   9   4  102.49    6.60
   9   9  -4    3.70    2.80
   9  -9   4    5.90    2.70
  -9   9   4    5.60    1.80
   9   9  -4    1.40    2.40
   9   9  -4    2.90    2.40
  -9   9  -4    2.50    1.40
  -9  -9   4    2.60    1.90
   9   9   4    1.10    2.30
   9   9   4    4.60    2.80
   9   9   4    4.60    2.80
 -11   9   4  111.69    6.50
 -11  -9  -4  107.19    7.40
  11   9  -4  112.89    8.20
  11   9  -4  115.49    8.40
  11   9  -4  114.19    7.30
  11  -9   4  124.89    7.90
 -11   9  -4  102.89    4.50
  11   9   4  102.59    7.50
  11   9   4  107.19    7.20
  11   9   4  113.69    8.10
 -11  -9   4  123.29    7.70
 -13  -9  -4    5.60    3.00
 -13   9   4    8.70    2.60
  13   9  -4    9.80    3.60
  13   9  -4    6.60    3.60
  13   9  -4    1.00    3.90
  13  -9   4   13.50    4.50
  13   9   4    9.50    3.70
  13   9   4    6.60    3.30
 -13  -9   4    8.40    3.10
 -13   9  -4    6.40    2.00
  13   9   4    3.40    3.20
  15   9  -4    4.90    3.60
  15   9  -4    7.60    4.30
 -15  -9  -4    2.90    3.40
  15  -9   4    2.60    4.60
 -15   9   4    9.00    3.00
  15   9  -4    4.70    4.50
  15   9   4    5.40    4.50
  15   9   4    4.30    3.30
 -15   9  -4    4.70    2.40
 -15  -9   4    4.50    3.30
  15   9   4   -0.80    3.40
  17   9  -4    4.90    5.30
  17   9  -4   17.20    4.90
 -17   9   4   11.40    3.70
  17  -9   4   13.50    5.90
 -17  -9  -4   10.90    4.50
  17   9  -4   14.90    5.00
 -17  -9   4   11.10    4.20
  17   9   4    9.90    4.20
  17   9   4    8.80    4.00
  17   9   4    7.20    4.90
 -19  -9  -4    0.40    4.10
 -19   9   4    1.80    3.40
  19   9  -4    4.80    4.40
  19   9  -4    0.00    4.80
  19   9  -4    7.60    5.40
  19  -9   4    1.20    5.40
  19   9   4    1.20    4.80
 -19  -9   4    2.20    4.00
  19   9   4   -1.50    3.60
   0  10  -4  459.95   13.20
   0  10  -4  470.55   13.30
   0  10   4  476.65   14.40
   0 -10  -4  448.96   13.80
   0  10   4  496.25   14.60
   0  10  -4  480.55   15.70
   2  10  -4   57.29    2.30
   2  10  -4   59.99    4.90
   2  10  -4   58.49    3.80
  -2  10   4   55.69    3.90
   2  10   4   56.49    4.40
   2  10   4   52.09    3.90
  -2  10  -4   54.49    2.40
  -2 -10   4   58.99    2.30
  -2 -10   4   55.59    2.60
  -2 -10   4   54.39    2.60
  -2  10  -4   60.89    4.50
   2 -10  -4   57.79    3.10
   4  10  -4  178.38    6.20
  -4  10   4  176.68    6.90
   4  10  -4  170.68    8.50
   4  10  -4  190.98    7.70
  -4  10  -4  181.08    6.20
  -4 -10   4  179.98    6.00
  -4 -10   4  177.98    6.70
  -4  10  -4  166.68    7.40
   4 -10  -4  178.58    5.60
   4  10   4  191.38    7.50
   4  10   4  185.18    8.10
   6  10  -4    9.70    2.30
   6  10  -4    7.30    3.30
   6  10  -4    8.20    2.40
  -6  10   4   12.20    2.00
   6  10   4   10.50    2.50
   6  10   4   14.90    2.90
  -6 -10   4    6.40    1.90
   6  10   4   12.50    3.00
   8  10  -4   59.09    4.80
  -8  10   4   59.09    4.40
   8 -10   4   51.09    5.10
   8  10  -4   53.89    6.00
   8  10  -4   71.19    6.10
   8  10   4   65.39    6.00
  -8 -10   4   64.49    5.20
  -8  10  -4   65.49    4.10
   8  10   4   64.99    6.30
   8  10   4   60.69    5.00
 -10  10   4  160.88    7.60
 -10 -10  -4  177.68    8.90
  10  10  -4  166.28    9.70
  10  10  -4  175.78    9.70
  10 -10   4  166.48    8.80
  10  10  -4  174.88    8.70
  10  10   4  166.78    9.60
  10  10   4  166.68    9.30
 -10  10  -4  159.78    6.40
  10  10   4  186.68    9.10
 -10 -10   4  171.38    8.60
 -12  10   4   20.90    3.10
  12  10  -4   22.30    4.10
  12 -10   4   22.60    4.90
  12  10  -4   29.00    4.70
  12  10  -4   22.70    4.90
 -12 -10  -4   18.40    3.50
  12  10   4   18.40    3.90
  12  10   4   20.30    3.90
 -12  10  -4   28.90    3.30
 -12 -10   4   21.70    3.70
  12  10   4   26.80    4.80
  14  10  -4   -7.20    3.00
 -14  10   4   -0.40    2.20
  14  10  -4    1.40    3.50
 -14 -10  -4    0.60    3.00
  14 -10   4    0.60    4.20
  14  10  -4   -0.40    4.00
 -14  10  -4    0.00    1.80
  14  10   4   -4.50    2.80
  14  10   4   -0.60    3.20
  14  10   4   -1.80    3.30
 -14 -10   4    0.10    2.70
 -16 -10  -4   24.50    4.90
  16  10  -4   24.10    5.40
  16  10  -4   23.80    5.30
  16  10  -4   18.60    5.90
  16 -10   4   31.90    7.00
 -16  10   4   31.40    4.40
  16  10   4   26.00    5.10
  16  10   4   23.70    5.60
  16  10   4   23.40    5.10
 -16 -10   4   21.00    4.70
  18  10  -4    4.60    5.40
 -18  10   4    6.00    3.50
  18 -10   4    9.50    6.40
  18  10  -4   10.30    4.80
 -18 -10  -4    2.40    4.10
  18  10  -4    4.30    5.00
  18  10   4    3.90    3.90
  18  10   4    5.90    4.20
 -18 -10   4    5.50    4.00
  18  10   4    2.90    4.80
  20  10  -4   -0.30    4.70
  20  10  -4    1.80    4.40
 -20  10   4    0.50    3.30
 -20 -10  -4   -1.70    4.20
  20  10  -4    0.30    5.10
 -20 -10   4   -2.10    4.10
  20  10   4   -0.10    3.80
  20  10   4   -3.00    4.80
   1  11  -4  260.37    8.70
  -1  11   4  277.37    9.60
  -1  11   4  272.07    9.50
   1  11  -4  261.77   10.70
   1 -11  -4  263.87    8.60
  -1  11  -4  260.27    7.10
   1  11   4  271.17    9.40
   1  11   4  272.87    9.80
  -1  11  -4  274.77   10.60
  -1  11  -4  258.77    7.20
  -1  11  -4  275.97    8.00
  -1  11  -4  263.27    7.90
   3  11  -4   39.10    4.80
   3  11  -4   43.10    4.00
   3  11  -4   48.50    2.60
  -3  11   4   49.10    3.90
  -3 -11   4   46.50    3.00
  -3  11  -4   42.50    4.40
   3  11   4   47.30    4.70
  -3 -11   4   43.30    2.90
   3 -11  -4   48.20    2.60
   3  11   4   49.90    4.10
  -3 -11   4   46.80    2.40
  -3  11  -4   45.70    2.60
   5  11  -4   11.80    2.70
   5  11  -4   15.50    2.20
  -5  11   4   15.30    2.10
   5  11  -4   13.30    3.20
  -5 -11   4   15.00    2.00
  -5  11  -4   17.30    2.20
   5  11   4   14.20    2.70
  -5 -11   4   12.60    2.20
  -5  11  -4   18.80    2.70
   5  11   4   15.40    2.70
   7  11  -4    2.60    3.00
  -7  11   4    3.80    1.60
   7  11  -4    6.10    2.50
   7  11  -4    1.50    2.10
   7  11   4    6.80    2.50
  -7 -11   4    2.90    1.90
   7  11   4    2.00    2.20
   7  11   4    4.70    2.70
   9  11  -4   -3.70    2.40
   9  11  -4    4.10    2.70
   9  11  -4   -1.50    3.10
  -9 -11  -4   -0.10    2.10
  -9  11   4    1.00    1.70
   9  11   4    0.20    2.40
  -9 -11   4    1.80    2.20
   9  11   4    1.60    3.20
   9  11   4   -1.10    2.40
  11  11  -4  192.88   11.00
 -11  11   4  200.28    8.90
 -11 -11  -4  197.58   10.10
  11  11  -4  211.88   11.20
  11  11  -4  191.38    9.80
  11  11   4  200.78   11.00
 -11 -11   4  190.98    9.90
  11  11   4  193.78   10.70
 -11  11  -4  200.68    7.00
  11  11   4  205.78   10.20
  13  11  -4   -2.50    3.50
  13 -11   4   -3.10    3.60
  13  11  -4   -0.50    4.10
 -13  11   4   -1.30    2.00
  13  11  -4   -4.30    3.50
 -13 -11  -4   -1.10    2.80
  13  11   4    1.10    3.30
 -13 -11   4    0.20    2.70
  13  11   4   -4.10    3.00
  13  11   4   -3.20    3.20
  15  11  -4    4.10    4.10
  15  11  -4    6.40    4.20
  15  11  -4   11.40    5.00
 -15 -11  -4    3.60    3.50
 -15  11   4    8.20    2.90
 -15 -11   4    2.20    3.40
  15  11   4    1.80    3.90
  15  11   4    3.10    3.70
  15  11   4    6.10    4.30
 -17 -11  -4   -3.10    3.80
  17  11  -4   -1.20    4.50
  17  11  -4   -2.70    4.20
  17  11  -4   -1.20    4.80
 -17  11   4   -1.80    2.70
  17  11   4   -6.70    3.60
 -17 -11   4   -4.90    3.30
  17  11   4    0.80    4.90
  17  11   4    1.30    4.00
 -19  11   4   16.40    4.10
 -19 -11  -4   13.30    5.10
  19  11  -4   13.30    5.50
  19  11  -4   11.80    5.60
  19  11  -4   12.10    5.80
 -19 -11   4    3.30    4.10
  19  11   4    4.90    4.30
  19  11   4   15.50    6.30
   0  12   4 1355.86   37.10
   0  12   4 1359.06   37.40
   0 -12  -4 1363.76   37.50
   0  12  -4 1402.36   39.00
   0  12  -4 1360.56   36.00
   2  12  -4   50.19    5.40
  -2  12   4   45.30    4.50
   2  12  -4   56.89    4.30
   2  12  -4   51.49    2.40
  -2  12  -4   58.79    5.30
  -2  12  -4   51.49    2.60
  -2  12  -4   52.59    2.50
   2  12   4   50.99    4.40
   2 -12  -4   46.60    3.00
   2  12   4   46.20    5.10
  -2  12  -4   55.99    2.70
   4  12  -4    3.20    2.10
   4  12  -4    0.00    2.60
  -4  12   4    2.00    1.70
   4  12  -4    0.80    1.50
   4  12   4   -3.60    2.10
  -4 -12   4    0.90    1.60
   4  12   4    0.10    2.30
  -4 -12   4    1.90    1.30
  -4  12  -4    2.50    1.40
  -4 -12   4    1.40    1.40
  -4  12  -4    1.60    2.30
   6  12  -4   -2.60    2.10
   6  12  -4   -1.30    1.70
  -6  12   4    1.50    1.50
   6  12  -4    1.20    3.00
   6  12   4    2.00    2.40
   6  12   4    0.30    2.20
   6  12   4    2.40    2.80
  -6 -12   4   -0.60    1.60
   8  12  -4  117.89    8.20
  -8 -12  -4  128.89    7.50
  -8  12   4  127.69    6.30
   8  12  -4  125.09    6.50
   8  12  -4  112.49    8.30
  -8 -12   4  132.09    7.10
   8  12   4  115.89    8.20
   8  12   4  120.49    8.20
   8  12   4  122.59    7.30
  10  12  -4  301.37   13.70
 -10 -12  -4  334.67   13.10
  10  12  -4  332.37   12.50
 -10  12   4  299.67   11.30
  10  12  -4  325.57   14.30
  10  12   4  299.47   13.40
 -10 -12   4  303.27   12.50
  10  12   4  305.87   14.00
  10  12   4  311.07   12.70
 -10  12  -4  305.47    9.20
 -12 -12  -4  102.79    8.50
  12  12  -4   96.19    9.50
 -12  12   4   90.19    6.80
  12  12  -4   98.29    9.60
  12  12  -4   96.09    7.80
 -12 -12   4  101.79    8.10
  12  12   4   85.79    8.50
  12  12   4   91.79    9.00
  12  12   4   83.99    8.10
 -14  12   4   52.79    5.90
 -14 -12  -4   35.60    5.20
  14  12  -4   41.70    6.00
  14  12  -4   31.70    5.10
  14  12  -4   32.30    5.70
  14  12   4   38.40    5.60
  14  12   4   43.90    6.10
 -14 -12   4   30.60    4.60
  14  12   4   33.70    5.40
 -16 -12  -4   28.90    5.50
 -16  12   4   47.10    6.40
  16  12  -4   41.80    6.60
  16  12  -4   32.10    6.10
  16  12  -4   34.90    6.50
  16  12   4   41.20    6.40
  16  12   4   34.60    6.00
  16  12   4   35.50    5.90
 -16 -12   4   31.40    5.10
  18  12  -4   98.89   12.20
 -18  12   4   96.89    8.90
  18  12  -4  112.19   10.60
 -18 -12  -4  140.99   12.20
  18  12  -4  123.39   10.70
  18  12   4  107.29   10.00
 -18 -12   4  104.39   10.90
  18  12   4  113.29   12.00
  18  12   4  110.69   11.60
   1  13  -4  578.04   18.90
   1  13  -4  552.04   16.00
  -1  13   4  542.35   16.70
  -1  13   4  523.85   16.60
   1 -13  -4  543.95   15.40
   1  13   4  508.45   16.30
   1  13   4  552.34   17.20
  -1  13  -4  525.15   14.00
  -1  13  -4  545.95   18.40
  -1  13  -4  527.55   15.20
  -1  13  -4  532.05   14.10
   3  13  -4  292.07    8.80
   3  13  -4  289.97   12.50
   3  13  -4  301.27   10.80
  -3  13   4  303.87   10.60
  -3  13  -4  303.37    8.50
  -3 -13   4  285.87    8.90
   3  13   4  299.57   11.50
   3  13   4  295.27   10.60
  -3 -13   4  298.57    9.00
  -3  13  -4  294.67    8.40
  -3  13  -4  288.97    8.90
  -3  13  -4  305.17   11.80
  -5  13   4   -1.20    1.50
   5  13  -4    2.00    2.80
   5  13  -4   -0.40    2.10
  -5 -13  -4   -0.90    1.80
   5  13  -4    0.40    1.60
   5  13   4   -1.20    2.70
  -5  13  -4   -0.50    1.40
   5  13   4    0.40    2.30
  -5 -13   4   -3.60    1.20
   5  13   4   -2.20    2.10
  -5 -13   4    0.40    1.30
  -5  13  -4    1.40    2.30
  -7 -13  -4  303.07   11.90
   7  13  -4  318.47   12.60
  -7  13   4  302.57   10.70
   7  13  -4  314.07   10.70
   7  13  -4  313.47   13.90
   7  13   4  286.87   12.60
  -7 -13   4  309.87   11.30
   7  13   4  297.07   11.60
   7  13   4  292.07   13.30
  -9  13   4    7.10    2.20
   9  13  -4    6.00    3.50
   9  13  -4   11.40    3.00
  -9 -13  -4    6.30    2.80
   9  13  -4    9.00    3.20
   9  13   4   10.20    3.10
   9  13   4    2.60    3.00
  -9 -13   4    5.60    2.40
   9  13   4    2.00    3.70
 -11 -13  -4  710.83   23.30
  11  13  -4  713.23   25.20
  11  13  -4  716.53   22.60
 -11  13   4  675.43   21.40
  11  13  -4  736.93   24.50
  11  13   4  699.03   23.00
  11  13   4  665.23   24.40
 -11 -13   4  693.93   22.80
  11  13   4  670.63   23.80
 -13 -13  -4   37.00    5.00
 -13  13   4   29.20    3.70
  13  13  -4   34.60    5.10
  13  13  -4   29.70    5.40
  13  13  -4   38.40    5.70
  13  13   4   38.50    5.60
  13  13   4   30.10    5.00
 -13 -13   4   57.19    7.20
  13  13   4   56.49    7.60
  15  13  -4    0.20    4.40
  15  13  -4    2.30    4.40
 -15  13   4    0.50    2.50
 -15 -13  -4   -2.20    3.70
  15  13  -4   -0.10    4.10
  15  13   4    2.10    4.40
 -15 -13   4    0.50    3.40
  15  13   4    2.70    4.20
  15  13   4   -6.00    4.00
  17  13  -4   26.50    6.50
  17  13  -4   32.30    6.30
  17  13  -4   34.20    6.60
 -17 -13  -4   31.00    5.90
  17  13   4   33.00    6.30
  17  13   4   30.70    6.20
  17  13   4   33.40    6.20
 -17 -13   4   18.70    4.80
   0  14  -4  284.17    9.80
   0 -14  -4  300.57    9.70
   0  14   4  298.47   10.60
   0  14   4  302.67   11.20
   0  14  -4  309.47   12.80
   0 -14  -4  292.37    9.90
  -2  14   4   -2.10    1.60
  -2 -14  -4    0.10    1.50
   2  14  -4    0.60    1.60
  -2  14   4   -0.10    2.20
   2  14  -4   -1.60    0.80
   2  14  -4    2.10    2.70
  -2  14  -4    0.60    0.90
   2 -14  -4   -2.00    1.00
   2  14   4    0.50    2.00
   2 -14  -4   -0.40    0.80
  -2  14  -4    0.40    2.60
  -2  14  -4    0.80    1.10
   2  14   4   -3.00    2.00
  -2  14  -4   -0.20    0.90
  -4 -14  -4  104.69    6.10
   4  14  -4  102.39    7.60
   4  14  -4  111.89    4.60
   4  14  -4  115.59    6.70
  -4  14   4  103.39    5.90
   4  14   4  104.39    6.10
  -4 -14   4  108.19    4.80
  -4  14  -4  106.49    6.90
  -4  14  -4  106.99    4.60
   4  14   4  103.79    7.00
  -4 -14   4  111.49    4.90
  -4 -14   4  105.19    4.30
   6  14  -4    5.70    2.10
  -6  14   4    3.40    1.90
   6  14  -4    5.50    3.50
  -6 -14  -4    3.80    2.30
   6  14  -4    3.80    2.60
  -6 -14   4    4.20    1.80
   6  14   4    1.70    2.50
   6  14   4    5.00    3.40
   6  14   4   -1.50    2.50
  -6  14  -4    5.40    2.70
   8  14  -4  160.48    7.50
   8  14  -4  153.58   10.20
  -8 -14  -4  168.18    8.90
   8  14  -4  165.98    9.50
  -8  14   4  152.48    7.30
   8  14   4  152.48    9.80
   8  14   4  153.28    8.40
  -8 -14   4  159.98    8.00
   8  14   4  160.98    9.70
 -10 -14  -4  158.28    9.80
 -10  14   4  155.18    8.10
  10  14  -4  170.48   10.80
  10  14  -4  168.78   10.70
  10  14  -4  187.88    8.80
  10  14   4  156.88   11.00
  10  14   4  147.89   10.50
 -10 -14   4  177.68    9.20
  10  14   4  160.98    9.00
 -12  14   4    0.50    2.10
  12  14  -4    0.90    3.60
 -12 -14  -4   -0.80    3.10
  12  14  -4    0.10    3.70
  12  14  -4    4.50    3.50
 -12 -14   4    4.50    2.90
  12  14   4   -3.40    3.10
  12  14   4    2.00    3.60
  12  14   4   -2.40    3.90
  14  14  -4    6.90    4.60
  14  14  -4   15.00    5.50
  14  14  -4   12.40    4.50
 -14 -14  -4    7.10    4.20
 -14  14   4    8.90    3.00
 -14 -14   4   18.40    4.10
  14  14   4   15.40    4.90
  14  14   4    6.90    4.60
  14  14   4    3.80    4.40
  16  14  -4   -0.60    4.80
  16  14  -4    4.90    5.00
  16  14  -4    0.00    4.50
 -16 -14  -4   -4.70    4.00
  16  14   4   -2.00    4.40
  16  14   4   -7.60    4.50
  16  14   4   -9.60    4.30
 -16 -14   4   -5.80    3.30
  18  14  -4   36.00    7.40
  18  14  -4   33.20    6.50
  18  14  -4   33.10    6.60
 -18 -14  -4   21.70    5.50
  18  14   4   28.80    6.30
  18  14   4   37.70    7.00
 -18 -14   4   30.70    5.60
  18  14   4   38.20    7.10
   1  15  -4    9.70    2.20
  -1  15   4   13.20    2.60
  -1 -15  -4   12.80    2.00
   1  15  -4    4.20    3.20
  -1  15   4    9.00    2.70
   1  15   4    8.50    2.70
  -1  15  -4   12.40    1.40
  -1  15  -4   10.90    1.30
  -1  15  -4    7.80    1.80
   1 -15  -4    9.20    1.40
   1  15   4   10.70    2.60
   1 -15  -4    7.10    1.50
  -1  15  -4   13.10    3.60
  -3 -15  -4    4.60    2.10
   3  15  -4   10.60    3.60
  -3  15   4    3.40    2.00
   3  15  -4    4.30    2.20
   3  15  -4    4.70    1.30
  -3  15  -4    1.20    1.30
  -3  15  -4    4.00    3.10
  -3  15  -4    5.30    1.40
   3  15   4    5.60    2.60
   3  15   4    1.40    2.50
  -3 -15   4    4.10    0.90
   5  15  -4    9.50    3.00
  -5 -15  -4   12.80    2.70
  -5  15   4    9.70    2.30
   5  15  -4   14.70    4.40
   5  15  -4   10.10    2.00
   5  15   4   13.00    4.00
  -5 -15   4    8.50    1.70
  -5  15  -4    7.90    3.20
  -5  15  -4    6.50    2.00
  -5  15  -4    9.50    1.10
   5  15   4   10.20    3.00
   5  15   4   10.50    3.00
  -5 -15   4    7.40    1.90
   7  15  -4    7.10    4.00
   7  15  -4    3.00    2.80
   7  15  -4    1.60    2.20
  -7  15   4    1.80    1.80
  -7 -15  -4    2.70    2.50
   7  15   4   -2.20    2.70
  -7  15  -4   -1.10    2.40
  -7 -15   4    2.70    2.00
   7  15   4    4.60    3.10
   7  15   4   -1.90    3.20
   9  15  -4    8.40    3.40
  -9 -15  -4   -2.30    2.60
  -9  15   4    3.40    2.10
   9  15  -4    5.90    4.20
   9  15  -4    6.40    2.80
   9  15   4    4.50    4.30
  -9 -15   4    5.10    2.60
   9  15   4    3.90    3.40
   9  15   4    1.10    3.30
 -11 -15  -4   16.90    3.90
 -11  15   4   16.10    2.90
  11  15  -4   15.20    4.50
  11  15  -4   11.70    4.60
  11  15  -4   25.60    4.30
  11  15   4   19.60    4.80
 -11 -15   4   10.80    3.40
  11  15   4   15.20    5.10
  11  15   4   21.60    4.50
 -13 -15  -4    6.20    3.80
 -13  15   4    0.90    2.40
  13  15  -4    5.70    4.40
  13  15  -4    3.80    4.20
  13  15  -4    4.40    4.00
  13  15   4    5.70    3.80
  13  15   4    8.40    4.50
 -13 -15   4    5.00    3.30
  13  15   4    7.40    4.20
 -15 -15  -4    3.90    4.10
  15  15  -4    2.80    4.80
  15  15  -4    0.30    4.50
  15  15  -4    3.70    4.40
 -15 -15   4   -0.40    3.30
  15  15   4   -1.10    4.40
  15  15   4    1.00    4.60
  15  15   4   -1.50    4.40
  17  15  -4    2.20    5.00
  17  15  -4   -2.30    5.30
 -17 -15  -4   -4.70    4.00
  17  15  -4   -8.90    4.50
  17  15   4    0.10    4.70
  17  15   4   -8.40    4.50
 -17 -15   4   -4.80    3.80
  17  15   4   -4.20    4.60
   0 -16  -4   73.69    4.10
   0  16  -4   67.19    7.30
   0  16   4   71.49    5.40
   0 -16  -4   67.39    3.70
   0  16   4   69.29    5.90
   0  16  -4   64.79    5.00
  -2  16   4    8.90    2.80
   2  16  -4   12.80    1.60
  -2 -16  -4   10.30    2.20
   2  16  -4    9.30    2.40
  -2  16   4    5.30    2.30
   2  16  -4   10.50    3.50
   2  16   4    7.20    2.70
  -2  16  -4   10.10    1.90
  -2  16  -4   11.00    1.40
   2  16   4   10.90    2.90
  -2  16  -4   10.40    1.40
  -2  16  -4   12.80    3.40
   4  16  -4   -0.50    3.50
  -4 -16  -4    0.00    1.90
   4  16  -4   -0.50    2.30
  -4  16   4   -3.90    1.80
   4  16  -4    0.60    1.40
  -4  16  -4   -2.80    2.60
  -4  16  -4   -0.40    1.20
   4  16   4   -0.80    2.50
  -4 -16   4   -0.70    1.10
   4  16   4   -1.70    2.40
  -6  16   4  126.29    6.80
   6  16  -4  116.59    8.20
   6  16  -4  115.19    9.00
   6  16  -4  128.49    6.00
  -6 -16  -4  127.29    7.50
   6  16   4  128.99    9.40
  -6 -16   4  130.59    6.30
  -6  16  -4  119.79    7.90
   6  16   4  127.09    9.00
   6  16   4  136.19    7.40
  -8  16   4   40.90    5.00
  -8 -16  -4   47.60    6.60
   8  16  -4   53.59    7.50
   8  16  -4   50.89    5.00
   8  16  -4   55.69    7.60
   8  16   4   65.49    8.20
  -8 -16   4   60.39    5.80
   8  16   4   47.10    6.60
  -8  16  -4   48.10    6.10
   8  16   4   64.19    6.20
  10  16  -4   66.09    8.80
  10  16  -4   60.69    6.10
 -10 -16  -4   57.99    7.50
 -10  16   4   63.89    5.50
  10  16  -4   59.49    8.10
  10  16   4   46.30    6.00
  10  16   4   59.99    6.70
  10  16   4   45.30    6.90
 -10 -16   4   58.89    6.70
  12  16  -4   -2.70    4.40
 -12 -16  -4    0.80    3.30
  12  16  -4   -3.00    3.30
  12  16  -4    0.40    4.10
 -12  16   4    1.30    2.20
  12  16   4    2.00    4.40
 -12 -16   4    0.50    2.90
  12  16   4    0.30    3.80
  12  16   4    3.80    3.70
  14  16  -4   -0.10    4.50
  14  16  -4    3.20    4.40
 -14 -16  -4    6.40    3.90
  14  16  -4   -1.30    4.30
  14  16   4   -0.20    4.70
 -14 -16   4    3.50    3.50
  14  16   4    7.50    4.60
  14  16   4   -1.50    4.20
  16  16  -4   19.70    5.60
  16  16  -4   15.40    6.00
 -16 -16  -4   21.30    5.40
  16  16  -4   12.60    5.80
  16  16   4   28.50    6.50
 -16 -16   4   20.60    5.00
  16  16   4   29.00    6.30
  16  16   4   19.10    6.10
   1  17  -4    4.30    2.20
   1  17  -4    3.60    3.80
  -1  17   4    0.50    2.30
  -1  17   4    0.00    2.50
  -1 -17  -4    3.00    1.70
   1  17   4    1.50    2.60
  -1  17  -4    1.80    3.10
  -1  17  -4    1.90    1.80
   1  17   4    1.00    2.60
  -3  17   4   98.19    6.50
  -3  17   4   96.29    6.40
   3  17  -4   93.69    8.20
   3  17  -4   92.19    6.90
   3  17  -4   92.99    4.30
  -3 -17  -4   95.59    6.00
  -3  17  -4   94.99    4.90
  -3  17  -4   99.69    8.10
   3  17   4  104.19    7.60
  -3  17  -4   89.19    4.00
   3  17   4   94.09    6.00
  -5 -17  -4  391.26   13.70
   5  17  -4  388.56   11.90
   5  17  -4  386.36   16.70
  -5  17   4  391.26   13.80
   5  17  -4  385.96   14.90
   5  17   4  403.26   15.60
  -5  17  -4  374.96   15.20
   5  17   4  399.16   13.70
   5  17   4  367.56   16.70
  -5 -17   4  380.26   12.00
   7  17  -4   -5.60    4.10
  -7 -17  -4   -1.90    2.50
  -7  17   4    1.20    2.20
   7  17  -4   -0.40    2.30
   7  17  -4    3.90    3.30
   7  17   4   -1.00    3.30
   7  17   4    1.20    4.40
   7  17   4   -1.10    2.90
  -7 -17   4    4.10    2.10
  -7  17  -4    1.80    3.40
   9  17  -4   30.70    4.90
   9  17  -4   22.50    3.80
   9  17  -4   26.10    5.70
  -9 -17  -4   23.10    3.90
  -9  17   4   26.10    3.40
   9  17   4   30.50    4.60
  -9 -17   4   23.90    3.50
   9  17   4   22.60    4.60
  -9  17  -4   43.00    5.80
   9  17   4   24.10    5.20
  11  17  -4    2.00    4.00
  11  17  -4   -3.20    4.30
 -11 -17  -4    6.00    3.60
 -11  17   4    7.50    2.60
  11  17  -4    2.80    3.80
  11  17   4    4.20    4.20
  11  17   4    3.20    4.70
  11  17   4   15.20    4.10
 -11 -17   4    2.40    2.90
  13  17  -4  117.99   11.70
 -13 -17  -4  108.89    9.80
  13  17  -4  102.59   10.40
  13  17   4  106.19   10.70
 -13 -17   4   92.49    8.90
  13  17   4  132.99   12.00
  13  17   4  119.79    9.40
 -15 -17  -4   43.40    6.00
  15  17  -4   51.69    7.50
  15  17  -4   42.80    7.40
  15  17   4   66.79    9.10
  15  17   4   61.69    7.90
 -15 -17   4   47.80    6.00
  15  17   4   64.49    8.80
   0  18  -4   52.19    4.90
   0  18   4   48.50    6.50
   0  18  -4   38.20    5.60
   0  18   4   46.50    5.30
   0 -18  -4   42.20    4.00
  -2  18   4  110.29    7.00
  -2  18   4  114.49    7.60
   2  18  -4  102.19    9.80
  -2 -18  -4  102.49    6.00
   2  18  -4  119.29    7.30
  -2  18  -4  117.29    6.10
   2  18   4  115.69    6.90
   2  18   4  104.59    8.40
  -2  18  -4  122.29    9.50
  -4  18   4   19.40    3.50
  -4 -18  -4   18.90    2.90
   4  18  -4   16.20    5.60
   4  18  -4   16.70    3.60
   4  18   4   18.40    4.10
  -4  18  -4   23.20    4.60
   4  18   4   17.60    4.90
   4  18   4   23.20    3.80
   6  18  -4   82.89    9.70
   6  18  -4   85.09    8.40
  -6  18   4   80.29    6.30
  -6 -18  -4   90.59    7.10
   6  18   4   81.79    6.80
  -6  18  -4   91.29    7.90
  -6 -18   4   80.59    5.00
   6  18   4   87.39    8.90
   6  18   4   93.99    8.90
  -8 -18  -4   47.30    6.70
   8  18  -4   34.90    5.90
   8  18  -4   34.90    5.20
  -8  18   4   52.59    5.60
   8  18   4   33.40    5.20
   8  18   4   44.50    5.90
   8  18   4   32.40    5.90
  -8 -18   4   44.90    5.40
  -8  18  -4   41.60    6.10
 -10 -18  -4   -2.80    3.10
  10  18  -4    3.40    5.00
  10  18  -4    0.50    4.00
  10  18   4    1.10    4.40
  10  18   4   -3.10    4.10
 -10 -18   4    0.50    2.70
  10  18   4    0.60    3.50
 -12 -18  -4    6.20    3.70
  12  18  -4    0.70    5.10
  12  18  -4   -2.30    4.50
 -12 -18   4   -3.60    2.90
  12  18   4    1.40    4.40
  12  18   4   10.70    5.60
  12  18   4    2.70    4.20
 -14 -18  -4   21.20    5.00
  14  18  -4   10.00    5.60
  14  18  -4   14.10    5.70
  14  18   4   16.10    5.60
  14  18   4   27.30    5.90
 -14 -18   4   18.30    4.50
  14  18   4    9.10    5.40
  -1  19   4   -1.20    2.70
   1  19  -4   -3.00    4.00
  -1  19   4   -1.50    2.60
   1  19  -4   -3.30    2.20
   1  19   4   -4.20    2.90
  -1  19  -4   -1.90    4.00
  -1  19  -4   -2.90    2.00
   1  19   4    0.50    2.50
   3  19  -4   11.20    3.30
  -3  19   4   18.80    3.70
  -3  19   4   15.50    3.20
   3  19  -4   10.10    4.70
  -3 -19  -4    4.90    2.40
   3  19   4    4.90    3.70
   3  19   4   17.50    3.50
  -3  19  -4   14.90    4.70
   3  19   4    6.80    5.00
   5  19  -4   30.90    5.70
   5  19  -4   29.80    4.40
  -5  19   4   25.80    3.60
  -5 -19  -4   20.80    3.40
  -5  19  -4   27.20    5.20
   5  19   4   27.00    5.00
   5  19   4   23.30    6.10
   5  19   4   40.80    5.50
  -7  19   4    1.40    2.50
   7  19  -4   -2.50    3.70
  -7 -19  -4   -4.60    2.70
   7  19  -4    0.00    3.60
  -7  19  -4   -3.90    3.40
   7  19   4   -4.10    4.10
   7  19   4    0.80    3.20
   7  19   4  -10.10    3.40
  -9 -19  -4   -3.70    2.90
   9  19  -4   -2.90    3.80
   9  19  -4    5.70    5.00
  -9 -19   4    0.40    2.30
   9  19   4   -5.20    3.20
   9  19   4   -1.90    4.10
   9  19   4   -3.50    4.30
  -9  19  -4    0.50    3.20
  11  19  -4    5.90    4.90
 -11 -19  -4    8.30    3.80
  11  19  -4   10.80    5.10
 -11 -19   4    9.10    3.20
  11  19   4    6.70    5.00
  11  19   4   13.10    5.20
  11  19   4    9.10    4.10
  13  19  -4   20.00    6.60
 -13 -19  -4   14.10    4.60
  13  19  -4   16.70    5.70
  13  19   4   25.40    5.60
  13  19   4   23.90    6.10
 -13 -19   4   16.60    4.00
  13  19   4   21.40    6.10
 -15 -19  -4   -4.90    3.90
  15  19  -4    2.40    5.80
  15  19   4    2.50    4.80
 -15 -19   4    0.90    3.90
  15  19   4    4.20    5.60
  15  19   4   -8.50    4.90
   0  20   4   17.20    3.50
   0  20  -4    8.50    4.80
   0  20   4    8.10    3.40
   0  20  -4   12.10    2.70
  -2  20   4    1.50    2.70
  -2  20   4    3.10    2.90
   2  20  -4    6.60    4.70
   2  20  -4    2.20    2.70
   2  20   4    1.50    2.80
   2  20   4   -0.50    3.00
  -2  20  -4   10.10    4.40
  -4  20   4    4.20    2.70
  -4  20   4    3.10    3.20
   4  20  -4    3.60    3.10
   4  20  -4    7.80    4.50
  -4 -20  -4   -0.70    2.10
   4  20   4    2.10    2.90
   4  20   4    0.70    4.20
  -4  20  -4    8.60    4.20
   4  20   4   -3.00    3.10
  -6 -20  -4   22.20    3.50
   6  20  -4   20.00    4.40
  -6  20   4   22.40    3.60
   6  20  -4   28.20    6.10
  -6  20  -4   21.40    4.80
   6  20   4   24.90    5.70
   6  20   4   29.60    4.20
   6  20   4   16.00    4.60
   8  20  -4    6.70    4.40
  -8 -20  -4    5.70    3.20
   8  20  -4    5.70    4.80
  -8  20  -4   12.60    4.30
   8  20   4    9.40    3.70
   8  20   4   15.90    5.80
   8  20   4   13.00    4.90
  10  20  -4   -0.50    4.30
 -10 -20  -4   -2.30    3.30
  10  20  -4    3.20    4.80
  10  20   4   -2.30    3.50
  10  20   4   -3.10    4.50
  10  20   4   -1.70    4.40
 -10 -20   4   -1.30    2.70
 -12 -20  -4    5.40    4.10
  12  20  -4   15.70    5.60
  12  20  -4   10.60    6.40
  12  20   4    7.80    5.70
  12  20   4   14.70    5.00
 -12 -20   4   11.20    3.40
  12  20   4    2.20    6.00
 -14 -20  -4   -3.50    4.00
  14  20  -4    4.40    5.30
  14  20  -4   -3.50    4.70
  14  20   4   -0.10    5.20
 -14 -20   4   -0.20    3.40
  14  20   4  -12.60    4.70
  -1  21   4    3.50    3.30
   1  21  -4    5.60    4.30
  -1  21   4    2.40    2.80
   1  21  -4    3.30    2.70
   1  21   4    4.20    3.30
  -1  21  -4    2.90    4.40
   1  21   4    7.20    3.00
   3  21  -4    5.70    4.30
   3  21  -4    2.50    3.10
  -3  21   4    5.90    3.10
  -3  21   4    0.20    3.00
  -3  21  -4   -0.60    4.10
   3  21   4    2.40    3.20
   3  21   4    2.30    3.50
   3  21   4    4.00    5.20
   5  21  -4   26.50    6.10
  -5  21   4   27.10    3.80
  -5  21   4   32.30    4.40
  -5 -21  -4   25.60    4.30
   5  21  -4   28.10    4.60
   5  21   4   21.30    4.80
   5  21   4   25.20    4.50
   5  21   4   22.90    6.00
  -5  21  -4   31.10    5.70
  -7 -21  -4   -1.20    2.70
   7  21  -4   -3.40    4.90
   7  21  -4   -7.40    3.60
  -7  21  -4    2.80    3.90
   7  21   4   -2.60    4.50
   7  21   4   -2.60    4.00
   9  21  -4    7.30    4.50
   9  21  -4    1.40    5.50
  -9 -21  -4    5.80    3.40
   9  21   4    5.60    6.40
   9  21   4    5.70    4.90
  11  21  -4   -2.00    4.80
 -11 -21  -4   -6.90    3.20
  11  21  -4   -6.80    5.10
  11  21   4   -3.00    5.30
  11  21   4   -5.10    4.70
  13  21  -4   -2.80    5.20
 -13 -21  -4    5.40    4.20
  13  21  -4    2.90    5.40
  13  21   4   10.50    6.00
  13  21   4    1.50    5.90
   0  22  -4   63.29    8.50
   0  22   4   96.69    8.70
   2  22  -4    3.80    3.40
  -2  22   4   11.50    3.80
   2  22  -4   10.90    5.20
   2  22   4    6.20    3.70
  -2  22  -4   11.90    5.30
   2  22   4   10.00    5.70
  -4  22   4   -6.80    2.70
   4  22  -4   -2.40    4.40
   4  22  -4    1.90    3.40
   4  22   4   -2.10    3.50
  -4  22  -4    1.60    4.20
   4  22   4   -0.90    5.30
   6  22  -4   -2.20    5.20
   6  22  -4   -6.80    3.60
  -6  22  -4   -6.30    3.90
   6  22   4   -2.90    4.70
   6  22   4   -0.20    4.30
  -8 -22  -4    9.50    3.50
   8  22  -4    6.50    4.70
   8  22  -4   16.80    5.80
   8  22   4    3.60    5.20
   8  22   4   11.30    5.00
  -8  22  -4    6.80    4.40
  10  22  -4    8.50    5.50
 -10 -22  -4    8.20    3.60
  10  22  -4    2.00    5.10
  10  22   4   -4.30    4.90
  10  22   4    5.50    5.60
   1  23  -4    4.10    4.90
  -1  23   4    5.50    3.80
   1  23   4    6.00    6.00
  -1  23  -4    4.80    5.40
   1  23   4    3.90    4.10
   3  23  -4   11.40    4.00
  -3  23   4   18.60    4.20
   3  23  -4   20.20    6.30
   3  23   4   23.20    7.10
   3  23   4   11.80    4.50
  -3  23  -4    8.60    5.50
   5  23  -4    2.60    4.00
   5  23  -4    6.60    6.20
   5  23   4    3.90    5.50
   5  23   4    5.20    4.50
  -5  23  -4    8.20    5.00
   7  23  -4   -6.60    4.80
   7  23  -4    4.40    4.60
  -7  23  -4    2.60    4.60
   7  23   4   -1.70    4.60
   7  23   4   -0.70    5.30
   9  23  -4   -2.10    4.80
   9  23  -4   -7.90    5.70
   9  23   4    9.00    5.90
   9  23   4    1.20    5.10
   0  24   4  -10.20    5.80
   0  24   4   -5.60    3.70
   0  24  -4   -0.60    4.90
   2  24  -4   10.70    6.20
  -2  24   4   21.70    4.80
   2  24   4    7.60    6.10
  -2  24  -4   19.30    6.30
   4  24  -4   -0.70    6.10
   4  24  -4    2.10    4.00
   4  24   4   11.60    4.80
   4  24   4    8.10    6.50
  -4  24  -4   14.10    5.70
   6  24  -4   46.70    8.20
   6  24  -4   33.00    5.70
   6  24   4   22.30    6.00
   6  24   4   29.60    7.90
  -6  24  -4   33.00    7.20
   8  24  -4    8.90    5.50
   8  24  -4   14.90    6.10
   8  24   4   12.80    6.40
  -1  25   4    4.20    6.70
   1  25  -4    7.60    6.10
  -1  25   4    9.20    4.80
   1  25   4    3.90    6.40
   1  25   4    3.30    4.50
  -1  25  -4    6.70    5.90
   3  25  -4    6.70    6.10
  -3  25  -4    7.80    5.80
   3  25   4    2.80    4.70
   3  25   4   11.90    7.00
   5  25  -4    3.30    6.00
   5  25  -4   10.20    5.30
   5  25   4    9.50    5.50
   5  25   4   25.00    7.40
  -5  25  -4    3.30    5.60
   0  26   4   -1.10    5.60
   0  26  -4   -1.90    5.50
   0  26   4   -3.20    4.10
  -2  26   4    6.70    6.90
   2  26  -4    4.10    6.40
   2  26   4    1.80    5.70
  -2  26  -4    2.10    5.60
   2  26   4    2.20    4.40
  -1   0   5    3.70    1.00
   1   0   5    5.00    0.90
   1   0  -5    3.60    0.80
  -1   0   5    4.20    0.90
   1   0   5    6.30    1.20
  -1   0  -5    5.10    0.80
  -1   0  -5    3.40    0.90
  -1   0  -5    7.10    1.10
   1   0   5    4.90    0.90
   1   0  -5    5.10    1.30
  -3   0   5  274.17    8.60
  -3   0   5  264.87    8.50
   3   0   5  278.97    7.80
  -3   0  -5  277.97    8.40
   3   0  -5  259.87    8.60
  -3   0   5  259.47    8.70
   3   0  -5  274.87    9.00
  -3   0  -5  288.27    8.20
   3   0   5  273.57    8.60
   3   0   5  275.87    7.90
  -5   0  -5 1160.98   31.60
  -5   0   5 1187.28   31.30
  -5   0  -5 1197.78   30.40
   5   0   5 1136.59   29.90
   5   0  -5 1106.79   31.30
   5   0   5 1104.79   30.90
  -5   0   5 1155.58   32.60
  -5   0   5 1095.49   30.80
  -7   0   5   95.29    5.10
   7   0   5   95.69    5.20
   7   0   5   86.89    3.50
   7   0   5   93.09    4.00
   7   0  -5   86.49    5.00
   9   0  -5  138.89    6.80
  -9   0   5  135.69    6.80
   9   0   5  125.39    5.40
   9   0   5  136.89    4.90
   9   0   5  135.59    7.10
  11   0   5   15.70    2.10
 -11   0   5   11.20    2.60
  11   0   5   15.70    2.00
  11   0   5   15.90    3.70
  11   0  -5    9.90    3.70
  11   0  -5   16.40    3.20
 -13   0   5  156.68    8.60
  13   0   5  162.18    9.50
  13   0  -5  165.78    8.70
  13   0  -5  160.88   10.50
  13   0   5  156.38    6.80
  13   0   5  160.58    6.40
  15   0  -5  169.48    9.40
  15   0   5  167.78    6.90
  15   0   5  149.09   10.20
 -15   0  -5  159.88    9.00
  15   0  -5  137.69   10.80
 -15   0   5  156.18    9.40
 -17   0   5   98.19    8.90
 -17   0  -5  105.79    8.70
  17   0   5  105.59   10.00
  17   0  -5   99.59    8.00
 -19   0  -5   28.90    4.90
  19   0   5   25.20    6.40
 -19   0   5   24.80    5.30
  19   0  -5   23.90    4.70
 -21   0   5    8.10    4.80
 -21   0  -5   18.20    4.80
  21   0   5   32.00    7.50
   0  -1  -5   40.90    2.30
   0  -1   5   37.40    2.20
   0  -1   5   39.10    2.00
   0   1   5   39.60    2.50
   0  -1   5   38.90    2.00
   0   1  -5   52.39    2.20
   0   1   5   43.40    2.40
   0   1   5   37.40    2.30
   0   1  -5   37.60    2.30
   0  -1   5   42.30    2.30
   0  -1  -5   37.20    2.60
  -2   1   5  740.03   20.10
  -2  -1  -5  757.82   20.00
  -2   1   5  697.03   20.20
   2   1  -5  695.63   20.30
   2  -1   5  725.83   19.10
   2   1  -5  736.23   20.10
   2  -1   5  733.83   19.30
   2   1  -5  739.43   20.10
   2  -1   5  723.13   19.80
  -2  -1  -5  777.32   19.80
  -2   1  -5  739.53   19.70
  -2  -1   5  715.93   19.90
  -2   1  -5  741.23   19.30
   2   1   5  752.32   19.80
  -2  -1   5  763.02   20.40
  -2   1  -5  774.72   19.40
  -2  -1   5  739.53   19.90
   2   1   5  758.02   19.80
   2  -1  -5  729.13   20.10
   2   1   5  748.73   20.10
   2  -1  -5  701.73   20.30
  -4  -1  -5  638.04   17.20
   4  -1   5  624.44   17.40
   4   1  -5  595.54   17.50
   4  -1   5  605.04   16.10
  -4   1   5  623.74   17.70
   4   1  -5  582.64   17.80
  -4   1   5  613.54   17.50
  -4   1   5  621.14   17.40
   4  -1   5  640.04   15.90
   4   1  -5  645.04   17.70
  -4  -1  -5  652.13   17.50
  -4   1  -5  609.94   17.20
  -4  -1   5  615.34   17.70
   4   1   5  627.24   17.50
  -4  -1   5  582.34   17.70
  -4  -1   5  589.24   17.40
  -4  -1   5  596.24   17.40
  -4   1  -5  640.64   16.70
   4   1   5  608.84   17.00
   4  -1  -5  599.54   17.50
  -6   1   5 1161.18   31.00
   6  -1   5 1110.79   31.10
   6  -1   5 1151.58   29.40
   6   1  -5 1094.79   31.50
   6   1  -5 1146.49   31.30
   6  -1   5 1166.68   28.90
   6   1   5 1115.99   30.30
  -6  -1   5 1091.79   31.00
   6   1   5 1132.49   29.90
   6   1   5 1112.79   31.20
   6  -1  -5 1165.58   31.50
  -6   1  -5 1166.28   30.20
   8  -1   5  184.78    6.10
   8  -1   5  180.48    7.90
   8  -1   5  184.38    5.60
   8   1  -5  185.78    8.00
   8   1  -5  204.88    8.90
  -8   1   5  184.38    7.70
   8   1  -5  201.58    8.10
  -8  -1   5  180.18    7.70
   8   1   5  181.38    8.10
   8   1   5  183.88    6.40
   8  -1  -5  195.28    8.10
   8   1   5  180.98    6.90
 -10   1   5    1.30    1.80
  10  -1   5    2.50    1.00
  10   1  -5    0.10    2.70
  10   1  -5    2.50    2.30
  10  -1   5    4.40    2.60
  10   1  -5    2.70    2.20
  10  -1   5    2.60    1.20
  10   1   5    2.40    1.40
  10   1   5    0.70    2.50
  10   1   5    1.40    1.60
  10  -1  -5    0.00    2.00
 -10  -1   5    1.00    1.70
 -12   1   5  179.58    9.00
  12   1  -5  203.38    9.60
  12   1  -5  199.48   10.60
  12  -1   5  190.78    9.90
  12  -1   5  202.18    6.70
 -12  -1   5  167.88    9.00
  12   1   5  196.48    7.40
  12   1   5  182.98    9.80
  12   1   5  187.78    7.90
  12  -1  -5  203.88    9.30
  14   1  -5    7.60    4.10
  14  -1   5    6.60    1.60
  14   1  -5    2.90    2.80
  14  -1   5    8.20    4.10
 -14   1   5    3.00    2.40
  14  -1  -5    7.00    2.90
  14   1   5    6.10    2.00
  14   1   5    5.10    1.90
  14   1   5    5.20    3.60
 -14  -1   5    3.90    2.60
  16  -1   5  539.55   20.90
 -16  -1  -5  525.45   19.10
 -16   1   5  519.25   19.40
  16   1  -5  530.95   21.60
  16   1  -5  516.55   19.30
  16   1   5  541.15   21.10
 -16  -1   5  519.45   19.50
  16  -1  -5  561.14   19.40
  16   1   5  509.75   17.00
 -16   1  -5  542.65   19.00
 -18   1   5    1.10    3.40
  18  -1   5   -1.20    5.00
  18   1  -5    2.50    5.00
  18   1  -5   -2.80    3.00
 -18  -1  -5   -0.10    3.00
  18   1   5   -5.90    4.10
 -18   1  -5    4.30    3.20
  18  -1  -5   -0.10    3.20
 -18  -1   5   -3.10    3.20
 -20  -1  -5    6.00    4.00
  20  -1   5   18.10    6.00
 -20   1   5    5.70    4.20
 -20   1  -5    8.00    4.00
 -20  -1   5    8.00    4.30
  20   1   5    6.80    5.50
  -1   2   5    5.20    1.20
  -1  -2  -5    8.20    1.20
   1  -2   5    6.40    1.10
   1   2  -5    6.40    1.40
  -1  -2  -5    6.70    1.40
  -1   2   5    4.50    1.10
   1   2  -5    3.90    0.90
   1   2  -5    4.40    0.90
   1  -2   5    5.70    0.60
   1  -2   5    5.50    0.90
   1  -2   5    7.00    0.70
  -1  -2   5    3.60    0.80
   1  -2  -5    5.20    1.40
  -1   2  -5    4.20    0.90
  -1   2  -5    6.20    0.70
   1   2   5   11.80    1.60
  -1  -2   5    4.90    1.10
  -1   2  -5    5.40    1.00
  -1  -2   5    4.90    0.90
  -1   2  -5    4.10    0.70
   1   2   5    2.50    1.40
   1  -2  -5    5.40    1.00
   1   2   5    6.10    1.10
  -3  -2  -5  204.88    6.90
   3   2  -5  203.48    7.40
  -3   2   5  204.48    7.00
   3   2  -5  207.98    7.10
  -3  -2  -5  210.08    6.80
   3  -2   5  208.68    6.80
   3  -2   5  202.68    5.80
   3   2  -5  198.18    7.10
  -3   2   5  211.88    7.30
   3   2   5  207.28    6.90
  -3   2  -5  210.18    5.80
   3  -2  -5  194.78    7.00
   3  -2  -5  195.28    7.30
  -3   2  -5  205.48    6.60
   3   2   5  200.48    7.00
  -3  -2   5  198.78    6.80
  -3  -2   5  196.88    6.90
  -3  -2   5  208.48    7.30
  -3   2  -5  217.18    5.80
   5   2  -5  473.45   15.00
  -5   2   5  486.65   14.40
   5   2  -5  497.95   14.90
  -5   2   5  486.95   14.70
   5  -2   5  472.75   14.40
   5  -2  -5  491.45   14.90
  -5   2  -5  495.65   13.30
  -5  -2   5  459.65   14.60
   5   2   5  478.25   14.10
  -5   2  -5  474.05   14.20
   5   2   5  498.65   14.70
   5  -2  -5  495.85   14.50
  -5  -2   5  488.15   14.50
   7   2  -5   17.00    2.80
   7   2  -5   12.80    2.20
  -7   2   5   15.60    2.20
   7   2  -5   14.90    2.70
   7  -2   5   13.50    2.40
   7   2   5   17.20    2.60
   7  -2  -5   22.20    3.20
   7   2   5   12.90    1.80
   7   2   5   13.10    1.80
  -7  -2   5   12.20    1.90
  -7   2  -5   17.70    2.20
   9  -2   5   94.69    3.20
   9   2  -5   96.29    5.90
  -9   2   5  100.19    5.70
   9  -2   5   94.29    5.90
   9   2  -5   94.29    6.40
   9   2  -5  100.69    6.00
   9   2   5   93.59    5.30
  -9  -2   5   91.09    5.50
   9   2   5   88.19    6.00
   9   2   5   91.39    4.70
   9  -2  -5   91.59    5.40
  11  -2   5   27.10    4.30
  11   2  -5   22.70    3.30
 -11   2   5   24.60    3.10
  11   2  -5   23.40    4.30
  11  -2   5   26.60    2.10
  11   2  -5   21.70    3.60
  11   2   5   22.80    2.90
  11  -2  -5   22.90    3.40
 -11  -2   5   22.30    3.10
  11   2   5   24.20    2.80
  11   2   5   28.80    4.20
 -13   2   5  158.88    8.60
  13  -2   5  162.08    5.70
  13   2  -5  162.08    9.00
  13  -2   5  167.68   10.00
  13   2  -5  149.69   10.10
  13   2  -5  152.78    8.90
 -13  -2   5  166.48    9.00
  13   2   5  156.28    9.60
  13  -2  -5  180.48    9.00
  13   2   5  157.88    7.10
  13   2   5  166.88    7.80
 -15   2   5  112.59    8.40
  15   2  -5  133.39   10.10
  15  -2   5  134.99   10.20
 -15  -2  -5  124.99    8.40
  15   2  -5  130.59    8.70
 -15  -2   5  126.89    8.90
  15   2   5  123.79    6.60
  15   2   5  113.59    7.00
 -15   2  -5  115.69    7.60
  15   2   5  124.89    9.30
  15  -2  -5  124.09    8.10
 -17  -2  -5   24.40    4.50
  17   2  -5   33.00    7.10
 -17   2   5   38.20    5.30
  17  -2   5   23.60    5.80
  17   2  -5   28.10    4.90
 -17  -2   5   27.00    4.60
  17  -2  -5   33.10    5.00
 -17   2  -5   33.60    4.50
  17   2   5   30.30    3.80
  17   2   5   46.20    7.10
  19  -2   5   59.69    8.20
  19   2  -5   63.99    7.60
 -19  -2  -5   51.99    6.20
 -19   2   5   58.09    6.70
  19   2  -5   63.09    9.00
 -19   2  -5   63.39    7.80
 -19  -2   5   51.89    6.40
  19   2   5   53.19    7.80
 -21   2   5    6.10    4.30
  21  -2   5    7.50    6.10
 -21  -2  -5   -3.30    4.30
  21   2   5   11.60    6.30
 -21  -2   5    3.40    4.40
 -21   2  -5    5.80    4.20
   0  -3  -5 3585.74   93.19
   0   3  -5 3461.45   93.19
   0  -3   5 3729.13   93.19
   0   3  -5 3871.71   93.49
   0   3   5 3780.12   93.49
   0  -3   5 3595.94   92.09
   0  -3   5 3867.71   92.59
   0   3   5 3481.45   93.59
   0  -3   5 3684.93   93.29
   0   3  -5 3569.84   92.49
  -2  -3  -5  162.78    5.90
   2  -3   5  161.38    5.30
  -2  -3  -5  177.08    5.90
   2   3  -5  165.38    5.70
  -2   3   5  168.68    6.20
  -2   3   5  163.68    6.00
   2  -3   5  161.78    5.20
   2   3  -5  162.28    5.80
   2   3  -5  147.59    6.10
   2  -3  -5  152.98    6.30
   2  -3  -5  170.88    5.90
  -2  -3   5  158.18    5.50
   2   3   5  156.88    6.00
   2   3   5  158.08    5.90
  -2   3  -5  160.08    5.10
  -2   3  -5  167.18    5.20
  -2  -3   5  168.78    5.60
  -2  -3   5  174.38    6.20
   4  -3   5  862.11   22.60
   4   3  -5  834.02   23.10
  -4   3   5  819.42   22.80
  -4   3   5  852.41   23.20
  -4  -3  -5  848.82   23.60
   4   3  -5  815.02   23.50
  -4   3  -5  827.42   22.40
  -4   3  -5  858.91   21.00
  -4  -3   5  813.92   22.70
   4   3   5  814.22   22.90
   4  -3  -5  803.52   22.70
   4   3   5  796.12   22.70
   4  -3  -5  782.72   23.20
  -4  -3   5  796.52   22.70
  -4  -3   5  871.61   24.60
  -4  -3   5  815.72   22.70
  -6   3   5  726.23   19.80
   6   3  -5  672.73   20.20
   6   3  -5  679.93   20.40
   6  -3   5  688.53   19.90
   6   3  -5  667.33   20.50
  -6   3  -5  666.23   18.30
   6   3   5  701.03   19.70
   6   3   5  670.93   19.30
  -6  -3   5  685.33   19.80
   6  -3  -5  698.73   20.30
   6   3   5  664.73   19.90
   8   3  -5  178.78    8.20
   8   3  -5  177.38    8.30
   8   3  -5  183.88    8.30
  -8   3   5  177.88    7.50
   8  -3   5  176.98    7.90
   8   3   5  186.68    8.20
  -8  -3   5  179.78    7.70
   8   3   5  190.58    7.50
   8  -3  -5  194.08    8.10
   8   3   5  181.68    7.20
  10   3  -5  952.00   28.80
  10   3  -5  970.60   28.60
  10  -3   5  982.60   28.90
  10   3  -5  967.30   29.10
 -10   3   5  940.61   27.80
  10   3   5  944.21   27.00
  10   3   5  953.70   27.50
  10   3   5  944.81   28.50
  10  -3  -5 1004.30   28.30
 -10  -3   5  948.51   28.10
  12  -3   5  412.56   11.60
 -12   3   5  429.46   14.90
  12   3  -5  418.36   16.20
  12   3  -5  425.26   15.60
  12  -3   5  378.76   15.50
  12   3  -5  434.76   15.90
  12   3   5  417.26   15.70
  12   3   5  426.06   13.90
 -12  -3   5  410.06   15.10
  12   3   5  403.86   14.30
  12  -3  -5  427.76   15.00
  14   3  -5   47.70    6.30
  14  -3   5   48.40    6.70
 -14   3   5   53.99    6.10
  14   3  -5   45.90    6.10
  14   3  -5   55.79    6.80
  14   3   5   52.69    6.50
  14   3   5   51.39    4.60
 -14  -3   5   48.10    6.30
  14   3   5   48.40    5.30
  14  -3  -5   55.39    5.70
 -16  -3  -5  158.88   10.20
  16   3  -5  154.08   10.70
  16  -3   5  167.58   11.40
 -16   3   5  169.58   10.20
  16   3  -5  164.98   10.50
  16   3  -5  164.38   11.80
  16   3   5  191.68   11.60
  16   3   5  164.88    8.20
 -16   3  -5  163.78    9.40
 -16  -3   5  166.88   10.70
  16  -3  -5  158.08    9.50
  16   3   5  165.18    9.00
 -18  -3  -5  212.48   12.20
  18   3  -5  223.98   14.00
  18   3  -5  216.28   12.40
  18  -3   5  216.28   13.70
 -18   3   5  211.28   12.20
 -18   3  -5  224.68   11.50
  18   3   5  209.48   13.10
 -18  -3   5  207.08   12.40
  18   3   5  205.58   10.20
  18  -3  -5  222.48   11.30
  20   3  -5   96.89   12.40
  20   3  -5   74.39    8.30
 -20   3   5   49.20    6.40
 -20  -3  -5   48.00    6.50
  20  -3   5   83.49   10.70
 -20  -3   5   70.59    9.90
 -20   3  -5   64.79    8.40
  20   3   5   86.79   10.50
   1  -4   5 1471.55   39.70
   1   4  -5 1592.84   41.30
   1   4  -5 1580.34   40.20
   1  -4   5 1567.54   40.70
  -1   4   5 1553.94   40.80
  -1  -4  -5 1566.64   40.90
  -1   4   5 1486.25   41.30
   1   4  -5 1494.05   40.20
  -1  -4  -5 1516.65   40.70
  -1   4  -5 1511.75   40.60
  -1  -4   5 1555.54   39.80
  -1  -4   5 1605.14   39.90
   1   4   5 1639.34   41.00
   1  -4  -5 1542.75   40.70
  -1   4  -5 1575.34   39.70
  -1  -4   5 1667.53   41.30
   1   4   5 1558.34   40.90
   3   4  -5   89.39    4.50
  -3   4   5   96.29    4.80
  -3  -4  -5   95.09    4.30
   3   4  -5   98.89    4.40
   3   4  -5   90.29    4.90
   3  -4   5   95.09    3.90
   3  -4   5   94.99    3.60
  -3   4   5   97.59    4.40
   3   4   5   91.59    4.60
  -3   4  -5   98.69    3.50
  -3  -4   5  101.39    4.90
   3   4   5   95.79    4.50
  -3  -4   5   97.29    4.20
   3  -4  -5   87.99    4.80
  -3  -4   5   92.09    4.10
   3  -4  -5   89.29    4.20
  -3  -4   5   87.99    3.80
  -3   4  -5   96.49    3.70
   5   4  -5 1293.67   34.60
   5   4  -5 1277.87   35.30
   5  -4   5 1291.27   34.20
  -5   4   5 1283.07   34.20
   5   4  -5 1249.97   34.60
   5  -4  -5 1294.47   33.90
  -5  -4   5 1167.28   33.90
   5   4   5 1249.77   34.40
   5  -4  -5 1324.67   35.00
   5   4   5 1273.87   34.40
  -5   4  -5 1317.77   33.90
  -5  -4   5 1244.78   34.20
  -7   4   5  772.92   22.00
   7   4  -5  768.22   22.80
   7   4  -5  729.53   23.00
   7   4  -5  789.62   22.80
   7  -4   5  771.02   22.50
   7   4   5  781.22   22.30
   7  -4  -5  743.93   22.50
   7   4   5  736.33   22.50
  -7  -4   5  756.62   22.30
  -7   4  -5  796.42   20.50
   7   4   5  795.62   22.20
   9   4  -5  220.98   10.00
  -9   4   5  249.38    9.40
   9   4  -5  235.58   10.40
   9   4  -5  238.28   10.00
   9  -4   5  222.58    9.70
   9   4   5  224.78    9.80
   9  -4  -5  246.18    9.80
   9   4   5  230.08    9.30
   9   4   5  239.28    9.10
  -9  -4   5  225.78    9.40
  11   4  -5  643.24   21.10
  11  -4   5  614.84   20.60
  11   4  -5  667.93   21.20
  11   4  -5  575.94   20.40
 -11   4   5  587.24   19.40
  11   4   5  640.04   19.20
 -11  -4   5  583.14   19.90
  11  -4  -5  620.34   19.90
  11   4   5  628.64   19.60
  11   4   5  628.04   20.50
  13  -4   5   57.89    7.20
 -13   4   5   51.59    5.70
  13   4  -5   39.60    4.90
  13   4  -5   54.69    6.80
  13   4  -5   60.59    6.60
  13  -4  -5   60.09    6.10
  13   4   5   61.29    5.70
 -13  -4   5   59.99    6.20
  13   4   5   53.09    6.10
  13   4   5   47.30    4.70
  15  -4   5  215.88   12.10
 -15   4   5  209.78   10.80
  15   4  -5  216.78   11.70
 -15  -4  -5  203.08   11.00
  15   4  -5  217.38   11.50
  15   4  -5  209.48   12.80
 -15  -4   5  200.48   11.10
  15   4   5  222.38    9.50
  15   4   5  197.48   10.10
  15   4   5  232.38   12.70
  15  -4  -5  197.48   10.30
 -15   4  -5  216.88    9.70
  17  -4   5  315.97   15.90
  17   4  -5  299.77   15.60
  17   4  -5  277.37   14.30
 -17   4   5  291.17   13.90
 -17  -4  -5  299.27   14.10
  17   4  -5  295.27   14.30
 -17   4  -5  293.37   12.80
  17   4   5  298.57   15.50
  17  -4  -5  280.47   13.20
  17   4   5  310.17   12.90
 -17  -4   5  291.97   14.30
  19   4  -5    0.90    5.30
  19  -4   5    1.50    5.10
  19   4  -5    2.70    4.00
 -19  -4  -5   -1.40    3.40
 -19   4   5    0.50    3.50
 -19  -4   5   -1.80    3.70
  19   4   5    4.50    3.00
 -19   4  -5    0.20    3.10
  19   4   5    6.20    4.90
  21  -4   5  127.09   12.90
 -21  -4  -5  115.69   11.40
  21   4  -5  107.99   12.80
 -21   4   5  117.29   11.30
 -21   4  -5  111.29   10.50
  21   4   5  132.89   13.40
 -21  -4   5  120.89   12.30
   0  -5   5 2424.06   63.99
   0   5  -5 2484.35   63.99
   0  -5  -5 2418.36   63.59
   0   5  -5 2507.55   62.49
   0  -5   5 2396.56   62.09
   0   5   5 2540.05   63.99
   0   5   5 2441.36   63.79
   0   5  -5 2532.65   62.49
  -2  -5  -5   31.10    2.80
   2  -5   5   25.80    2.50
   2   5  -5   32.50    3.50
  -2   5   5   29.80    3.30
   2   5  -5   32.50    2.70
   2   5  -5   29.10    2.50
  -2   5   5   31.50    2.90
   2  -5   5   32.80    2.00
   2   5   5   33.30    3.20
  -2   5  -5   33.60    1.80
  -2   5  -5   33.10    2.60
  -2  -5   5   28.50    2.00
  -2  -5   5   29.90    2.30
  -2  -5   5   28.80    3.00
   2  -5  -5   27.80    2.60
   2   5   5   30.30    2.90
  -2  -5   5   30.50    2.20
   4   5  -5  217.28    8.70
   4  -5   5  224.48    7.50
  -4   5   5  239.68    8.00
   4   5  -5  229.08    7.80
   4   5  -5  239.68    8.40
   4   5   5  220.78    8.20
   4   5   5  233.78    8.20
  -4  -5   5  225.58    7.90
   4  -5  -5  223.38    7.60
  -4  -5   5  229.18    7.60
  -4  -5   5  240.58    7.90
  -4   5  -5  220.68    6.90
  -4   5  -5  229.68    7.30
   6   5  -5  196.78    8.70
   6  -5   5  186.98    7.50
   6   5  -5  179.18    7.40
  -6   5   5  191.28    7.40
   6   5  -5  177.98    7.90
   6  -5  -5  199.38    8.20
   6   5   5  187.28    7.70
   6   5   5  186.68    7.70
  -6   5  -5  188.68    5.30
  -6   5  -5  189.38    5.40
   6  -5  -5  189.48    6.90
  -6  -5   5  186.98    7.50
   8   5  -5  125.59    7.20
  -8   5   5  132.59    6.20
   8   5  -5  115.19    7.00
   8   5  -5  122.09    7.00
   8  -5   5  128.29    6.60
  -8  -5   5  128.39    6.50
   8  -5  -5  130.39    6.80
   8   5   5  121.59    6.40
  -8   5  -5  120.39    4.60
   8   5   5  122.69    6.50
   8   5   5  127.09    6.70
  10   5  -5  565.04   18.90
 -10   5   5  541.15   17.60
  10   5  -5  580.54   19.40
  10   5  -5  584.24   18.90
  10  -5   5  563.14   18.80
  10   5   5  555.64   17.80
  10  -5  -5  550.94   18.30
  10   5   5  570.34   18.80
 -10  -5   5  567.94   18.30
  10   5   5  524.35   17.90
  12   5  -5  233.48   11.40
  12  -5   5  243.48   11.40
 -12   5   5  219.38   10.10
  12   5  -5  240.78   11.60
  12   5  -5  239.28   11.60
  12   5   5  249.78   10.70
 -12  -5   5  243.78   10.90
  12  -5  -5  240.38   10.50
  12   5   5  252.17   11.20
  12   5   5  238.28    9.90
  14   5  -5   40.80    5.90
  14   5  -5   24.20    5.00
  14  -5   5   28.80    5.10
  14   5  -5   21.60    4.20
 -14  -5  -5   24.00    3.70
 -14   5   5   28.40    4.00
  14  -5  -5   24.70    4.00
 -14  -5   5   25.40    4.00
  14   5   5   25.20    3.70
  14   5   5   34.70    4.90
  14   5   5   30.00    5.30
 -16   5   5   68.29    7.60
 -16  -5  -5   63.89    8.20
  16   5  -5   58.29    8.00
  16  -5   5   57.99    7.70
  16   5  -5   58.99    7.90
  16   5  -5   49.10    6.10
  16  -5  -5   49.10    7.20
  16   5   5   62.89    8.20
 -16   5  -5   48.70    6.40
 -16  -5   5   69.59    8.20
  16   5   5   56.49    6.00
  16   5   5   69.49    7.40
 -18   5   5   98.29    9.20
 -18  -5  -5  100.29    9.70
  18   5  -5  102.69   10.60
  18   5  -5  106.79    9.70
  18  -5   5  102.89   11.50
  18   5  -5   79.39    9.70
  18   5   5   96.49    9.90
 -18   5  -5   92.29    8.00
  18   5   5  101.19    8.40
  18  -5  -5  109.69    9.10
 -18  -5   5   98.79    9.60
 -20  -5  -5   22.90    4.90
 -20   5   5   26.20    5.40
  20   5  -5   17.60    5.30
  20  -5   5   39.70    7.60
  20   5  -5   28.20    7.80
 -20   5  -5   21.20    4.50
 -20  -5   5   23.20    5.30
  20   5   5   36.10    7.50
  -1   6   5 2227.68   58.49
   1   6  -5 2239.38   57.69
   1   6  -5 2280.77   57.69
   1  -6   5 2237.08   58.79
   1  -6   5 2189.68   56.89
   1   6  -5 2268.37   59.29
  -1  -6   5 2332.17   59.49
   1   6   5 2335.97   58.79
  -1  -6   5 2297.27   56.99
  -1  -6   5 2273.27   56.99
   1  -6  -5 2227.18   58.29
  -1   6  -5 2254.87   56.79
  -1   6  -5 2203.88   58.59
  -1  -6   5 2177.48   56.79
   1   6   5 2274.67   58.69
   3  -6   5  392.36   11.50
   3   6  -5  405.26   12.40
  -3   6   5  398.36   12.30
   3   6  -5  393.56   13.30
  -3  -6   5  412.66   11.90
  -3   6  -5  418.56   12.00
   3   6   5  428.46   12.60
  -3   6  -5  407.66   11.30
  -3  -6   5  378.16   11.30
   3  -6  -5  415.66   12.10
   3   6   5  398.16   12.70
  -3  -6   5  399.16   11.80
   5   6  -5 1155.98   31.30
   5   6  -5 1115.29   32.00
   5   6  -5 1153.58   30.70
   5  -6   5 1112.39   30.50
  -5   6   5 1115.59   30.60
  -5  -6   5 1093.19   30.20
  -5   6  -5 1146.59   30.10
   5   6   5 1103.79   30.90
   5  -6  -5 1153.88   30.10
  -5   6  -5 1102.99   29.50
  -5  -6   5 1126.09   30.70
   5   6   5 1111.49   31.20
   7   6  -5 1416.56   37.90
   7  -6   5 1396.56   37.80
   7   6  -5 1452.35   38.50
  -7   6   5 1366.26   37.30
   7   6  -5 1336.77   38.90
  -7   6  -5 1387.76   35.40
   7   6   5 1367.26   38.10
   7  -6  -5 1329.87   36.40
  -7   6  -5 1371.06   35.30
   7  -6  -5 1375.46   38.30
   7   6   5 1391.36   38.00
   7   6   5 1344.07   37.90
  -7  -6   5 1388.76   37.70
   9   6  -5  246.18   10.70
   9   6  -5  251.67   10.40
   9  -6   5  248.28   10.30
  -9   6   5  237.88    9.40
   9   6  -5  239.28   10.70
  -9   6  -5  243.78    6.70
  -9   6  -5  238.88    7.80
   9  -6  -5  231.88   10.10
   9   6   5  250.17   10.00
  -9  -6   5  231.08    9.70
   9   6   5  239.28   10.10
   9   6   5  231.78   10.20
  11   6  -5 2270.67   60.99
  11  -6   5 2247.08   61.09
 -11   6   5 2268.87   59.69
  11   6  -5 2229.98   61.09
  11   6  -5 2222.78   61.49
  11   6   5 2138.89   60.49
  11  -6  -5 2204.38   60.19
  11   6   5 2185.48   59.89
 -11  -6   5 2228.38   60.29
  11   6   5 2205.28   60.19
  13  -6   5    5.00    3.50
  13   6  -5    8.40    3.40
  13   6  -5    2.70    2.80
  13   6  -5    4.70    3.50
 -13   6   5    5.20    2.50
  13  -6  -5    7.90    3.00
  13   6   5    4.30    3.70
  13   6   5    8.90    3.00
  13   6   5    3.80    2.60
 -13  -6   5    5.90    2.60
  15   6  -5  242.78   12.70
 -15   6   5  230.38   11.40
  15   6  -5  238.88   12.60
  15  -6   5  244.78   13.50
  15   6  -5  252.67   13.00
 -15  -6  -5  217.68   11.90
 -15  -6   5  254.37   12.30
  15   6   5  241.08   13.10
  15  -6  -5  234.58   11.50
 -15   6  -5  236.58   10.20
  15   6   5  229.58   11.80
  15   6   5  237.08   10.90
  17   6  -5  399.16   17.20
  17   6  -5  367.36   16.70
  17  -6   5  345.97   17.00
 -17   6   5  363.06   15.70
 -17  -6  -5  381.56   16.20
  17   6  -5  402.76   18.20
 -17  -6   5  355.26   16.10
  17   6   5  370.66   18.20
  17  -6  -5  365.36   15.30
  17   6   5  342.67   15.10
 -17   6  -5  354.66   14.30
  17   6   5  377.26   17.10
 -19   6   5   74.19    9.20
  19  -6   5   59.39    8.80
  19   6  -5   61.09    8.40
 -19  -6  -5   76.79    9.70
  19   6  -5   65.09    9.00
  19   6  -5   48.90    6.40
  19   6   5   45.90    7.40
 -19   6  -5   66.39    7.60
 -19  -6   5   68.19    9.70
  19   6   5   71.39    8.00
 -21  -6  -5  488.65   21.60
 -21   6   5  496.15   21.00
  21   6  -5  520.95   23.20
 -21  -6   5  514.35   22.10
  21   6   5  475.45   22.20
   0  -7  -5  366.36   11.30
   0   7  -5  365.16   10.10
   0   7  -5  370.46   10.10
   0   7   5  354.76   11.40
   0  -7   5  366.56   12.10
   0   7   5  357.36   11.50
   0   7  -5  369.96   11.90
   2   7  -5   27.30    3.60
   2   7  -5   27.60    2.40
  -2   7   5   28.20    2.80
   2  -7   5   27.80    1.80
   2   7  -5   28.20    2.70
  -2  -7   5   27.60    2.00
   2   7   5   26.50    3.20
  -2   7  -5   28.20    2.80
   2  -7  -5   32.10    2.60
  -2  -7   5   29.10    2.00
  -2   7  -5   28.70    1.60
  -2  -7   5   23.90    1.50
   2   7   5   31.50    3.00
   4   7  -5   41.20    3.70
  -4   7   5   43.30    3.30
   4   7  -5   51.09    3.10
   4  -7   5   47.50    3.00
   4   7  -5   42.90    4.10
   4   7   5   43.00    4.10
   4  -7  -5   41.90    2.90
  -4   7  -5   42.80    2.60
   4   7   5   46.70    3.60
  -4   7  -5   44.20    3.00
  -4  -7   5   47.80    4.00
  -4  -7   5   43.40    2.60
  -4  -7   5   51.99    3.20
  -6   7   5    5.00    1.60
   6   7  -5    4.50    1.90
   6  -7   5    7.20    2.00
   6   7  -5    5.40    2.30
   6   7  -5    6.80    2.00
   6  -7  -5    3.10    1.20
   6   7   5    5.00    2.10
  -6  -7   5    4.00    1.50
  -6   7  -5    6.90    1.30
   6   7   5    4.90    1.90
   8   7  -5  158.58    7.30
  -8   7   5  159.58    7.00
   8   7  -5  156.18    8.20
   8   7  -5  151.98    8.30
   8  -7   5  159.18    7.70
   8   7   5  150.68    7.80
   8   7   5  157.58    7.60
   8   7   5  154.78    7.60
  -8   7  -5  154.88    5.00
  -8  -7   5  155.18    7.40
   8  -7  -5  154.58    5.80
 -10   7   5   78.49    5.50
  10   7  -5   91.49    6.60
  10   7  -5   76.69    6.80
  10   7  -5   80.19    6.70
  10  -7   5   66.09    6.20
 -10  -7   5   77.29    6.00
  10   7   5   64.79    6.20
  10   7   5   84.69    6.10
  10  -7  -5   66.79    6.00
  10   7   5   73.09    6.00
 -10   7  -5   74.09    3.00
  12   7  -5   -0.40    2.80
  12   7  -5    0.30    2.50
  12   7  -5    2.50    2.90
  12  -7   5   -0.30    3.20
 -12   7   5    0.30    2.10
 -12  -7   5    7.40    2.70
  12   7   5    0.00    2.50
  12   7   5   -0.80    2.50
  12   7   5    0.10    3.00
  12  -7  -5   -1.40    2.50
 -14  -7  -5   27.20    4.40
  14   7  -5   28.30    5.10
  14   7  -5   29.50    4.70
 -14   7   5   30.40    4.00
  14   7  -5   30.90    5.10
  14  -7   5   24.50    5.10
  14   7   5   30.30    5.20
  14   7   5   27.60    4.20
 -14  -7   5   23.00    4.10
 -14   7  -5   36.00    4.40
  14   7   5   28.60    4.50
  14  -7  -5   30.90    4.50
 -16   7   5   19.90    3.90
  16   7  -5   28.60    5.40
  16  -7   5   29.90    6.00
 -16  -7  -5   21.10    4.50
  16   7  -5   21.70    5.80
  16   7  -5   26.80    5.00
  16   7   5   17.70    4.10
  16  -7  -5   19.40    4.40
 -16   7  -5   20.20    3.30
  16   7   5   21.70    5.30
  16   7   5   20.50    4.30
 -16  -7   5   20.70    4.20
 -18   7   5   31.10    5.20
  18   7  -5   38.00    6.90
  18   7  -5   38.30    5.80
  18  -7   5   41.90    7.90
 -18  -7  -5   41.80    5.70
  18   7  -5   37.00    6.50
 -18   7  -5   46.30    6.50
  18   7   5   38.30    5.10
 -18  -7   5   46.20    6.20
  18   7   5   41.00    6.90
  20   7  -5    6.00    4.50
  20  -7   5    7.20    6.00
 -20   7   5    0.50    3.80
 -20  -7  -5    1.20    4.40
  20   7  -5    4.30    4.80
  20   7  -5    3.80    5.40
 -20  -7   5    2.50    4.30
  20   7   5    0.40    4.90
  20   7   5    1.80    3.60
  -1   8   5  279.27    9.50
   1   8  -5  286.17    8.60
   1   8  -5  270.27    8.50
   1   8  -5  266.67   10.00
  -1   8  -5  277.17    9.80
   1  -8  -5  271.87    9.00
   1   8   5  280.77    9.50
   1   8   5  291.47    9.70
   3   8  -5    1.10    1.10
   3  -8   5    2.40    1.10
   3   8  -5   -0.50    1.60
   3   8  -5    0.90    1.20
  -3   8   5    0.80    1.10
  -3  -8   5    0.50    0.80
  -3  -8   5   -0.50    0.80
   3   8   5    0.90    1.40
  -3   8  -5    0.40    1.20
  -3   8  -5    1.60    0.90
   3   8   5    0.40    1.40
   3  -8  -5    0.10    0.90
  -3  -8   5    0.10    0.80
   5  -8   5  643.04   18.80
   5   8  -5  646.14   20.70
   5   8  -5  646.34   18.60
   5   8  -5  666.93   19.70
  -5   8   5  659.53   19.00
   5  -8  -5  667.53   18.20
   5   8   5  672.43   19.90
  -5  -8   5  636.24   18.30
  -5   8  -5  669.73   18.40
   5   8   5  671.83   19.50
  -5  -8   5  645.94   18.80
  -5   8  -5  624.64   18.40
  -7   8   5  160.98    6.90
   7   8  -5  144.59    8.20
   7  -8   5  165.88    7.40
   7   8  -5  153.58    8.00
   7   8  -5  174.08    7.40
   7   8   5  155.38    7.50
  -7  -8   5  173.38    7.40
  -7   8  -5  162.58    5.90
   7   8   5  169.98    8.10
   7   8   5  161.58    8.00
   7  -8  -5  166.48    5.80
  -9   8   5   93.39    5.50
   9   8  -5   85.19    6.70
   9  -8   5  100.49    6.50
   9   8  -5   93.19    7.30
   9   8  -5   97.29    6.30
   9   8   5   90.69    6.70
   9   8   5   81.89    6.40
   9   8   5   92.19    6.50
  -9  -8   5   84.99    5.90
  -9   8  -5   86.29    3.60
  11   8  -5  250.77   11.30
  11   8  -5  243.58   12.20
  11   8  -5  251.67   11.90
 -11   8   5  241.38   10.10
  11  -8   5  266.97   11.80
  11   8   5  248.38   11.10
 -11  -8   5  255.07   11.00
  11   8   5  261.57   11.50
  11   8   5  242.28   11.40
 -11   8  -5  255.77    7.50
  13   8  -5   38.80    5.80
  13   8  -5   30.90    4.60
  13   8  -5   29.50    5.10
  13  -8   5   39.20    5.60
 -13   8   5   38.50    5.40
 -13  -8  -5   25.90    3.80
  13   8   5   33.30    5.10
  13   8   5   32.20    4.50
 -13  -8   5   42.20    6.00
  13   8   5   34.10    4.70
  15   8  -5  120.99    9.90
 -15  -8  -5   85.79    8.80
  15  -8   5  107.69    9.10
  15   8  -5  113.19    9.00
 -15   8   5  104.89    7.90
  15   8  -5  100.39    9.40
  15   8   5  108.09    9.60
  15   8   5   79.09    8.60
 -15   8  -5  101.19    6.50
  15   8   5  100.49    8.00
 -15  -8   5  107.69    8.70
  17   8  -5  112.89   10.10
 -17   8   5  105.59    9.00
  17   8  -5   85.49    9.10
  17   8  -5   97.89   10.60
 -17  -8  -5  101.99    9.90
  17  -8   5  105.39   10.40
 -17  -8   5   97.09    9.50
  17   8   5   91.39    7.90
  17   8   5  108.19   10.00
  17   8   5  101.89    9.60
 -19  -8  -5    1.70    4.00
 -19   8   5   -1.90    3.20
  19   8  -5   -1.10    5.50
  19   8  -5   -1.70    4.70
  19   8  -5    2.10    4.10
  19  -8   5   -3.90    5.00
 -19  -8   5   -3.00    3.70
  19   8   5    1.00    3.60
  19   8   5   -2.70    4.40
   0   9  -5  150.68    5.20
   0   9  -5  155.48    5.30
   0   9  -5  160.48    7.30
   0   9   5  161.58    6.60
   0   9   5  160.38    6.70
  -2   9   5    1.80    1.30
   2   9  -5    0.30    1.90
   2   9  -5    1.00    1.20
  -2  -9   5    1.60    0.60
   2   9   5    0.40    1.60
  -2   9  -5    3.20    1.70
  -2  -9   5    0.80    0.70
  -2   9  -5    1.40    0.60
   2   9   5    0.60    1.40
   2  -9  -5    0.60    1.00
  -2  -9   5    0.60    0.70
  -4   9   5   30.40    3.30
   4   9  -5   31.80    2.60
   4   9  -5   32.90    3.60
   4   9  -5   31.90    4.20
   4  -9   5   31.10    2.70
  -4  -9   5   31.30    2.30
  -4  -9   5   32.10    2.90
  -4   9  -5   33.50    2.30
   4   9   5   27.90    4.00
  -4   9  -5   36.60    3.30
   4   9   5   29.70    3.30
  -4  -9   5   28.30    3.60
   4  -9  -5   27.80    2.50
   6   9  -5    4.00    2.00
  -6   9   5    5.70    1.70
   6   9  -5    1.90    2.80
   6  -9   5    4.20    2.20
   6   9  -5    5.10    2.20
   6  -9  -5    5.00    1.10
  -6   9  -5    6.50    1.70
  -6  -9   5    8.80    2.10
  -6  -9   5    4.20    1.80
   6   9   5    4.00    2.00
   6   9   5    0.90    2.10
   8   9  -5    3.80    2.30
  -8   9   5    0.80    1.60
   8   9  -5    2.40    2.40
   8   9  -5    2.20    2.80
   8  -9   5    4.80    2.50
   8   9   5    3.90    2.40
  -8  -9   5    4.60    2.00
  -8   9  -5    3.40    1.40
   8   9   5    1.40    2.40
   8   9   5    0.70    2.10
   8  -9  -5    2.30    0.90
  10   9  -5   27.90    4.20
  10   9  -5   27.70    4.00
 -10   9   5   30.00    4.30
  10  -9   5   31.80    4.40
  10   9  -5   23.60    4.60
 -10  -9   5   33.10    3.80
  10   9   5   38.60    5.10
  10   9   5   24.20    3.80
 -10   9  -5   32.60    2.40
  10   9   5   27.30    4.00
 -12   9   5   21.60    3.20
  12   9  -5   33.00    4.90
 -12  -9  -5   21.30    3.50
  12   9  -5   27.50    5.20
  12   9  -5   24.10    4.30
  12  -9   5   23.00    4.60
  12   9   5   20.40    4.10
  12   9   5   18.80    3.80
 -12  -9   5   25.90    3.90
  12   9   5   22.00    4.20
  14   9  -5    3.70    3.70
  14   9  -5   -0.50    4.10
 -14   9   5    1.20    2.50
  14  -9   5    5.60    4.30
 -14  -9  -5    3.40    3.20
  14   9  -5   -0.50    3.30
 -14   9  -5    2.90    1.90
 -14  -9   5    5.40    3.10
  14   9   5   -0.90    3.10
  14   9   5   -0.40    3.50
  14   9   5    0.30    3.30
  16  -9   5    1.00    5.00
 -16   9   5    1.60    2.80
  16   9  -5   -0.90    3.80
  16   9  -5   -2.50    3.70
 -16  -9  -5   -2.70    3.60
  16   9  -5   -9.00    4.30
  16   9   5    1.20    4.20
 -16  -9   5   -2.30    3.20
  16   9   5    0.70    3.60
  16   9   5   -3.20    3.50
 -18  -9  -5   11.90    4.90
  18   9  -5   14.40    5.00
  18   9  -5   20.40    5.80
 -18   9   5   12.10    3.80
  18  -9   5   20.10    6.10
  18   9  -5   20.70    6.50
 -18  -9   5   13.00    4.40
  18   9   5   18.90    4.80
  18   9   5   16.00    5.60
  20   9  -5    6.20    5.10
  20   9  -5    0.50    5.80
  20   9  -5    1.80    4.50
 -20  -9  -5   -6.00    4.20
  20  -9   5    1.10    5.60
 -20   9   5   -0.60    3.60
 -20  -9   5   -0.30    4.50
  20   9   5   -0.80    3.80
  20   9   5   -0.40    4.80
  -1  10   5    7.20    1.80
   1  10  -5    5.20    2.40
   1  10  -5    8.70    1.50
   1  10   5    7.90    2.00
   1 -10  -5    8.10    1.50
   1  10   5    8.50    2.00
  -1  10  -5    7.70    0.90
  -1  10  -5    8.60    2.30
  -1  10  -5    6.10    0.90
   3  10  -5    9.50    1.90
   3  10  -5   10.20    2.70
  -3  10   5    9.70    1.90
   3  10  -5    9.90    1.30
  -3 -10   5    6.90    1.20
   3  10   5    9.50    2.20
  -3 -10   5    8.80    1.30
  -3 -10   5   11.20    1.50
   3  10   5    5.30    2.00
  -3  10  -5   10.20    1.20
   3 -10  -5    8.50    1.40
  -3  10  -5   10.50    2.30
  -5  10   5    2.50    1.60
   5  10  -5    4.50    1.80
   5  10  -5   -0.60    1.80
   5  10  -5    1.60    2.30
  -5 -10   5    1.20    1.50
   5 -10  -5    4.20    1.10
  -5  10  -5    4.80    1.90
  -5 -10   5    4.80    1.50
  -5  10  -5    1.90    1.50
   5  10   5    1.60    2.30
   5  10   5    0.30    1.90
   7  10  -5    5.80    2.40
   7  10  -5   -0.50    2.70
  -7  10   5    4.10    1.70
   7  10  -5    1.90    2.20
   7 -10   5    7.90    2.60
  -7  10  -5    5.40    1.80
   7  10   5   10.10    3.20
   7 -10  -5    4.50    0.90
   7  10   5    1.70    2.60
  -7 -10   5    3.00    1.90
   7  10   5    4.80    2.30
   9  10  -5   -2.20    3.00
   9  10  -5   -0.50    2.50
   9  10  -5    1.90    2.40
  -9  10   5   -2.30    1.60
   9 -10   5   -0.90    2.50
   9  10   5   -3.00    2.00
  -9  10  -5    0.30    1.40
   9  10   5   -2.30    2.70
  -9 -10   5    0.00    1.90
   9  10   5   -1.10    2.60
 -11  10   5    6.30    2.20
  11  10  -5    2.00    3.30
  11  10  -5    4.00    3.80
  11  10  -5    7.70    3.40
  11 -10   5    3.40    3.40
 -11 -10  -5    3.20    2.40
  11  10   5    3.70    3.10
  11  10   5    2.90    2.80
  11  10   5    5.80    3.30
 -11 -10   5    1.00    2.40
 -13  10   5    1.20    2.40
  13  10  -5   -4.50    3.20
 -13 -10  -5    0.80    2.80
  13 -10   5    0.60    4.10
  13  10  -5   -4.60    3.00
  13  10  -5   -2.80    3.10
  13  10   5   -1.40    3.20
 -13 -10   5   -2.00    2.60
  13  10   5   -1.00    3.00
 -13  10  -5    0.20    1.60
  13  10   5    4.40    4.00
 -15 -10  -5   -6.60    3.00
 -15  10   5   -2.90    2.30
  15 -10   5   -0.10    3.90
  15  10  -5    0.00    3.70
  15  10  -5   -2.10    4.00
  15  10  -5    0.70    3.90
  15  10   5    0.40    3.30
  15  10   5   -5.50    3.20
 -15 -10   5   -3.00    2.90
  15  10   5   -3.30    3.60
 -17  10   5    1.30    3.00
  17 -10   5    1.80    5.00
  17  10  -5   -3.40    4.30
  17  10  -5   -2.40    4.80
 -17 -10  -5   -2.30    3.80
  17  10  -5    3.80    4.90
  17  10   5    3.20    3.80
 -17 -10   5   -0.80    3.70
  17  10   5    5.70    5.40
  17  10   5    0.80    4.00
 -19  10   5   -1.00    3.20
  19 -10   5    2.40    6.10
  19  10  -5    1.30    4.30
  19  10  -5   -3.80    4.90
 -19 -10  -5   -1.00    4.10
  19  10  -5   -5.70    5.50
 -19 -10   5   -3.70    4.10
  19  10   5    0.50    3.70
  19  10   5   -2.90    5.20
   0  11  -5   37.50    2.80
   0  11   5   39.80    4.10
   0  11  -5   38.60    2.80
   0  11  -5   39.40    4.50
   0  11   5   50.39    4.40
  -2  11   5   27.20    3.70
   2  11  -5   19.20    2.30
   2  11  -5   21.10    3.50
  -2  11  -5   23.70    1.40
  -2  11  -5   21.40    3.20
   2 -11  -5   22.10    2.60
   2  11   5   28.20    3.80
   2  11   5   18.40    2.70
   4  11  -5   31.50    2.70
   4  11  -5   30.30    4.40
  -4  11   5   28.00    3.70
   4  11  -5   30.30    4.20
   4  11   5   29.90    4.10
  -4  11  -5   27.60    2.50
  -4 -11   5   27.40    3.00
   4 -11  -5   27.30    2.50
  -4 -11   5   27.50    3.00
  -4  11  -5   30.30    3.80
  -4 -11   5   31.50    2.40
   4  11   5   19.80    3.10
   6  11  -5   81.79    6.40
   6  11  -5   90.69    4.80
  -6  11   5   90.69    5.20
   6  11  -5   88.39    6.80
   6  11   5   88.99    6.60
  -6  11  -5   74.19    5.10
  -6 -11   5   88.69    5.40
  -6 -11   5   84.59    4.80
   6  11   5   76.39    5.40
   8  11  -5   16.50    3.80
  -8  11   5   18.40    2.50
   8  11  -5   23.50    3.30
   8  11  -5   18.00    3.40
  -8  11  -5   22.70    3.30
   8  11   5   18.40    3.30
  -8 -11   5   17.20    2.80
   8  11   5   19.00    3.60
   8  11   5   22.00    4.00
  10 -11   5   -4.10    2.90
 -10  11   5    0.60    1.90
  10  11  -5   -1.40    2.70
  10  11  -5   -4.10    2.80
  10  11  -5   -2.00    2.70
 -10 -11  -5   -0.70    2.20
 -10 -11   5   -3.80    2.00
  10  11   5    0.10    2.60
  10  11   5   -0.20    2.90
  10  11   5    3.60    2.90
  12  11  -5   -4.60    3.30
  12 -11   5   -1.70    3.80
  12  11  -5   -9.10    3.20
 -12 -11  -5   -2.10    2.60
 -12  11   5   -4.20    2.00
  12  11  -5   -7.00    3.70
  12  11   5   -4.80    3.20
  12  11   5   -2.30    3.50
 -12 -11   5   -2.60    2.50
  12  11   5    1.50    3.10
 -14 -11  -5    5.20    3.50
 -14  11   5    2.00    2.50
  14  11  -5   -2.80    4.10
  14  11  -5    0.40    3.70
  14  11  -5   -3.10    3.70
  14 -11   5    3.70    4.40
  14  11   5   -4.90    3.70
 -14 -11   5    1.30    2.90
  14  11   5   -1.60    3.10
  14  11   5    0.00    3.40
  16  11  -5   36.60    6.40
  16  11  -5   48.10    7.10
 -16 -11  -5   65.49    9.10
 -16  11   5   60.59    6.90
  16 -11   5   48.50    7.90
  16  11  -5   42.20    6.80
 -16 -11   5   38.10    5.50
  16  11   5   56.49    7.80
  16  11   5   38.40    5.80
  16  11   5   68.39    9.30
  18  11  -5   -5.20    4.70
 -18 -11  -5    1.30    4.20
  18  11  -5   -2.80    4.50
  18  11  -5   -7.20    5.10
 -18  11   5   -0.50    3.10
  18  11   5   -2.20    3.90
 -18 -11   5   -5.30    3.90
  18  11   5    2.10    4.70
  18  11   5   -4.00    4.50
   1  12  -5  384.76   14.50
  -1  12   5  382.06   13.00
   1  12  -5  383.06   11.90
  -1  12   5  388.96   13.10
  -1  12  -5  381.06   14.00
   1  12   5  384.36   13.20
   1  12   5  382.86   12.80
  -1  12  -5  395.16   11.10
  -1  12  -5  385.46   11.20
   3  12  -5  203.68    8.00
   3  12  -5  190.38    9.50
   3  12  -5  189.18    6.00
  -3  12   5  200.68    8.10
  -3 -12   5  184.88    5.80
  -3 -12   5  197.08    6.30
  -3  12  -5  189.48    6.00
  -3 -12   5  192.28    6.30
  -3  12  -5  184.08    8.70
   3 -12  -5  193.88    6.60
   3  12   5  190.48    7.90
   3  12   5  166.78    8.70
   5  12  -5    3.40    2.30
  -5  12   5    3.40    1.90
   5  12  -5    1.50    2.90
   5  12  -5    2.20    1.60
   5  12   5    2.90    2.60
  -5  12  -5    4.30    2.30
  -5  12  -5    3.50    1.60
   5  12   5    5.60    2.50
  -5 -12   5    4.00    1.50
  -5 -12   5    2.30    1.60
   7  12  -5  250.67   11.90
   7  12  -5  256.17   11.10
   7  12  -5  243.98    9.30
  -7  12   5  257.37    9.60
   7  12   5  252.47   10.30
  -7 -12   5  247.28    9.70
   7  12   5  249.58   11.70
   7  12   5  260.97   11.40
  -7  12  -5  239.48    9.60
   9  12  -5    1.00    2.70
   9  12  -5    0.20    3.00
  -9  12   5   -1.70    1.70
   9  12  -5    0.60    2.40
  -9 -12  -5   -1.60    2.10
   9  12   5    0.30    2.60
   9  12   5   -0.80    2.80
   9  12   5    0.10    3.30
  -9  12  -5   -1.50    1.90
  -9 -12   5   -0.60    1.90
  11  12  -5  561.74   21.90
 -11  12   5  604.74   19.40
  11  12  -5  603.44   20.20
  11  12  -5  616.84   21.90
 -11 -12  -5  622.34   21.00
 -11 -12   5  603.14   20.40
  11  12   5  590.94   21.40
  11  12   5  642.64   21.00
  11  12   5  596.24   21.90
  13  12  -5   39.60    6.40
 -13 -12  -5   35.70    4.80
  13  12  -5   35.30    5.60
  13  12  -5   37.30    5.30
 -13  12   5   43.30    5.50
  13  12   5   48.30    7.00
  13  12   5   40.00    5.50
 -13 -12   5   34.20    4.50
  13  12   5   47.20    6.60
  15  12  -5   -1.40    4.10
 -15 -12  -5   -3.40    3.60
  15  12  -5   -3.00    4.30
  15  12  -5    1.90    3.90
 -15  12   5    0.80    2.70
  15  12   5   -0.70    4.00
 -15 -12   5   -2.30    3.20
  15  12   5    0.10    4.00
  15  12   5   -0.30    3.70
  17  12  -5   13.00    5.20
 -17 -12  -5   13.30    4.80
  17  12  -5   10.90    5.30
 -17  12   5   11.40    3.60
  17  12  -5   10.80    5.60
  17  12   5   12.50    5.80
  17  12   5   12.30    4.80
  17  12   5   19.70    4.90
 -17 -12   5   11.00    4.60
  19  12  -5   51.79    7.80
 -19 -12  -5   83.59   11.20
  19  12  -5   54.69    8.00
  19  12  -5   98.19   11.30
 -19  12   5   79.89    9.60
  19  12   5   86.29   11.30
 -19 -12   5   93.19   11.40
  19  12   5   94.69   10.40
   0  13  -5 2341.77   61.19
   0  13   5 2421.66   62.69
   0  13  -5 2351.86   64.29
   0  13   5 2366.36   62.89
   2  13  -5    6.00    1.90
  -2  13   5    3.40    2.00
   2  13  -5    5.80    3.10
   2  13   5    1.30    2.50
  -2  13  -5    6.40    1.10
  -2  13  -5    7.80    3.00
  -2  13  -5    9.10    1.10
   2 -13  -5    4.30    1.40
  -2  13  -5    7.60    1.20
  -2  13  -5    7.20    0.80
   2  13   5    3.80    2.30
   4  13  -5  278.17   12.60
  -4  13   5  301.77   10.60
   4  13  -5  283.87    8.80
   4  13  -5  293.07   10.90
  -4 -13   5  272.97    9.20
  -4 -13   5  281.97    8.60
   4  13   5  308.57   12.00
  -4  13  -5  287.47   11.30
   4  13   5  289.77   10.70
  -4 -13   5  292.67    9.30
  -4  13  -5  292.07    8.80
   4 -13  -5  286.87    8.30
  -6  13   5  167.18    7.30
   6  13  -5  160.18    9.80
   6  13  -5  170.38    8.60
   6  13  -5  158.88    6.50
   6  13   5  149.29    8.80
  -6  13  -5  171.78    7.90
   6  13   5  143.29    9.20
   6  13   5  151.08    7.50
  -6 -13   5  166.48    7.10
  -6 -13   5  157.38    6.70
  -8 -13  -5  413.46   15.20
   8  13  -5  418.06   17.10
   8  13  -5  428.96   14.10
  -8  13   5  406.46   14.10
   8  13  -5  455.45   16.20
  -8 -13   5  427.56   14.50
   8  13   5  417.46   16.10
   8  13   5  432.46   17.00
  -8  13  -5  427.36   14.40
   8  13   5  419.66   15.10
 -10 -13  -5 1012.10   30.90
  10  13  -5 1073.09   32.10
 -10  13   5  993.00   29.40
  10  13  -5 1009.80   32.90
  10  13  -5 1073.49   30.20
 -10 -13   5 1026.00   30.30
 -10  13  -5 1002.40   28.80
  10  13   5  975.10   31.40
  10  13   5  983.30   30.50
  10  13   5 1035.70   32.40
  12  13  -5  196.48   11.90
  12  13  -5  180.78    9.90
  12  13  -5  174.08   11.70
 -12 -13  -5  175.38   10.70
 -12  13   5  170.58    8.70
 -12 -13   5  177.18   10.00
  12  13   5  179.08   11.40
  12  13   5  168.28    9.80
  12  13   5  168.78   11.50
  14  13  -5  138.49   11.40
 -14  13   5  125.29    8.10
 -14 -13  -5  116.49   10.20
  14  13  -5  124.39   10.90
  14  13  -5  118.69    9.40
  14  13   5  122.39   10.00
  14  13   5  127.19    9.30
 -14 -13   5  127.39    9.70
  14  13   5  108.29   10.90
 -16 -13  -5    2.50    4.20
  16  13  -5    3.60    4.50
  16  13  -5    6.00    5.20
 -16  13   5    9.10    3.30
  16  13  -5    6.80    4.90
  16  13   5   -0.50    4.40
 -16 -13   5    5.20    3.80
  16  13   5    6.00    4.50
  16  13   5    1.10    4.40
  18  13  -5  281.37   15.50
  18  13  -5  289.17   16.70
 -18 -13  -5  265.77   15.10
  18  13  -5  238.28   14.90
  18  13   5  242.18   14.80
  18  13   5  259.37   15.40
 -18 -13   5  265.37   15.00
  18  13   5  253.57   15.50
   1  14  -5   17.90    4.10
   1  14  -5   19.50    2.40
  -1  14   5   18.70    2.90
  -1  14   5   20.80    3.20
   1 -14  -5   13.60    1.90
   1  14   5   21.20    3.10
  -1  14  -5   15.20    3.20
  -1  14  -5   20.20    2.80
   1  14   5   19.40    3.10
   3  14  -5  157.88    9.10
   3  14  -5  152.48    5.10
   3  14  -5  170.98    7.60
  -3  14   5  161.88    7.70
   3  14   5  161.98    7.50
  -3  14  -5  165.28    5.20
   3 -14  -5  151.98    5.40
  -3  14  -5  162.08    5.30
  -3 -14   5  160.08    5.00
  -3  14  -5  170.48    8.60
  -3 -14   5  164.38    5.00
   3  14   5  165.08    8.60
  -3  14  -5  157.68    5.20
   5  14  -5  182.08    6.60
   5  14  -5  180.18    8.80
   5  14  -5  185.48   10.30
  -5  14   5  172.18    7.80
  -5  14  -5  171.58    8.80
  -5 -14   5  171.78    6.20
   5  14   5  180.68    8.50
  -5 -14   5  187.88    7.10
  -5  14  -5  180.68    6.50
   5  14   5  183.08    9.40
   7  14  -5    9.00    2.40
   7  14  -5    9.30    3.60
   7  14  -5    8.70    2.90
  -7  14   5    3.40    2.20
  -7 -14  -5    8.10    2.60
  -7  14  -5    8.10    2.70
   7  14   5   11.40    3.50
  -7 -14   5    7.10    2.10
   7  14   5    4.70    3.10
   7  14   5    5.60    3.80
  -9  14   5    4.80    2.30
  -9 -14  -5    6.40    3.20
   9  14  -5    9.40    3.00
   9  14  -5    8.20    3.90
   9  14  -5   10.00    3.40
  -9 -14   5    7.60    2.60
   9  14   5    4.60    3.20
   9  14   5   11.70    4.40
   9  14   5    5.40    3.60
  -9  14  -5    8.10    2.80
 -11  14   5   53.09    5.70
  11  14  -5   47.30    6.60
  11  14  -5   40.30    6.10
  11  14  -5   49.50    6.10
 -11 -14  -5   65.89    7.70
  11  14   5   58.29    7.20
  11  14   5   39.50    5.30
 -11 -14   5   55.39    6.60
  11  14   5   46.10    6.60
  13  14  -5  128.49   11.00
  13  14  -5  102.99    9.70
 -13  14   5  108.89    7.50
  13  14  -5  113.99    8.70
 -13 -14  -5  130.99    9.90
  13  14   5  110.69   10.40
  13  14   5  113.89    9.30
  13  14   5  111.09   10.00
 -13 -14   5  119.09    8.90
  15  14  -5   17.10    5.40
  15  14  -5   17.60    4.90
 -15  14   5   16.80    3.70
  15  14  -5   15.90    5.20
 -15 -14  -5   17.70    4.90
  15  14   5    9.90    5.00
  15  14   5   14.10    5.00
 -15 -14   5   11.00    3.90
  15  14   5    9.00    5.20
  17  14  -5    9.90    5.90
  17  14  -5   10.60    5.60
 -17 -14  -5    4.30    4.40
  17  14  -5    9.50    5.20
  17  14   5    6.70    5.10
 -17 -14   5   10.20    4.40
  17  14   5    8.60    5.40
  17  14   5   11.80    5.40
   0  15  -5  615.64   17.80
   0  15   5  604.64   19.40
   0  15  -5  617.14   21.10
   0 -15  -5  631.54   17.80
   0  15   5  593.04   18.80
  -2  15   5  108.59    7.30
   2  15  -5  130.89    8.90
  -2 -15  -5  118.79    6.40
  -2  15   5  131.39    7.20
   2  15  -5  133.89    6.70
  -2  15  -5  120.69    8.30
   2  15   5  119.39    7.80
  -2  15  -5  128.29    5.30
   2 -15  -5  115.69    4.80
   2 -15  -5  134.59    5.00
   2  15   5  119.19    6.90
  -4 -15  -5  327.87   11.50
  -4  15   5  303.97   11.40
   4  15  -5  300.17    9.20
   4  15  -5  304.87   11.70
   4  15  -5  320.27   13.70
  -4  15  -5  298.57    9.20
  -4 -15   5  282.67    9.30
  -4  15  -5  306.17    8.80
  -4  15  -5  290.17    8.70
   4  15   5  313.97   11.50
  -4 -15   5  303.07    9.30
   4  15   5  303.97   12.50
  -4  15  -5  321.07   12.70
   6  15  -5  505.65   17.40
  -6 -15  -5  501.25   16.80
  -6  15   5  503.35   16.10
   6  15  -5  495.95   14.90
   6  15  -5  512.15   19.40
   6  15   5  517.15   19.40
   6  15   5  493.15   17.90
  -6  15  -5  472.75   17.00
   6  15   5  474.95   16.50
  -6 -15   5  490.25   15.30
  -8  15   5    0.60    2.00
   8  15  -5    1.20    2.30
  -8 -15  -5    1.00    2.70
   8  15  -5   -0.30    3.20
   8  15  -5    5.80    3.80
   8  15   5   -0.10    3.60
   8  15   5   -3.20    3.00
  -8  15  -5    2.20    2.70
   8  15   5   -0.80    3.10
  -8 -15   5    2.20    2.20
  10  15  -5  268.27   11.10
 -10  15   5  271.17   10.70
  10  15  -5  241.78   13.30
  10  15  -5  261.07   13.20
 -10 -15  -5  257.77   12.20
 -10 -15   5  259.87   11.40
 -10  15  -5  252.17   10.60
  10  15   5  261.97   11.90
  10  15   5  250.67   13.40
  10  15   5  242.18   13.40
 -12  15   5  268.67   11.50
 -12 -15  -5  285.77   13.60
  12  15  -5  274.17   12.40
  12  15  -5  280.97   14.60
  12  15  -5  287.47   15.30
  12  15   5  284.77   13.20
  12  15   5  288.17   14.60
 -12 -15   5  278.27   12.70
  12  15   5  276.07   14.80
 -14  15   5    3.30    2.70
  14  15  -5    2.70    5.10
 -14 -15  -5   -2.40    3.70
  14  15  -5    0.90    4.40
  14  15  -5    0.30    3.90
  14  15   5    7.00    4.50
  14  15   5   -7.20    3.40
  14  15   5    1.60    4.50
 -14 -15   5   -3.20    3.00
  16  15  -5  295.87   17.10
  16  15  -5  318.77   17.60
  16  15  -5  298.17   15.00
 -16 -15  -5  301.87   15.60
  16  15   5  286.47   14.70
 -16 -15   5  290.87   15.00
  16  15   5  275.97   15.60
  16  15   5  289.47   16.60
   1  16  -5  123.69    6.40
  -1  16   5  117.39    7.30
  -1  16   5  124.19    7.00
  -1 -16  -5  126.39    6.20
   1  16  -5  133.69    8.70
  -1  16  -5  124.19    5.90
  -1  16  -5  137.69    8.90
   1  16   5  126.79    7.80
   1 -16  -5  135.19    5.40
   1  16   5  117.09    7.00
  -3 -16  -5   74.39    5.40
  -3  16   5   69.69    5.80
   3  16  -5   65.29    5.70
   3  16  -5   62.69    6.90
   3  16   5   66.09    6.60
  -3  16  -5   66.49    3.70
  -3  16  -5   59.69    2.90
  -3  16  -5   68.89    6.20
   3  16   5   69.59    5.50
  -5  16   5    3.10    2.30
   5  16  -5    4.30    2.80
   5  16  -5    8.60    1.90
   5  16  -5    7.90    3.70
  -5 -16  -5    9.80    2.70
   5  16   5    7.20    3.00
  -5  16  -5    9.50    3.30
   5  16   5    5.20    3.60
  -5 -16   5    4.40    1.50
   5  16   5    9.70    3.10
  -7  16   5    6.10    2.50
   7  16  -5   12.80    2.60
  -7 -16  -5   12.50    3.20
   7  16  -5   15.30    4.90
   7  16  -5   11.10    3.50
   7  16   5    7.20    4.10
   7  16   5    7.40    3.60
   7  16   5   10.70    3.60
  -7 -16   5   12.50    2.30
  -7  16  -5   10.40    3.30
  -9 -16  -5    1.90    3.00
   9  16  -5   -3.10    2.70
   9  16  -5   -4.30    3.70
  -9  16   5    0.00    2.10
   9  16  -5    1.20    3.40
   9  16   5    0.10    3.80
   9  16   5   -0.80    3.10
  -9 -16   5   -0.30    2.20
   9  16   5    1.50    3.60
  -9  16  -5    4.20    2.80
 -11  16   5  167.58    9.00
  11  16  -5  216.88   12.60
  11  16  -5  190.68    9.90
  11  16  -5  159.78   12.40
 -11 -16  -5  204.38   11.10
  11  16   5  214.08   12.50
 -11 -16   5  174.48    9.90
  11  16   5  192.28   10.60
  11  16   5  196.28   12.10
  13  16  -5   14.70    4.50
 -13 -16  -5   11.00    4.10
 -13  16   5   12.10    3.10
  13  16  -5    9.70    4.70
  13  16  -5   12.00    6.00
  13  16   5   15.80    4.90
  13  16   5   15.80    4.40
 -13 -16   5   18.90    4.10
  13  16   5   16.20    5.30
  15  16  -5    3.50    5.20
  15  16  -5   -3.70    5.50
 -15 -16  -5    4.90    4.10
  15  16  -5   -3.20    4.50
  15  16   5    2.20    4.70
  15  16   5    1.80    4.90
 -15 -16   5    3.30    3.80
  15  16   5   -0.20    4.70
 -17 -16  -5   -3.30    4.40
  17  16  -5   -3.20    4.80
  17  16  -5   -6.10    5.60
  17  16   5   -6.80    4.50
  17  16   5   -6.20    5.10
 -17 -16   5   -2.80    3.80
  17  16   5    3.90    5.40
   0  17   5    5.20    2.90
   0  17  -5    2.00    2.00
   0  17  -5    5.10    3.80
   0  17   5   -0.20    2.50
   0 -17  -5    0.90    1.60
  -2  17   5  287.37   11.30
   2  17  -5  299.17   11.30
  -2  17   5  291.17   11.70
   2  17  -5  304.77   14.10
  -2 -17  -5  293.87   10.50
   2  17   5  289.67   12.30
   2  17   5  281.67   11.10
  -2  17  -5  287.47    9.80
  -2  17  -5  289.27   13.30
  -4 -17  -5  157.68    7.90
   4  17  -5  136.49    8.40
   4  17  -5  158.38   10.30
  -4  17   5  140.09    8.20
   4  17   5  163.98    9.60
   4  17   5  146.69    7.80
  -4  17  -5  153.18    9.30
  -6  17   5  527.25   17.60
   6  17  -5  558.04   19.00
  -6 -17  -5  534.65   17.80
   6  17  -5  505.45   20.30
   6  17   5  527.05   20.90
  -6 -17   5  524.05   16.10
   6  17   5  558.54   19.60
  -6  17  -5  521.65   18.90
   6  17   5  526.95   17.80
  -8  17   5   90.39    6.40
   8  17  -5   75.59    9.40
  -8 -17  -5   86.49    7.50
   8  17  -5   74.99    8.90
   8  17   5   91.49    7.20
   8  17   5   87.09    9.50
   8  17   5   77.39    9.10
  -8 -17   5   74.49    6.00
  -8  17  -5   90.39    7.10
 -10 -17  -5   -1.80    3.10
  10  17  -5   -6.50    3.40
  10  17  -5   -4.10    3.90
 -10  17   5   -0.30    2.10
  10  17   5   -0.80    3.70
  10  17   5   -1.00    4.00
 -10 -17   5   -3.00    2.40
  10  17   5   -1.80    3.40
 -12  17   5  102.79    8.50
  12  17  -5   96.39   11.10
  12  17  -5  103.89   11.00
 -12 -17  -5  126.09    9.70
  12  17   5  100.69    8.80
 -12 -17   5  113.69    8.70
  12  17   5  100.19    9.70
  12  17   5  109.09   11.00
  14  17  -5   10.90    6.10
  14  17  -5   15.60    5.60
 -14 -17  -5    9.30    4.20
  14  17   5   14.90    5.00
  14  17   5   13.80    5.00
  14  17   5   14.20    5.60
 -14 -17   5    9.50    4.00
  16  17  -5  341.27   19.30
 -16 -17  -5  375.46   17.30
  16  17  -5  317.57   18.40
  16  17   5  328.17   17.00
  16  17   5  344.17   18.80
  16  17   5  367.66   17.10
 -16 -17   5  345.67   16.20
  -1  18   5    1.20    2.70
   1  18  -5   -2.10    3.40
  -1  18   5   -1.70    2.70
  -1 -18  -5   -3.60    1.80
   1  18  -5    4.70    2.40
  -1  18  -5   -0.40    3.40
   1  18   5   -2.90    2.90
  -1  18  -5    1.20    2.00
   1  18   5    7.20    3.00
  -3  18   5   77.69    6.70
  -3  18   5   85.59    7.00
   3  18  -5   85.19    6.90
   3  18  -5   75.79    9.00
  -3 -18  -5   78.79    6.00
  -3  18  -5   77.69    7.90
   3  18   5   73.09    7.90
  -3  18  -5   84.29    5.70
   3  18   5   96.39    6.70
   5  18  -5  297.07   15.20
  -5  18   5  316.07   12.40
  -5 -18  -5  322.07   12.20
   5  18  -5  299.57   13.20
  -5  18  -5  308.57   13.70
   5  18   5  320.07   14.00
   5  18   5  317.87   12.50
   5  18   5  319.27   16.00
   7  18  -5   -2.40    4.30
   7  18  -5   -4.40    3.30
  -7 -18  -5   -2.10    2.70
  -7  18   5    1.60    2.30
[truncated: 867,702 more chars]
