# Supplementary material for: PEG-Infiltrated Polyoxometalate Frameworks with Flexible Form-Factors
Source: ACS Mater Lett. 2022 Sep 6;4(10):1937–43. doi: 10.1021/acsmaterialslett.2c00393 (PMC9533303; doi:10.1021/acsmaterialslett.2c00393)
Supplement: Supplementary file 7 — tz2c00393_si_007.cif [file tz2c00393_si_007.cif]

data_cu-peg-c2221
_audit_creation_date               2021-08-13
_audit_creation_method
;
Olex2 1.3
(compiled 2020.11.12 svn.r5f609507 for OlexSys, GUI svn.r6272)
;
_shelx_SHELXL_version_number       '2018/3'
_audit_contact_author_address      ?
_audit_contact_author_email        ?
_audit_contact_author_name         ''
_audit_contact_author_phone        ?
_publ_contact_author_id_orcid      ?
_publ_section_references
;
Dolomanov, O.V., Bourhis, L.J., Gildea, R.J, Howard, J.A.K. & Puschmann, H.
 (2009), J. Appl. Cryst. 42, 339-341.

Sheldrick, G.M. (2015). Acta Cryst. C71, 3-8.
;
_chemical_name_common              ?
_chemical_name_systematic          ?
_chemical_formula_moiety           'Cu3 O118 P5 W30, 2(Cu0.5 O3.5), 2(K), 2(Na)'
_chemical_formula_sum              'Cu4 K2 Na2 O125 P5 W30'
_chemical_formula_weight           8048.69
_chemical_absolute_configuration   ad
_chemical_melting_point            ?
loop_
  _atom_type_symbol
  _atom_type_description
  _atom_type_scat_dispersion_real
  _atom_type_scat_dispersion_imag
  _atom_type_scat_source
 'Cu' 'Cu' 0.3201 1.2651 'International Tables Vol C Tables 4.2.6.8 and 6.1.1.4'
 'K' 'K' 0.2009 0.2494 'International Tables Vol C Tables 4.2.6.8 and 6.1.1.4'
 'Na' 'Na' 0.0362 0.0249 'International Tables Vol C Tables 4.2.6.8 and 6.1.1.4'
 'O' 'O' 0.0106 0.0060 'International Tables Vol C Tables 4.2.6.8 and 6.1.1.4'
 'P' 'P' 0.1023 0.0942 'International Tables Vol C Tables 4.2.6.8 and 6.1.1.4'
 'W' 'W' -0.8490 6.8722 'International Tables Vol C Tables 4.2.6.8 and 6.1.1.4'

_shelx_space_group_comment
;
The symmetry employed for this shelxl refinement is uniquely defined
by the following loop, which should always be used as a source of
symmetry information in preference to the above space-group names.
They are only intended as comments.
;
_space_group_crystal_system        'orthorhombic'
_space_group_IT_number             20
_space_group_name_H-M_alt          'C 2 2 21'
_space_group_name_Hall             'C 2c 2'
loop_
  _space_group_symop_operation_xyz
 'x, y, z'
 '-x, -y, z+1/2'
 '-x, y, -z+1/2'
 'x, -y, -z'
 'x+1/2, y+1/2, z'
 '-x+1/2, -y+1/2, z+1/2'
 '-x+1/2, y+1/2, -z+1/2'
 'x+1/2, -y+1/2, -z'

_cell_length_a                     25.519
_cell_length_b                     34.674
_cell_length_c                     23.302
_cell_angle_alpha                  90
_cell_angle_beta                   90
_cell_angle_gamma                  90
_cell_volume                       20618.8
_cell_formula_units_Z              4
_cell_measurement_reflns_used      5052
_cell_measurement_temperature      100.0
_cell_measurement_theta_max        24.70
_cell_measurement_theta_min        2.61
_shelx_estimated_absorpt_T_max     0.300
_shelx_estimated_absorpt_T_min     0.117
_exptl_absorpt_coefficient_mu      17.211
_exptl_absorpt_correction_T_max    0.0916
_exptl_absorpt_correction_T_min    0.0516
_exptl_absorpt_correction_type     multi-scan
_exptl_absorpt_process_details
;
 TWINABS-2012/1 (Bruker,2012) was used for absorption correction.

Final HKLF 4 output contains 91712 reflections, Rint = 0.1347
 (20838 with I > 3sig(I), Rint = 0.0592)
;
_exptl_absorpt_special_details     ?
_exptl_crystal_colour              blue
_exptl_crystal_colour_primary      blue
_exptl_crystal_density_diffrn      2.593
_exptl_crystal_density_meas        ?
_exptl_crystal_density_method      ?
_exptl_crystal_description         block
_exptl_crystal_F_000               13884
loop_
  _exptl_crystal_face_index_h
  _exptl_crystal_face_index_k
  _exptl_crystal_face_index_l
  _exptl_crystal_face_perp_dist
 -1.00 -1.00 0.00 0.0840
 1.00 -1.00 0.00 0.0720
 -1.00 1.00 0.00 0.0210
 2.00 0.00 -1.00 0.0210
 -2.00 0.00 1.00 0.0580
 1.00 1.00 -1.00 0.0090
 -1.00 -1.00 1.00 0.0870
 1.00 -1.00 -1.00 0.0720
 -1.00 1.00 1.00 0.0190
 0.00 -2.00 0.00 0.1050
 0.00 0.00 -1.00 0.0710
 0.00 0.00 1.00 0.0670
 0.00 -2.00 1.00 0.1090
 1.00 1.00 1.00 0.0600

_exptl_crystal_size_max            0.219
_exptl_crystal_size_mid            0.169
_exptl_crystal_size_min            0.092
_exptl_transmission_factor_max     ?
_exptl_transmission_factor_min     ?
_diffrn_reflns_av_R_equivalents    0.0592
_diffrn_reflns_av_unetI/netI       0.0862
_diffrn_reflns_Laue_measured_fraction_full  0.997
_diffrn_reflns_Laue_measured_fraction_max  0.997
_diffrn_reflns_limit_h_max         ?
_diffrn_reflns_limit_h_min         ?
_diffrn_reflns_limit_k_max         ?
_diffrn_reflns_limit_k_min         ?
_diffrn_reflns_limit_l_max         ?
_diffrn_reflns_limit_l_min         ?
_diffrn_reflns_number              10118
_diffrn_reflns_point_group_measured_fraction_full  0.533
_diffrn_reflns_point_group_measured_fraction_max  0.532
_diffrn_reflns_theta_full          25.242
_diffrn_reflns_theta_max           25.406
_diffrn_reflns_theta_min           1.934
_diffrn_ambient_temperature        100.0
_diffrn_detector_area_resol_mean   ?
_diffrn_measured_fraction_theta_full  0.997
_diffrn_measured_fraction_theta_max  0.997
_diffrn_measurement_device_type    'Bruker APEX-II CCD'
_diffrn_measurement_method         '\f and \w scans'
_diffrn_radiation_type             MoK\a
_diffrn_radiation_wavelength       0.71073
_diffrn_source                     ?
_diffrn_source_current             30.0
_diffrn_source_power               1.5
_diffrn_source_voltage             50.0
_diffrn_standards_number           0
_reflns_Friedel_coverage           0.000
_reflns_Friedel_fraction_full      0.000
_reflns_Friedel_fraction_max       0.000
_reflns_number_gt                  7648
_reflns_number_total               10118
_reflns_special_details
;
 Reflections were merged by SHELXL according to the crystal
 class for the calculation of statistics and refinement.
 
 Structure factors included contributions from the .fab file.
 
 _reflns_Friedel_fraction is defined as the number of unique
 Friedel pairs measured divided by the number that would be
 possible theoretically, ignoring centric projections and
 systematic absences. Completness statistics refer to single and
 composite reflections containing twin component 1 only.
;
_reflns_threshold_expression       'I > 2\s(I)'
_computing_cell_refinement         'SAINT V8.40A (Bruker, 2019)'
_computing_data_collection         ?
_computing_data_reduction          'SAINT V8.40A (Bruker, 2019)'
_computing_molecular_graphics      'Olex2 1.3 (Dolomanov et al., 2009)'
_computing_publication_material    'Olex2 1.3 (Dolomanov et al., 2009)'
_computing_structure_refinement    'SHELXL 2018/3 (Sheldrick, 2015)'
_computing_structure_solution      ?
_refine_diff_density_max           1.795
_refine_diff_density_min           -1.127
_refine_diff_density_rms           0.228
_refine_ls_abs_structure_details
;
 Refined as an inversion twin.
;
_refine_ls_abs_structure_Flack     0.355(14)
_refine_ls_extinction_coef         .
_refine_ls_extinction_method       none
_refine_ls_goodness_of_fit_ref     0.919
_refine_ls_hydrogen_treatment      undef
_refine_ls_matrix_type             full
_refine_ls_number_parameters       781
_refine_ls_number_reflns           10118
_refine_ls_number_restraints       959
_refine_ls_R_factor_all            0.0480
_refine_ls_R_factor_gt             0.0348
_refine_ls_restrained_S_all        0.884
_refine_ls_shift/su_max            0.001
_refine_ls_shift/su_mean           0.000
_refine_ls_structure_factor_coef   Fsqd
_refine_ls_weighting_details      
 'w=1/[\s^2^(Fo^2^)+(0.0312P)^2^] where P=(Fo^2^+2Fc^2^)/3'
_refine_ls_weighting_scheme        calc
_refine_ls_wR_factor_gt            0.0703
_refine_ls_wR_factor_ref           0.0727
_refine_special_details
;
 Refined as a 2-component inversion twin.
;
_olex2_refinement_description
;
1. Twinned data refinement
 Scales: 0.64481
 0.35519
2. Uiso/Uaniso restraints and constraints
Uanis(O38) \\sim Ueq, Uanis(O17) \\sim Ueq, Uanis(O8) \\sim Ueq, Uanis(O26)
\\sim Ueq, Uanis(O53) \\sim Ueq, Uanis(O32) \\sim Ueq, Uanis(O27) \\sim Ueq:
with sigma of 0.005 and sigma for terminal atoms of 0.01
Uanis(Cu1B) \\sim Ueq, Uanis(O23) \\sim Ueq, Uanis(O24) \\sim Ueq, Uanis(O25)
\\sim Ueq, Uanis(O64) \\sim Ueq: with sigma of 0.005 and sigma for terminal
atoms of 0.01
Uanis(Cu2) \\sim Ueq, Uanis(O20) \\sim Ueq, Uanis(O21) \\sim Ueq, Uanis(O22)
\\sim Ueq, Uanis(O19) \\sim Ueq: with sigma of 0.005 and sigma for terminal
atoms of 0.01
3. Rigid body (RIGU) restrains
 All non-hydrogen atoms
 with sigma for 1-2 distances of 0.002 and sigma for 1-3 distances of 0.002
4. Others
 Fixed Sof: Cu1A(0.5) Cu1B(0.5) O23(0.75) K3(0.5) K2(0.5) O64(0.75)
;
_atom_sites_solution_hydrogens     .
_atom_sites_solution_primary       ?
_atom_sites_solution_secondary     ?
loop_
  _atom_site_label
  _atom_site_type_symbol
  _atom_site_fract_x
  _atom_site_fract_y
  _atom_site_fract_z
  _atom_site_U_iso_or_equiv
  _atom_site_adp_type
  _atom_site_occupancy
  _atom_site_site_symmetry_order
  _atom_site_calc_flag
  _atom_site_refinement_flags_posn
  _atom_site_refinement_flags_adp
  _atom_site_refinement_flags_occupancy
  _atom_site_disorder_assembly
  _atom_site_disorder_group
 W1 W 0.41520(3) 0.66392(2) 0.36013(4) 0.0229(2) Uani 1 1 d . . . . .
 W2 W 0.32409(3) 0.72748(2) 0.27818(4) 0.0217(2) Uani 1 1 d . . . . .
 W3 W 0.36029(3) 0.82906(2) 0.31226(4) 0.0220(2) Uani 1 1 d . . . . .
 W4 W 0.47214(4) 0.82923(2) 0.41489(4) 0.0224(2) Uani 1 1 d . . . . .
 W5 W 0.50591(4) 0.72658(2) 0.44465(4) 0.0223(2) Uani 1 1 d . . . . .
 W6 W 0.51551(4) 0.58762(2) 0.35717(4) 0.0326(2) Uani 1 1 d . . . . .
 W7 W 0.40317(4) 0.58621(2) 0.25317(4) 0.0319(2) Uani 1 1 d . . . . .
 W8 W 0.30968(4) 0.65061(3) 0.17065(4) 0.0322(2) Uani 1 1 d . . . . .
 W9 W 0.27293(3) 0.75265(3) 0.13665(4) 0.0337(2) Uani 1 1 d . . . . .
 W10 W 0.30835(4) 0.85644(3) 0.16937(4) 0.0299(2) Uani 1 1 d . . . . .
 W11 W 0.51328(4) 0.92268(2) 0.35416(4) 0.0298(2) Uani 1 1 d . . . . .
 W12 W 0.60637(4) 0.86116(3) 0.43815(4) 0.0306(2) Uani 1 1 d . . . . .
 W13 W 0.60132(4) 0.92190(2) 0.24969(4) 0.0301(2) Uani 1 1 d . . . . .
 W14 W 0.35755(4) 0.75745(3) 0.02922(4) 0.0310(2) Uani 1 1 d . . . . .
 W15 W 0.39170(4) 0.65195(3) 0.06007(4) 0.0324(2) Uani 1 1 d . . . . .
 Cu1A Cu 0.3428(2) 0.61261(16) 0.4644(3) 0.0417(16) Uani 0.5 1 d . . P A 1
 Cu1B Cu 0.2515(3) 0.58085(17) 0.4428(3) 0.0556(18) Uani 0.5 1 d . U P B 2
 Cu2 Cu 0.22112(16) 0.83256(9) 0.37997(15) 0.0652(11) Uani 1 1 d . U . . .
 P1 P 0.500000 0.65435(19) 0.250000 0.0197(16) Uani 1 2 d S T P . .
 P2 P 0.3999(2) 0.72347(15) 0.1588(2) 0.0199(11) Uani 1 1 d . . . . .
 P3 P 0.5614(2) 0.83562(14) 0.3049(2) 0.0203(11) Uani 1 1 d . . . . .
 O1 O 0.4532(5) 0.7001(3) 0.4023(5) 0.019(3) Uani 1 1 d . . . . .
 O2 O 0.3738(5) 0.7016(3) 0.3279(5) 0.021(2) Uani 1 1 d . . . . .
 O3 O 0.3491(5) 0.7751(3) 0.3060(5) 0.023(2) Uani 1 1 d . . . . .
 O4 O 0.4124(6) 0.8196(4) 0.3680(6) 0.026(3) Uani 1 1 d . . . . .
 O5 O 0.4785(5) 0.7764(3) 0.4246(5) 0.021(2) Uani 1 1 d . . . . .
 O6 O 0.4763(5) 0.7226(3) 0.5118(5) 0.023(3) Uani 1 1 d . . . . .
 O7 O 0.4383(5) 0.8378(3) 0.4759(6) 0.025(3) Uani 1 1 d . . . . .
 O8 O 0.3075(6) 0.8364(4) 0.3601(6) 0.033(3) Uani 1 1 d . U . . .
 O9 O 0.2686(5) 0.7237(4) 0.3213(6) 0.030(3) Uani 1 1 d . . . . .
 O10 O 0.3734(5) 0.6506(4) 0.4171(6) 0.026(3) Uani 1 1 d . . . . .
 O11 O 0.5701(5) 0.7516(3) 0.4714(5) 0.023(3) Uani 1 1 d . . . . .
 O12 O 0.3804(5) 0.8798(3) 0.3025(6) 0.025(3) Uani 1 1 d . . . . .
 O13 O 0.3175(6) 0.8366(3) 0.2443(6) 0.030(3) Uani 1 1 d . . . . .
 O14 O 0.2874(5) 0.7524(3) 0.2162(5) 0.025(2) Uani 1 1 d . . . . .
 O15 O 0.3902(6) 0.6254(3) 0.3092(6) 0.029(3) Uani 1 1 d . . . . .
 O16 O 0.4700(6) 0.6265(3) 0.3784(6) 0.024(3) Uani 1 1 d . . . . .
 O17 O 0.5394(5) 0.8363(3) 0.4453(5) 0.017(2) Uani 1 1 d . U . . .
 O19 O 0.2107(8) 0.7766(5) 0.3694(8) 0.065(4) Uani 1 1 d . U . . .
 O20 O 0.2163(8) 0.8372(5) 0.2923(8) 0.069(4) Uani 1 1 d . U . . .
 O21 O 0.2206(9) 0.8870(5) 0.3865(10) 0.086(5) Uani 1 1 d . U . . .
 O22 O 0.1273(9) 0.8401(6) 0.3910(9) 0.091(6) Uani 1 1 d . U . . .
 O23 O 0.2519(13) 0.6213(8) 0.5096(14) 0.101(7) Uani 0.75 1 d . U P . .
 O24 O 0.2513(9) 0.6305(5) 0.4031(10) 0.085(6) Uani 1 1 d . U . . .
 O25 O 0.1871(10) 0.5729(6) 0.4394(10) 0.099(6) Uani 1 1 d . U . . .
 O26 O 0.3483(5) 0.9012(3) 0.2000(5) 0.019(3) Uani 1 1 d . U . . .
 O27 O 0.2485(6) 0.8775(3) 0.1755(6) 0.023(3) Uani 1 1 d . . . . .
 O28 O 0.2870(5) 0.8090(3) 0.1441(6) 0.024(3) Uani 1 1 d . . . . .
 O29 O 0.2065(5) 0.7551(4) 0.1357(6) 0.035(3) Uani 1 1 d . . . . .
 O30 O 0.2784(5) 0.6988(3) 0.1377(6) 0.023(2) Uani 1 1 d . . . . .
 O31 O 0.2528(5) 0.6263(3) 0.1785(7) 0.029(3) Uani 1 1 d . . . . .
 O32 O 0.3533(5) 0.6126(3) 0.2029(6) 0.021(2) Uani 1 1 d . . . . .
 O33 O 0.4323(6) 0.5591(3) 0.1893(6) 0.026(3) Uani 1 1 d . . . . .
 O34 O 0.3640(6) 0.5501(3) 0.2746(6) 0.030(3) Uani 1 1 d . . . . .
 O35 O 0.6428(7) 0.9592(4) 0.2244(6) 0.037(4) Uani 1 1 d . . . . .
 O36 O 0.4615(6) 0.5703(3) 0.3049(6) 0.031(3) Uani 1 1 d . . . . .
 O37 O 0.5016(6) 0.5514(3) 0.4058(6) 0.028(3) Uani 1 1 d . . . . .
 O38 O 0.5688(6) 0.6130(3) 0.3982(6) 0.025(3) Uani 1 1 d . U . . .
 O39 O 0.4679(5) 0.6786(3) 0.2908(5) 0.020(2) Uani 1 1 d . . . . .
 O40 O 0.3931(5) 0.7312(3) 0.2230(5) 0.022(2) Uani 1 1 d . . . . .
 O41 O 0.5160(5) 0.8169(3) 0.3334(5) 0.023(2) Uani 1 1 d . . . . .
 O42 O 0.4554(5) 0.7331(3) 0.1402(6) 0.023(3) Uani 1 1 d . . . . .
 O43 O 0.5788(5) 0.8158(3) 0.2509(5) 0.016(3) Uani 1 1 d . . . . .
 O44 O 0.2873(5) 0.7555(3) 0.0551(5) 0.025(2) Uani 1 1 d . . . . .
 O45 O 0.3628(5) 0.8100(3) 0.0421(5) 0.019(3) Uani 1 1 d . . . . .
 O46 O 0.3427(5) 0.7565(4) -0.0444(5) 0.028(3) Uani 1 1 d . . . . .
 O47 O 0.3549(6) 0.6988(3) 0.0336(6) 0.026(3) Uani 1 1 d . . . . .
 O48 O 0.3865(6) 0.6278(4) -0.0052(6) 0.027(3) Uani 1 1 d . . . . .
 O49 O 0.3260(6) 0.6352(3) 0.0941(6) 0.024(2) Uani 1 1 d . . . . .
 O50 O 0.3860(5) 0.6818(3) 0.1451(6) 0.021(2) Uani 1 1 d . . . . .
 O51 O 0.4614(6) 0.6283(3) 0.2148(6) 0.028(3) Uani 1 1 d . . . . .
 O52 O 0.5466(6) 0.8783(3) 0.2930(6) 0.023(2) Uani 1 1 d . . . . .
 O53 O 0.5728(5) 0.9004(3) 0.4018(5) 0.019(2) Uani 1 1 d . U . . .
 O54 O 0.5645(6) 0.9473(3) 0.3110(6) 0.033(3) Uani 1 1 d . . . . .
 O55 O 0.4575(6) 0.9293(4) 0.2996(6) 0.033(3) Uani 1 1 d . . . . .
 O56 O 0.4755(5) 0.8799(3) 0.3872(6) 0.023(2) Uani 1 1 d . . . . .
 O57 O 0.6148(6) 0.8819(4) 0.5048(6) 0.033(4) Uani 1 1 d . . . . .
 O58 O 0.4993(6) 0.9589(3) 0.3990(6) 0.024(3) Uani 1 1 d . . . . .
 O59 O 0.6721(6) 0.8745(4) 0.4063(6) 0.030(3) Uani 1 1 d . . . . .
 O60 O 0.3132(6) 0.6796(3) 0.2371(6) 0.024(2) Uani 1 1 d . . . . .
 O61 O 0.3602(5) 0.7505(3) 0.1237(5) 0.023(2) Uani 1 1 d . . . . .
 O62 O 0.4533(5) 0.6784(4) 0.0526(6) 0.028(3) Uani 1 1 d . . . . .
 O63 O 0.6089(5) 0.8365(3) 0.3489(5) 0.019(2) Uani 1 1 d . . . . .
 K3 K 0.5029(17) 0.8915(4) 0.741(3) 0.143(16) Uani 0.5 1 d . . P C -1
 K2 K 0.2406(4) 0.5152(2) -0.0059(5) 0.035(3) Uani 0.5 1 d . . P D -1
 Na1 Na 0.4698(6) 0.7554(3) 0.2930(6) 0.111(5) Uani 1 1 d . . . . .
 O64 O 0.2499(14) 0.5343(8) 0.4711(15) 0.109(8) Uani 0.75 1 d . U P . .

loop_
  _atom_site_aniso_label
  _atom_site_aniso_U_11
  _atom_site_aniso_U_22
  _atom_site_aniso_U_33
  _atom_site_aniso_U_23
  _atom_site_aniso_U_13
  _atom_site_aniso_U_12
 W1 0.0253(5) 0.0204(5) 0.0229(5) 0.0009(4) 0.0020(4) 0.0008(4)
 W2 0.0199(5) 0.0213(4) 0.0238(5) -0.0019(4) 0.0018(4) 0.0004(4)
 W3 0.0253(5) 0.0190(4) 0.0216(5) -0.0002(4) 0.0014(4) 0.0028(4)
 W4 0.0270(5) 0.0198(4) 0.0203(5) -0.0015(4) 0.0011(4) 0.0009(4)
 W5 0.0278(5) 0.0211(4) 0.0181(5) 0.0018(4) 0.0006(4) 0.0007(4)
 W6 0.0364(6) 0.0262(5) 0.0352(6) 0.0127(5) 0.0091(5) 0.0093(4)
 W7 0.0385(6) 0.0265(5) 0.0308(6) -0.0062(5) 0.0080(5) -0.0115(4)
 W8 0.0343(6) 0.0313(5) 0.0309(6) -0.0070(4) 0.0039(5) -0.0128(5)
 W9 0.0221(5) 0.0481(6) 0.0310(5) 0.0083(5) -0.0036(4) 0.0021(5)
 W10 0.0248(5) 0.0400(6) 0.0250(5) 0.0072(5) 0.0007(4) 0.0110(4)
 W11 0.0440(6) 0.0177(4) 0.0278(5) -0.0027(4) 0.0103(5) -0.0022(4)
 W12 0.0312(6) 0.0387(6) 0.0219(5) -0.0078(4) -0.0009(5) -0.0068(5)
 W13 0.0395(6) 0.0176(4) 0.0333(6) -0.0021(5) 0.0111(5) -0.0052(4)
 W14 0.0319(5) 0.0409(6) 0.0203(5) 0.0000(5) -0.0059(4) 0.0065(5)
 W15 0.0315(6) 0.0356(5) 0.0300(6) -0.0144(5) 0.0037(5) -0.0097(5)
 Cu1A 0.037(4) 0.046(3) 0.042(4) 0.006(3) 0.006(3) 0.004(3)
 Cu1B 0.061(4) 0.045(3) 0.060(4) -0.002(3) 0.018(3) -0.007(3)
 Cu2 0.089(3) 0.0513(19) 0.056(2) -0.0069(17) 0.0136(19) 0.0074(19)
 P1 0.021(4) 0.015(3) 0.023(4) 0.000 0.004(3) 0.000
 P2 0.024(3) 0.020(2) 0.016(3) -0.002(2) 0.001(2) -0.001(2)
 P3 0.028(3) 0.016(3) 0.017(3) -0.002(2) -0.002(2) 0.001(2)
 O1 0.016(6) 0.019(5) 0.022(5) 0.002(5) 0.005(4) 0.000(4)
 O2 0.026(5) 0.024(5) 0.013(5) -0.011(4) 0.003(4) 0.000(5)
 O3 0.024(7) 0.029(4) 0.016(6) 0.000(4) 0.004(4) -0.001(4)
 O4 0.029(4) 0.026(6) 0.024(6) 0.005(5) 0.001(4) -0.007(4)
 O5 0.020(6) 0.023(4) 0.022(7) -0.004(4) 0.004(5) -0.004(4)
 O6 0.034(7) 0.017(7) 0.018(6) -0.003(4) 0.000(5) 0.003(6)
 O7 0.030(6) 0.023(7) 0.021(5) 0.001(5) 0.012(5) 0.007(6)
 O8 0.043(4) 0.028(4) 0.029(4) 0.007(4) 0.011(4) 0.003(4)
 O9 0.023(5) 0.038(7) 0.028(6) 0.004(6) 0.001(5) 0.001(5)
 O10 0.024(6) 0.028(7) 0.026(6) 0.006(5) 0.002(5) -0.010(5)
 O11 0.032(6) 0.012(6) 0.026(7) -0.001(6) -0.010(5) -0.004(5)
 O12 0.025(8) 0.031(6) 0.018(8) 0.003(5) 0.005(5) -0.003(5)
 O13 0.046(8) 0.021(6) 0.023(5) 0.001(5) -0.005(5) -0.002(5)
 O14 0.028(5) 0.017(5) 0.029(5) -0.005(4) 0.003(4) 0.006(5)
 O15 0.032(7) 0.021(5) 0.035(6) -0.006(5) 0.000(5) -0.004(4)
 O16 0.033(5) 0.015(5) 0.023(7) 0.002(4) 0.002(5) -0.004(5)
 O17 0.021(4) 0.010(4) 0.021(4) 0.000(3) 0.000(3) -0.001(3)
 O19 0.064(8) 0.068(7) 0.064(9) 0.016(6) 0.015(7) -0.004(5)
 O20 0.064(8) 0.086(8) 0.058(7) 0.023(6) 0.003(5) 0.011(8)
 O21 0.073(8) 0.085(7) 0.100(10) -0.007(7) -0.018(8) 0.032(6)
 O22 0.084(8) 0.105(9) 0.084(10) 0.005(8) 0.024(7) 0.017(6)
 O23 0.094(12) 0.105(10) 0.103(9) -0.008(9) 0.006(9) -0.006(9)
 O24 0.070(10) 0.079(8) 0.106(9) -0.004(8) 0.005(8) -0.007(7)
 O25 0.095(9) 0.099(9) 0.103(10) -0.009(8) 0.019(7) -0.018(6)
 O26 0.023(5) 0.016(4) 0.018(5) 0.006(4) -0.001(4) 0.005(4)
 O27 0.038(7) 0.021(6) 0.009(7) -0.001(5) -0.004(5) -0.007(5)
 O28 0.023(7) 0.028(5) 0.020(6) 0.000(4) -0.002(6) 0.002(4)
 O29 0.029(6) 0.028(7) 0.049(8) 0.004(8) 0.001(4) 0.001(4)
 O30 0.024(6) 0.025(5) 0.020(6) -0.003(4) 0.002(5) 0.000(4)
 O31 0.026(6) 0.012(6) 0.049(9) -0.013(6) 0.004(5) -0.004(5)
 O32 0.028(5) 0.010(5) 0.024(5) -0.004(4) 0.007(5) -0.005(4)
 O33 0.024(8) 0.022(6) 0.031(6) -0.004(6) -0.001(5) -0.002(5)
 O34 0.044(7) 0.022(5) 0.023(8) -0.004(5) 0.004(6) -0.012(6)
 O35 0.053(9) 0.038(8) 0.021(8) 0.009(7) 0.006(7) -0.008(7)
 O36 0.042(7) 0.014(6) 0.036(6) -0.003(5) -0.006(6) -0.002(5)
 O37 0.036(9) 0.023(6) 0.027(7) 0.015(6) 0.011(6) 0.001(5)
 O38 0.027(4) 0.021(5) 0.028(5) -0.002(4) 0.001(4) 0.005(4)
 O39 0.027(6) 0.012(5) 0.021(5) 0.001(4) 0.002(5) 0.002(4)
 O40 0.023(5) 0.027(6) 0.017(3) -0.007(4) -0.002(4) 0.001(5)
 O41 0.029(5) 0.024(5) 0.017(5) 0.001(4) 0.001(4) 0.003(4)
 O42 0.028(4) 0.017(6) 0.025(7) -0.009(6) 0.004(5) 0.000(4)
 O43 0.021(7) 0.015(5) 0.012(4) 0.002(4) -0.002(4) -0.003(5)
 O44 0.027(6) 0.021(6) 0.028(5) -0.001(4) -0.010(4) 0.002(4)
 O45 0.025(8) 0.016(5) 0.016(7) -0.002(4) 0.003(6) 0.005(5)
 O46 0.035(8) 0.027(7) 0.022(5) -0.007(5) -0.009(5) 0.003(7)
 O47 0.035(7) 0.019(5) 0.025(6) -0.005(4) -0.006(6) 0.006(5)
 O48 0.030(9) 0.023(6) 0.028(7) -0.013(6) -0.006(5) -0.001(6)
 O49 0.028(7) 0.022(5) 0.024(5) -0.009(4) -0.009(4) -0.004(5)
 O50 0.027(5) 0.018(4) 0.019(5) 0.000(4) -0.005(4) -0.005(4)
 O51 0.030(6) 0.023(5) 0.030(6) -0.006(4) 0.001(5) -0.005(5)
 O52 0.032(7) 0.018(4) 0.019(6) -0.001(4) -0.001(4) 0.003(4)
 O53 0.023(4) 0.013(4) 0.020(4) -0.003(3) 0.002(4) -0.004(3)
 O54 0.047(7) 0.015(5) 0.036(8) 0.008(5) 0.008(6) 0.001(5)
 O55 0.041(7) 0.037(8) 0.019(7) -0.005(5) 0.001(6) 0.017(6)
 O56 0.019(5) 0.018(4) 0.033(7) 0.003(4) 0.005(5) 0.002(4)
 O57 0.052(10) 0.024(8) 0.024(6) -0.007(5) -0.010(5) -0.012(7)
 O58 0.029(8) 0.016(5) 0.027(6) -0.001(5) -0.003(5) 0.003(5)
 O59 0.020(5) 0.038(8) 0.034(8) 0.007(6) -0.014(5) -0.015(5)
 O60 0.035(7) 0.015(4) 0.023(5) -0.002(4) -0.005(4) -0.004(4)
 O61 0.030(4) 0.018(5) 0.023(5) 0.002(4) -0.005(4) -0.003(4)
 O62 0.028(6) 0.033(7) 0.023(7) -0.005(6) -0.008(5) 0.000(5)
 O63 0.032(5) 0.012(6) 0.012(5) -0.004(4) -0.003(3) -0.001(4)
 K3 0.17(2) 0.095(9) 0.16(3) 0.043(19) -0.11(2) -0.095(19)
 K2 0.028(6) 0.042(7) 0.035(7) -0.010(7) -0.006(5) 0.014(4)
 Na1 0.114(12) 0.068(7) 0.152(14) 0.007(9) -0.064(10) -0.002(8)
 O64 0.114(12) 0.099(8) 0.115(12) 0.005(8) 0.023(9) -0.004(8)

_geom_special_details
;
 All esds (except the esd in the dihedral angle between two l.s. planes)
 are estimated using the full covariance matrix.  The cell esds are taken
 into account individually in the estimation of esds in distances, angles
 and torsion angles; correlations between esds in cell parameters are only
 used when they are defined by crystal symmetry.  An approximate (isotropic)
 treatment of cell esds is used for estimating esds involving l.s. planes.
;
loop_
  _geom_bond_atom_site_label_1
  _geom_bond_atom_site_label_2
  _geom_bond_distance
  _geom_bond_site_symmetry_2
  _geom_bond_publ_flag
 W1 O1 1.866(12) . ?
 W1 O2 1.841(13) . ?
 W1 O10 1.764(13) . ?
 W1 O15 1.898(13) . ?
 W1 O16 1.956(14) . ?
 W1 O39 2.162(13) . ?
 W2 O2 1.938(13) . ?
 W2 O3 1.885(12) . ?
 W2 O9 1.743(14) . ?
 W2 O14 1.925(12) . ?
 W2 O40 2.184(13) . ?
 W2 O60 1.935(11) . ?
 W3 O3 1.898(12) . ?
 W3 O4 1.887(14) . ?
 W3 O8 1.767(14) . ?
 W3 O12 1.847(12) . ?
 W3 O13 1.941(14) . ?
 W3 O43 2.190(13) 3_655 ?
 W4 O4 1.906(14) . ?
 W4 O5 1.853(12) . ?
 W4 O7 1.690(13) . ?
 W4 O17 1.872(13) . ?
 W4 O41 2.244(13) . ?
 W4 O56 1.873(12) . ?
 W5 O1 1.904(13) . ?
 W5 O5 1.921(12) . ?
 W5 O6 1.742(13) . ?
 W5 O11 1.955(12) . ?
 W5 O42 2.222(13) 3_655 ?
 W5 O62 1.971(13) 3_655 ?
 W6 O16 1.846(13) . ?
 W6 O33 1.982(14) 3_655 ?
 W6 O36 1.934(14) . ?
 W6 O37 1.728(12) . ?
 W6 O38 1.881(14) . ?
 W6 O51 2.269(13) 3_655 ?
 W7 O15 1.913(13) . ?
 W7 O32 1.957(14) . ?
 W7 O33 1.911(14) . ?
 W7 O34 1.679(13) . ?
 W7 O36 1.995(14) . ?
 W7 O51 2.265(14) . ?
 W8 O30 2.005(12) . ?
 W8 O31 1.689(13) . ?
 W8 O32 1.881(13) . ?
 W8 O49 1.909(13) . ?
 W8 O50 2.306(13) . ?
 W8 O60 1.849(12) . ?
 W9 O14 1.890(12) . ?
 W9 O28 1.994(12) . ?
 W9 O29 1.698(13) . ?
 W9 O30 1.872(12) . ?
 W9 O44 1.938(13) . ?
 W9 O61 2.250(13) . ?
 W10 O13 1.891(14) . ?
 W10 O26 1.990(12) . ?
 W10 O27 1.700(14) . ?
 W10 O28 1.830(12) . ?
 W10 O59 1.935(15) 3_655 ?
 W10 O63 2.263(13) 3_655 ?
 W11 O52 2.263(13) . ?
 W11 O53 2.034(13) . ?
 W11 O54 1.856(14) . ?
 W11 O55 1.922(15) . ?
 W11 O56 1.930(12) . ?
 W11 O58 1.671(12) . ?
 W12 O17 1.923(12) . ?
 W12 O45 1.993(12) 3_655 ?
 W12 O53 1.817(12) . ?
 W12 O57 1.726(14) . ?
 W12 O59 1.892(15) . ?
 W12 O63 2.250(12) . ?
 W13 O12 1.956(13) 3_655 ?
 W13 O26 1.882(13) 3_655 ?
 W13 O35 1.772(14) . ?
 W13 O52 2.291(13) . ?
 W13 O54 1.924(14) . ?
 W13 O55 1.908(15) 3_655 ?
 W14 O11 1.858(13) 3_655 ?
 W14 O44 1.892(13) . ?
 W14 O45 1.853(11) . ?
 W14 O46 1.758(12) . ?
 W14 O47 2.038(12) . ?
 W14 O61 2.216(12) . ?
 W15 O38 1.946(13) 3_655 ?
 W15 O47 1.974(12) . ?
 W15 O48 1.740(13) . ?
 W15 O49 1.944(14) . ?
 W15 O50 2.240(13) . ?
 W15 O62 1.827(14) . ?
 Cu1A O10 1.888(14) . ?
 Cu1B O23 2.10(3) . ?
 Cu1B O24 1.96(2) . ?
 Cu1B O25 1.67(2) . ?
 Cu1B O64 1.74(3) . ?
 Cu2 O8 2.257(15) . ?
 Cu2 O19 1.975(17) . ?
 Cu2 O20 2.052(18) . ?
 Cu2 O21 1.894(19) . ?
 Cu2 O22 2.42(2) . ?
 P1 O39 1.510(12) . ?
 P1 O39 1.510(12) 3_655 ?
 P1 O51 1.569(14) 3_655 ?
 P1 O51 1.569(14) . ?
 P2 O40 1.529(13) . ?
 P2 O42 1.518(14) . ?
 P2 O50 1.523(12) . ?
 P2 O61 1.605(13) . ?
 P3 O41 1.485(14) . ?
 P3 O43 1.500(13) . ?
 P3 O52 1.554(12) . ?
 P3 O63 1.587(14) . ?

loop_
  _geom_angle_atom_site_label_1
  _geom_angle_atom_site_label_2
  _geom_angle_atom_site_label_3
  _geom_angle
  _geom_angle_site_symmetry_1
  _geom_angle_site_symmetry_3
  _geom_angle_publ_flag
 O1 W1 O15 167.9(6) . . ?
 O1 W1 O16 87.7(5) . . ?
 O1 W1 O39 84.9(5) . . ?
 O2 W1 O1 92.0(5) . . ?
 O2 W1 O15 93.0(6) . . ?
 O2 W1 O16 166.1(6) . . ?
 O2 W1 O39 83.4(5) . . ?
 O10 W1 O1 95.4(6) . . ?
 O10 W1 O2 98.4(6) . . ?
 O10 W1 O15 94.8(6) . . ?
 O10 W1 O16 95.5(6) . . ?
 O10 W1 O39 178.2(6) . . ?
 O15 W1 O16 84.8(6) . . ?
 O15 W1 O39 84.7(5) . . ?
 O16 W1 O39 82.7(5) . . ?
 O2 W2 O40 81.4(5) . . ?
 O3 W2 O2 88.7(5) . . ?
 O3 W2 O14 91.7(5) . . ?
 O3 W2 O40 83.0(5) . . ?
 O3 W2 O60 165.8(6) . . ?
 O9 W2 O2 98.8(6) . . ?
 O9 W2 O3 98.2(6) . . ?
 O9 W2 O14 94.1(6) . . ?
 O9 W2 O40 178.8(6) . . ?
 O9 W2 O60 96.0(6) . . ?
 O14 W2 O2 166.9(5) . . ?
 O14 W2 O40 85.6(5) . . ?
 O14 W2 O60 86.7(5) . . ?
 O60 W2 O2 89.6(5) . . ?
 O60 W2 O40 82.8(5) . . ?
 O3 W3 O13 89.2(5) . . ?
 O3 W3 O43 81.2(5) . 3_655 ?
 O4 W3 O3 89.2(5) . . ?
 O4 W3 O13 168.8(6) . . ?
 O4 W3 O43 85.7(5) . 3_655 ?
 O8 W3 O3 94.4(6) . . ?
 O8 W3 O4 97.4(6) . . ?
 O8 W3 O12 98.7(6) . . ?
 O8 W3 O13 93.8(7) . . ?
 O8 W3 O43 174.7(6) . 3_655 ?
 O12 W3 O3 166.2(6) . . ?
 O12 W3 O4 93.1(6) . . ?
 O12 W3 O13 85.9(5) . . ?
 O12 W3 O43 85.4(5) . 3_655 ?
 O13 W3 O43 83.1(6) . 3_655 ?
 O4 W4 O41 83.1(5) . . ?
 O5 W4 O4 88.1(5) . . ?
 O5 W4 O17 90.1(5) . . ?
 O5 W4 O41 82.6(5) . . ?
 O5 W4 O56 164.8(6) . . ?
 O7 W4 O4 96.0(6) . . ?
 O7 W4 O5 96.7(6) . . ?
 O7 W4 O17 97.3(6) . . ?
 O7 W4 O41 178.9(6) . . ?
 O7 W4 O56 98.5(6) . . ?
 O17 W4 O4 166.7(6) . . ?
 O17 W4 O41 83.6(5) . . ?
 O17 W4 O56 88.1(5) . . ?
 O56 W4 O4 90.2(6) . . ?
 O56 W4 O41 82.2(5) . . ?
 O1 W5 O5 92.9(5) . . ?
 O1 W5 O11 166.1(5) . . ?
 O1 W5 O42 84.3(5) . 3_655 ?
 O1 W5 O62 88.9(5) . 3_655 ?
 O5 W5 O11 89.0(5) . . ?
 O5 W5 O42 81.6(5) . 3_655 ?
 O5 W5 O62 164.3(6) . 3_655 ?
 O6 W5 O1 97.0(6) . . ?
 O6 W5 O5 97.6(5) . . ?
 O6 W5 O11 96.4(6) . . ?
 O6 W5 O42 178.5(5) . 3_655 ?
 O6 W5 O62 97.7(6) . 3_655 ?
 O11 W5 O42 82.3(5) . 3_655 ?
 O11 W5 O62 85.7(5) . 3_655 ?
 O62 W5 O42 83.1(5) 3_655 3_655 ?
 O16 W6 O33 159.1(5) . 3_655 ?
 O16 W6 O36 87.0(6) . . ?
 O16 W6 O38 88.7(6) . . ?
 O16 W6 O51 84.8(5) . 3_655 ?
 O33 W6 O51 74.4(5) 3_655 3_655 ?
 O36 W6 O33 88.8(6) . 3_655 ?
 O36 W6 O51 85.0(5) . 3_655 ?
 O37 W6 O16 103.0(6) . . ?
 O37 W6 O33 97.7(6) . 3_655 ?
 O37 W6 O36 92.3(6) . . ?
 O37 W6 O38 98.9(6) . . ?
 O37 W6 O51 171.7(6) . 3_655 ?
 O38 W6 O33 91.4(6) . 3_655 ?
 O38 W6 O36 168.6(5) . . ?
 O38 W6 O51 84.1(5) . 3_655 ?
 O15 W7 O32 87.9(5) . . ?
 O15 W7 O36 85.0(6) . . ?
 O15 W7 O51 85.7(5) . . ?
 O32 W7 O36 167.7(5) . . ?
 O32 W7 O51 83.7(5) . . ?
 O33 W7 O15 161.5(6) . . ?
 O33 W7 O32 91.0(6) . . ?
 O33 W7 O36 92.6(6) . . ?
 O33 W7 O51 75.8(5) . . ?
 O34 W7 O15 102.9(6) . . ?
 O34 W7 O32 98.1(6) . . ?
 O34 W7 O33 95.5(6) . . ?
 O34 W7 O36 93.3(6) . . ?
 O34 W7 O51 171.2(6) . . ?
 O36 W7 O51 85.8(5) . . ?
 O30 W8 O50 81.1(5) . . ?
 O31 W8 O30 96.7(6) . . ?
 O31 W8 O32 96.6(6) . . ?
 O31 W8 O49 98.5(6) . . ?
 O31 W8 O50 171.1(6) . . ?
 O31 W8 O60 102.9(6) . . ?
 O32 W8 O30 166.4(5) . . ?
 O32 W8 O49 92.7(6) . . ?
 O32 W8 O50 86.1(5) . . ?
 O49 W8 O30 87.9(5) . . ?
 O49 W8 O50 72.9(5) . . ?
 O60 W8 O30 83.5(5) . . ?
 O60 W8 O32 91.0(5) . . ?
 O60 W8 O49 157.7(6) . . ?
 O60 W8 O50 85.4(5) . . ?
 O14 W9 O28 83.4(5) . . ?
 O14 W9 O44 157.6(5) . . ?
 O14 W9 O61 86.4(5) . . ?
 O28 W9 O61 82.2(5) . . ?
 O29 W9 O14 102.0(6) . . ?
 O29 W9 O28 97.6(6) . . ?
 O29 W9 O30 97.2(6) . . ?
 O29 W9 O44 100.0(6) . . ?
 O29 W9 O61 171.5(6) . . ?
 O30 W9 O14 88.1(6) . . ?
 O30 W9 O28 164.2(5) . . ?
 O30 W9 O44 92.8(6) . . ?
 O30 W9 O61 84.0(5) . . ?
 O44 W9 O28 90.1(5) . . ?
 O44 W9 O61 71.5(5) . . ?
 O13 W10 O26 83.6(5) . . ?
 O13 W10 O59 157.9(6) . 3_655 ?
 O13 W10 O63 87.0(5) . 3_655 ?
 O26 W10 O63 80.0(5) . 3_655 ?
 O27 W10 O13 100.9(6) . . ?
 O27 W10 O26 95.4(5) . . ?
 O27 W10 O28 98.4(6) . . ?
 O27 W10 O59 99.8(6) . 3_655 ?
 O27 W10 O63 170.5(5) . 3_655 ?
 O28 W10 O13 90.4(5) . . ?
 O28 W10 O26 165.8(5) . . ?
 O28 W10 O59 94.2(6) . 3_655 ?
 O28 W10 O63 86.8(5) . 3_655 ?
 O59 W10 O26 86.7(5) 3_655 . ?
 O59 W10 O63 71.8(5) 3_655 3_655 ?
 O53 W11 O52 78.8(5) . . ?
 O54 W11 O52 73.0(5) . . ?
 O54 W11 O53 86.8(6) . . ?
 O54 W11 O55 96.2(6) . . ?
 O54 W11 O56 157.1(5) . . ?
 O55 W11 O52 86.7(5) . . ?
 O55 W11 O53 163.6(5) . . ?
 O55 W11 O56 89.2(6) . . ?
 O56 W11 O52 85.2(5) . . ?
 O56 W11 O53 82.2(5) . . ?
 O58 W11 O52 169.9(6) . . ?
 O58 W11 O53 96.0(6) . . ?
 O58 W11 O54 98.3(6) . . ?
 O58 W11 O55 99.5(6) . . ?
 O58 W11 O56 102.8(6) . . ?
 O17 W12 O45 86.1(5) . 3_655 ?
 O17 W12 O63 86.3(5) . . ?
 O45 W12 O63 82.2(5) 3_655 . ?
 O53 W12 O17 87.6(5) . . ?
 O53 W12 O45 163.6(5) . 3_655 ?
 O53 W12 O59 93.0(6) . . ?
 O53 W12 O63 82.3(5) . . ?
 O57 W12 O17 102.7(6) . . ?
 O57 W12 O45 96.6(6) . 3_655 ?
 O57 W12 O53 99.6(6) . . ?
 O57 W12 O59 98.2(7) . . ?
 O57 W12 O63 170.9(6) . . ?
 O59 W12 O17 158.8(6) . . ?
 O59 W12 O45 87.6(6) . 3_655 ?
 O59 W12 O63 72.8(5) . . ?
 O12 W13 O52 85.8(5) 3_655 . ?
 O26 W13 O12 86.6(5) 3_655 3_655 ?
 O26 W13 O52 83.8(5) 3_655 . ?
 O26 W13 O54 92.6(6) 3_655 . ?
 O26 W13 O55 164.6(5) 3_655 3_655 ?
 O35 W13 O12 101.3(6) . 3_655 ?
 O35 W13 O26 94.4(6) . 3_655 ?
 O35 W13 O52 172.5(6) . . ?
 O35 W13 O54 101.7(6) . . ?
 O35 W13 O55 99.9(6) . 3_655 ?
 O54 W13 O12 156.9(6) . 3_655 ?
 O54 W13 O52 71.2(5) . . ?
 O55 W13 O12 85.0(6) 3_655 3_655 ?
 O55 W13 O52 82.7(5) 3_655 . ?
 O55 W13 O54 90.1(6) 3_655 . ?
 O11 W14 O44 160.1(5) 3_655 . ?
 O11 W14 O47 85.6(5) 3_655 . ?
 O11 W14 O61 88.0(5) 3_655 . ?
 O44 W14 O47 85.3(5) . . ?
 O44 W14 O61 73.1(5) . . ?
 O45 W14 O11 92.1(6) . 3_655 ?
 O45 W14 O44 93.0(6) . . ?
 O45 W14 O47 167.6(5) . . ?
 O45 W14 O61 86.7(5) . . ?
 O46 W14 O11 101.8(6) . 3_655 ?
 O46 W14 O44 96.1(6) . . ?
 O46 W14 O45 101.1(6) . . ?
 O46 W14 O47 91.3(6) . . ?
 O46 W14 O61 167.1(5) . . ?
 O47 W14 O61 81.0(5) . . ?
 O38 W15 O47 166.8(5) 3_655 . ?
 O38 W15 O50 85.0(5) 3_655 . ?
 O47 W15 O50 82.3(5) . . ?
 O48 W15 O38 98.2(6) . 3_655 ?
 O48 W15 O47 94.9(6) . . ?
 O48 W15 O49 98.5(6) . . ?
 O48 W15 O50 171.8(6) . . ?
 O48 W15 O62 102.9(6) . . ?
 O49 W15 O38 92.0(6) . 3_655 ?
 O49 W15 O47 87.9(6) . . ?
 O49 W15 O50 73.8(5) . . ?
 O62 W15 O38 87.2(6) . 3_655 ?
 O62 W15 O47 88.1(6) . . ?
 O62 W15 O49 158.5(6) . . ?
 O62 W15 O50 84.7(5) . . ?
 O24 Cu1B O23 76.2(10) . . ?
 O25 Cu1B O23 98.8(12) . . ?
 O25 Cu1B O24 97.0(11) . . ?
 O25 Cu1B O64 80.9(14) . . ?
 O64 Cu1B O23 109.9(14) . . ?
 O64 Cu1B O24 173.8(14) . . ?
 O8 Cu2 O22 168.8(6) . . ?
 O19 Cu2 O8 99.5(7) . . ?
 O19 Cu2 O20 86.8(7) . . ?
 O19 Cu2 O22 89.2(8) . . ?
 O20 Cu2 O8 81.4(7) . . ?
 O20 Cu2 O22 92.1(8) . . ?
 O21 Cu2 O8 87.9(8) . . ?
 O21 Cu2 O19 171.5(9) . . ?
 O21 Cu2 O20 90.1(8) . . ?
 O21 Cu2 O22 82.9(9) . . ?
 O39 P1 O39 112.4(10) . 3_655 ?
 O39 P1 O51 108.0(7) 3_655 3_655 ?
 O39 P1 O51 109.4(7) 3_655 . ?
 O39 P1 O51 108.0(7) . . ?
 O39 P1 O51 109.4(7) . 3_655 ?
 O51 P1 O51 109.5(10) . 3_655 ?
 O40 P2 O61 108.9(7) . . ?
 O42 P2 O40 110.3(8) . . ?
 O42 P2 O50 111.5(8) . . ?
 O42 P2 O61 108.3(7) . . ?
 O50 P2 O40 110.2(8) . . ?
 O50 P2 O61 107.5(7) . . ?
 O41 P3 O43 114.0(7) . . ?
 O41 P3 O52 107.8(8) . . ?
 O41 P3 O63 108.3(8) . . ?
 O43 P3 O52 111.0(7) . . ?
 O43 P3 O63 109.0(8) . . ?
 O52 P3 O63 106.4(7) . . ?
 W1 O1 W5 164.7(7) . . ?
 W1 O2 W2 161.4(7) . . ?
 W2 O3 W3 160.2(8) . . ?
 W3 O4 W4 158.0(7) . . ?
 W4 O5 W5 161.9(8) . . ?
 W3 O8 Cu2 149.9(8) . . ?
 W1 O10 Cu1A 150.7(8) . . ?
 W14 O11 W5 151.4(7) 3_655 . ?
 W3 O12 W13 148.6(8) . 3_655 ?
 W10 O13 W3 150.7(8) . . ?
 W9 O14 W2 146.4(7) . . ?
 W1 O15 W7 150.3(9) . . ?
 W6 O16 W1 151.2(8) . . ?
 W4 O17 W12 147.2(7) . . ?
 W13 O26 W10 150.5(7) 3_655 . ?
 W10 O28 W9 164.2(8) . . ?
 W9 O30 W8 150.0(8) . . ?
 W8 O32 W7 162.1(7) . . ?
 W7 O33 W6 116.2(6) . 3_655 ?
 W6 O36 W7 145.8(7) . . ?
 W6 O38 W15 162.4(8) . 3_655 ?
 P1 O39 W1 132.6(7) . . ?
 P2 O40 W2 131.1(8) . . ?
 P3 O41 W4 133.3(7) . . ?
 P2 O42 W5 130.3(8) . 3_655 ?
 P3 O43 W3 132.6(7) . 3_655 ?
 W14 O44 W9 119.6(6) . . ?
 W14 O45 W12 160.3(8) . 3_655 ?
 W15 O47 W14 145.2(8) . . ?
 W8 O49 W15 119.0(6) . . ?
 W15 O50 W8 93.8(4) . . ?
 P2 O50 W8 126.0(8) . . ?
 P2 O50 W15 127.6(8) . . ?
 W7 O51 W6 93.6(4) . 3_655 ?
 P1 O51 W6 125.6(8) . 3_655 ?
 P1 O51 W7 125.2(8) . . ?
 W11 O52 W13 93.3(4) . . ?
 P3 O52 W11 128.8(8) . . ?
 P3 O52 W13 124.0(8) . . ?
 W12 O53 W11 152.9(7) . . ?
 W11 O54 W13 122.4(7) . . ?
 W13 O55 W11 164.8(8) 3_655 . ?
 W4 O56 W11 151.9(8) . . ?
 W12 O59 W10 120.5(7) . 3_655 ?
 W8 O60 W2 152.6(7) . . ?
 W14 O61 W9 95.7(5) . . ?
 P2 O61 W9 125.1(7) . . ?
 P2 O61 W14 126.1(7) . . ?
 W15 O62 W5 151.2(8) . 3_655 ?
 W12 O63 W10 94.8(5) . 3_655 ?
 P3 O63 W10 126.7(7) . 3_655 ?
 P3 O63 W12 125.7(8) . . ?

loop_
  _geom_torsion_atom_site_label_1
  _geom_torsion_atom_site_label_2
  _geom_torsion_atom_site_label_3
  _geom_torsion_atom_site_label_4
  _geom_torsion
  _geom_torsion_site_symmetry_1
  _geom_torsion_site_symmetry_2
  _geom_torsion_site_symmetry_3
  _geom_torsion_site_symmetry_4
  _geom_torsion_publ_flag
 O1 W1 O2 W2 168(2) . . . . ?
 O1 W1 O10 Cu1A -127.5(17) . . . . ?
 O1 W1 O15 W7 10(4) . . . . ?
 O2 W1 O1 W5 -156(3) . . . . ?
 O2 W1 O10 Cu1A 139.7(17) . . . . ?
 O2 W1 O15 W7 124.5(16) . . . . ?
 O2 W2 O3 W3 168(2) . . . . ?
 O3 W3 O4 W4 160(2) . . . . ?
 O3 W3 O8 Cu2 -59.1(14) . . . . ?
 O3 W3 O12 W13 32(4) . . . 3_655 ?
 O4 W3 O3 W2 -170(2) . . . . ?
 O4 W3 O8 Cu2 -149.0(14) . . . . ?
 O4 W3 O12 W13 131.3(15) . . . 3_655 ?
 O4 W4 O5 W5 169(2) . . . . ?
 O4 W4 O17 W12 52(3) . . . . ?
 O4 W4 O56 W11 -129.9(17) . . . . ?
 O5 W4 O17 W12 133.7(13) . . . . ?
 O5 W4 O56 W11 -46(3) . . . . ?
 O7 W4 O5 W5 -95(2) . . . . ?
 O7 W4 O17 W12 -129.5(13) . . . . ?
 O7 W4 O56 W11 134.0(17) . . . . ?
 O8 W3 O3 W2 92(2) . . . . ?
 O8 W3 O4 W4 -106(2) . . . . ?
 O8 W3 O12 W13 -130.7(15) . . . 3_655 ?
 O9 W2 O3 W3 -93(2) . . . . ?
 O10 W1 O1 W5 106(3) . . . . ?
 O10 W1 O2 W2 -97(2) . . . . ?
 O10 W1 O15 W7 -136.8(16) . . . . ?
 O11 W14 O44 W9 22.5(19) 3_655 . . . ?
 O11 W14 O45 W12 -14(2) 3_655 . . 3_655 ?
 O12 W3 O3 W2 -70(4) . . . . ?
 O12 W3 O4 W4 -7(2) . . . . ?
 O12 W3 O8 Cu2 116.7(14) . . . . ?
 O13 W3 O3 W2 -2(2) . . . . ?
 O13 W3 O4 W4 78(4) . . . . ?
 O13 W3 O8 Cu2 30.3(14) . . . . ?
 O13 W3 O12 W13 -37.5(15) . . . 3_655 ?
 O13 W10 O28 W9 -17(3) . . . . ?
 O14 W2 O3 W3 1(2) . . . . ?
 O14 W9 O30 W8 -30.7(15) . . . . ?
 O15 W1 O1 W5 -41(5) . . . . ?
 O15 W1 O2 W2 -1(2) . . . . ?
 O15 W1 O10 Cu1A 46.0(18) . . . . ?
 O16 W1 O1 W5 11(3) . . . . ?
 O16 W1 O2 W2 79(3) . . . . ?
 O16 W1 O10 Cu1A -39.2(18) . . . . ?
 O16 W1 O15 W7 -41.7(16) . . . . ?
 O16 W6 O38 W15 -14(3) . . . 3_655 ?
 O17 W4 O5 W5 2(2) . . . . ?
 O17 W4 O56 W11 36.9(17) . . . . ?
 O17 W12 O53 W11 -25.8(16) . . . . ?
 O17 W12 O59 W10 7(2) . . . 3_655 ?
 O26 W10 O13 W3 -38.9(14) . . . . ?
 O26 W10 O28 W9 48(5) . . . . ?
 O27 W10 O13 W3 -133.2(14) . . . . ?
 O27 W10 O28 W9 -118(3) . . . . ?
 O28 W9 O14 W2 -134.1(14) . . . . ?
 O28 W9 O30 W8 27(3) . . . . ?
 O28 W10 O13 W3 128.1(15) . . . . ?
 O29 W9 O14 W2 129.5(13) . . . . ?
 O29 W9 O30 W8 -132.6(15) . . . . ?
 O30 W8 O32 W7 49(4) . . . . ?
 O30 W8 O60 W2 -36.6(18) . . . . ?
 O30 W9 O14 W2 32.6(13) . . . . ?
 O31 W8 O32 W7 -120(2) . . . . ?
 O31 W8 O60 W2 -132.0(18) . . . . ?
 O32 W8 O60 W2 131.0(18) . . . . ?
 O33 W6 O16 W1 44(3) 3_655 . . . ?
 O33 W6 O38 W15 145(3) 3_655 . . 3_655 ?
 O36 W6 O16 W1 -35.1(16) . . . . ?
 O36 W6 O38 W15 54(5) . . . 3_655 ?
 O37 W6 O16 W1 -126.8(15) . . . . ?
 O37 W6 O38 W15 -117(3) . . . 3_655 ?
 O38 W6 O16 W1 134.4(16) . . . . ?
 O38 W15 O62 W5 -135.6(16) 3_655 . . 3_655 ?
 O39 W1 O1 W5 -72(3) . . . . ?
 O39 W1 O2 W2 83(2) . . . . ?
 O39 W1 O15 W7 41.4(16) . . . . ?
 O39 P1 O39 W1 -178.8(12) 3_655 . . . ?
 O39 P1 O51 W6 176.4(8) . . . 3_655 ?
 O39 P1 O51 W6 53.7(11) 3_655 . . 3_655 ?
 O39 P1 O51 W7 -56.8(10) . . . . ?
 O39 P1 O51 W7 -179.5(8) 3_655 . . . ?
 O40 W2 O3 W3 87(2) . . . . ?
 O40 P2 O42 W5 176.8(8) . . . 3_655 ?
 O40 P2 O50 W8 51.7(11) . . . . ?
 O40 P2 O50 W15 -176.7(8) . . . . ?
 O40 P2 O61 W9 -55.6(10) . . . . ?
 O40 P2 O61 W14 172.8(8) . . . . ?
 O41 W4 O5 W5 86(2) . . . . ?
 O41 W4 O17 W12 51.2(12) . . . . ?
 O41 W4 O56 W11 -46.9(16) . . . . ?
 O41 P3 O43 W3 177.4(8) . . . 3_655 ?
 O41 P3 O52 W11 50.6(12) . . . . ?
 O41 P3 O52 W13 179.8(8) . . . . ?
 O41 P3 O63 W10 174.5(7) . . . 3_655 ?
 O41 P3 O63 W12 -53.8(9) . . . . ?
 O42 P2 O40 W2 175.8(8) . . . . ?
 O42 P2 O50 W8 174.6(8) . . . . ?
 O42 P2 O50 W15 -53.8(11) . . . . ?
 O42 P2 O61 W9 -175.7(7) . . . . ?
 O42 P2 O61 W14 52.8(10) . . . . ?
 O43 W3 O3 W2 -85(2) 3_655 . . . ?
 O43 W3 O4 W4 78(2) 3_655 . . . ?
 O43 W3 O12 W13 45.9(15) 3_655 . . 3_655 ?
 O43 P3 O41 W4 177.7(8) . . . . ?
 O43 P3 O52 W11 176.1(8) . . . . ?
 O43 P3 O52 W13 -54.7(11) . . . . ?
 O43 P3 O63 W10 49.9(10) . . . 3_655 ?
 O43 P3 O63 W12 -178.4(7) . . . . ?
 O44 W9 O14 W2 -60(2) . . . . ?
 O44 W9 O30 W8 126.9(15) . . . . ?
 O44 W14 O45 W12 147(2) . . . 3_655 ?
 O45 W12 O53 W11 41(3) 3_655 . . . ?
 O45 W12 O59 W10 79.5(8) 3_655 . . 3_655 ?
 O45 W14 O44 W9 -82.0(7) . . . . ?
 O46 W14 O44 W9 176.5(7) . . . . ?
 O46 W14 O45 W12 -116(2) . . . 3_655 ?
 O47 W14 O44 W9 85.7(7) . . . . ?
 O47 W14 O45 W12 65(4) . . . 3_655 ?
 O47 W15 O62 W5 32.0(16) . . . 3_655 ?
 O48 W15 O62 W5 126.6(16) . . . 3_655 ?
 O49 W8 O32 W7 142(2) . . . . ?
 O49 W8 O60 W2 31(3) . . . . ?
 O49 W15 O62 W5 -47(3) . . . 3_655 ?
 O50 W8 O32 W7 69(2) . . . . ?
 O50 W8 O60 W2 45.0(18) . . . . ?
 O50 W15 O62 W5 -50.4(16) . . . 3_655 ?
 O50 P2 O40 W2 -60.6(11) . . . . ?
 O50 P2 O42 W5 54.0(11) . . . 3_655 ?
 O50 P2 O61 W9 63.7(10) . . . . ?
 O50 P2 O61 W14 -67.8(10) . . . . ?
 O51 W6 O16 W1 50.2(15) 3_655 . . . ?
 O51 W6 O38 W15 71(3) 3_655 . . 3_655 ?
 O51 P1 O39 W1 60.4(11) . . . . ?
 O51 P1 O39 W1 -58.8(12) 3_655 . . . ?
 O51 P1 O51 W6 -64.5(7) 3_655 . . 3_655 ?
 O51 P1 O51 W7 62.2(7) 3_655 . . . ?
 O52 W11 O54 W13 3.7(8) . . . . ?
 O52 P3 O41 W4 -58.6(12) . . . . ?
 O52 P3 O43 W3 55.4(12) . . . 3_655 ?
 O52 P3 O63 W10 -69.9(10) . . . 3_655 ?
 O52 P3 O63 W12 61.8(10) . . . . ?
 O53 W11 O54 W13 82.9(9) . . . . ?
 O53 W12 O59 W10 -84.1(8) . . . 3_655 ?
 O55 W11 O54 W13 -80.9(9) . . . . ?
 O56 W4 O5 W5 85(3) . . . . ?
 O56 W4 O17 W12 -31.1(13) . . . . ?
 O56 W11 O54 W13 22(2) . . . . ?
 O57 W12 O53 W11 -128.3(16) . . . . ?
 O57 W12 O59 W10 175.8(8) . . . 3_655 ?
 O58 W11 O54 W13 178.5(9) . . . . ?
 O59 W10 O13 W3 26(2) 3_655 . . . ?
 O59 W10 O28 W9 141(3) 3_655 . . . ?
 O59 W12 O53 W11 132.9(16) . . . . ?
 O60 W2 O3 W3 85(3) . . . . ?
 O60 W8 O32 W7 -16(3) . . . . ?
 O61 W9 O14 W2 -51.5(13) . . . . ?
 O61 W9 O30 W8 55.9(15) . . . . ?
 O61 W14 O44 W9 3.7(6) . . . . ?
 O61 W14 O45 W12 74(2) . . . 3_655 ?
 O61 P2 O40 W2 57.0(11) . . . . ?
 O61 P2 O42 W5 -64.1(10) . . . 3_655 ?
 O61 P2 O50 W8 -66.8(10) . . . . ?
 O61 P2 O50 W15 64.7(11) . . . . ?
 O63 W10 O13 W3 41.4(14) 3_655 . . . ?
 O63 W10 O28 W9 70(3) 3_655 . . . ?
 O63 W12 O53 W11 60.8(16) . . . . ?
 O63 W12 O59 W10 -3.1(7) . . . 3_655 ?
 O63 P3 O41 W4 56.1(12) . . . . ?
 O63 P3 O43 W3 -61.5(11) . . . 3_655 ?
 O63 P3 O52 W11 -65.4(11) . . . . ?
 O63 P3 O52 W13 63.8(10) . . . . ?

_smtbx_masks_void_probe_radius     1.2
_smtbx_masks_void_truncation_radius  1.2

# start Validation Reply Form
_vrf_PLAT220_cu-peg-c2221
;
PROBLEM: NonSolvent Resd 1 O Ueq(max)/Ueq(min) Range 6.8 Ratio
RESPONSE: Thermal motion of oxygen atoms influenced by heavy W atoms, 
sample additionally exhibits significant diffuse scattering.
;
# end Validation Reply Form

_shelx_res_file
;
TITL Schimpf_LA_Cu_2_0m_a.res in C222(1)
    cu-peg-c2221.res
    created by SHELXL-2018/3 at 11:47:29 on 13-Aug-2021
REM Old TITL Integration of Schimpf_LA_Cu_2
REM SHELXT solution in C222(1)
REM R1 0.137, Rweak 0.020, Alpha 0.003, Orientation as input
REM Flack x = 0.464 ( 0.015 ) from Parsons' quotients
REM Formula found by SHELXT: Cu1A Na19 O148 P13 W30
CELL 0.71073 25.5193 34.6742 23.3017 90 90 90
ZERR 4 0 0 0 0 0 0
LATT -7
SYMM -X,-Y,0.5+Z
SYMM -X,+Y,0.5-Z
SYMM +X,-Y,-Z
SFAC Cu K Na O P W
UNIT 16 8 8 500 20 120
RIGU 0.002 0.002
ISOR 0.005 0.01 O38 O17 O8 O26 O53
ISOR 0.005 0.01 Cu1B O23 O24 O25 O64
ISOR 0.005 0.01 Cu2 O20 O21 O22 O19

L.S. 30 0 780
PLAN  25
SIZE 0.092 0.169 0.219
TEMP -173.15
CONF
CONN 0 Na1
MORE -1
ABIN
fmap 2
acta
TWIN -1 0 0 0 -1 0 0 0 -1 2
OMIT 0 2 0
OMIT 1 1 1
OMIT 2 0 1
OMIT 0 0 2
OMIT 2 0 0
OMIT 0 2 1
OMIT 2 0 2
OMIT 6 2 2
OMIT 4 2 2
OMIT 1 5 0
OMIT 0 4 1
OMIT 3 3 0
OMIT 3 1 0
OMIT 4 0 0
OMIT 2 2 2
OMIT 3 3 1
OMIT 3 1 2
REM <olex2.extras>
REM <HklSrc "%.\\Cu-PEG-C2221.hkl">
REM </olex2.extras>

WGHT    0.031200
BASF   0.35509
FVAR       0.02418
W1    6    0.415201    0.663918    0.360126    11.00000    0.02534    0.02043 =
         0.02288    0.00093    0.00198    0.00082
W2    6    0.324087    0.727483    0.278181    11.00000    0.01990    0.02135 =
         0.02381   -0.00188    0.00181    0.00038
W3    6    0.360289    0.829063    0.312261    11.00000    0.02525    0.01898 =
         0.02163   -0.00016    0.00138    0.00281
W4    6    0.472138    0.829227    0.414891    11.00000    0.02699    0.01985 =
         0.02030   -0.00149    0.00107    0.00092
W5    6    0.505915    0.726578    0.444654    11.00000    0.02776    0.02106 =
         0.01814    0.00176    0.00062    0.00068
W6    6    0.515506    0.587620    0.357165    11.00000    0.03642    0.02624 =
         0.03524    0.01267    0.00911    0.00934
W7    6    0.403171    0.586208    0.253165    11.00000    0.03848    0.02647 =
         0.03082   -0.00618    0.00803   -0.01150
W8    6    0.309678    0.650611    0.170655    11.00000    0.03431    0.03133 =
         0.03085   -0.00702    0.00388   -0.01279
W9    6    0.272925    0.752649    0.136651    11.00000    0.02206    0.04810 =
         0.03102    0.00833   -0.00356    0.00212
W10   6    0.308355    0.856439    0.169372    11.00000    0.02478    0.03997 =
         0.02497    0.00725    0.00071    0.01101
W11   6    0.513280    0.922681    0.354164    11.00000    0.04396    0.01772 =
         0.02782   -0.00267    0.01029   -0.00218
W12   6    0.606371    0.861163    0.438152    11.00000    0.03125    0.03872 =
         0.02188   -0.00778   -0.00095   -0.00683
W13   6    0.601320    0.921897    0.249687    11.00000    0.03945    0.01757 =
         0.03331   -0.00210    0.01106   -0.00521
W14   6    0.357548    0.757451    0.029218    11.00000    0.03191    0.04087 =
         0.02031    0.00001   -0.00585    0.00655
W15   6    0.391699    0.651945    0.060074    11.00000    0.03154    0.03564 =
         0.02996   -0.01436    0.00369   -0.00967
PART 1
CU1A  1    0.342777    0.612608    0.464355    10.50000    0.03683    0.04645 =
         0.04174    0.00559    0.00620    0.00421
PART 2
CU1B  1    0.251455    0.580848    0.442825    10.50000    0.06149    0.04480 =
         0.06047   -0.00202    0.01756   -0.00706
PART 0
CU2   1    0.221115    0.832564    0.379970    11.00000    0.08874    0.05127 =
         0.05567   -0.00691    0.01359    0.00740
P1    5    0.500000    0.654348    0.250000    10.50000    0.02138    0.01479 =
         0.02287    0.00000    0.00421    0.00000
P2    5    0.399922    0.723474    0.158825    11.00000    0.02439    0.01973 =
         0.01559   -0.00222    0.00110   -0.00094
P3    5    0.561408    0.835615    0.304853    11.00000    0.02752    0.01596 =
         0.01741   -0.00246   -0.00212    0.00101
O1    4    0.453218    0.700127    0.402261    11.00000    0.01602    0.01886 =
         0.02168    0.00157    0.00459   -0.00029
O2    4    0.373808    0.701632    0.327889    11.00000    0.02593    0.02409 =
         0.01285   -0.01093    0.00273   -0.00027
O3    4    0.349107    0.775110    0.305968    11.00000    0.02426    0.02865 =
         0.01619    0.00048    0.00431   -0.00130
O4    4    0.412393    0.819553    0.367958    11.00000    0.02916    0.02625 =
         0.02389    0.00456    0.00051   -0.00747
O5    4    0.478532    0.776385    0.424578    11.00000    0.01969    0.02274 =
         0.02189   -0.00422    0.00439   -0.00444
O6    4    0.476345    0.722619    0.511767    11.00000    0.03415    0.01694 =
         0.01848   -0.00300   -0.00031    0.00302
O7    4    0.438257    0.837809    0.475885    11.00000    0.03035    0.02293 =
         0.02113    0.00120    0.01178    0.00701
O8    4    0.307533    0.836448    0.360127    11.00000    0.04291    0.02788 =
         0.02934    0.00730    0.01141    0.00296
O9    4    0.268550    0.723729    0.321347    11.00000    0.02309    0.03788 =
         0.02836    0.00443    0.00114    0.00063
O10   4    0.373409    0.650647    0.417101    11.00000    0.02355    0.02804 =
         0.02556    0.00574    0.00208   -0.01023
O11   4    0.570077    0.751614    0.471404    11.00000    0.03158    0.01224 =
         0.02587   -0.00146   -0.01003   -0.00369
O12   4    0.380448    0.879810    0.302527    11.00000    0.02524    0.03090 =
         0.01811    0.00328    0.00490   -0.00318
O13   4    0.317508    0.836619    0.244294    11.00000    0.04583    0.02104 =
         0.02345    0.00133   -0.00481   -0.00190
O14   4    0.287403    0.752369    0.216204    11.00000    0.02802    0.01687 =
         0.02947   -0.00486    0.00253    0.00578
O15   4    0.390164    0.625386    0.309164    11.00000    0.03196    0.02056 =
         0.03513   -0.00649    0.00032   -0.00418
O16   4    0.470009    0.626464    0.378416    11.00000    0.03259    0.01460 =
         0.02344    0.00212    0.00241   -0.00429
O17   4    0.539363    0.836251    0.445325    11.00000    0.02116    0.00968 =
         0.02097    0.00008   -0.00002   -0.00072
O19   4    0.210706    0.776580    0.369376    11.00000    0.06384    0.06784 =
         0.06382    0.01563    0.01458   -0.00415
O20   4    0.216263    0.837174    0.292324    11.00000    0.06414    0.08580 =
         0.05784    0.02315    0.00281    0.01070
O21   4    0.220612    0.887021    0.386452    11.00000    0.07320    0.08454 =
         0.10000   -0.00717   -0.01786    0.03171
O22   4    0.127311    0.840120    0.390988    11.00000    0.08420    0.10458 =
         0.08391    0.00547    0.02381    0.01735
O23   4    0.251915    0.621338    0.509602    10.75000    0.09413    0.10543 =
         0.10268   -0.00767    0.00565   -0.00609
O24   4    0.251263    0.630549    0.403062    11.00000    0.07036    0.07908 =
         0.10593   -0.00382    0.00484   -0.00723
O25   4    0.187121    0.572856    0.439420    11.00000    0.09520    0.09899 =
         0.10286   -0.00929    0.01936   -0.01817
O26   4    0.348291    0.901240    0.200002    11.00000    0.02271    0.01637 =
         0.01756    0.00622   -0.00138    0.00525
O27   4    0.248492    0.877515    0.175544    11.00000    0.03827    0.02089 =
         0.00935   -0.00068   -0.00365   -0.00720
O28   4    0.286993    0.809004    0.144118    11.00000    0.02300    0.02830 =
         0.01999    0.00033   -0.00220    0.00186
O29   4    0.206467    0.755114    0.135665    11.00000    0.02940    0.02753 =
         0.04905    0.00379    0.00057    0.00053
O30   4    0.278434    0.698816    0.137691    11.00000    0.02430    0.02518 =
         0.02020   -0.00342    0.00200   -0.00005
O31   4    0.252812    0.626251    0.178478    11.00000    0.02567    0.01155 =
         0.04903   -0.01323    0.00350   -0.00413
O32   4    0.353295    0.612623    0.202904    11.00000    0.02790    0.01037 =
         0.02386   -0.00418    0.00724   -0.00480
O33   4    0.432289    0.559071    0.189281    11.00000    0.02394    0.02210 =
         0.03096   -0.00352   -0.00102   -0.00220
O34   4    0.364037    0.550062    0.274634    11.00000    0.04416    0.02242 =
         0.02250   -0.00442    0.00407   -0.01219
O35   4    0.642755    0.959237    0.224445    11.00000    0.05287    0.03846 =
         0.02051    0.00885    0.00566   -0.00756
O36   4    0.461540    0.570296    0.304933    11.00000    0.04168    0.01405 =
         0.03580   -0.00303   -0.00633   -0.00181
O37   4    0.501595    0.551407    0.405799    11.00000    0.03567    0.02272 =
         0.02653    0.01505    0.01054    0.00139
O38   4    0.568842    0.612973    0.398156    11.00000    0.02686    0.02059 =
         0.02775   -0.00208    0.00064    0.00472
O39   4    0.467929    0.678570    0.290828    11.00000    0.02736    0.01173 =
         0.02140    0.00073    0.00173    0.00228
O40   4    0.393071    0.731166    0.222997    11.00000    0.02262    0.02650 =
         0.01747   -0.00670   -0.00194    0.00084
O41   4    0.515998    0.816923    0.333437    11.00000    0.02872    0.02352 =
         0.01671    0.00137    0.00135    0.00345
O42   4    0.455407    0.733114    0.140206    11.00000    0.02809    0.01671 =
         0.02528   -0.00914    0.00410   -0.00045
O43   4    0.578772    0.815788    0.250870    11.00000    0.02127    0.01470 =
         0.01222    0.00176   -0.00221   -0.00337
O44   4    0.287338    0.755501    0.055088    11.00000    0.02690    0.02102 =
         0.02820   -0.00113   -0.00969    0.00212
O45   4    0.362827    0.810044    0.042121    11.00000    0.02464    0.01641 =
         0.01591   -0.00165    0.00337    0.00542
O46   4    0.342696    0.756485   -0.044423    11.00000    0.03456    0.02730 =
         0.02239   -0.00740   -0.00942    0.00325
O47   4    0.354946    0.698777    0.033559    11.00000    0.03525    0.01878 =
         0.02507   -0.00536   -0.00645    0.00565
O48   4    0.386544    0.627849   -0.005194    11.00000    0.03016    0.02321 =
         0.02828   -0.01266   -0.00642   -0.00098
O49   4    0.325996    0.635157    0.094083    11.00000    0.02782    0.02157 =
         0.02391   -0.00895   -0.00940   -0.00434
O50   4    0.385990    0.681791    0.145077    11.00000    0.02706    0.01775 =
         0.01908   -0.00046   -0.00543   -0.00497
O51   4    0.461401    0.628254    0.214830    11.00000    0.03045    0.02338 =
         0.02975   -0.00645    0.00118   -0.00507
O52   4    0.546590    0.878337    0.292957    11.00000    0.03185    0.01757 =
         0.01934   -0.00107   -0.00091    0.00303
O53   4    0.572835    0.900407    0.401790    11.00000    0.02292    0.01269 =
         0.01994   -0.00300    0.00184   -0.00358
O54   4    0.564486    0.947302    0.311034    11.00000    0.04716    0.01498 =
         0.03582    0.00784    0.00849    0.00121
O55   4    0.457536    0.929289    0.299581    11.00000    0.04137    0.03715 =
         0.01937   -0.00530    0.00068    0.01675
O56   4    0.475526    0.879863    0.387178    11.00000    0.01896    0.01774 =
         0.03337    0.00334    0.00477    0.00239
O57   4    0.614763    0.881920    0.504833    11.00000    0.05234    0.02392 =
         0.02394   -0.00663   -0.00971   -0.01165
O58   4    0.499253    0.958854    0.398977    11.00000    0.02875    0.01606 =
         0.02650   -0.00077   -0.00319    0.00313
O59   4    0.672132    0.874460    0.406252    11.00000    0.01969    0.03762 =
         0.03373    0.00696   -0.01373   -0.01459
O60   4    0.313199    0.679649    0.237103    11.00000    0.03455    0.01538 =
         0.02335   -0.00219   -0.00468   -0.00409
O61   4    0.360247    0.750548    0.123719    11.00000    0.02958    0.01753 =
         0.02328    0.00227   -0.00498   -0.00311
O62   4    0.453295    0.678358    0.052645    11.00000    0.02818    0.03279 =
         0.02348   -0.00462   -0.00845    0.00043
O63   4    0.608859    0.836548    0.348856    11.00000    0.03154    0.01248 =
         0.01235   -0.00403   -0.00336   -0.00094

PART -1
K3    2    0.502949    0.891482    0.740688    10.50000    0.17203    0.09527 =
         0.16143    0.04262   -0.10977   -0.09519

K2    2    0.240617    0.515153   -0.005936    10.50000    0.02775    0.04202 =
         0.03536   -0.00956   -0.00591    0.01362
PART 0
NA1   3    0.469757    0.755413    0.292961    11.00000    0.11449    0.06767 =
         0.15196    0.00666   -0.06439   -0.00211

O64   4    0.249929    0.534285    0.471076    10.75000    0.11435    0.09873 =
         0.11454    0.00452    0.02325   -0.00434
HKLF 4


REM  Schimpf_LA_Cu_2_0m_a.res in C222(1)
REM wR2 = 0.0727, GooF = S = 0.919, Restrained GooF = 0.884 for all data
REM R1 = 0.0348 for 7648 Fo > 4sig(Fo) and 0.0480 for all 10118 data
REM 781 parameters refined using 959 restraints

END

WGHT      0.0314      0.0000

REM Highest difference peak  1.795,  deepest hole -1.127,  1-sigma level  0.228
Q1    1   0.4733  0.8379  0.6998  11.00000  0.05    1.79
Q2    1   0.2302  0.6611  0.4399  11.00000  0.05    1.65
Q3    1   0.2578  0.6559  0.4979  11.00000  0.05    1.60
Q4    1   0.2542  0.5312  0.1022  11.00000  0.05    1.28
Q5    1   0.1654  0.5697 -0.0204  11.00000  0.05    1.28
Q6    1   0.2514  0.6292  0.3469  11.00000  0.05    1.28
Q7    1   0.3295  0.5814  0.4475  11.00000  0.05    1.28
Q8    1   0.1746  0.5175 -0.1009  11.00000  0.05    1.28
Q9    1   0.5384  0.9502  0.7428  11.00000  0.05    1.21
Q10   1   0.2053  0.5830 -0.0204  11.00000  0.05    1.19
Q11   1   0.2231  0.6318  0.3585  11.00000  0.05    1.14
Q12   1   0.4282  0.5512  0.2453  11.00000  0.05    1.09
Q13   1   0.6035  0.7511  0.4642  11.00000  0.05    1.06
Q14   1   0.3324  0.4908 -0.0637  11.00000  0.05    1.04
Q15   1   0.3587  0.7221  0.2820  11.00000  0.05    1.04
Q16   1   0.2861  0.7158  0.1444  11.00000  0.05    1.02
Q17   1   0.5081  0.9665  0.7408  11.00000  0.05    1.01
Q18   1   0.1502  0.5168 -0.0588  11.00000  0.05    1.01
Q19   1   0.3303  0.5893  0.1994  11.00000  0.05    1.01
Q20   1   0.3309  0.7320 -0.0202  11.00000  0.05    1.00
Q21   1   0.2056  0.5647  0.4630  11.00000  0.05    0.97
Q22   1   0.2574  0.8299  0.3862  11.00000  0.05    0.97
Q23   1   0.2714  0.8601  0.1759  11.00000  0.05    0.97
Q24   1   0.3010  0.6122  0.1787  11.00000  0.05    0.96
Q25   1   0.1896  0.8135  0.2609  11.00000  0.05    0.96
;
_shelx_res_checksum                62490
_shelx_hkl_file
;
   2   0   0 1.33533 1.84174
   4   0   0 61.8878 6.61404
   6   0   0 556.085 18.9451
   8   0   0 2329.05 78.4100
  10   0   0 2963.00 99.1586
  12   0   0 274.655 25.5766
  14   0   0 320.514 28.3460
  16   0   0 87.0274 20.3550
  18   0   0 46.0963 21.2080
  20   0   0 142.272 27.0289
  22   0   0 229.638 32.6308
  24   0   0 1133.20 62.9950
  26   0   0 7.17137 27.8336
  28   0   0 153.465 23.3364
  30   0   0 15.3900 19.9818
   3   1   0 3.71868 2.67651
   5   1   0 29.0015 5.07141
   7   1   0 198.264 13.3946
   9   1   0 0.76235 9.42312
  11   1   0 104.048 14.1055
  13   1   0 59.9782 12.1827
  15   1   0 11.0217 11.3180
  17   1   0 0.00000 11.2833
  19   1   0 16.7315 13.5376
  21   1   0 14.7351 15.6424
  23   1   0 52.1251 17.5277
  25   1   0 39.5352 18.5223
  27   1   0 18.5049 15.0988
  29   1   0 37.3260 16.3445
   0   2   0 0.55979 1.31837
   4   2   0 29.4939 4.50447
   6   2   0 371.249 11.9162
   8   2   0 0.51129 9.00314
  10   2   0 12.5768 10.3028
  12   2   0 122.356 13.9042
  14   2   0 221.711 17.9764
  16   2   0 0.78310 11.4014
  18   2   0 8.68846 13.4921
  20   2   0 105.456 18.0008
  22   2   0 405.629 28.1530
  24   2   0 38.4801 17.0609
  26   2   0 51.4983 15.5720
  28   2   0 96.2496 18.0043
  30   2   0 7.39603 15.4611
   1   3   0 2.46054 1.18277
   3   3   0 83.8415 3.44581
   5   3   0 3.36370 5.25771
   7   3   0 405.800 17.4154
   9   3   0 231.055 15.8649
  11   3   0 833.437 29.1513
  13   3   0 121.816 14.2385
  15   3   0 59.8840 13.5228
  17   3   0 252.663 20.5859
  19   3   0 56.7041 15.6252
  21   3   0 10.2394 14.6026
  23   3   0 119.118 20.7894
  25   3   0 127.272 17.1042
  27   3   0 8.07015 14.6487
  29   3   0 51.0748 16.4311
   0   4   0 3238.19 95.4105
   2   4   0 800.381 11.6908
   4   4   0 422.723 8.26262
   6   4   0 850.209 23.7466
   8   4   0 30.4058 12.3211
  10   4   0 1932.96 55.6728
  12   4   0 33.9496 11.5499
  14   4   0 1811.34 50.2785
  16   4   0 12.0939 11.9834
  18   4   0 326.216 23.0657
  20   4   0 240.707 22.2359
  22   4   0 406.657 22.0140
  24   4   0 162.214 20.1037
  26   4   0 1.46682 13.5873
  28   4   0 62.7806 16.8417
  30   4   0 19.6934 16.3406
   1   5   0 2.00017 1.62078
   3   5   0 8.86668 2.81434
   5   5   0 34.0877 4.72994
   7   5   0 113.685 10.7149
   9   5   0 73.1094 11.3147
  11   5   0 734.215 31.0981
  13   5   0 33.1290 11.7223
  15   5   0 5.82220 11.3258
  17   5   0 530.195 26.5668
  19   5   0 159.423 17.3361
  21   5   0 6.70193 13.2543
  23   5   0 95.6100 17.7734
  25   5   0 46.3389 14.7509
  27   5   0 63.0940 16.7242
  29   5   0 13.4923 15.2019
   0   6   0 115.507 5.78291
   2   6   0 448.782 6.93415
   4   6   0 1210.15 18.0619
   6   6   0 306.319 10.9361
   8   6   0 1226.42 35.9721
  10   6   0 2.85051 9.55895
  12   6   0 999.733 33.8536
  14   6   0 326.239 20.3730
  16   6   0 145.154 14.8681
  18   6   0 914.008 31.8075
  20   6   0 13.1338 13.1261
  22   6   0 130.816 18.2459
  24   6   0 17.1350 14.6933
  26   6   0 232.999 21.1709
  28   6   0 1.48119 14.4665
  30   6   0 15.5460 15.2718
   1   7   0 130.363 3.70216
   3   7   0 12.6633 2.80715
   5   7   0 676.689 13.8905
   7   7   0 69.1220 7.77856
   9   7   0 36.1860 10.2874
  11   7   0 79.9926 12.2965
  13   7   0 57.9544 12.3050
  15   7   0 3.83442 12.6562
  17   7   0 122.234 16.9413
  19   7   0 18.5534 12.3676
  21   7   0 7.09864 14.9039
  23   7   0 12.9484 14.7525
  25   7   0 16.7397 13.8344
  27   7   0 23.8920 15.4849
  29   7   0 30.4442 15.8789
   0   8   0 68.3873 6.01344
   2   8   0 2768.78 34.6497
   4   8   0 66.0641 4.58166
   6   8   0 38.8981 6.20929
   8   8   0 37.0918 7.80290
  10   8   0 24.8414 10.1942
  12   8   0 10.0664 10.4621
  14   8   0 19.7764 12.3167
  16   8   0 106.595 15.4240
  18   8   0 304.638 22.1569
  20   8   0 0.00000 11.6020
  22   8   0 18.4192 12.5363
  24   8   0 94.1317 18.5159
  26   8   0 173.203 18.8285
  28   8   0 50.0464 16.8032
  30   8   0 10.9663 15.0746
   1   9   0 1090.06 12.7908
   3   9   0 613.486 11.1331
   5   9   0 848.103 16.1998
   7   9   0 1068.87 25.3335
   9   9   0 18.3832 7.44979
  11   9   0 9.19905 9.68172
  13   9   0 12.2583 10.3162
  15   9   0 0.60300 11.6480
  17   9   0 22.6935 12.6647
  19   9   0 10.1799 14.8151
  21   9   0 7.66474 12.7399
  23   9   0 7.85424 14.8120
  25   9   0 184.393 19.5177
  27   9   0 31.7628 15.0244
  29   9   0 184.476 21.5388
   0  10   0 4908.54 93.5940
   2  10   0 1091.79 14.6299
   4  10   0 247.446 5.75185
   6  10   0 2.74660 5.29659
   8  10   0 74.8697 8.08608
  10  10   0 215.200 12.1399
  12  10   0 222.646 15.7698
  14  10   0 8.64739 11.0495
  16  10   0 114.246 15.0724
  18  10   0 38.9421 14.7640
  20  10   0 21.8994 15.3679
  22  10   0 97.9320 16.9574
  24  10   0 249.785 22.2408
  26  10   0 282.003 21.7874
  28  10   0 65.6523 17.4911
   1  11   0 372.921 6.77226
   3  11   0 38.9030 5.15220
   5  11   0 400.894 8.02520
   7  11   0 553.652 15.1257
   9  11   0 58.3050 8.36523
  11  11   0 35.8642 8.60024
  13  11   0 7.19447 10.4196
  15  11   0 5.01654 11.6774
  17  11   0 179.606 18.4013
  19  11   0 19.6657 15.5453
  21  11   0 4.09986 14.8005
  23  11   0 86.6797 16.9829
  25  11   0 3.38282 14.0653
  27  11   0 32.6314 15.4111
  29  11   0 165.008 21.3192
   0  12   0 9999.99 182.102
   2  12   0 314.015 6.44352
   4  12   0 12.9470 3.48352
   6  12   0 20.3711 4.67589
   8  12   0 402.153 14.1385
  10  12   0 337.928 14.0154
  12  12   0 7.28061 7.76559
  14  12   0 123.550 12.4088
  16  12   0 705.398 29.8335
  18  12   0 379.587 23.9638
  20  12   0 15.5754 13.9836
  22  12   0 117.742 19.7365
  24  12   0 311.518 23.9279
  26  12   0 75.9365 16.1459
  28  12   0 30.1881 16.0416
   1  13   0 276.716 5.19549
   3  13   0 2.04232 4.00947
   5  13   0 18.3146 5.18185
   7  13   0 31.2766 5.54586
   9  13   0 67.0532 8.29430
  11  13   0 1275.11 31.3860
  13  13   0 12.0236 7.92818
  15  13   0 11.7330 10.3518
  17  13   0 205.761 18.1955
  19  13   0 12.9573 13.9267
  21  13   0 7.51418 15.3230
  23  13   0 235.439 18.8642
  25  13   0 22.3510 15.9532
  27  13   0 7.26436 14.9155
  29  13   0 22.3315 15.6612
   0  14   0 153.048 6.08281
   2  14   0 115.095 4.38483
   4  14   0 55.2871 5.54953
   6  14   0 26.3477 5.36849
   8  14   0 75.5450 6.57819
  10  14   0 3554.53 71.7431
  12  14   0 268.231 13.3656
  14  14   0 1690.31 37.4914
  16  14   0 534.406 25.0504
  18  14   0 250.656 20.6266
  20  14   0 504.283 28.2762
  22  14   0 3.36001 15.4927
  24  14   0 46.0494 14.1402
  26  14   0 14.2816 13.6899
  28  14   0 11.0522 15.3444
   1  15   0 392.092 7.19604
   3  15   0 2.81717 3.20308
   5  15   0 16.2030 3.98860
   7  15   0 289.570 7.71578
   9  15   0 738.928 20.2470
  11  15   0 3018.43 62.5377
  13  15   0 8.65448 7.44379
  15  15   0 157.106 12.2828
  17  15   0 291.513 20.9293
  19  15   0 189.572 19.0449
  21  15   0 27.7745 15.9108
  23  15   0 39.3919 14.5702
  25  15   0 21.8068 15.3972
  27  15   0 2.52442 13.8934
   0  16   0 874.638 19.8296
   2  16   0 367.846 7.94565
   4  16   0 3.24689 4.55749
   6  16   0 104.014 6.29408
   8  16   0 27.5574 3.71485
  10  16   0 1717.53 38.4834
  12  16   0 312.449 13.8824
  14  16   0 252.589 13.8554
  16  16   0 130.615 12.1881
  18  16   0 7.47372 12.7104
  20  16   0 42.4438 15.9365
  22  16   0 13.1149 15.2072
  24  16   0 3.13401 12.1972
  26  16   0 14.0143 13.9946
  28  16   0 10.7746 14.1403
   1  17   0 355.250 7.04196
   3  17   0 3.11205 3.27775
   5  17   0 43.4045 7.58807
   7  17   0 205.648 8.11447
   9  17   0 66.6524 4.94106
  11  17   0 388.887 14.2814
  13  17   0 10.1563 7.44463
  15  17   0 11.6744 8.12668
  17  17   0 387.422 19.2386
  19  17   0 124.734 17.6453
  21  17   0 7.01356 11.7111
  23  17   0 39.7978 17.4388
  25  17   0 192.384 20.4101
  27  17   0 18.6753 16.7631
   0  18   0 177.494 7.55272
   2  18   0 141.976 5.22534
   4  18   0 41.8835 5.94696
   6  18   0 238.622 14.1033
   8  18   0 203.067 9.97972
  10  18   0 637.031 13.6621
  12  18   0 26.1024 6.99320
  14  18   0 222.929 12.9824
  16  18   0 39.3194 9.64270
  18  18   0 83.2342 12.8041
  20  18   0 222.089 20.5236
  22  18   0 11.7259 12.6468
  24  18   0 445.546 25.4134
  26  18   0 0.00116 16.8512
   1  19   0 516.015 9.29988
   3  19   0 381.462 11.4821
   5  19   0 227.537 11.9841
   7  19   0 6.96098 8.64591
   9  19   0 464.619 15.2506
  11  19   0 18.4927 4.80673
  13  19   0 4.61377 6.47400
  15  19   0 4.74010 7.82908
  17  19   0 58.8982 10.5972
  19  19   0 23.6176 11.5228
  21  19   0 26.6243 14.3232
  23  19   0 91.5708 20.8710
  25  19   0 14.6417 17.7080
  27  19   0 69.0123 20.8747
   0  20   0 888.125 21.1375
   2  20   0 1437.07 23.0549
   4  20   0 202.940 11.2737
   6  20   0 228.482 12.9333
   8  20   0 387.157 12.9385
  10  20   0 7.74938 8.03178
  12  20   0 521.102 14.0810
  14  20   0 67.7419 8.55978
  16  20   0 45.1320 9.56079
  18  20   0 9.12316 12.1566
  20  20   0 18.2604 21.1622
  22  20   0 29.8837 20.7904
  24  20   0 105.385 39.1394
  26  20   0 330.052 29.2320
   1  21   0 305.489 8.08790
   3  21   0 428.712 12.5500
   5  21   0 99.4854 9.28274
   7  21   0 571.095 18.2204
   9  21   0 12.7096 4.42407
  11  21   0 6.71086 8.41916
  13  21   0 137.257 11.5440
  15  21   0 64.5872 14.2311
  17  21   0 12.5491 13.6229
  19  21   0 44.3846 17.7831
  21  21   0 52.2429 33.3475
  23  21   0 16.9000 21.4492
  25  21   0 114.940 21.9491
   0  22   0 44.3504 5.44826
   2  22   0 316.965 9.05247
   4  22   0 15.5423 6.76165
   6  22   0 517.610 17.3200
   8  22   0 28.1143 8.58968
  10  22   0 389.500 14.2202
  12  22   0 201.591 13.7556
  14  22   0 299.296 19.8410
  16  22   0 80.6479 16.5910
  18  22   0 91.8160 17.2490
  20  22   0 21.4998 19.0822
  22  22   0 3.55817 19.3567
  24  22   0 25.9899 21.8351
  26  22   0 120.571 22.8621
   1  23   0 6.91111 3.64843
   3  23   0 72.7308 6.22067
   5  23   0 39.3964 7.63735
   7  23   0 13.9849 7.70076
   9  23   0 37.1287 10.6527
  11  23   0 29.4217 11.8293
  13  23   0 324.198 16.9440
  15  23   0 3.74818 12.3059
  17  23   0 10.3315 13.7909
  19  23   0 6.81189 18.1452
  21  23   0 0.00000 20.2200
  23  23   0 75.8640 19.6420
  25  23   0 0.00000 17.6594
   0  24   0 715.581 21.1963
   2  24   0 353.401 10.1388
   4  24   0 6.32621 6.51525
   6  24   0 449.873 16.9183
   8  24   0 507.467 18.4319
  10  24   0 123.515 13.7722
  12  24   0 2.48004 12.2629
  14  24   0 189.829 19.1588
  16  24   0 821.067 33.1569
  18  24   0 198.544 21.2545
  20  24   0 16.5181 19.6193
  22  24   0 5.42888 16.0564
  24  24   0 12.4702 19.0448
   1  25   0 15.1494 4.04669
   3  25   0 81.3148 6.70360
   5  25   0 198.163 11.9898
   7  25   0 286.476 14.4997
   9  25   0 15.6165 9.17987
  11  25   0 50.8523 14.5659
  13  25   0 35.8511 14.6748
  15  25   0 20.8541 13.4090
  17  25   0 77.6382 17.7925
  19  25   0 33.7866 19.1548
  21  25   0 4.80406 19.3109
  23  25   0 25.2347 18.4303
   0  26   0 263.179 13.8381
   2  26   0 89.3152 7.64663
   4  26   0 3.57933 6.58565
   6  26   0 117.805 10.6141
   8  26   0 7.03740 8.56624
  10  26   0 890.761 26.1472
  12  26   0 309.967 21.7251
  14  26   0 86.4448 16.8179
  16  26   0 196.427 20.3897
  18  26   0 204.016 22.0688
  20  26   0 120.779 19.5002
  22  26   0 24.8940 21.3707
  24  26   0 51.7809 19.7731
   1  27   0 14.3775 9.53715
   3  27   0 312.523 19.7866
   5  27   0 109.741 15.3850
   7  27   0 204.209 13.9050
   9  27   0 163.926 13.2342
  11  27   0 262.750 17.2736
  13  27   0 28.7777 13.8029
  15  27   0 8.42070 14.6105
  17  27   0 50.7131 16.5021
  19  27   0 36.3686 17.9962
  21  27   0 16.8702 15.8923
  23  27   0 20.0382 17.9974
   0  28   0 29.8020 16.1708
   2  28   0 217.038 20.5074
   4  28   0 2.69883 12.2898
   6  28   0 26.2269 12.9647
   8  28   0 7.52353 13.1414
  10  28   0 19.2867 15.0993
  12  28   0 187.210 17.9868
  14  28   0 25.6918 15.8583
  16  28   0 0.00000 15.9701
  18  28   0 2.82199 15.8209
  20  28   0 14.2597 15.4762
  22  28   0 11.1358 16.5806
   1  29   0 2151.69 51.5150
   3  29   0 81.0998 14.5442
   5  29   0 76.1240 16.0823
   7  29   0 320.593 21.7280
   9  29   0 350.488 26.2940
  11  29   0 191.887 22.7291
  13  29   0 4.99994 15.3284
  15  29   0 18.0769 16.5713
  17  29   0 10.4854 17.9404
  19  29   0 14.6266 22.7116
  21  29   0 147.724 23.7784
   0  30   0 117.452 21.5620
   2  30   0 28.1547 14.1175
   4  30   0 5.48091 11.1884
   6  30   0 4.45829 12.6277
   8  30   0 48.1207 15.6274
  10  30   0 380.695 28.3827
  12  30   0 18.5989 16.1249
  14  30   0 39.8291 18.1426
  16  30   0 15.3732 17.4472
  18  30   0 0.30961 19.3475
  20  30   0 81.1039 26.5144
   1  31   0 718.373 26.1714
   3  31   0 7.08062 12.7320
   5  31   0 42.2562 12.7565
   7  31   0 66.6195 16.5255
   9  31   0 144.385 21.4376
  11  31   0 94.8878 19.5214
  13  31   0 23.8629 17.5690
  15  31   0 0.00000 16.1557
  17  31   0 0.00000 16.5312
  19  31   0 25.5891 22.0762
   0  32   0 356.391 25.5047
   2  32   0 172.321 21.6721
   4  32   0 70.5529 15.4068
   6  32   0 96.0868 16.7980
   8  32   0 18.0628 16.2499
  10  32   0 1.80252 19.5177
  12  32   0 24.2712 17.9297
  14  32   0 16.5521 17.3572
  16  32   0 10.5279 16.9851
  18  32   0 40.3755 19.2220
   1  33   0 295.549 20.5690
   3  33   0 27.2008 14.3615
   5  33   0 53.3575 17.0376
   7  33   0 18.4966 15.8720
   9  33   0 225.665 24.1171
  11  33   0 24.9491 16.6883
  13  33   0 390.036 30.5992
  15  33   0 89.2183 21.4571
  17  33   0 23.5762 19.6151
   0  34   0 3.63766 14.6376
   2  34   0 21.1899 13.6911
   4  34   0 46.7496 16.1171
   6  34   0 131.151 19.4065
   8  34   0 10.2377 16.5914
  10  34   0 7.66132 16.4768
  12  34   0 103.143 22.4100
  14  34   0 42.2786 20.6352
  16  34   0 11.3826 18.9688
   1  35   0 100.595 15.8940
   3  35   0 4.86103 14.2206
   5  35   0 39.3410 17.7470
   7  35   0 2.91307 16.1152
   9  35   0 28.6119 17.0031
  11  35   0 183.136 23.2055
  13  35   0 298.025 28.4699
  15  35   0 0.00000 17.0786
   0  36   0 754.051 37.9728
   2  36   0 57.2100 16.1804
   4  36   0 18.6479 15.9469
   6  36   0 48.5288 18.4679
   8  36   0 39.4696 17.7572
  10  36   0 29.0952 17.5348
  12  36   0 142.619 23.8941
  14  36   0 14.1002 20.3201
   1  37   0 165.321 18.7909
   3  37   0 20.5177 17.5020
   5  37   0 81.8756 18.9099
   7  37   0 43.3036 17.9886
   9  37   0 39.3680 19.7207
  11  37   0 61.9763 20.3727
  13  37   0 57.8636 20.3735
   0  38   0 170.209 41.5177
   2  38   0 24.6629 16.1753
   4  38   0 46.8209 17.8636
   6  38   0 145.550 21.6938
   8  38   0 15.0392 18.1948
  10  38   0 31.7019 18.6311
  12  38   0 20.9287 17.9353
   1  39   0 6.49101 18.4714
   3  39   0 211.798 24.9497
   5  39   0 87.8437 19.8392
   7  39   0 25.7334 18.8325
   9  39   0 10.1834 18.3224
  11  39   0 123.257 23.7747
   2  40   0 4.04955 18.4220
   4  40   0 93.0542 20.0282
   6  40   0 176.174 23.8490
   8  40   0 3.66823 17.2853
   3  41   0 5.95067 20.1866
   5  41   0 19.3285 16.6544
   2   0   1 0.21342 2.13688
   4   0   1 284.578 7.47111
   6   0   1 56.4310 7.01537
   8   0   1 533.937 19.0991
  10   0   1 620.666 23.9377
  12   0   1 146.260 15.1153
  14   0   1 11.6459 11.1381
  16   0   1 18.3273 12.5176
  18   0   1 75.5062 15.1701
  20   0   1 426.206 26.2044
  22   0   1 1048.76 41.5253
  24   0   1 50.6123 18.9975
  26   0   1 59.5451 15.1054
  28   0   1 216.128 20.9529
  30   0   1 134.913 16.7994
   1   1   1 0.73559 0.75026
   3   1   1 1377.24 15.1460
   5   1   1 221.914 5.45379
   7   1   1 77.8770 6.97186
   9   1   1 371.984 13.2055
  11   1   1 659.661 18.1330
  13   1   1 42.9948 8.78557
  15   1   1 108.679 10.6445
  17   1   1 5.85464 8.56511
  19   1   1 225.780 14.5937
  21   1   1 282.719 17.1018
  23   1   1 4.41833 11.8239
  25   1   1 254.617 16.1843
  27   1   1 48.7391 12.4298
  29   1   1 13.6870 10.0728
   0   2   1 0.33453 0.60731
   4   2   1 348.929 6.24432
   6   2   1 249.413 7.39714
   8   2   1 214.643 10.3859
  10   2   1 312.053 12.6711
  12   2   1 739.700 19.3509
  14   2   1 62.1158 9.47860
  16   2   1 24.8304 8.95035
  18   2   1 13.1041 9.19819
  20   2   1 15.5094 9.88497
  22   2   1 153.676 14.8607
  24   2   1 139.335 14.3765
  26   2   1 20.5508 11.0655
  28   2   1 80.1277 12.5065
  30   2   1 59.0812 11.4768
   1   3   1 469.791 33.6216
   3   3   1 214.881 4.34350
   5   3   1 662.024 9.86304
   7   3   1 238.153 9.41359
   9   3   1 642.696 17.5190
  11   3   1 1225.77 25.5385
  13   3   1 210.748 12.0040
  15   3   1 13.5460 8.17470
  17   3   1 221.011 13.6861
  19   3   1 150.599 12.9839
  21   3   1 79.4989 11.8941
  23   3   1 261.542 16.6630
  25   3   1 27.8238 12.3123
  27   3   1 74.7624 11.9290
  29   3   1 15.3700 11.3976
   0   4   1 9.18277 1.26589
   2   4   1 70.2634 1.90836
   4   4   1 55.8238 3.23797
   6   4   1 6.21570 5.24072
   8   4   1 423.734 12.7131
  10   4   1 369.765 13.5132
  12   4   1 1826.27 32.8962
  14   4   1 397.973 14.7609
  16   4   1 450.190 16.0818
  18   4   1 192.671 12.8747
  20   4   1 136.289 12.2882
  22   4   1 70.7678 12.1280
  24   4   1 113.611 12.5318
  26   4   1 44.1773 10.6520
  28   4   1 11.6308 10.6420
  30   4   1 10.3664 11.0280
   1   5   1 153.450 2.24774
   3   5   1 334.414 4.88330
   5   5   1 58.7802 3.71462
   7   5   1 134.729 8.26569
   9   5   1 469.411 15.2397
  11   5   1 123.689 9.37803
  13   5   1 980.443 22.0616
  15   5   1 405.228 15.1043
  17   5   1 234.124 13.2203
  19   5   1 219.926 13.8815
  21   5   1 130.560 13.0448
  23   5   1 158.851 12.6692
  25   5   1 148.646 13.5503
  27   5   1 48.4443 11.7319
  29   5   1 35.0551 11.3232
   0   6   1 44.1905 2.13169
   2   6   1 150.399 2.79158
   4   6   1 395.447 5.77488
   6   6   1 194.677 6.86619
   8   6   1 766.661 16.9267
  10   6   1 414.973 14.6265
  12   6   1 291.257 13.3917
  14   6   1 1067.42 25.6377
  16   6   1 1256.79 27.2632
  18   6   1 209.406 13.1930
  20   6   1 78.0855 10.8653
  22   6   1 8.32875 9.05886
  24   6   1 145.672 12.7815
  26   6   1 11.2804 9.58248
  28   6   1 12.1053 10.5293
  30   6   1 15.1299 11.5640
   1   7   1 82.3788 2.03140
   3   7   1 92.2515 2.89835
   5   7   1 216.121 5.39968
   7   7   1 42.5453 5.73665
   9   7   1 399.364 11.6306
  11   7   1 23.3058 7.51860
  13   7   1 105.662 9.77739
  15   7   1 549.111 17.7565
  17   7   1 279.130 13.8290
  19   7   1 112.583 11.2534
  21   7   1 26.5861 9.96623
  23   7   1 17.0889 10.4874
  25   7   1 89.9792 12.4318
  27   7   1 58.9093 11.7891
  29   7   1 18.7367 11.3279
   0   8   1 787.443 11.3975
   2   8   1 1300.01 11.3880
   4   8   1 30.1358 2.60888
   6   8   1 549.709 10.6546
   8   8   1 42.7078 5.99072
  10   8   1 85.7230 7.48068
  12   8   1 3.15664 7.26018
  14   8   1 28.9257 8.39901
  16   8   1 10.9659 8.61444
  18   8   1 37.4733 10.7230
  20   8   1 119.754 12.3228
  22   8   1 46.8261 10.7798
  24   8   1 19.7400 11.2540
  26   8   1 324.756 16.6404
  28   8   1 33.9229 11.2690
  30   8   1 21.3114 12.0224
   1   9   1 521.726 5.92500
   3   9   1 1622.88 14.6805
   5   9   1 629.289 9.55439
   7   9   1 352.631 9.01252
   9   9   1 465.691 12.3935
  11   9   1 103.246 7.95030
  13   9   1 206.336 11.4963
  15   9   1 128.455 10.8481
  17   9   1 342.909 15.7516
  19   9   1 139.049 12.3046
  21   9   1 31.8356 10.2190
  23   9   1 5.56769 9.39697
  25   9   1 243.564 15.7335
  27   9   1 408.568 18.0073
  29   9   1 23.2582 11.9149
   0  10   1 976.494 15.0943
   2  10   1 871.433 10.5024
   4  10   1 236.184 4.64888
   6  10   1 567.268 10.4706
   8  10   1 363.031 10.1789
  10  10   1 119.490 7.76072
  12  10   1 18.2646 6.44736
  14  10   1 89.7727 9.44266
  16  10   1 305.030 14.3784
  18  10   1 54.8501 10.7443
  20  10   1 7.95004 10.7446
  22  10   1 236.518 13.9318
  24  10   1 60.4011 12.2993
  26  10   1 270.958 15.2767
  28  10   1 212.219 14.8946
   1  11   1 2938.40 29.3051
   3  11   1 77.8258 2.89711
   5  11   1 25.2189 3.00606
   7  11   1 64.3618 4.96034
   9  11   1 505.830 11.9784
  11  11   1 320.092 11.0085
  13  11   1 10.3169 6.47467
  15  11   1 5.31255 7.47701
  17  11   1 61.1014 10.3956
  19  11   1 113.502 12.2410
  21  11   1 231.107 15.7572
  23  11   1 22.9354 10.3486
  25  11   1 132.648 13.1988
  27  11   1 103.253 12.5843
  29  11   1 20.9938 11.5575
   0  12   1 38.0851 4.12850
   2  12   1 15.5512 2.72350
   4  12   1 208.556 4.38806
   6  12   1 138.785 4.70382
   8  12   1 97.8222 5.89031
  10  12   1 346.107 10.4144
  12  12   1 214.572 9.95504
  14  12   1 20.8428 6.64420
  16  12   1 42.5608 9.00475
  18  12   1 51.8104 10.5555
  20  12   1 149.784 13.7490
  22  12   1 185.808 13.6284
  24  12   1 75.3398 11.4484
  26  12   1 9.13520 10.3667
  28  12   1 100.903 12.6603
   1  13   1 540.622 8.14372
   3  13   1 42.2585 2.93120
   5  13   1 137.563 4.03472
   7  13   1 35.3419 3.51500
   9  13   1 176.098 7.55845
  11  13   1 315.354 10.3957
  13  13   1 451.140 13.1775
  15  13   1 62.6142 7.93822
  17  13   1 326.948 14.6619
  19  13   1 126.333 11.4224
  21  13   1 120.289 13.6684
  23  13   1 6.11689 9.72227
  25  13   1 50.4960 11.1757
  27  13   1 20.9014 10.6283
  29  13   1 2.37491 10.5469
   0  14   1 299.085 8.71470
   2  14   1 284.511 6.22500
   4  14   1 131.083 4.54220
   6  14   1 3.94029 2.62063
   8  14   1 170.394 5.88661
  10  14   1 750.341 15.9424
  12  14   1 2460.36 36.6661
  14  14   1 240.108 10.5166
  16  14   1 11.0117 7.16405
  18  14   1 1.83594 9.16086
  20  14   1 58.1251 10.8082
  22  14   1 141.468 13.6666
  24  14   1 54.6272 11.4316
  26  14   1 20.0880 10.2328
  28  14   1 26.7298 10.6982
   1  15   1 1213.51 15.0614
   3  15   1 50.5811 3.10426
   5  15   1 151.642 5.15381
   7  15   1 88.7087 4.10074
   9  15   1 500.546 10.9308
  11  15   1 3618.95 53.1079
  13  15   1 495.924 12.7383
  15  15   1 36.1479 7.47303
  17  15   1 25.6062 7.92158
  19  15   1 107.441 12.0690
  21  15   1 288.319 15.3810
  23  15   1 56.0076 11.0767
  25  15   1 38.0807 11.5086
  27  15   1 31.1727 10.8769
   0  16   1 7.23175 3.87969
   2  16   1 86.3403 3.41690
   4  16   1 43.6333 4.32533
   6  16   1 14.4503 4.06385
   8  16   1 101.118 4.18824
  10  16   1 625.217 12.7221
  12  16   1 886.943 16.9354
  14  16   1 210.175 9.17087
  16  16   1 43.0006 7.84064
  18  16   1 145.024 10.6371
  20  16   1 135.815 11.9054
  22  16   1 69.1769 10.7492
  24  16   1 20.1485 9.86362
  26  16   1 48.9049 11.3958
  28  16   1 12.3242 10.5665
   1  17   1 45.2124 2.36657
   3  17   1 118.931 3.97120
   5  17   1 143.342 6.87230
   7  17   1 71.7244 3.69252
   9  17   1 608.501 10.3046
  11  17   1 91.4178 5.74166
  13  17   1 10.2428 5.27917
  15  17   1 147.973 8.48456
  17  17   1 19.5935 7.57722
  19  17   1 90.8773 10.3961
  21  17   1 7.84903 9.10448
  23  17   1 61.7078 10.6772
  25  17   1 12.6880 9.68248
  27  17   1 11.3739 10.8151
   0  18   1 742.878 15.1291
   2  18   1 1226.59 13.5778
   4  18   1 7.28629 3.55816
   6  18   1 28.4597 3.72329
   8  18   1 235.739 6.33513
  10  18   1 355.948 7.80305
  12  18   1 112.210 6.21792
  14  18   1 240.501 9.44197
  16  18   1 110.374 8.45269
  18  18   1 41.2726 8.54116
  20  18   1 93.2266 10.7616
  22  18   1 29.5144 10.4501
  24  18   1 97.3455 14.1496
  26  18   1 102.270 14.6002
   1  19   1 341.088 5.53337
   3  19   1 74.6552 3.38747
   5  19   1 133.358 7.54953
   7  19   1 362.100 8.77138
   9  19   1 484.293 10.2088
  11  19   1 132.518 6.35897
  13  19   1 77.2296 5.86949
  15  19   1 24.3035 5.93688
  17  19   1 16.7521 7.18037
  19  19   1 40.2630 8.92849
  21  19   1 79.9955 12.5083
  23  19   1 201.196 18.3685
  25  19   1 73.8595 15.1427
  27  19   1 55.6352 15.0540
   0  20   1 15.3057 2.82457
   2  20   1 746.822 9.45051
   4  20   1 93.8303 5.16398
   6  20   1 58.4090 6.58167
   8  20   1 69.8242 4.94424
  10  20   1 82.9642 6.82148
  12  20   1 9.22532 4.26745
  14  20   1 37.2566 5.87004
  16  20   1 14.8378 7.06960
  18  20   1 48.0446 9.53657
  20  20   1 142.475 17.0706
  22  20   1 6.41743 12.7529
  24  20   1 79.7197 20.1366
  26  20   1 388.447 22.0450
   1  21   1 1174.36 13.1830
   3  21   1 95.6299 3.91556
   5  21   1 88.8503 6.54451
   7  21   1 464.794 12.5387
   9  21   1 182.679 7.65903
  11  21   1 502.257 12.1183
  13  21   1 148.180 8.04279
  15  21   1 214.616 12.6137
  17  21   1 14.4473 10.1050
  19  21   1 28.9059 13.7051
  21  21   1 37.1193 16.0060
  23  21   1 45.5633 15.2869
  25  21   1 267.937 22.3210
   0  22   1 281.953 7.64074
   2  22   1 74.9406 3.41103
   4  22   1 148.870 7.39464
   6  22   1 180.280 8.04092
   8  22   1 126.799 8.44890
  10  22   1 17.4031 5.16295
  12  22   1 306.355 11.0015
  14  22   1 37.3292 8.20518
  16  22   1 18.4831 9.91759
  18  22   1 6.50922 10.8089
  20  22   1 25.7572 16.7674
  22  22   1 10.4057 13.5582
  24  22   1 85.5049 17.1521
  26  22   1 82.0091 15.2296
   1  23   1 185.026 4.17257
   3  23   1 195.893 5.81821
   5  23   1 327.664 9.95192
   7  23   1 211.911 9.16470
   9  23   1 703.569 16.5110
  11  23   1 96.9229 7.73322
  13  23   1 208.407 11.4642
  15  23   1 308.174 15.6218
  17  23   1 262.666 16.5963
  19  23   1 10.1351 11.6851
  21  23   1 15.9245 16.2619
  23  23   1 20.8882 13.3536
  25  23   1 8.53241 16.0271
   0  24   1 22.7449 3.35851
   2  24   1 261.699 6.07221
   4  24   1 164.435 7.88167
   6  24   1 8.31622 5.27616
   8  24   1 124.407 7.93807
  10  24   1 80.6160 9.12656
  12  24   1 337.473 14.1770
  14  24   1 40.3094 10.2237
  16  24   1 25.4791 10.5826
  18  24   1 123.936 14.4975
  20  24   1 42.2385 12.5228
  22  24   1 13.6838 15.0405
  24  24   1 25.4450 13.0482
   1  25   1 106.064 4.23894
   3  25   1 121.827 5.41770
   5  25   1 253.104 9.08764
   7  25   1 25.5437 6.02413
   9  25   1 189.922 9.39230
  11  25   1 407.373 15.2438
  13  25   1 190.389 13.1369
  15  25   1 203.989 14.0140
  17  25   1 291.756 16.5638
  19  25   1 20.6943 10.7430
  21  25   1 27.0923 12.5451
  23  25   1 9.62483 14.0169
   0  26   1 10.5181 6.03243
   2  26   1 145.652 7.14031
   4  26   1 65.2347 6.34890
   6  26   1 135.720 7.83136
   8  26   1 101.059 7.76871
  10  26   1 256.499 12.1163
  12  26   1 248.674 14.4158
  14  26   1 6.07775 9.27715
  16  26   1 144.904 13.4211
  18  26   1 125.203 14.2916
  20  26   1 26.7377 10.6785
  22  26   1 18.6990 12.4374
  24  26   1 16.9499 13.9589
   1  27   1 370.233 13.3452
   3  27   1 86.6485 8.84251
   5  27   1 37.0145 7.34502
   7  27   1 207.768 10.8939
   9  27   1 206.532 10.9279
  11  27   1 655.474 17.4678
  13  27   1 12.8999 10.0206
  15  27   1 33.6402 10.7626
  17  27   1 24.3404 11.2947
  19  27   1 76.7134 14.3522
  21  27   1 4.48544 11.5237
  23  27   1 28.2924 13.0793
   0  28   1 403.737 19.4728
   2  28   1 209.292 12.1721
   4  28   1 38.4856 9.72515
   6  28   1 184.170 12.9457
   8  28   1 140.867 13.3033
  10  28   1 65.3818 10.3493
  12  28   1 7.36278 8.96351
  14  28   1 3.90797 10.0367
  16  28   1 36.2441 11.9992
  18  28   1 6.59770 12.7118
  20  28   1 61.2829 12.8944
  22  28   1 75.0670 13.5313
   1  29   1 123.829 9.69720
   3  29   1 62.7037 10.1158
   5  29   1 109.185 11.6674
   7  29   1 76.2123 11.8710
   9  29   1 234.821 16.4645
  11  29   1 98.2227 13.3845
  13  29   1 33.6684 12.0704
  15  29   1 3.55102 11.5693
  17  29   1 0.39311 11.3973
  19  29   1 26.5890 14.2305
  21  29   1 227.035 20.4855
   0  30   1 1873.95 46.7667
   2  30   1 172.395 12.7778
   4  30   1 22.6162 10.3033
   6  30   1 71.9083 10.9844
   8  30   1 64.7493 12.0075
  10  30   1 423.255 20.2222
  12  30   1 111.899 14.2580
  14  30   1 78.7065 14.2386
  16  30   1 19.1356 12.6911
  18  30   1 10.7601 13.9860
  20  30   1 10.8608 13.6989
   1  31   1 20.6661 7.49648
   3  31   1 6.89632 9.16644
   5  31   1 42.5585 9.97159
   7  31   1 79.1306 11.6101
   9  31   1 150.227 15.0648
  11  31   1 39.4082 12.1079
  13  31   1 6.79776 10.9845
  15  31   1 14.4263 12.2494
  17  31   1 16.7970 12.6413
  19  31   1 19.3770 14.3376
   0  32   1 9.05319 9.38554
   2  32   1 66.0058 10.7657
   4  32   1 8.39948 9.00187
   6  32   1 19.1742 10.5294
   8  32   1 69.3087 12.5521
  10  32   1 41.9828 12.4532
  12  32   1 39.4803 12.7000
  14  32   1 14.0054 12.2012
  16  32   1 7.31938 12.1025
  18  32   1 3.76471 13.8142
   1  33   1 170.246 11.6285
   3  33   1 64.5655 10.8935
   5  33   1 16.1762 9.63996
   7  33   1 99.5379 13.2936
   9  33   1 170.740 15.5861
  11  33   1 76.1314 13.9443
  13  33   1 186.616 17.4264
  15  33   1 47.5672 14.0003
  17  33   1 4.60466 14.0497
   0  34   1 86.2378 13.4736
   2  34   1 30.4435 9.61863
   4  34   1 14.7559 9.50696
   6  34   1 19.2495 11.1736
   8  34   1 55.6068 13.0201
  10  34   1 39.2523 12.3318
  12  34   1 173.774 16.8043
  14  34   1 8.40800 11.7498
  16  34   1 13.4391 13.0700
   1  35   1 119.259 12.0716
   3  35   1 18.3287 10.5194
   5  35   1 76.1128 13.0313
   7  35   1 63.9714 13.5516
   9  35   1 241.658 17.6515
  11  35   1 31.6621 12.8330
  13  35   1 117.952 16.1523
  15  35   1 236.853 19.8577
   0  36   1 262.351 21.3968
   2  36   1 34.8717 11.1971
   4  36   1 9.42982 11.3193
   6  36   1 28.0814 12.1142
   8  36   1 19.5917 12.0755
  10  36   1 179.588 16.8495
  12  36   1 115.549 15.8966
  14  36   1 89.5793 15.4380
   1  37   1 232.515 16.0256
   3  37   1 102.376 13.8375
   5  37   1 17.9613 12.4646
   7  37   1 7.75754 11.2813
   9  37   1 42.6538 13.1282
  11  37   1 14.2828 12.8291
  13  37   1 49.7107 13.9601
   0  38   1 13.9580 23.9208
   2  38   1 138.465 15.2707
   4  38   1 14.0640 11.3831
   6  38   1 94.5669 14.9001
   8  38   1 130.373 15.5746
  10  38   1 22.1188 12.7062
  12  38   1 89.0991 15.4636
   1  39   1 21.1079 17.1518
   3  39   1 74.0030 14.6395
   5  39   1 215.675 17.5573
   7  39   1 100.502 15.1275
   9  39   1 82.7550 14.5973
  11  39   1 20.3264 13.4107
   0  40   1 94.0777 122.315
   2  40   1 36.5088 14.0586
   4  40   1 11.1323 12.0090
   6  40   1 50.1396 14.3058
   8  40   1 41.2746 14.2202
   3  41   1 12.1599 14.1794
   5  41   1 54.0285 13.4881
   0   0   2 1.94999 2.03832
   2   0   2 9.94755 1.41772
   4   0   2 111.499 4.84638
   6   0   2 37.4104 7.37760
   8   0   2 1355.38 34.1103
  10   0   2 531.006 22.9441
  12   0   2 95.7443 13.5112
  14   0   2 195.191 16.9155
  16   0   2 1.83637 11.2549
  18   0   2 144.599 18.0682
  20   0   2 7.61857 13.7146
  22   0   2 376.165 27.6620
  24   0   2 23.2277 13.5957
  26   0   2 96.1465 16.4214
  28   0   2 42.7092 15.9333
  30   0   2 14.5278 16.2256
   3   1   2 101.533 2.70018
   5   1   2 14.9220 3.02198
   7   1   2 42.1648 5.86509
   9   1   2 119.793 9.01322
  11   1   2 668.570 18.1343
  13   1   2 12.1456 7.90749
  15   1   2 136.951 11.3745
  17   1   2 15.0652 8.83080
  19   1   2 234.230 15.1570
  21   1   2 562.437 21.7840
  23   1   2 515.058 19.3322
  25   1   2 141.507 12.9410
  27   1   2 139.740 12.9270
  29   1   2 29.0249 11.4759
   2   2   2 1331.55 13.9025
   4   2   2 7.41615 2.46034
   6   2   2 60.6586 4.93361
   8   2   2 1556.60 25.4660
  10   2   2 293.383 12.3249
  12   2   2 47.6767 8.34161
  14   2   2 165.962 11.6813
  16   2   2 99.5702 10.7522
  18   2   2 31.6430 9.99562
  20   2   2 313.681 16.1520
  22   2   2 17.7978 10.8136
  24   2   2 32.8140 11.6738
  26   2   2 102.347 13.2560
  28   2   2 46.2234 11.4584
  30   2   2 20.0599 10.4923
   1   3   2 24.5975 1.86971
   3   3   2 406.555 6.14898
   5   3   2 80.4824 3.76929
   7   3   2 1124.50 20.6460
   9   3   2 45.4860 6.16143
  11   3   2 337.076 12.4532
  13   3   2 759.926 18.9142
  15   3   2 222.647 12.0911
  17   3   2 364.490 15.1878
  19   3   2 74.6304 10.4236
  21   3   2 281.021 15.9528
  23   3   2 15.8118 11.0751
  25   3   2 21.3575 11.7675
  27   3   2 9.89731 11.3868
  29   3   2 14.2303 9.75572
   0   4   2 670.845 8.85372
   2   4   2 127.193 2.92691
   4   4   2 9.20667 2.75133
   6   4   2 387.441 10.0122
   8   4   2 577.334 14.6403
  10   4   2 265.230 10.4075
  12   4   2 95.1660 8.56136
  14   4   2 767.343 19.6677
  16   4   2 67.8322 9.53919
  18   4   2 471.690 17.4285
  20   4   2 339.201 16.2534
  22   4   2 202.080 15.2560
  24   4   2 23.7556 11.9192
  26   4   2 75.5565 13.6401
  28   4   2 37.2409 11.2066
  30   4   2 11.5887 10.2757
   1   5   2 15.1566 1.37153
   3   5   2 88.0331 2.99321
   5   5   2 994.427 14.5453
   7   5   2 41.5696 6.63881
   9   5   2 1539.12 28.7463
  11   5   2 38.0705 7.83886
  13   5   2 119.841 10.1440
  15   5   2 3061.10 51.4576
  17   5   2 56.1193 9.49619
  19   5   2 142.303 12.3925
  21   5   2 289.397 16.0949
  23   5   2 30.5807 11.6910
  25   5   2 126.543 12.8622
  27   5   2 20.1313 10.6477
  29   5   2 13.8971 10.5771
   0   6   2 435.149 6.37161
   2   6   2 462.738 5.50228
   4   6   2 156.213 4.07166
   6   6   2 1758.07 27.5361
   8   6   2 117.322 8.22228
  10   6   2 609.083 17.3021
  12   6   2 50.3494 8.07695
  14   6   2 2121.23 41.3992
  16   6   2 583.953 17.7585
  18   6   2 592.156 18.8195
  20   6   2 6.13564 10.0356
  22   6   2 85.2612 11.9626
  24   6   2 23.1397 10.1292
  26   6   2 91.7883 12.9820
  28   6   2 5.83161 10.6357
  30   6   2 18.3503 11.8310
   1   7   2 664.324 6.50404
   3   7   2 1186.75 12.5203
   5   7   2 548.177 9.31687
   7   7   2 17.4073 5.13598
   9   7   2 828.334 18.7561
  11   7   2 30.9080 7.62725
  13   7   2 39.6052 8.94703
  15   7   2 1175.75 27.3803
  17   7   2 88.5299 10.8385
  19   7   2 122.838 12.0650
  21   7   2 178.778 12.0768
  23   7   2 133.956 13.2410
  25   7   2 47.3261 11.3209
  27   7   2 18.4330 10.3964
  29   7   2 13.1206 10.5564
   0   8   2 1800.40 20.6839
   2   8   2 223.236 3.64582
   4   8   2 1814.86 18.8361
   6   8   2 123.399 5.90179
   8   8   2 869.145 17.4802
  10   8   2 84.1287 7.32110
  12   8   2 48.8979 7.11976
  14   8   2 234.804 12.4993
  16   8   2 172.286 12.1339
  18   8   2 9.67466 9.00341
  20   8   2 273.601 15.4102
  22   8   2 14.7681 9.86345
  24   8   2 82.8334 11.6204
  26   8   2 188.442 14.6307
  28   8   2 72.9786 12.1489
  30   8   2 15.4261 11.0906
   1   9   2 2319.72 20.2088
   3   9   2 1717.25 16.5723
   5   9   2 532.729 8.00902
   7   9   2 202.901 7.65245
   9   9   2 435.554 11.9833
  11   9   2 20.2252 6.24512
  13   9   2 175.946 9.85358
  15   9   2 597.282 19.0685
  17   9   2 218.268 12.9955
  19   9   2 239.962 14.3890
  21   9   2 78.2880 10.3867
  23   9   2 41.4941 10.9792
  25   9   2 697.770 21.9021
  27   9   2 15.8640 10.4793
  29   9   2 66.1613 12.1195
   0  10   2 218.050 5.30639
   2  10   2 454.587 5.50335
   4  10   2 910.224 11.2480
   6  10   2 202.482 5.73298
   8  10   2 1029.84 19.5817
  10  10   2 171.869 8.68974
  12  10   2 12.9771 6.56117
  14  10   2 143.544 9.85788
  16  10   2 264.908 12.6026
  18  10   2 118.802 10.5179
  20  10   2 163.267 13.0788
  22  10   2 29.6954 10.3490
  24  10   2 73.1753 11.6602
  26  10   2 263.232 16.1692
  28  10   2 131.153 13.0386
   1  11   2 107.643 2.83177
   3  11   2 1249.87 13.1882
   5  11   2 116.724 4.11175
   7  11   2 36.6566 4.58448
   9  11   2 190.232 8.20360
  11  11   2 475.145 12.7107
  13  11   2 14.3987 6.69469
  15  11   2 103.584 8.79156
  17  11   2 18.5668 8.61804
  19  11   2 227.603 13.0153
  21  11   2 199.022 13.3741
  23  11   2 230.218 14.6323
  25  11   2 222.239 14.8201
  27  11   2 65.4409 11.7760
  29  11   2 50.6447 11.8551
   0  12   2 418.570 7.82876
   2  12   2 242.096 4.11598
   4  12   2 148.334 3.91437
   6  12   2 206.578 5.98460
   8  12   2 55.9369 5.16357
  10  12   2 1045.44 20.4815
  12  12   2 123.629 8.27974
  14  12   2 46.2745 7.32991
  16  12   2 87.2240 8.99353
  18  12   2 51.8588 9.91134
  20  12   2 145.991 12.7173
  22  12   2 72.1865 11.3705
  24  12   2 19.0521 10.0438
  26  12   2 56.4207 11.5864
  28  12   2 16.2860 10.5953
   1  13   2 100.229 3.83912
   3  13   2 707.185 9.24544
   5  13   2 93.7233 3.76644
   7  13   2 57.4748 3.61075
   9  13   2 877.421 17.3021
  11  13   2 45.3421 6.44796
  13  13   2 155.144 8.85802
  15  13   2 45.2522 7.66647
  17  13   2 57.6974 8.61196
  19  13   2 482.673 17.7704
  21  13   2 14.7642 9.38120
  23  13   2 67.5306 11.3327
  25  13   2 25.0890 10.3586
  27  13   2 62.9754 11.9512
  29  13   2 2.84544 10.3222
   0  14   2 136.688 6.81807
   2  14   2 59.6986 3.34705
   4  14   2 5.40752 2.31047
   6  14   2 50.4680 3.73201
   8  14   2 702.088 12.0013
  10  14   2 334.238 9.74009
  12  14   2 473.563 13.0414
  14  14   2 82.6707 8.10550
  16  14   2 18.3365 7.33650
  18  14   2 124.664 10.5236
  20  14   2 55.1204 10.6394
  22  14   2 221.950 13.9562
  24  14   2 38.0109 11.0137
  26  14   2 26.8103 11.3108
  28  14   2 13.7462 10.8011
   1  15   2 70.1808 4.35329
   3  15   2 408.366 8.19796
   5  15   2 51.4589 3.15964
   7  15   2 498.683 9.07662
   9  15   2 102.991 4.99362
  11  15   2 1363.58 23.8876
  13  15   2 598.949 15.0251
  15  15   2 158.299 9.62294
  17  15   2 386.540 13.9813
  19  15   2 67.4151 9.49504
  21  15   2 405.397 17.5428
  23  15   2 27.4724 10.8231
  25  15   2 50.0084 11.8217
  27  15   2 12.9607 10.8033
   0  16   2 281.540 10.1455
   2  16   2 235.658 6.25638
   4  16   2 535.369 9.52595
   6  16   2 81.9988 3.98175
   8  16   2 509.740 9.40300
  10  16   2 377.342 8.97781
  12  16   2 294.504 9.56602
  14  16   2 16.4877 6.42759
  16  16   2 90.5411 8.81818
  18  16   2 82.5085 9.57290
  20  16   2 11.9753 9.48675
  22  16   2 167.092 12.9640
  24  16   2 71.5116 11.6042
  26  16   2 36.3186 11.6519
  28  16   2 26.9793 11.6413
   1  17   2 809.980 12.9069
   3  17   2 142.365 5.54158
   5  17   2 46.6501 3.96932
   7  17   2 2.46889 2.74043
   9  17   2 116.437 5.26777
  11  17   2 36.5991 4.38984
  13  17   2 129.504 7.70409
  15  17   2 464.474 14.0514
  17  17   2 15.4766 7.55829
  19  17   2 53.7909 9.20435
  21  17   2 185.742 12.6320
  23  17   2 100.042 11.7594
  25  17   2 7.94707 10.4786
  27  17   2 14.5630 12.3961
   0  18   2 22.2414 5.35422
   2  18   2 417.224 8.60244
   4  18   2 642.568 12.0329
   6  18   2 43.8809 4.53616
   8  18   2 17.6953 3.15663
  10  18   2 792.899 12.8310
  12  18   2 128.846 6.07308
  14  18   2 53.9384 6.78801
  16  18   2 47.1971 7.81382
  18  18   2 35.0313 8.63965
  20  18   2 90.7897 10.2900
  22  18   2 65.0882 11.2783
  24  18   2 13.1233 11.6513
  26  18   2 26.6644 13.6384
   1  19   2 2186.54 28.1778
   3  19   2 206.805 6.02514
   5  19   2 65.1714 5.60358
   7  19   2 128.951 6.09924
   9  19   2 20.0799 3.00284
  11  19   2 379.451 9.56735
  13  19   2 65.7508 5.21254
  15  19   2 122.632 8.37190
  17  19   2 34.4548 7.64356
  19  19   2 13.7865 8.61176
  21  19   2 86.4583 11.8719
  23  19   2 69.4379 14.1796
  25  19   2 261.135 21.0838
  27  19   2 19.6281 14.6954
   0  20   2 408.931 12.8890
   2  20   2 59.0152 4.22154
   4  20   2 1505.59 23.2362
   6  20   2 134.064 6.21392
   8  20   2 48.9329 4.87850
  10  20   2 62.3445 5.53853
  12  20   2 14.2816 5.18453
  14  20   2 211.120 10.5668
  16  20   2 170.906 12.2384
  18  20   2 27.5510 9.65996
  20  20   2 11.4315 10.2484
  22  20   2 56.6265 14.6804
  24  20   2 46.9144 16.7542
  26  20   2 265.790 20.6091
   1  21   2 633.428 9.10456
   3  21   2 387.013 7.11696
   5  21   2 223.345 9.47375
   7  21   2 133.240 5.75968
   9  21   2 76.1564 6.48833
  11  21   2 13.4713 4.57670
  13  21   2 227.406 10.1713
  15  21   2 83.3157 9.08449
  17  21   2 53.1024 11.8250
  19  21   2 72.5730 14.0613
  21  21   2 219.685 19.3221
  23  21   2 8.10208 14.3611
  25  21   2 347.273 24.0501
   0  22   2 123.954 8.14277
   2  22   2 225.346 5.40455
   4  22   2 395.395 8.94102
   6  22   2 16.4768 5.76036
   8  22   2 286.992 8.16624
  10  22   2 234.425 9.04299
  12  22   2 66.6294 8.64263
  14  22   2 121.937 11.1932
  16  22   2 51.5543 11.7271
  18  22   2 13.9264 12.7586
  20  22   2 76.0079 15.3257
  22  22   2 9.08366 15.1864
  24  22   2 35.2747 16.1267
  26  22   2 101.224 19.4733
   1  23   2 98.9567 3.31269
   3  23   2 499.877 8.47113
   5  23   2 63.0338 6.21995
   7  23   2 137.777 8.62426
   9  23   2 266.700 9.47488
  11  23   2 243.277 9.96196
  13  23   2 112.816 9.75232
  15  23   2 403.058 15.3735
  17  23   2 22.0343 11.6250
  19  23   2 198.896 16.3144
  21  23   2 49.2230 13.6423
  23  23   2 11.0833 14.8297
  25  23   2 16.9248 15.8457
   0  24   2 141.940 4.85148
   2  24   2 392.845 6.65500
   4  24   2 184.280 8.01528
   6  24   2 359.527 10.6635
   8  24   2 895.864 18.6089
  10  24   2 442.835 14.3803
  12  24   2 33.3970 9.04331
  14  24   2 370.233 14.3139
  16  24   2 339.964 18.0147
  18  24   2 80.8715 13.6957
  20  24   2 196.628 18.7179
  22  24   2 13.3665 13.7916
  24  24   2 43.3431 16.6146
   1  25   2 137.525 5.58535
   3  25   2 140.566 7.04893
   5  25   2 107.919 7.09806
   7  25   2 45.1890 6.44434
   9  25   2 41.4021 7.61528
  11  25   2 146.948 11.4281
  13  25   2 147.591 11.7939
  15  25   2 217.750 14.4213
  17  25   2 193.100 15.6537
  19  25   2 210.893 15.5477
  21  25   2 44.8310 13.7574
  23  25   2 32.1808 15.5143
   0  26   2 123.712 9.34095
   2  26   2 27.1384 5.06623
   4  26   2 75.4907 8.29433
   6  26   2 28.9166 6.67106
   8  26   2 327.073 11.1075
  10  26   2 142.503 9.42116
  12  26   2 101.711 10.9938
  14  26   2 253.868 15.1147
  16  26   2 36.9745 10.7219
  18  26   2 24.6603 11.9354
  20  26   2 36.2835 11.5417
  22  26   2 25.3539 15.0342
  24  26   2 21.4951 14.1266
   1  27   2 450.429 10.7011
   3  27   2 96.3356 8.64775
   5  27   2 115.136 9.23586
   7  27   2 148.820 10.0691
   9  27   2 605.885 17.6661
  11  27   2 142.188 11.0712
  13  27   2 25.6198 11.6283
  15  27   2 106.880 13.2504
  17  27   2 147.191 13.8528
  19  27   2 79.8257 12.6179
  21  27   2 69.0906 13.5416
  23  27   2 22.5177 15.4194
   0  28   2 31.0440 9.90850
   2  28   2 80.5663 10.3565
   4  28   2 116.310 11.9675
   6  28   2 50.5552 8.79527
   8  28   2 431.702 15.5406
  10  28   2 74.8997 9.74432
  12  28   2 16.4736 9.11054
  14  28   2 41.6619 11.6662
  16  28   2 101.740 14.8202
  18  28   2 9.33216 11.6718
  20  28   2 9.41186 11.4663
  22  28   2 48.9205 14.9730
   1  29   2 376.669 12.7645
   3  29   2 163.026 12.7587
   5  29   2 35.8762 9.44244
   7  29   2 70.3272 11.2136
   9  29   2 125.349 12.7652
  11  29   2 103.810 13.5836
  13  29   2 37.6704 11.0714
  15  29   2 31.3290 12.5810
  17  29   2 54.2987 14.8743
  19  29   2 57.0187 16.1509
  21  29   2 60.6381 15.3186
   0  30   2 67.9493 11.0932
   2  30   2 60.8784 10.0122
   4  30   2 42.7390 10.9241
   6  30   2 27.0742 10.1327
   8  30   2 7.95465 9.82874
  10  30   2 361.437 19.1822
  12  30   2 134.040 14.5812
  14  30   2 21.3164 12.5317
  16  30   2 29.8423 13.8143
  18  30   2 69.1338 15.9216
  20  30   2 127.884 18.6919
   1  31   2 231.496 12.0246
   3  31   2 63.7863 10.5628
   5  31   2 38.5977 10.6238
   7  31   2 100.193 12.6397
   9  31   2 49.6883 12.5880
  11  31   2 87.2996 13.6865
  13  31   2 62.2875 13.2199
  15  31   2 136.200 16.2516
  17  31   2 24.0118 14.2384
  19  31   2 10.2568 13.6937
   0  32   2 59.3062 12.3604
   2  32   2 98.5061 11.2410
   4  32   2 176.359 14.0961
   6  32   2 4.84414 9.78193
   8  32   2 58.5051 12.3049
  10  32   2 84.3376 13.5869
  12  32   2 132.906 15.4151
  14  32   2 41.5772 13.5273
  16  32   2 7.37552 13.6739
  18  32   2 24.3077 15.5554
   1  33   2 100.799 10.5397
   3  33   2 10.8769 9.60750
   5  33   2 13.2731 10.2467
   7  33   2 82.7696 13.2689
   9  33   2 197.742 16.2632
  11  33   2 17.6625 12.2968
  13  33   2 121.783 15.1983
  15  33   2 102.736 15.7404
  17  33   2 73.3594 16.2209
   0  34   2 15.7864 11.3868
   2  34   2 47.4810 10.7296
   4  34   2 10.8332 10.7838
   6  34   2 10.5443 11.4125
   8  34   2 132.065 14.6715
  10  34   2 99.6915 14.4103
  12  34   2 156.561 16.4574
  14  34   2 26.8863 13.3453
  16  34   2 72.6733 16.4992
   1  35   2 37.6241 11.1966
   3  35   2 7.20118 9.49771
   5  35   2 30.8461 11.8196
   7  35   2 113.412 14.4856
   9  35   2 108.971 14.7006
  11  35   2 143.417 16.1617
  13  35   2 78.0497 14.6308
  15  35   2 296.486 22.1946
   0  36   2 34.7254 15.9227
   2  36   2 122.938 13.8623
   4  36   2 250.769 16.0501
   6  36   2 48.8185 13.0076
   8  36   2 61.5395 13.6775
  10  36   2 158.545 16.9646
  12  36   2 40.2034 13.5864
  14  36   2 182.654 18.0443
   1  37   2 13.6311 11.9890
   3  37   2 42.3879 11.3989
   5  37   2 55.6634 12.6515
   7  37   2 21.3227 12.6939
   9  37   2 38.9499 12.7986
  11  37   2 37.1977 13.3662
  13  37   2 46.4419 14.2940
   0  38   2 12.1222 28.5542
   2  38   2 267.892 17.1904
   4  38   2 69.3787 13.5387
   6  38   2 25.5872 12.5708
   8  38   2 190.045 17.0181
  10  38   2 93.5050 15.3803
  12  38   2 29.8396 13.8129
   1  39   2 145.045 19.6101
   3  39   2 54.3524 13.9336
   5  39   2 178.524 16.8314
   7  39   2 26.2636 13.4836
   9  39   2 376.509 21.5078
   0  40   2 39.9072 44.1902
   2  40   2 93.8062 16.1303
   4  40   2 47.9986 14.7945
   6  40   2 12.4254 12.4844
   8  40   2 137.886 16.1424
   1  41   2 28.0174 69.9442
   3  41   2 16.5215 16.1950
   5  41   2 61.9544 15.5563
   0   0   3 5.45089 4.36858
   2   0   3 307.235 5.46745
   4   0   3 784.154 11.7783
   6   0   3 5804.18 104.229
   8   0   3 152.659 9.12743
  10   0   3 33.8279 10.9549
  12   0   3 551.942 24.3261
  14   0   3 6.95321 10.4117
  16   0   3 11.8918 11.9568
  18   0   3 456.149 26.0262
  20   0   3 179.772 17.5085
  22   0   3 251.389 21.3709
  24   0   3 41.7336 13.6798
  26   0   3 25.1461 14.2851
  28   0   3 100.929 17.6163
  30   0   3 320.950 24.1773
   1   1   3 1363.21 14.9507
   3   1   3 883.993 8.50673
   5   1   3 127.666 3.90600
   7   1   3 413.298 9.81042
   9   1   3 916.615 17.9423
  11   1   3 62.5228 8.03425
  13   1   3 92.4934 9.14777
  15   1   3 5.71733 7.62395
  17   1   3 16.8577 8.29733
  19   1   3 22.1851 9.68746
  21   1   3 14.5436 10.1148
  23   1   3 114.261 12.6421
  25   1   3 32.5038 9.80662
  27   1   3 86.8385 11.7371
  29   1   3 25.7918 11.2454
   0   2   3 22.4916 3.24386
   2   2   3 608.166 6.62938
   4   2   3 226.351 4.45728
   6   2   3 381.513 8.39304
   8   2   3 963.158 18.7580
  10   2   3 22.6799 6.62881
  12   2   3 37.2750 7.56845
  14   2   3 204.248 11.4233
  16   2   3 587.146 18.0513
  18   2   3 33.9245 9.65438
  20   2   3 69.0562 11.0422
  22   2   3 22.2360 11.4972
  24   2   3 95.1329 11.2863
  26   2   3 15.7053 9.87880
  28   2   3 10.5272 10.5773
  30   2   3 245.503 15.7753
   1   3   3 252.482 4.77516
   3   3   3 81.7513 2.83783
   5   3   3 697.854 10.2722
   7   3   3 72.6104 6.39002
   9   3   3 1105.68 20.1838
  11   3   3 69.5434 7.57451
  13   3   3 251.503 11.9529
  15   3   3 10.9721 7.80548
  17   3   3 143.098 11.4581
  19   3   3 122.383 11.6732
  21   3   3 447.260 18.7684
  23   3   3 55.6562 12.4478
  25   3   3 4.02293 12.0287
  27   3   3 70.1143 12.7103
  29   3   3 9.86111 9.96950
   0   4   3 63.1245 4.73272
   2   4   3 344.824 5.38124
   4   4   3 1262.53 14.4800
   6   4   3 565.375 11.4201
   8   4   3 1327.91 24.3007
  10   4   3 330.051 11.3971
  12   4   3 314.282 12.4915
  14   4   3 586.935 17.4168
  16   4   3 586.213 18.1443
  18   4   3 157.971 12.0018
  20   4   3 127.045 12.0133
  22   4   3 314.493 17.0829
  24   4   3 55.1654 12.3393
  26   4   3 25.4051 12.4353
  28   4   3 30.0538 10.1294
  30   4   3 6.48140 10.0788
   1   5   3 548.521 6.81693
   3   5   3 174.124 4.32195
   5   5   3 1965.21 25.7426
   7   5   3 304.515 9.43464
   9   5   3 23.6459 6.13244
  11   5   3 668.498 16.3210
  13   5   3 1569.01 32.6937
  15   5   3 1471.09 30.1509
  17   5   3 28.4279 8.90332
  19   5   3 150.782 12.4704
  21   5   3 115.511 12.3346
  23   5   3 96.0632 13.2069
  25   5   3 57.3451 12.7249
  27   5   3 15.3739 11.3045
  29   5   3 60.1479 11.0172
   0   6   3 17.7197 2.42800
   2   6   3 459.852 5.88544
   4   6   3 1286.36 16.4793
   6   6   3 227.506 7.12670
   8   6   3 179.429 8.31224
  10   6   3 946.158 19.6622
  12   6   3 13.8243 7.42300
  14   6   3 1351.97 30.1561
  16   6   3 76.6998 10.1789
  18   6   3 45.9767 9.86269
  20   6   3 276.383 15.1068
  22   6   3 14.9427 10.4846
  24   6   3 86.8707 13.0090
  26   6   3 43.5209 11.9704
  28   6   3 15.5670 10.6587
  30   6   3 15.7087 10.3861
   1   7   3 174.271 3.30655
   3   7   3 106.527 3.00904
   5   7   3 359.843 7.70865
   7   7   3 221.040 9.18761
   9   7   3 108.842 7.75264
  11   7   3 296.128 11.5338
  13   7   3 653.574 17.8629
  15   7   3 555.248 18.5771
  17   7   3 56.4673 10.1256
  19   7   3 89.9618 12.1680
  21   7   3 28.8806 10.4757
  23   7   3 33.2584 10.4104
  25   7   3 15.4239 11.0040
  27   7   3 26.3255 11.3944
  29   7   3 20.5820 11.2665
   0   8   3 16.6025 2.73763
   2   8   3 590.621 7.03494
   4   8   3 1362.69 17.2751
   6   8   3 375.189 9.13917
   8   8   3 385.923 11.0493
  10   8   3 73.9781 8.21571
  12   8   3 186.006 9.88029
  14   8   3 46.1251 8.46456
  16   8   3 19.6796 9.62248
  18   8   3 20.9592 10.0237
  20   8   3 577.270 19.0067
  22   8   3 83.8028 11.0711
  24   8   3 16.7788 10.1852
  26   8   3 33.7629 11.1982
  28   8   3 33.3237 11.3146
  30   8   3 103.689 13.3921
   1   9   3 1307.00 12.3819
   3   9   3 1506.04 14.9573
   5   9   3 2183.00 27.3462
   7   9   3 257.048 7.98420
   9   9   3 1076.72 20.8547
  11   9   3 155.742 8.70501
  13   9   3 95.6057 8.42467
  15   9   3 636.924 18.0595
  17   9   3 36.8022 7.96744
  19   9   3 304.070 14.3633
  21   9   3 261.255 14.6366
  23   9   3 94.1971 12.2619
  25   9   3 94.2351 12.1516
  27   9   3 79.1450 12.8057
  29   9   3 44.3973 11.7403
   0  10   3 77.9738 3.90822
   2  10   3 628.110 7.37506
   4  10   3 2186.06 25.0181
   6  10   3 1147.44 16.3876
   8  10   3 311.951 10.0067
  10  10   3 122.865 7.79505
  12  10   3 23.8035 6.64626
  14  10   3 552.452 15.5757
  16  10   3 148.541 10.1622
  18  10   3 123.899 9.98965
  20  10   3 117.969 11.4947
  22  10   3 30.7272 10.2388
  24  10   3 88.0902 11.7393
  26  10   3 37.1728 11.4825
  28  10   3 74.9569 12.4322
   1  11   3 143.637 3.58666
   3  11   3 162.435 3.65778
   5  11   3 48.9035 3.16318
   7  11   3 124.590 4.99201
   9  11   3 102.240 7.18157
  11  11   3 131.354 8.00438
  13  11   3 14.0135 6.74921
  15  11   3 19.1969 7.12618
  17  11   3 97.5277 9.01666
  19  11   3 119.349 12.4509
  21  11   3 67.8491 10.8979
  23  11   3 65.4020 11.6891
  25  11   3 24.3544 10.4570
  27  11   3 24.7772 11.1435
  29  11   3 19.0109 11.3774
   0  12   3 4.06403 3.02341
   2  12   3 528.372 6.60671
   4  12   3 110.626 3.73078
   6  12   3 648.348 12.2264
   8  12   3 228.494 6.63567
  10  12   3 697.315 15.9704
  12  12   3 335.796 11.3244
  14  12   3 111.009 8.52852
  16  12   3 91.8169 9.03679
  18  12   3 410.917 14.9340
  20  12   3 678.587 20.0577
  22  12   3 66.9473 11.0822
  24  12   3 6.25640 10.3153
  26  12   3 45.8325 11.5951
  28  12   3 18.5126 10.9609
   1  13   3 21.7501 2.50573
   3  13   3 195.193 4.34437
   5  13   3 485.032 7.37597
   7  13   3 19.1496 4.29041
   9  13   3 308.279 8.15431
  11  13   3 224.415 9.33591
  13  13   3 201.589 9.70739
  15  13   3 24.4206 7.20171
  17  13   3 70.4473 9.16091
  19  13   3 559.680 16.8654
  21  13   3 109.354 11.8064
  23  13   3 11.3442 9.73026
  25  13   3 29.5238 10.6587
  27  13   3 42.7458 12.0641
  29  13   3 74.4296 12.5268
   0  14   3 6.00590 3.32355
   2  14   3 490.137 6.59244
   4  14   3 192.795 4.31748
   6  14   3 86.5019 4.84779
   8  14   3 594.816 9.88275
  10  14   3 186.649 7.78217
  12  14   3 169.030 8.83070
  14  14   3 232.370 10.4693
  16  14   3 942.063 21.0834
  18  14   3 65.6378 9.37892
  20  14   3 384.117 15.1716
  22  14   3 173.410 13.0935
  24  14   3 20.7601 10.4728
  26  14   3 44.9511 11.4472
  28  14   3 10.6932 10.6020
   1  15   3 110.713 3.67197
   3  15   3 245.530 5.28637
   5  15   3 268.393 5.57826
   7  15   3 362.362 7.76800
   9  15   3 640.671 10.9592
  11  15   3 117.452 6.81191
  13  15   3 194.532 9.57876
  15  15   3 272.820 11.5137
  17  15   3 250.064 11.7705
  19  15   3 108.244 10.4050
  21  15   3 87.3653 11.0523
  23  15   3 91.5225 12.0590
  25  15   3 62.2267 11.9489
  27  15   3 7.32088 11.0327
   0  16   3 159.365 7.11757
   2  16   3 132.344 4.11412
   4  16   3 82.5307 3.23689
   6  16   3 37.6419 3.61008
   8  16   3 293.325 7.36294
  10  16   3 69.7033 4.69422
  12  16   3 217.577 8.68477
  14  16   3 553.895 14.7833
  16  16   3 263.261 11.7168
  18  16   3 24.8509 8.42745
  20  16   3 147.661 11.1029
  22  16   3 176.355 12.8664
  24  16   3 62.1640 11.5698
  26  16   3 24.0043 11.4674
  28  16   3 30.9161 13.5572
   1  17   3 288.820 7.45751
   3  17   3 1022.88 16.3605
   5  17   3 458.864 7.85186
   7  17   3 97.1012 4.88279
   9  17   3 212.813 6.93689
  11  17   3 343.469 8.86847
  13  17   3 369.356 11.0494
  15  17   3 12.8654 6.48222
  17  17   3 95.3588 9.24697
  19  17   3 247.598 12.7668
  21  17   3 17.7053 8.89861
  23  17   3 14.4973 9.71392
  25  17   3 91.9011 14.3269
  27  17   3 28.0838 13.9822
   0  18   3 190.046 9.14067
   2  18   3 214.191 6.33357
   4  18   3 134.520 4.78981
   6  18   3 407.216 8.35016
   8  18   3 27.1427 3.93908
  10  18   3 41.3541 4.65061
  12  18   3 211.759 7.42454
  14  18   3 257.178 10.4000
  16  18   3 221.001 10.8576
  18  18   3 426.898 15.0122
  20  18   3 211.205 12.0016
  22  18   3 36.7802 12.3977
  24  18   3 124.067 15.1227
  26  18   3 19.2647 13.3797
   1  19   3 16.4018 4.02875
   3  19   3 1510.92 26.4617
   5  19   3 56.9583 4.14314
   7  19   3 385.199 7.96009
   9  19   3 3.77554 3.72259
  11  19   3 219.667 9.27788
  13  19   3 14.4740 7.14038
  15  19   3 18.9938 6.58404
  17  19   3 179.954 12.3630
  19  19   3 71.1140 10.7722
  21  19   3 8.05302 9.37175
  23  19   3 16.5672 12.8146
  25  19   3 135.028 18.5073
  27  19   3 41.3741 18.2271
   0  20   3 222.381 10.1509
   2  20   3 204.386 6.72597
   4  20   3 1333.49 20.1696
   6  20   3 452.101 10.7713
   8  20   3 24.7874 3.63132
  10  20   3 163.109 7.44585
  12  20   3 20.3917 6.70796
  14  20   3 75.3412 9.42268
  16  20   3 23.7308 9.06873
  18  20   3 46.0303 10.6653
  20  20   3 347.027 16.1633
  22  20   3 59.5661 14.0501
  24  20   3 9.66435 14.7257
  26  20   3 11.1600 17.7447
   1  21   3 77.7994 5.29068
   3  21   3 1572.26 27.7611
   5  21   3 826.778 15.5217
   7  21   3 261.443 9.23814
   9  21   3 2.15906 3.24703
  11  21   3 7.69133 5.47167
  13  21   3 236.279 11.3539
  15  21   3 325.121 14.4574
  17  21   3 15.9307 8.27589
  19  21   3 25.8706 12.1126
  21  21   3 40.8668 12.7344
  23  21   3 13.1047 15.1130
  25  21   3 134.979 19.5176
   0  22   3 2.40016 5.26664
   2  22   3 176.040 6.56960
   4  22   3 413.058 8.76812
   6  22   3 68.7518 7.28724
   8  22   3 21.0456 5.68628
  10  22   3 16.3281 5.50426
  12  22   3 108.126 9.37641
  14  22   3 104.755 11.3079
  16  22   3 173.606 14.7726
  18  22   3 20.3196 10.7492
  20  22   3 79.2768 15.1795
  22  22   3 45.3209 14.0183
  24  22   3 4.63678 15.8493
   1  23   3 37.8672 4.85618
   3  23   3 42.7979 4.14476
   5  23   3 248.018 9.18190
   7  23   3 72.5527 7.63529
   9  23   3 564.985 12.4521
  11  23   3 93.3014 7.68003
  13  23   3 19.5025 9.43726
  15  23   3 47.3021 11.1702
  17  23   3 19.5660 12.5926
  19  23   3 371.264 20.0668
  21  23   3 104.756 15.3918
  23  23   3 24.6924 14.3446
  25  23   3 26.1476 16.7545
   0  24   3 254.485 11.4416
   2  24   3 219.238 6.65426
   4  24   3 374.147 10.3480
   6  24   3 544.413 13.2278
   8  24   3 19.7634 6.16894
  10  24   3 367.867 13.3209
  12  24   3 16.7197 7.18920
  14  24   3 907.064 22.7439
  16  24   3 248.807 16.2173
  18  24   3 119.849 14.1896
  20  24   3 503.021 22.2517
  22  24   3 41.9840 14.3009
  24  24   3 68.9790 17.6923
   1  25   3 19.0524 4.75422
   3  25   3 209.830 9.36710
   5  25   3 315.480 10.3217
   7  25   3 178.766 8.81131
   9  25   3 223.068 10.2666
  11  25   3 9.46368 8.29984
  13  25   3 57.5359 10.3261
  15  25   3 177.530 13.4326
  17  25   3 52.4248 12.0263
  19  25   3 256.759 17.9423
  21  25   3 70.6425 14.3069
  23  25   3 13.4731 14.8649
   0  26   3 22.2555 6.48939
   2  26   3 104.436 6.63255
   4  26   3 10.1316 6.32248
   6  26   3 5.02041 6.39911
   8  26   3 101.668 9.00927
  10  26   3 8.01615 6.84396
  12  26   3 7.57776 8.80281
  14  26   3 58.4232 11.5652
  16  26   3 275.233 15.7632
  18  26   3 25.6182 12.0575
  20  26   3 66.5391 14.4613
  22  26   3 83.1902 15.6894
   1  27   3 69.2684 5.97634
   3  27   3 148.797 9.82775
   5  27   3 235.322 11.5592
   7  27   3 227.296 11.7639
   9  27   3 432.730 15.4934
  11  27   3 116.531 11.0234
  13  27   3 58.8841 11.7123
  15  27   3 438.813 21.6631
  17  27   3 61.3121 11.6710
  19  27   3 26.3346 11.4922
  21  27   3 44.2454 14.7694
  23  27   3 76.3317 16.7859
   0  28   3 307.084 16.5335
   2  28   3 196.550 11.4525
   4  28   3 97.1964 9.15146
   6  28   3 60.1688 7.96149
   8  28   3 356.923 14.6830
  10  28   3 154.169 11.4595
  12  28   3 65.8614 10.3824
  14  28   3 70.8634 13.2292
  16  28   3 23.2596 12.9070
  18  28   3 121.930 16.3644
  20  28   3 96.2737 15.8031
  22  28   3 77.6471 17.5054
   1  29   3 46.5572 7.64877
   3  29   3 148.642 13.6142
   5  29   3 178.862 11.8883
   7  29   3 69.3386 11.9087
   9  29   3 83.3701 12.5713
  11  29   3 96.9550 11.4312
  13  29   3 52.2508 10.7475
  15  29   3 17.4615 12.6296
  17  29   3 78.6652 14.8473
  19  29   3 8.06676 13.0174
  21  29   3 13.7174 13.7278
   0  30   3 49.6161 11.5644
   2  30   3 418.656 16.7036
   4  30   3 366.269 15.8718
   6  30   3 129.817 12.9544
   8  30   3 167.213 13.8684
  10  30   3 21.8548 10.8269
  12  30   3 58.1435 12.8637
  14  30   3 98.7313 15.7970
  16  30   3 141.458 17.7204
  18  30   3 59.4680 16.1012
  20  30   3 68.6091 16.2918
   1  31   3 68.3193 8.66307
   3  31   3 199.591 14.1102
   5  31   3 86.7988 11.8260
   7  31   3 9.25540 10.0087
   9  31   3 10.3763 9.70355
  11  31   3 121.814 14.6851
  13  31   3 9.08786 11.5585
  15  31   3 10.8330 13.9360
  17  31   3 53.0226 15.8027
  19  31   3 5.11035 13.9617
   0  32   3 16.0145 10.0448
   2  32   3 41.4586 9.43345
   4  32   3 2.23951 9.47812
   6  32   3 45.1693 11.1505
   8  32   3 4.44314 10.4587
  10  32   3 25.4677 11.9039
  12  32   3 86.4799 14.3138
  14  32   3 160.416 18.0809
  16  32   3 12.7242 13.1676
  18  32   3 39.0383 14.8807
   1  33   3 49.8732 8.89456
   3  33   3 147.153 13.4055
   5  33   3 56.1816 11.7689
   7  33   3 262.016 16.7832
   9  33   3 42.1411 12.8809
  11  33   3 23.6343 11.9359
  13  33   3 173.010 17.3329
  15  33   3 53.7510 15.4495
  17  33   3 218.252 20.9070
   0  34   3 12.8651 13.3989
   2  34   3 13.2639 9.59213
   4  34   3 4.48656 9.68710
   6  34   3 54.0778 12.1809
   8  34   3 23.6911 12.0356
  10  34   3 102.331 14.6560
  12  34   3 119.025 15.3996
  14  34   3 284.409 21.8022
  16  34   3 56.4560 15.5820
   1  35   3 8.49233 9.99123
   3  35   3 59.1982 11.4180
   5  35   3 69.4475 12.4478
   7  35   3 40.9291 12.1276
   9  35   3 110.539 15.0778
  11  35   3 7.91939 12.1870
  13  35   3 36.0283 14.3817
  15  35   3 40.8728 15.9603
   0  36   3 57.7435 22.0756
   2  36   3 21.0073 10.4766
   4  36   3 47.1121 10.9014
   6  36   3 71.6841 13.6094
   8  36   3 70.4688 13.8348
  10  36   3 62.1603 14.2471
  12  36   3 7.40935 12.0783
  14  36   3 266.974 22.3364
   1  37   3 50.7280 13.8527
   3  37   3 130.913 13.0875
   5  37   3 44.2157 12.8760
   7  37   3 8.15930 11.5180
   9  37   3 59.4854 13.7644
  11  37   3 5.10845 11.9076
  13  37   3 8.21883 14.0100
   0  38   3 82.4174 30.2829
   2  38   3 41.2969 13.0985
   4  38   3 58.2520 13.1380
   6  38   3 74.0162 14.3460
   8  38   3 162.644 16.8124
  10  38   3 65.1712 13.8865
  12  38   3 15.4202 14.0268
   1  39   3 44.2595 23.3361
   3  39   3 124.750 17.1665
   5  39   3 25.6199 13.0511
   7  39   3 16.7418 12.6033
   9  39   3 360.945 21.2744
   0  40   3 105.824 33.0091
   2  40   3 0.00000 32.3329
   4  40   3 10.0140 13.5438
   6  40   3 11.7600 12.3694
   8  40   3 115.786 15.9420
   1  41   3 28.6964 31.4315
   3  41   3 14.9129 19.3920
   5  41   3 108.561 21.8897
   0   0   4 475.851 16.8840
   2   0   4 59.1589 3.10969
   4   0   4 4499.34 48.2863
   6   0   4 12.9986 5.91663
   8   0   4 13.3572 6.30704
  10   0   4 148.626 11.0512
  12   0   4 29.9746 10.1814
  14   0   4 319.358 17.8988
  16   0   4 8.14092 10.6363
  18   0   4 119.567 15.7632
  20   0   4 583.539 27.0228
  22   0   4 20.0291 14.3984
  24   0   4 1.59332 14.5593
  26   0   4 137.457 18.0838
  28   0   4 386.581 24.8825
  30   0   4 118.048 18.9186
   1   1   4 146.234 3.76528
   3   1   4 1543.66 14.0133
   5   1   4 1261.36 15.2558
   7   1   4 1239.61 17.4508
   9   1   4 143.625 6.99176
  11   1   4 57.7889 6.88627
  13   1   4 44.1118 7.98391
  15   1   4 22.8857 8.24550
  17   1   4 134.215 10.6856
  19   1   4 8.00667 8.35205
  21   1   4 11.0597 9.71439
  23   1   4 80.0542 11.9508
  25   1   4 93.8026 11.2901
  27   1   4 122.242 12.9690
  29   1   4 295.379 16.9877
   0   2   4 69.9064 5.49137
   2   2   4 79.4401 2.56893
   4   2   4 229.289 4.60450
   6   2   4 3318.54 37.7993
   8   2   4 9.07666 5.13727
  10   2   4 139.736 8.57899
  12   2   4 440.683 14.4317
  14   2   4 117.856 10.0221
  16   2   4 440.590 16.3088
  18   2   4 29.1905 9.58679
  20   2   4 23.0246 10.0231
  22   2   4 51.9281 11.1081
  24   2   4 38.1333 11.3994
  26   2   4 64.1269 10.9137
  28   2   4 66.5811 11.9496
  30   2   4 56.4042 12.2228
   1   3   4 258.692 5.31743
   3   3   4 138.593 3.36279
   5   3   4 432.096 7.16860
   7   3   4 1339.21 21.4892
   9   3   4 247.064 9.37606
  11   3   4 37.2991 6.82797
  13   3   4 197.103 11.0204
  15   3   4 131.197 10.7322
  17   3   4 792.155 21.5561
  19   3   4 7.70186 9.07232
  21   3   4 29.3498 11.2493
  23   3   4 186.691 13.8910
  25   3   4 77.0544 11.1105
  27   3   4 11.4054 10.2005
  29   3   4 78.2776 12.3549
   0   4   4 430.855 14.2175
   2   4   4 165.420 4.49300
   4   4   4 288.212 5.86429
   6   4   4 1731.38 25.9786
   8   4   4 87.9452 7.07433
  10   4   4 7.55559 6.28095
  12   4   4 466.067 14.7366
  14   4   4 180.156 10.9020
  16   4   4 261.628 13.3925
  18   4   4 545.914 18.5461
  20   4   4 130.008 12.5831
  22   4   4 49.3244 11.8339
  24   4   4 41.1830 10.6303
  26   4   4 21.1954 10.6835
  28   4   4 17.4623 11.0986
  30   4   4 74.1757 11.4332
   1   5   4 97.1829 3.52871
   3   5   4 1082.24 13.5782
   5   5   4 406.098 9.23910
   7   5   4 3135.32 49.6469
   9   5   4 6.85917 5.80839
  11   5   4 47.5643 7.15077
  13   5   4 65.3988 8.77643
  15   5   4 50.2378 8.74224
  17   5   4 796.976 21.9641
  19   5   4 113.218 11.6019
  21   5   4 155.040 13.5500
  23   5   4 19.6260 11.0064
  25   5   4 32.8313 12.6375
  27   5   4 11.2111 10.6693
  29   5   4 35.2991 10.3508
   0   6   4 1772.00 33.2257
   2   6   4 65.1372 2.77236
   4   6   4 3473.06 41.9425
   6   6   4 418.595 9.37455
   8   6   4 522.503 13.2458
  10   6   4 352.719 11.5608
  12   6   4 179.199 9.47947
  14   6   4 436.816 15.4127
  16   6   4 257.778 13.8185
  18   6   4 370.520 16.0153
  20   6   4 229.556 14.5915
  22   6   4 46.9593 11.5148
  24   6   4 39.7057 12.0142
  26   6   4 28.6288 11.6284
  28   6   4 57.9286 10.9216
  30   6   4 16.7402 10.4673
   1   7   4 40.9257 2.26768
   3   7   4 6.32338 2.18230
   5   7   4 135.324 5.64228
   7   7   4 317.957 8.25144
   9   7   4 111.274 7.22041
  11   7   4 184.248 9.18234
  13   7   4 201.206 11.2522
  15   7   4 18.1895 8.39575
  17   7   4 27.1903 9.34468
  19   7   4 78.1625 11.6460
  21   7   4 7.34987 9.69937
  23   7   4 138.419 13.8027
  25   7   4 36.9407 11.0392
  27   7   4 20.6575 11.5987
  29   7   4 9.92272 9.62461
   0   8   4 94.0091 4.48112
   2   8   4 829.842 9.81712
   4   8   4 588.166 9.28549
   6   8   4 622.495 12.2614
   8   8   4 216.605 8.80687
  10   8   4 39.5411 6.66193
  12   8   4 32.7301 7.22486
  14   8   4 105.336 9.93293
  16   8   4 25.1575 9.07725
  18   8   4 177.915 12.0885
  20   8   4 20.3345 10.7014
  22   8   4 57.6080 12.0249
  24   8   4 267.695 15.3810
  26   8   4 14.5665 11.1523
  28   8   4 19.1986 12.0432
   1   9   4 59.1549 2.78413
   3   9   4 1451.44 17.5641
   5   9   4 157.103 5.07020
   7   9   4 635.925 12.6034
   9   9   4 368.254 10.7991
  11   9   4 527.097 14.8395
  13   9   4 374.840 12.7796
  15   9   4 147.731 11.2001
  17   9   4 198.647 12.0121
  19   9   4 228.754 13.2017
  21   9   4 224.726 14.2834
  23   9   4 139.256 12.6347
  25   9   4 17.4853 10.6725
  27   9   4 104.410 13.3685
  29   9   4 94.7300 13.1481
   0  10   4 328.432 7.32894
   2  10   4 449.000 6.54050
   4  10   4 700.454 9.11823
   6  10   4 499.337 10.3542
   8  10   4 115.441 5.87596
  10  10   4 362.538 10.5678
  12  10   4 109.949 7.49061
  14  10   4 106.223 8.12375
  16  10   4 114.861 9.19697
  18  10   4 193.693 11.2734
  20  10   4 29.5959 9.49029
  22  10   4 122.821 12.3855
  24  10   4 213.363 14.3128
  26  10   4 111.116 12.7860
  28  10   4 53.0344 12.9608
   1  11   4 4.82985 2.21234
   3  11   4 490.972 6.81184
   5  11   4 299.584 6.11255
   7  11   4 606.537 11.9717
   9  11   4 123.888 5.74510
  11  11   4 190.204 8.24474
  13  11   4 57.7538 7.01686
  15  11   4 17.6875 7.28477
  17  11   4 383.175 13.6791
  19  11   4 98.2612 10.1844
  21  11   4 41.6581 10.1609
  23  11   4 22.6601 10.5390
  25  11   4 6.79931 10.4514
  27  11   4 55.7309 12.1058
  29  11   4 81.3916 12.5808
   0  12   4 213.829 5.90958
   2  12   4 165.565 3.90356
   4  12   4 1482.16 16.5839
   6  12   4 219.407 6.38434
   8  12   4 41.5538 3.48711
  10  12   4 8.91353 5.43141
  12  12   4 43.0971 5.93776
  14  12   4 225.187 9.64693
  16  12   4 7.02461 7.05800
  18  12   4 150.445 10.3970
  20  12   4 642.848 18.4420
  22  12   4 14.4503 9.90361
  24  12   4 91.6289 12.5642
  26  12   4 79.9511 12.2183
  28  12   4 178.108 15.1593
   1  13   4 40.9917 2.93042
   3  13   4 62.3848 2.85073
   5  13   4 623.307 10.3206
   7  13   4 59.4620 4.55442
   9  13   4 36.0056 3.91251
  11  13   4 374.966 11.6820
  13  13   4 591.875 14.2565
  15  13   4 3.92842 6.74899
  17  13   4 520.023 15.3638
  19  13   4 390.708 15.3857
  21  13   4 95.9579 11.6513
  23  13   4 67.4337 11.2497
  25  13   4 8.55555 11.1066
  27  13   4 29.6413 11.3788
   0  14   4 88.7391 5.18277
   2  14   4 65.7232 2.85643
   4  14   4 139.412 3.90162
   6  14   4 849.887 14.7519
   8  14   4 56.2499 4.92237
  10  14   4 43.8342 4.46777
  12  14   4 306.067 10.9430
  14  14   4 323.071 11.9344
  16  14   4 589.777 16.6990
  18  14   4 149.134 11.1599
  20  14   4 207.431 12.2744
  22  14   4 23.0745 10.0834
  24  14   4 8.67276 9.86749
  26  14   4 7.22118 9.95983
  28  14   4 4.89385 10.9436
   1  15   4 59.4217 3.37454
   3  15   4 132.143 3.85466
   5  15   4 79.0915 3.73731
   7  15   4 487.889 10.8511
   9  15   4 5.35907 3.00561
  11  15   4 7.68351 3.93184
  13  15   4 274.639 10.7320
  15  15   4 270.866 11.5097
  17  15   4 827.327 19.2800
  19  15   4 218.513 12.5094
  21  15   4 9.02507 8.89610
  23  15   4 64.5720 11.3708
  25  15   4 23.3812 11.3669
  27  15   4 21.4619 12.1838
   0  16   4 13.1973 3.91434
   2  16   4 163.234 3.94513
   4  16   4 437.306 6.83156
   6  16   4 423.460 8.81654
   8  16   4 25.0104 4.38977
  10  16   4 5.05188 3.14143
  12  16   4 372.348 9.67049
  14  16   4 231.418 10.4927
  16  16   4 195.654 10.8161
  18  16   4 409.292 14.6583
  20  16   4 92.5331 10.0609
  22  16   4 105.382 11.7764
  24  16   4 18.7914 10.2286
  26  16   4 31.0481 13.9682
  28  16   4 17.4345 14.3793
   1  17   4 77.2052 3.47020
   3  17   4 154.043 4.72415
   5  17   4 390.703 7.19291
   7  17   4 61.7323 5.06596
   9  17   4 10.9964 4.45630
  11  17   4 10.4879 3.43265
  13  17   4 68.1366 5.65812
  15  17   4 74.8056 7.90528
  17  17   4 163.054 10.4285
  19  17   4 137.747 10.5524
  21  17   4 108.037 10.4680
  23  17   4 40.3560 10.8530
  25  17   4 119.420 15.3719
  27  17   4 64.8825 15.1519
   0  18   4 0.98743 4.03281
   2  18   4 231.000 4.94452
   4  18   4 1262.52 14.9964
   6  18   4 2086.88 26.5675
   8  18   4 159.194 6.27476
  10  18   4 56.7782 5.58780
  12  18   4 159.928 6.28597
  14  18   4 44.4074 6.58722
  16  18   4 448.413 14.2401
  18  18   4 297.267 12.9705
  20  18   4 189.676 13.1200
  22  18   4 12.3368 10.5159
  24  18   4 22.5274 12.6796
  26  18   4 35.0490 14.2481
   1  19   4 252.472 5.76038
   3  19   4 399.616 8.42729
   5  19   4 257.807 5.65368
   7  19   4 596.481 10.7876
   9  19   4 115.853 6.08483
  11  19   4 158.605 10.5868
  13  19   4 63.0076 8.40503
  15  19   4 13.1799 8.07590
  17  19   4 464.263 16.3974
  19  19   4 49.3507 10.3812
  21  19   4 81.0724 11.7312
  23  19   4 251.307 16.9737
  25  19   4 42.9070 14.7922
  27  19   4 154.086 19.6935
   0  20   4 141.058 8.90454
   2  20   4 445.789 8.19858
   4  20   4 458.365 8.37093
   6  20   4 160.738 5.60973
   8  20   4 199.264 7.04940
  10  20   4 170.635 8.39253
  12  20   4 37.7495 8.19172
  14  20   4 191.577 12.0349
  16  20   4 20.4158 9.29295
  18  20   4 73.7519 10.5034
  20  20   4 54.0268 10.9712
  22  20   4 111.016 13.0209
  24  20   4 37.9666 16.5775
  26  20   4 12.9754 16.6356
   1  21   4 111.706 5.97814
   3  21   4 293.934 9.73445
   5  21   4 507.660 10.4378
   7  21   4 881.736 15.0068
   9  21   4 193.048 7.26374
  11  21   4 190.262 9.73102
  13  21   4 34.7849 8.37235
  15  21   4 56.5822 9.71928
  17  21   4 17.5142 8.96671
  19  21   4 35.1369 9.88229
  21  21   4 60.4717 12.9181
  23  21   4 132.512 17.6446
  25  21   4 14.5193 16.6453
   0  22   4 204.034 10.4670
   2  22   4 102.974 5.43621
   4  22   4 147.684 5.63431
   6  22   4 376.447 10.6621
   8  22   4 106.617 6.56058
  10  22   4 52.5219 5.52212
  12  22   4 143.874 8.64851
  14  22   4 36.5226 8.60478
  16  22   4 36.5964 11.6006
  18  22   4 22.3087 10.9437
  20  22   4 53.4953 13.5731
  22  22   4 159.103 16.3900
  24  22   4 29.3587 16.1898
   1  23   4 56.2308 5.19677
   3  23   4 39.3840 5.89116
   5  23   4 127.066 8.01460
   7  23   4 5.42441 5.47508
   9  23   4 117.351 8.27079
  11  23   4 34.6858 7.17203
  13  23   4 287.693 13.5205
  15  23   4 9.95294 10.3393
  17  23   4 75.9354 12.9084
  19  23   4 308.069 18.6876
  21  23   4 109.282 14.4621
  23  23   4 13.4631 13.5647
  25  23   4 20.6692 16.7987
   0  24   4 219.161 11.2589
   2  24   4 81.1566 4.68311
   4  24   4 878.834 18.3891
   6  24   4 458.550 12.4573
   8  24   4 205.872 10.5127
  10  24   4 49.0435 6.64250
  12  24   4 93.7291 8.62001
  14  24   4 67.6271 9.58602
  16  24   4 42.2526 12.0802
  18  24   4 7.62871 11.1516
  20  24   4 509.857 22.6521
  22  24   4 25.8971 13.8557
  24  24   4 20.1659 15.0969
   1  25   4 159.064 6.90704
   3  25   4 140.531 8.90743
   5  25   4 380.145 12.1780
   7  25   4 20.6628 6.42083
   9  25   4 117.966 9.52636
  11  25   4 53.0286 9.04454
  13  25   4 272.726 15.2364
  15  25   4 14.5725 9.29864
  17  25   4 96.4548 13.6193
  19  25   4 312.424 18.5431
  21  25   4 37.7619 14.1078
  23  25   4 30.9029 15.1178
   0  26   4 293.728 13.0364
   2  26   4 24.4031 5.25816
   4  26   4 144.554 9.47817
   6  26   4 91.7331 8.02914
   8  26   4 127.295 10.1691
  10  26   4 24.4649 8.01473
  12  26   4 28.1857 9.65046
  14  26   4 113.863 11.6301
  16  26   4 170.810 13.6746
  18  26   4 36.9265 12.6789
  20  26   4 17.2378 13.0242
  22  26   4 51.6888 14.5064
   1  27   4 96.0952 6.39753
   3  27   4 55.6417 7.30066
   5  27   4 284.143 11.4803
   7  27   4 163.126 10.8307
   9  27   4 58.0783 9.28431
  11  27   4 15.1394 9.13240
  13  27   4 203.442 15.2635
  15  27   4 127.623 14.9478
  17  27   4 4.41544 10.9410
  19  27   4 68.0635 14.9057
  21  27   4 51.5743 15.4009
  23  27   4 46.9845 15.9311
   0  28   4 20.8249 7.74585
   2  28   4 286.956 10.3363
   4  28   4 6.23111 6.43072
   6  28   4 255.812 12.4899
   8  28   4 2.59264 7.36889
  10  28   4 55.7155 9.35836
  12  28   4 15.5684 9.05833
  14  28   4 28.7637 12.2314
  16  28   4 20.3454 12.4862
  18  28   4 32.1089 13.7381
  20  28   4 19.6810 15.0348
  22  28   4 106.185 19.2436
   1  29   4 141.299 10.3647
   3  29   4 248.915 13.4009
   5  29   4 157.427 12.9433
   7  29   4 90.8471 9.92069
   9  29   4 44.5558 8.84649
  11  29   4 18.8966 8.60888
  13  29   4 30.8188 10.9169
  15  29   4 22.5276 12.6834
  17  29   4 150.615 17.4991
  19  29   4 5.68747 12.7915
  21  29   4 31.1277 16.2793
   0  30   4 30.8750 10.6264
   2  30   4 209.641 12.2543
   4  30   4 182.924 13.4342
   6  30   4 652.307 21.8019
   8  30   4 0.00000 9.73610
  10  30   4 11.0974 10.8250
  12  30   4 26.0141 13.5216
  14  30   4 26.2332 13.1366
  16  30   4 125.111 17.3162
  18  30   4 14.6668 14.0633
  20  30   4 19.1705 15.6713
   1  31   4 95.9808 9.62101
   3  31   4 106.648 11.6945
   5  31   4 64.5458 11.7063
   7  31   4 62.2042 11.8086
   9  31   4 19.2153 10.4785
  11  31   4 9.48958 11.8957
  13  31   4 49.1590 15.2413
  15  31   4 13.2958 13.0236
  17  31   4 70.5723 16.0211
  19  31   4 45.4754 16.1046
   0  32   4 3.72603 10.1887
   2  32   4 107.151 12.2885
   4  32   4 132.176 13.2494
   6  32   4 194.036 14.2829
   8  32   4 172.908 14.4242
  10  32   4 16.3224 11.9004
  12  32   4 24.8198 13.0073
  14  32   4 55.3634 14.9857
  16  32   4 74.5518 16.5982
  18  32   4 115.335 18.0223
   1  33   4 19.9095 8.20302
   3  33   4 38.8868 10.9436
   5  33   4 592.453 21.4417
   7  33   4 479.793 19.9049
   9  33   4 65.7365 13.0723
  11  33   4 23.3130 12.6094
  13  33   4 57.6711 15.8417
  15  33   4 88.6841 16.5398
  17  33   4 33.4518 14.9923
   0  34   4 1.96468 13.1819
   2  34   4 3.04919 9.01055
   4  34   4 26.7497 10.8409
   6  34   4 486.007 20.0710
   8  34   4 109.110 14.4406
  10  34   4 18.7215 12.7807
  12  34   4 68.8931 15.2312
  14  34   4 57.1627 15.5664
  16  34   4 90.5473 16.9407
   1  35   4 58.6922 12.2450
   3  35   4 119.158 12.8735
   5  35   4 21.4500 11.4599
   7  35   4 27.1888 12.1835
   9  35   4 88.0193 14.2816
  11  35   4 24.4820 13.8516
  13  35   4 12.0584 13.9418
  15  35   4 33.6715 15.8285
   0  36   4 93.3160 24.9513
   2  36   4 17.0791 10.6701
   4  36   4 46.6664 11.1638
   6  36   4 26.5011 12.0219
   8  36   4 7.68623 11.3945
  10  36   4 11.0481 11.3103
  12  36   4 64.1851 15.5354
  14  36   4 29.1929 16.2464
   1  37   4 81.5722 21.3988
   3  37   4 24.0408 11.6202
   5  37   4 86.4868 12.8968
   7  37   4 13.8688 12.5778
   9  37   4 11.8182 11.0554
  11  37   4 45.2318 16.0869
  13  37   4 8.93259 13.3054
   0  38   4 26.7309 31.2756
   2  38   4 34.9441 16.2742
   4  38   4 17.0044 12.8947
   6  38   4 90.6738 14.1077
   8  38   4 25.8302 13.0086
  10  38   4 49.2895 15.6489
  12  38   4 33.9614 16.1989
   1  39   4 70.4799 22.6991
   3  39   4 11.9175 15.3618
   5  39   4 111.404 17.3964
   7  39   4 53.5142 13.7041
   9  39   4 51.9334 15.6350
   0  40   4 0.00000 28.6875
   2  40   4 42.3193 29.2848
   4  40   4 25.3967 18.8680
   6  40   4 90.9599 21.4422
   1  41   4 9.07870 25.5734
   3  41   4 78.6836 23.1145
   0   0   5 8.96637 6.90619
   2   0   5 95.5833 4.38659
   4   0   5 176.248 5.75464
   6   0   5 167.993 6.76154
   8   0   5 16.2291 6.56955
  10   0   5 57.6476 8.88545
  12   0   5 128.353 12.2263
  14   0   5 191.552 14.9875
  16   0   5 240.202 17.2570
  18   0   5 31.5925 12.1147
  20   0   5 70.4778 14.7120
  22   0   5 5.20876 14.4356
  24   0   5 207.812 21.5941
  26   0   5 9.10374 13.9500
  28   0   5 10.1599 15.5618
  30   0   5 207.245 22.3542
   1   1   5 528.672 8.46296
   3   1   5 19.6242 2.46848
   5   1   5 1110.06 12.5500
   7   1   5 907.713 13.4151
   9   1   5 30.4349 5.34535
  11   1   5 97.6422 7.28915
  13   1   5 140.785 9.14377
  15   1   5 175.687 10.6396
  17   1   5 46.3154 8.85413
  19   1   5 814.297 21.7011
  21   1   5 12.4969 9.78232
  23   1   5 11.5723 10.7002
  25   1   5 65.6023 13.0215
  27   1   5 27.6420 10.4814
  29   1   5 619.236 21.7375
   0   2   5 18.0582 4.80228
   2   2   5 182.295 4.48257
   4   2   5 237.823 5.01063
   6   2   5 342.309 7.11949
   8   2   5 93.7270 5.44877
  10   2   5 8.93787 4.95903
  12   2   5 58.6628 7.25333
  14   2   5 73.4796 8.63766
  16   2   5 291.818 13.0423
  18   2   5 116.061 10.9355
  20   2   5 72.5832 11.1012
  22   2   5 38.5619 10.7706
  24   2   5 76.8752 11.2595
  26   2   5 19.0085 10.6234
  28   2   5 18.1652 10.5523
  30   2   5 41.5320 12.2427
   1   3   5 472.906 10.0822
   3   3   5 1389.59 14.8975
   5   3   5 5527.63 60.0531
   7   3   5 2157.56 28.9168
   9   3   5 250.925 7.91996
  11   3   5 407.022 13.6570
  13   3   5 324.949 12.4164
  15   3   5 1885.21 36.0300
  17   3   5 12.2478 8.63084
  19   3   5 327.494 14.9688
  21   3   5 13.5277 9.86110
  23   3   5 52.0084 10.3925
  25   3   5 29.1464 10.3382
  27   3   5 13.3453 10.1050
  29   3   5 38.4352 11.3516
   0   4   5 3.68670 8.61810
   2   4   5 119.622 5.01752
   4   4   5 265.271 5.54441
   6   4   5 1248.84 17.1877
   8   4   5 111.778 6.25253
  10   4   5 103.196 7.93235
  12   4   5 228.184 11.2127
  14   4   5 11.4752 7.13691
  16   4   5 121.436 9.64576
  18   4   5 395.792 16.4049
  20   4   5 101.957 12.2497
  22   4   5 22.0898 10.0649
  24   4   5 29.3172 10.5624
  26   4   5 4.81189 10.3311
  28   4   5 54.4879 11.9582
  30   4   5 99.2555 12.9087
   1   5   5 124.771 6.30330
   3   5   5 1405.51 18.8673
   5   5   5 58.5660 3.65213
   7   5   5 90.5899 5.31910
   9   5   5 462.279 11.9646
  11   5   5 791.870 18.3347
  13   5   5 113.086 9.50059
  15   5   5 761.638 19.5061
  17   5   5 286.280 14.0869
  19   5   5 291.693 14.9935
  21   5   5 570.846 20.7627
  23   5   5 158.863 12.7507
  25   5   5 12.3693 10.1676
  27   5   5 23.8888 10.2337
  29   5   5 6.17392 10.0699
   0   6   5 107.433 9.44876
   2   6   5 197.661 7.07335
   4   6   5 190.593 4.77066
   6   6   5 1967.06 30.4868
   8   6   5 34.8498 4.99555
  10   6   5 185.346 9.00410
  12   6   5 912.694 20.3428
  14   6   5 89.1139 9.72434
  16   6   5 52.3044 9.75264
  18   6   5 189.753 12.8751
  20   6   5 12.9797 10.4326
  22   6   5 69.3029 12.5544
  24   6   5 30.5731 10.8054
  26   6   5 12.4408 10.1871
  28   6   5 20.0386 11.0722
   1   7   5 241.307 5.87340
   3   7   5 816.569 14.0102
   5   7   5 587.767 11.8364
   7   7   5 6.78693 5.33935
   9   7   5 37.1530 5.08487
  11   7   5 494.367 14.0046
  13   7   5 26.8335 7.19319
  15   7   5 129.326 10.7207
  17   7   5 166.925 12.5700
  19   7   5 34.1956 9.68203
  21   7   5 258.305 15.3664
  23   7   5 107.052 13.3465
  25   7   5 30.5953 12.4282
  27   7   5 8.61117 9.50236
  29   7   5 84.3798 12.1315
   0   8   5 520.821 12.4368
   2   8   5 89.7306 3.31235
   4   8   5 216.785 5.32886
   6   8   5 137.609 6.65505
   8   8   5 210.933 7.42571
  10   8   5 155.893 8.34814
  12   8   5 778.060 18.2432
  14   8   5 153.224 10.8246
  16   8   5 288.326 14.1723
  18   8   5 25.8725 9.26461
  20   8   5 80.3587 12.1122
  22   8   5 185.361 15.6980
  24   8   5 157.422 14.4272
  26   8   5 9.30569 10.4037
  28   8   5 10.6257 9.40772
   1   9   5 590.432 8.67310
   3   9   5 728.094 11.4237
   5   9   5 605.768 10.1946
   7   9   5 2388.73 38.1279
   9   9   5 156.229 7.35280
  11   9   5 177.071 9.15753
  13   9   5 106.655 8.52311
  15   9   5 186.604 11.9318
  17   9   5 130.223 11.0570
  19   9   5 140.743 11.9115
  21   9   5 314.421 17.5640
  23   9   5 139.391 12.8811
  25   9   5 89.0023 13.1916
  27   9   5 9.45217 10.9249
  29   9   5 87.8124 12.9804
   0  10   5 146.448 6.12061
   2  10   5 140.071 4.25300
   4  10   5 188.865 4.71171
   6  10   5 384.381 8.79914
   8  10   5 158.356 7.97858
  10  10   5 291.336 8.31916
  12  10   5 334.087 11.2859
  14  10   5 55.8133 7.88059
  16  10   5 248.296 12.6283
  18  10   5 17.5643 8.73317
  20  10   5 125.245 11.0222
  22  10   5 48.2410 10.6736
  24  10   5 76.7318 11.6778
  26  10   5 28.7066 10.5906
  28  10   5 21.7167 11.6560
   1  11   5 187.378 4.62837
   3  11   5 46.8391 3.15896
   5  11   5 1498.65 21.0481
   7  11   5 89.4961 5.38618
   9  11   5 80.4687 6.77683
  11  11   5 216.807 8.33931
  13  11   5 311.044 10.7758
  15  11   5 202.489 10.3161
  17  11   5 97.8397 9.17372
  19  11   5 348.009 14.0515
  21  11   5 36.3849 9.41047
  23  11   5 100.003 12.3683
  25  11   5 130.863 13.7064
  27  11   5 9.47667 10.5346
  29  11   5 286.256 17.4358
   0  12   5 198.401 6.21128
   2  12   5 80.2831 3.37375
   4  12   5 642.052 9.84466
   6  12   5 680.599 12.5261
   8  12   5 56.9185 5.03077
  10  12   5 236.905 9.37495
  12  12   5 195.996 8.09018
  14  12   5 17.3567 6.66383
  16  12   5 237.671 11.3974
  18  12   5 102.165 10.2179
  20  12   5 64.4914 9.80682
  22  12   5 25.9004 10.2558
  24  12   5 75.6897 12.1545
  26  12   5 17.7751 11.4239
  28  12   5 11.4624 11.6735
   1  13   5 90.9167 3.46844
   3  13   5 127.465 4.19011
   5  13   5 72.6851 5.33609
   7  13   5 105.483 5.55817
   9  13   5 437.432 11.4545
  11  13   5 7.76582 5.67082
  13  13   5 331.706 9.18907
  15  13   5 51.5175 8.01611
  17  13   5 113.682 9.61126
  19  13   5 19.3514 8.43668
  21  13   5 19.4863 8.93254
  23  13   5 12.8973 10.3466
  25  13   5 6.37737 10.6936
  27  13   5 54.9339 11.9256
   0  14   5 68.2358 4.70058
   2  14   5 29.6301 2.73260
   4  14   5 286.578 5.75048
   6  14   5 5.58266 3.98915
   8  14   5 295.959 8.27012
  10  14   5 149.810 7.90927
  12  14   5 136.875 5.38910
  14  14   5 176.371 9.70101
  16  14   5 101.933 9.11437
  18  14   5 622.676 18.1156
  20  14   5 113.396 10.3978
  22  14   5 33.1525 9.92458
  24  14   5 14.9948 10.5930
  26  14   5 10.3782 10.8285
  28  14   5 124.788 13.9195
   1  15   5 69.3257 3.41769
   3  15   5 140.621 4.19582
   5  15   5 2119.27 25.2481
   7  15   5 339.185 9.09342
   9  15   5 859.000 16.6432
  11  15   5 42.7439 5.82276
  13  15   5 255.955 8.62692
  15  15   5 965.568 21.1816
  17  15   5 268.398 12.3604
  19  15   5 594.583 17.5048
  21  15   5 6.21812 8.15494
  23  15   5 44.0416 11.1653
  25  15   5 23.7876 11.5033
  27  15   5 60.2443 14.0988
   0  16   5 56.2561 4.89926
   2  16   5 89.7519 3.43197
   4  16   5 36.9247 2.87271
   6  16   5 58.6183 5.01703
   8  16   5 206.556 7.00497
  10  16   5 45.3711 5.89131
  12  16   5 10.7228 5.18585
  14  16   5 31.1350 6.83017
  16  16   5 27.3831 7.23564
  18  16   5 535.616 16.7850
  20  16   5 27.0023 8.81314
  22  16   5 10.4981 9.04134
  24  16   5 34.8047 10.7790
  26  16   5 23.0917 13.2462
   1  17   5 6.99624 2.79240
   3  17   5 536.792 7.99662
   5  17   5 2487.76 30.1949
   7  17   5 520.488 14.1446
   9  17   5 51.0451 4.63621
  11  17   5 32.3420 4.32591
  13  17   5 117.892 7.60528
  15  17   5 37.9234 7.39863
  17  17   5 581.299 16.2263
  19  17   5 21.5804 8.11184
  21  17   5 93.2417 10.5025
  23  17   5 22.6743 10.9330
  25  17   5 5.19429 12.3039
  27  17   5 46.2167 15.2849
   0  18   5 5.92538 3.95051
   2  18   5 82.4919 3.31317
   4  18   5 1591.74 16.9805
   6  18   5 586.497 11.3505
   8  18   5 121.373 6.57543
  10  18   5 77.6937 8.75526
  12  18   5 235.044 11.0675
  14  18   5 299.623 11.0757
  16  18   5 107.011 8.61921
  18  18   5 31.5873 8.95201
  20  18   5 170.269 13.2700
  22  18   5 47.1194 12.0761
  24  18   5 86.2969 14.5971
  26  18   5 9.44318 13.4419
   1  19   5 22.8373 3.03767
   3  19   5 111.001 3.84891
   5  19   5 3755.57 41.4784
   7  19   5 68.7827 5.21522
   9  19   5 59.3006 5.11849
  11  19   5 24.4113 7.84570
  13  19   5 6.88749 7.52553
  15  19   5 44.3897 10.1860
  17  19   5 275.246 14.0897
  19  19   5 221.535 14.0850
  21  19   5 44.4220 11.1802
  23  19   5 29.3730 11.1556
  25  19   5 9.81499 12.4790
   0  20   5 2.08045 3.65943
   2  20   5 289.736 5.21367
   4  20   5 665.738 9.43562
   6  20   5 127.187 5.72872
   8  20   5 555.228 11.2686
  10  20   5 234.040 11.4354
  12  20   5 179.263 11.6146
  14  20   5 82.6488 10.3293
  16  20   5 61.9757 9.83527
  18  20   5 121.974 11.8117
  20  20   5 70.3331 11.2710
  22  20   5 122.455 13.0883
  24  20   5 161.156 18.1295
  26  20   5 1.17801 17.8741
   1  21   5 132.288 4.94226
   3  21   5 185.330 5.21603
   5  21   5 331.679 6.98720
   7  21   5 506.357 10.7187
   9  21   5 37.6302 5.88208
  11  21   5 384.541 12.2749
  13  21   5 53.1229 8.30616
  15  21   5 177.711 12.4128
  17  21   5 82.2198 10.5919
  19  21   5 65.0527 10.9350
  21  21   5 119.379 14.0941
  23  21   5 141.923 16.3088
  25  21   5 17.4443 15.9649
   0  22   5 16.2547 6.03969
   2  22   5 139.581 4.46947
   4  22   5 10.5134 2.98919
   6  22   5 230.191 6.93044
   8  22   5 49.1044 4.79858
  10  22   5 211.612 9.51483
  12  22   5 27.0227 7.73728
  14  22   5 164.029 11.0594
  16  22   5 93.9449 10.5353
  18  22   5 34.8059 11.4281
  20  22   5 13.9740 12.3824
  22  22   5 50.7692 13.5592
  24  22   5 13.8414 14.0363
   1  23   5 300.279 8.41563
   3  23   5 185.661 8.69347
   5  23   5 366.860 10.2053
   7  23   5 298.164 8.79492
   9  23   5 233.922 9.55031
  11  23   5 171.562 9.46388
  13  23   5 466.093 17.6106
  15  23   5 9.31828 10.2048
  17  23   5 111.887 13.8544
  19  23   5 32.7971 12.3722
  21  23   5 30.0909 12.8964
  23  23   5 137.017 16.7485
  25  23   5 22.0388 16.8628
   0  24   5 2.18402 5.77836
   2  24   5 125.567 6.92797
   4  24   5 375.871 10.6822
   6  24   5 23.9533 6.12207
   8  24   5 277.755 10.3377
  10  24   5 39.2725 7.15714
  12  24   5 41.9373 7.85802
  14  24   5 80.8341 10.4918
  16  24   5 71.2637 12.3049
  18  24   5 128.731 14.2411
  20  24   5 89.4447 14.4545
  22  24   5 254.158 18.8298
  24  24   5 20.6907 14.5566
   1  25   5 117.161 6.63047
   3  25   5 46.6191 7.30438
   5  25   5 17.4482 6.65810
   7  25   5 208.151 11.3961
   9  25   5 141.430 9.90098
  11  25   5 24.6320 8.34999
  13  25   5 285.425 15.3517
  15  25   5 6.35588 9.74503
  17  25   5 147.507 14.7028
  19  25   5 15.0133 12.5820
  21  25   5 30.5016 12.9963
  23  25   5 69.9752 15.6048
   0  26   5 246.801 12.0417
   2  26   5 167.107 8.18311
   4  26   5 121.306 8.61197
   6  26   5 393.927 14.1460
   8  26   5 56.5940 9.25969
  10  26   5 44.4883 9.54302
  12  26   5 164.303 13.6785
  14  26   5 130.953 12.4240
  16  26   5 51.2367 12.6448
  18  26   5 60.0233 13.2521
  20  26   5 17.9999 13.0654
  22  26   5 28.6276 14.2378
   1  27   5 19.6065 5.22873
   3  27   5 225.893 11.1243
   5  27   5 33.7785 8.02203
   7  27   5 29.2445 8.17115
   9  27   5 37.3901 9.13413
  11  27   5 41.7086 9.71382
  13  27   5 12.6516 10.8812
  15  27   5 21.4854 11.8071
  17  27   5 95.7880 16.8115
  19  27   5 18.6841 14.8455
  21  27   5 42.9026 15.2571
   0  28   5 503.430 16.2198
   2  28   5 281.900 9.93676
   4  28   5 92.8900 9.44095
   6  28   5 58.0131 8.90402
   8  28   5 123.942 11.4252
  10  28   5 85.3354 10.7697
  12  28   5 191.913 13.7880
  14  28   5 8.50537 11.8663
  16  28   5 2.77629 12.3399
  18  28   5 30.7944 14.8109
  20  28   5 10.1198 14.0370
  22  28   5 15.0696 16.5692
   1  29   5 21.9558 7.25910
   3  29   5 42.9892 7.97215
   5  29   5 1205.62 25.2156
   7  29   5 98.6058 10.2322
   9  29   5 8.57734 8.83752
  11  29   5 10.5684 9.70506
  13  29   5 6.48534 11.0285
  15  29   5 125.414 15.3767
  17  29   5 132.140 16.1751
  19  29   5 47.3704 16.0474
  21  29   5 16.9507 16.3695
   0  30   5 26.0189 10.4246
   2  30   5 32.7177 9.02228
   4  30   5 443.738 18.2005
   6  30   5 31.8479 10.4364
   8  30   5 74.9678 13.0018
  10  30   5 93.8109 13.0154
  12  30   5 3.54809 9.62489
  14  30   5 128.322 16.8956
  16  30   5 18.3902 12.7376
  18  30   5 166.390 17.8795
  20  30   5 44.5162 17.3547
   1  31   5 7.10485 7.39945
   3  31   5 57.3951 11.3720
   5  31   5 175.170 13.8243
   7  31   5 18.2301 10.2331
   9  31   5 16.9635 11.3435
  11  31   5 26.6941 12.6954
  13  31   5 17.7758 13.6170
  15  31   5 43.1564 14.6239
  17  31   5 8.38958 13.3547
  19  31   5 66.2735 16.5157
   0  32   5 3.21481 11.3210
   2  32   5 12.4487 9.89705
   4  32   5 269.095 15.3482
   6  32   5 1016.03 27.6626
   8  32   5 51.2822 12.4115
  10  32   5 29.4006 12.8024
  12  32   5 48.4862 14.1816
  14  32   5 100.766 16.7523
  16  32   5 251.918 21.2149
  18  32   5 16.1263 14.3684
   1  33   5 18.2021 8.78399
   3  33   5 96.2736 11.9750
   5  33   5 303.484 17.0469
   7  33   5 326.191 17.7707
   9  33   5 101.243 14.2118
  11  33   5 7.43174 12.8386
  13  33   5 28.2941 14.9096
  15  33   5 230.255 20.7212
  17  33   5 24.9134 14.7895
   0  34   5 77.2934 19.1585
   2  34   5 22.9130 10.5760
   4  34   5 113.947 13.4570
   6  34   5 565.758 21.7207
   8  34   5 0.67296 11.5391
  10  34   5 53.2858 14.6288
  12  34   5 65.5549 14.9947
  14  34   5 164.087 18.7147
  16  34   5 180.726 20.2960
   1  35   5 31.2885 18.4109
   3  35   5 42.1338 10.6984
   5  35   5 138.031 13.6677
   7  35   5 99.0928 14.6646
   9  35   5 14.2042 13.4635
  11  35   5 60.1519 15.6346
  13  35   5 245.057 21.0913
  15  35   5 2.18272 13.3353
   0  36   5 104.345 31.5607
   2  36   5 29.2832 15.0749
   4  36   5 451.093 19.0539
   6  36   5 62.0128 13.0203
   8  36   5 14.1000 12.9050
  10  36   5 48.6645 15.1096
  12  36   5 45.3401 15.2958
  14  36   5 25.3350 14.2531
   1  37   5 23.3052 20.7293
   3  37   5 90.4801 16.6892
   5  37   5 65.4901 12.0323
   7  37   5 31.5856 13.5070
   9  37   5 16.7959 13.9023
  11  37   5 34.1804 15.0684
  13  37   5 72.6522 16.4271
   0  38   5 240.063 41.2472
   2  38   5 182.053 20.3396
   4  38   5 19.0394 14.5508
   6  38   5 112.877 16.8564
   8  38   5 66.8466 15.5183
  10  38   5 31.8356 14.6839
   1  39   5 18.2285 19.8913
   3  39   5 175.158 19.6714
   5  39   5 44.9962 20.1276
   7  39   5 59.5262 19.8822
   9  39   5 30.3909 14.5212
   0  40   5 20.5680 32.0688
   2  40   5 106.875 24.4319
   4  40   5 20.0237 20.2018
   6  40   5 33.6343 20.6980
   1  41   5 85.3033 24.6259
   0   0   6 25.4813 9.91895
   2   0   6 1962.26 42.0274
   4   0   6 672.092 12.8493
   6   0   6 288.338 7.93328
   8   0   6 214.199 9.43729
  10   0   6 347.377 14.8277
  12   0   6 94.8955 10.2691
  14   0   6 1282.44 36.8531
  16   0   6 708.950 27.1550
  18   0   6 950.032 33.6432
  20   0   6 24.8317 14.0136
  22   0   6 44.0449 15.8594
  24   0   6 34.0110 16.2726
  26   0   6 126.560 20.7682
  28   0   6 290.952 22.8284
  30   0   6 106.680 19.1430
   1   1   6 13.6362 3.74641
   3   1   6 1295.44 16.3385
   5   1   6 37.4174 3.07401
   7   1   6 345.154 7.87687
   9   1   6 134.031 6.44035
  11   1   6 74.2883 6.79282
  13   1   6 39.5267 7.23923
  15   1   6 107.615 9.37507
  17   1   6 24.7338 8.31836
  19   1   6 258.900 13.8689
  21   1   6 277.927 15.1917
  23   1   6 34.8319 11.6405
  25   1   6 8.86360 10.9327
  27   1   6 10.7074 10.0719
  29   1   6 38.3861 11.6635
   0   2   6 185.942 10.9173
   2   2   6 613.446 10.5105
   4   2   6 1319.39 15.9000
   6   2   6 447.295 8.79518
   8   2   6 56.7336 4.95751
  10   2   6 16.4458 5.13747
  12   2   6 84.7548 7.67769
  14   2   6 84.9314 8.49367
  16   2   6 145.473 10.7994
  18   2   6 72.7421 10.2327
  20   2   6 143.536 12.3214
  22   2   6 128.641 12.8322
  24   2   6 67.5025 11.1758
  26   2   6 5.26134 10.7856
  28   2   6 31.8321 11.1408
  30   2   6 11.8985 10.7153
   1   3   6 145.828 7.30296
   3   3   6 718.604 10.0681
   5   3   6 26.7482 3.76091
   7   3   6 184.818 6.20154
   9   3   6 434.484 9.59454
  11   3   6 82.6679 6.91333
  13   3   6 23.0547 6.80877
  15   3   6 780.076 19.4482
  17   3   6 773.213 18.5978
  19   3   6 119.979 11.6180
  21   3   6 408.611 17.4168
  23   3   6 42.7358 11.2321
  25   3   6 141.687 12.9204
  27   3   6 39.0972 11.4915
  29   3   6 30.4630 11.0353
   0   4   6 6.77387 8.05027
   2   4   6 302.354 6.83555
   4   4   6 555.652 9.31364
   6   4   6 1503.04 20.7825
   8   4   6 610.868 11.4933
  10   4   6 88.2714 5.75810
  12   4   6 74.4751 7.00911
  14   4   6 116.349 8.78804
  16   4   6 1028.01 23.5722
  18   4   6 264.457 13.5655
  20   4   6 13.9554 9.45350
  22   4   6 63.8073 11.5401
  24   4   6 30.7740 9.88158
  26   4   6 35.7457 11.4564
  28   4   6 82.4229 12.1649
   1   5   6 1547.36 30.2443
   3   5   6 160.972 7.15230
   5   5   6 646.152 10.8338
   7   5   6 135.606 5.89547
   9   5   6 251.544 7.80538
  11   5   6 245.360 9.86534
  13   5   6 885.710 21.8419
  15   5   6 100.377 8.92622
  17   5   6 369.238 15.5572
  19   5   6 204.650 13.1690
  21   5   6 59.5470 11.0858
  23   5   6 9.37797 10.1887
  25   5   6 15.8813 10.0403
  27   5   6 24.7597 11.1373
  29   5   6 43.6918 11.8293
   0   6   6 126.514 16.5122
   2   6   6 605.061 12.8455
   4   6   6 1318.42 20.3431
   6   6   6 363.711 8.25514
   8   6   6 610.284 12.9284
  10   6   6 620.775 14.0501
  12   6   6 149.551 8.42809
  14   6   6 36.1682 8.75324
  16   6   6 157.338 11.7655
  18   6   6 145.772 11.1112
  20   6   6 444.554 18.3937
  22   6   6 371.673 17.0247
  24   6   6 4.86774 9.80926
  26   6   6 14.2201 10.5361
  28   6   6 19.4507 11.3181
   1   7   6 168.655 6.16137
   3   7   6 62.9317 5.39083
   5   7   6 569.846 8.80655
   7   7   6 39.1999 6.16264
   9   7   6 423.829 10.7318
  11   7   6 185.485 8.70590
  13   7   6 501.537 13.7429
  15   7   6 2.87858 8.07801
  17   7   6 63.8755 9.80215
  19   7   6 343.201 15.6068
  21   7   6 50.1767 11.2651
  23   7   6 88.0337 11.0204
  25   7   6 4.67028 10.0147
  27   7   6 92.5008 12.2919
  29   7   6 25.8588 11.6694
   0   8   6 240.567 9.85548
   2   8   6 957.427 14.8158
   4   8   6 50.5792 5.60336
   6   8   6 175.761 7.21190
   8   8   6 73.7052 7.10979
  10   8   6 66.4972 5.49089
  12   8   6 52.2654 6.24397
  14   8   6 200.326 9.58378
  16   8   6 31.5357 8.66069
  18   8   6 139.302 11.2101
  20   8   6 106.075 11.6915
  22   8   6 47.4525 12.7034
  24   8   6 84.7767 11.3999
  26   8   6 42.7379 10.9026
  28   8   6 24.7170 10.7135
   1   9   6 220.177 6.23565
   3   9   6 920.412 15.9566
   5   9   6 137.039 5.12544
   7   9   6 105.896 7.39136
   9   9   6 143.807 8.47259
  11   9   6 739.200 15.3526
  13   9   6 230.395 9.52578
  15   9   6 132.900 10.5977
  17   9   6 148.274 11.1807
  19   9   6 78.0669 10.7519
  21   9   6 377.906 17.1628
  23   9   6 66.9919 13.4256
  25   9   6 10.4147 9.40251
  27   9   6 22.1626 9.82580
  29   9   6 71.0580 13.1419
   0  10   6 296.216 9.73794
   2  10   6 1335.62 20.3329
   4  10   6 88.2984 3.87706
   6  10   6 149.309 5.51157
   8  10   6 1074.13 22.1852
  10  10   6 154.083 9.23281
  12  10   6 12.7712 4.72161
  14  10   6 15.6060 6.07216
  16  10   6 61.4618 9.22202
  18  10   6 406.075 16.1020
  20  10   6 106.487 11.6866
  22  10   6 242.027 15.8472
  24  10   6 92.1205 12.8007
  26  10   6 63.1342 10.6804
  28  10   6 63.0859 12.3324
   1  11   6 112.921 4.69680
   3  11   6 445.158 8.15974
   5  11   6 577.694 9.69687
   7  11   6 206.149 6.92412
   9  11   6 552.026 13.3569
  11  11   6 36.8225 7.10503
  13  11   6 8.41661 4.67537
  15  11   6 34.5575 7.83248
  17  11   6 24.7878 8.73784
  19  11   6 135.394 10.7097
  21  11   6 55.0805 10.0393
  23  11   6 54.0502 11.7075
  25  11   6 28.6151 11.2456
  27  11   6 16.8151 10.8377
   0  12   6 52.7058 6.27455
   2  12   6 46.1366 3.30141
   4  12   6 393.668 8.54152
   6  12   6 621.796 11.2596
   8  12   6 32.1419 5.10076
  10  12   6 236.948 9.39195
  12  12   6 95.0911 7.83724
  14  12   6 1161.25 23.5709
  16  12   6 256.538 11.5862
  18  12   6 29.3111 8.33203
  20  12   6 97.3443 10.4238
  22  12   6 73.5569 10.5747
  24  12   6 26.4326 10.6888
  26  12   6 88.5339 13.5172
  28  12   6 49.0857 12.2683
   1  13   6 127.076 4.86018
   3  13   6 21.4985 3.12565
   5  13   6 141.209 5.04094
   7  13   6 351.649 8.79893
   9  13   6 232.607 9.12598
  11  13   6 167.318 8.95515
  13  13   6 125.990 8.22444
  15  13   6 59.4485 7.92093
  17  13   6 69.7182 8.76673
  19  13   6 64.2488 9.35899
  21  13   6 57.3874 9.75164
  23  13   6 98.7654 11.9207
  25  13   6 28.1957 11.6118
  27  13   6 6.33904 11.3324
   0  14   6 20.6934 4.30626
   2  14   6 99.4294 4.06738
   4  14   6 1592.01 20.5448
   6  14   6 970.771 17.4578
   8  14   6 1121.55 17.8945
  10  14   6 51.3255 6.04788
  12  14   6 34.3363 6.21287
  14  14   6 38.0511 6.76149
  16  14   6 230.676 11.1591
  18  14   6 334.565 13.5202
  20  14   6 86.5282 10.1946
  22  14   6 64.0068 9.98664
  24  14   6 9.04536 10.6337
  26  14   6 69.9982 12.8834
  28  14   6 163.918 15.3675
   1  15   6 42.5488 3.90405
   3  15   6 572.250 9.47935
   5  15   6 638.405 11.1885
   7  15   6 624.650 12.8539
   9  15   6 142.608 7.05522
  11  15   6 60.9697 6.38215
  13  15   6 48.6198 6.97347
  15  15   6 70.6870 8.03832
  17  15   6 349.502 13.3421
  19  15   6 201.673 11.7786
  21  15   6 70.0084 10.1802
  23  15   6 8.95217 9.37532
  25  15   6 198.516 15.1141
  27  15   6 71.3484 14.9905
   0  16   6 92.3674 6.82492
   2  16   6 55.2314 3.60981
   4  16   6 112.402 4.49506
   6  16   6 111.069 6.55091
   8  16   6 776.141 14.1388
  10  16   6 99.5499 6.70094
  12  16   6 14.0773 5.24973
  14  16   6 40.6975 6.78636
  16  16   6 71.5555 8.14149
  18  16   6 235.786 12.6448
  20  16   6 13.7445 8.40299
  22  16   6 8.10474 8.86620
  24  16   6 12.8167 12.2482
  26  16   6 25.5473 13.7081
   1  17   6 7.81162 3.37153
   3  17   6 160.839 5.16524
   5  17   6 829.321 13.4532
   7  17   6 186.607 8.47524
   9  17   6 18.6137 4.70536
  11  17   6 132.504 8.99740
  13  17   6 165.382 8.56934
  15  17   6 355.613 12.5112
  17  17   6 98.0950 8.99062
  19  17   6 102.119 9.79519
  21  17   6 12.3030 10.0728
  23  17   6 22.5733 11.7460
  25  17   6 31.1346 13.6660
  27  17   6 261.707 19.3111
   0  18   6 11.4275 4.66023
   2  18   6 150.618 4.89226
   4  18   6 2388.50 26.5271
   6  18   6 2340.36 35.5473
   8  18   6 84.2618 8.87664
  10  18   6 128.643 9.11972
  12  18   6 11.8728 6.69793
  14  18   6 67.0803 9.49113
  16  18   6 350.951 14.4857
  18  18   6 60.8341 10.7742
  20  18   6 335.661 16.4992
  22  18   6 14.7115 11.0406
  24  18   6 4.67705 11.9139
  26  18   6 111.698 16.1658
   1  19   6 70.0976 4.29212
   3  19   6 142.465 5.15963
   5  19   6 1596.74 22.3952
   7  19   6 5.08737 5.47074
   9  19   6 87.2086 8.83404
  11  19   6 53.3358 8.08778
  13  19   6 71.5408 9.37492
  15  19   6 357.595 15.6920
  17  19   6 64.2582 10.3569
  19  19   6 310.670 15.7984
  21  19   6 48.1515 11.5177
  23  19   6 56.3436 12.7348
  25  19   6 42.5845 14.3572
   0  20   6 460.528 11.4360
   2  20   6 752.901 10.0431
   4  20   6 79.3380 4.05433
   6  20   6 227.960 8.14698
   8  20   6 519.290 14.0988
  10  20   6 123.127 9.18604
  12  20   6 23.4933 7.71993
  14  20   6 221.000 12.4813
  16  20   6 41.8927 9.76610
  18  20   6 83.6812 12.2796
  20  20   6 35.5220 10.5996
  22  20   6 23.7823 11.2894
  24  20   6 73.6809 13.4122
  26  20   6 25.0621 16.8587
   1  21   6 284.770 6.05135
   3  21   6 249.225 5.75720
   5  21   6 185.978 7.19329
   7  21   6 193.948 8.03134
   9  21   6 8.74271 6.43049
  11  21   6 57.0974 8.82608
  13  21   6 129.242 10.5294
  15  21   6 161.109 12.2809
  17  21   6 149.364 12.1548
  19  21   6 12.4595 9.85840
  21  21   6 10.7434 10.1244
  23  21   6 22.3118 13.2837
  25  21   6 26.7501 16.0405
   0  22   6 443.963 12.8171
   2  22   6 158.676 5.14439
   4  22   6 46.9664 4.01348
   6  22   6 74.9392 6.19186
   8  22   6 65.8820 6.12047
  10  22   6 73.8288 7.91603
  12  22   6 167.993 10.7519
  14  22   6 4.94893 7.82279
  16  22   6 239.296 13.1350
  18  22   6 10.8926 9.97816
  20  22   6 40.9178 12.4119
  22  22   6 40.1535 13.7782
  24  22   6 34.9470 14.8781
   1  23   6 91.6946 3.79708
   3  23   6 242.952 6.77261
   5  23   6 14.0824 4.35142
   7  23   6 90.8495 6.12394
   9  23   6 244.482 9.14243
  11  23   6 163.643 9.43647
  13  23   6 13.3921 9.01443
  15  23   6 111.328 12.0408
  17  23   6 4.87775 10.7730
  19  23   6 35.3986 12.5555
  21  23   6 260.452 18.7342
  23  23   6 136.121 17.5367
   0  24   6 7.41246 6.15653
   2  24   6 145.590 6.80345
   4  24   6 83.8008 6.96334
   6  24   6 36.7953 7.29900
   8  24   6 429.715 12.8665
  10  24   6 61.3664 7.90477
  12  24   6 447.966 16.8486
  14  24   6 436.886 18.9108
  16  24   6 110.781 13.5043
  18  24   6 157.607 15.1172
  20  24   6 83.0966 14.9936
  22  24   6 36.3809 14.2500
  24  24   6 69.7580 15.2217
   1  25   6 6.98869 4.70266
   3  25   6 56.1979 7.36529
   5  25   6 53.2269 7.37200
   7  25   6 138.868 10.9759
   9  25   6 209.222 12.2396
  11  25   6 249.883 14.0181
  13  25   6 21.4879 9.78394
  15  25   6 37.1809 9.31489
  17  25   6 26.4464 11.4924
  19  25   6 4.40166 12.1632
  21  25   6 82.0463 14.7226
  23  25   6 60.0195 15.5877
   0  26   6 16.3133 7.08403
   2  26   6 70.3086 6.22403
   4  26   6 330.338 12.4284
   6  26   6 85.5129 9.73683
   8  26   6 204.089 12.9455
  10  26   6 63.5883 10.2319
  12  26   6 61.9834 11.6189
  14  26   6 31.7537 13.1911
  16  26   6 72.0775 13.6012
  18  26   6 40.7477 13.6835
  20  26   6 33.2868 14.3783
  22  26   6 167.426 19.1710
   1  27   6 70.1046 6.26102
   3  27   6 338.745 12.2265
   5  27   6 269.542 13.6548
   7  27   6 74.3503 9.71388
   9  27   6 7.37401 8.71016
  11  27   6 85.2557 11.0365
  13  27   6 116.475 13.2161
  15  27   6 21.9272 12.5231
  17  27   6 19.4452 13.6501
  19  27   6 24.5576 15.3439
  21  27   6 126.979 19.3518
   0  28   6 27.1187 7.90786
   2  28   6 64.7691 7.20346
   4  28   6 39.1361 8.87481
   6  28   6 158.312 11.6199
   8  28   6 36.6629 9.12835
  10  28   6 108.042 11.4952
  12  28   6 74.3152 11.1086
  14  28   6 11.8778 10.8863
  16  28   6 32.5897 14.8089
  18  28   6 17.5399 14.2820
  20  28   6 72.7018 17.0035
   1  29   6 92.1527 7.15567
   3  29   6 119.410 10.3322
   5  29   6 279.423 13.9795
   7  29   6 35.3582 9.22738
   9  29   6 63.7599 10.4920
  11  29   6 103.888 11.7572
  13  29   6 32.9266 11.6364
  15  29   6 332.622 20.8975
  17  29   6 21.4739 14.7237
  19  29   6 44.0024 16.8712
  21  29   6 21.2690 15.3942
   0  30   6 19.7473 11.2108
   2  30   6 12.4381 9.46625
   4  30   6 502.873 20.6074
   6  30   6 482.769 21.4452
   8  30   6 130.102 12.2822
  10  30   6 10.6332 9.13799
  12  30   6 10.5332 9.90386
  14  30   6 27.1800 12.4849
  16  30   6 38.6165 13.4916
  18  30   6 74.4526 17.1501
  20  30   6 47.1373 17.1725
   1  31   6 10.8630 7.91676
   3  31   6 12.7785 9.02414
   5  31   6 80.8105 12.9750
   7  31   6 14.9201 11.4215
   9  31   6 6.91368 10.8033
  11  31   6 14.1349 11.8883
  13  31   6 36.8438 14.3365
  15  31   6 48.0917 14.7788
  17  31   6 70.4003 16.8229
  19  31   6 50.9546 19.0387
   0  32   6 74.7868 15.4736
   2  32   6 11.2375 9.44310
   4  32   6 62.1777 12.0831
   6  32   6 118.949 14.0210
   8  32   6 15.3003 11.4951
  10  32   6 77.6978 14.0845
  12  32   6 37.1351 14.3882
  14  32   6 181.749 18.9060
  16  32   6 514.445 26.8002
  18  32   6 2.08005 15.7535
   1  33   6 49.2304 13.7817
   3  33   6 52.4644 11.8829
   5  33   6 634.884 24.7575
   7  33   6 69.5930 13.6698
   9  33   6 111.297 15.1696
  11  33   6 16.6824 13.2163
  13  33   6 48.4937 14.9317
  15  33   6 297.737 22.4740
  17  33   6 137.206 18.6386
   0  34   6 0.00000 57.5810
   2  34   6 68.6800 17.4331
   4  34   6 7.21112 10.7377
   6  34   6 98.1219 14.0589
   8  34   6 63.9948 13.8816
  10  34   6 88.4624 15.4567
  12  34   6 53.4543 15.3703
  14  34   6 23.9323 14.7432
  16  34   6 473.825 26.7000
   1  35   6 14.7153 23.8903
   3  35   6 235.422 21.6954
   5  35   6 31.8944 12.6325
   7  35   6 48.8793 13.9030
   9  35   6 25.5501 14.2146
  11  35   6 82.2672 16.7272
  13  35   6 20.7516 14.0653
  15  35   6 29.5744 14.6950
   0  36   6 17.7953 27.5051
   2  36   6 7.99857 16.6294
   4  36   6 4.98418 16.1343
   6  36   6 98.2032 14.9535
   8  36   6 8.98328 12.2474
  10  36   6 38.6461 14.7749
  12  36   6 95.3053 17.2383
  14  36   6 142.301 18.8277
   1  37   6 63.3421 22.2201
   3  37   6 16.1279 17.4576
   5  37   6 115.153 18.4680
   7  37   6 8.14382 12.5883
   9  37   6 60.0736 15.9663
  11  37   6 19.6221 14.5081
   0  38   6 0.59932 29.2418
   2  38   6 92.5523 23.9373
   4  38   6 160.067 19.3986
   6  38   6 50.6706 18.3197
   8  38   6 16.9819 19.5903
  10  38   6 59.6216 15.9736
   1  39   6 47.1973 23.6051
   3  39   6 264.823 24.0424
   5  39   6 77.3765 19.2265
   7  39   6 82.9968 20.9872
   9  39   6 8.74237 18.7060
   0  40   6 12.2591 30.0558
   2  40   6 36.5972 21.5483
   4  40   6 29.3222 17.9628
   6  40   6 20.8682 19.3154
   0   0   7 0.00000 10.4205
   2   0   7 63.7502 6.90325
   4   0   7 767.567 14.2209
   6   0   7 1146.12 18.5966
   8   0   7 1656.88 33.1584
  10   0   7 1031.33 27.3932
  12   0   7 7.56589 8.76643
  14   0   7 163.960 13.0183
  16   0   7 170.299 15.6608
  18   0   7 517.710 24.7407
  20   0   7 41.9061 14.7918
  22   0   7 2.48063 13.9982
  24   0   7 149.526 20.1782
  26   0   7 52.4834 15.6748
  28   0   7 19.7799 14.4876
   1   1   7 548.179 12.1140
   3   1   7 1025.86 13.9154
   5   1   7 179.428 4.90247
   7   1   7 499.110 8.44278
   9   1   7 25.7606 5.28291
  11   1   7 130.213 7.80818
  13   1   7 4.67475 6.00733
  15   1   7 1206.82 24.4213
  17   1   7 23.1848 8.45103
  19   1   7 17.4052 9.26137
  21   1   7 423.209 17.7732
  23   1   7 77.7017 12.2686
  25   1   7 9.28425 11.0058
  27   1   7 110.719 12.6017
  29   1   7 10.1879 10.3798
   0   2   7 15.1206 7.20276
   2   2   7 71.1720 5.62423
   4   2   7 876.684 12.2198
   6   2   7 154.554 5.36275
   8   2   7 30.3178 4.39541
  10   2   7 23.0268 5.13128
  12   2   7 291.149 10.3175
  14   2   7 107.920 8.67973
  16   2   7 371.692 14.4248
  18   2   7 47.3024 8.55003
  20   2   7 224.108 13.5911
  22   2   7 169.630 13.5301
  24   2   7 3.46022 10.4701
  26   2   7 206.843 14.7554
  28   2   7 37.4912 12.0689
   1   3   7 954.569 20.7553
   3   3   7 220.039 6.64299
   5   3   7 722.149 11.0434
   7   3   7 165.096 6.47441
   9   3   7 386.994 9.32337
  11   3   7 64.0903 5.85983
  13   3   7 165.985 9.38496
  15   3   7 232.671 11.1212
  17   3   7 252.295 11.7894
  19   3   7 218.662 12.0084
  21   3   7 219.041 14.1872
  23   3   7 22.6413 11.1466
  25   3   7 104.058 13.2198
  27   3   7 29.7720 11.0252
  29   3   7 89.6084 12.4233
   0   4   7 7.41885 6.78767
   2   4   7 894.555 15.6337
   4   4   7 259.956 6.11044
   6   4   7 167.825 6.13260
   8   4   7 398.304 9.19055
  10   4   7 309.592 8.53957
  12   4   7 137.843 7.59336
  14   4   7 96.0483 8.44726
  16   4   7 872.393 20.2563
  18   4   7 76.7690 8.99015
  20   4   7 39.7903 10.4653
  22   4   7 40.5837 11.4149
  24   4   7 17.2317 10.9553
  26   4   7 170.604 14.0419
  28   4   7 49.2406 12.4723
   1   5   7 162.049 8.46630
   3   5   7 1760.65 24.8921
   5   5   7 90.8765 4.35282
   7   5   7 369.255 8.99154
   9   5   7 287.342 7.83742
  11   5   7 400.635 10.3902
  13   5   7 701.955 15.6342
  15   5   7 237.936 11.0952
  17   5   7 64.9090 8.97730
  19   5   7 23.5682 8.23398
  21   5   7 186.955 13.7747
  23   5   7 111.495 12.8575
  25   5   7 39.6629 11.0681
  27   5   7 17.4736 10.7754
  29   5   7 20.1960 11.8137
   0   6   7 44.5770 15.0074
   2   6   7 904.488 17.2904
   4   6   7 371.986 10.7276
   6   6   7 53.8937 3.85553
   8   6   7 310.370 8.46031
  10   6   7 221.251 7.56600
  12   6   7 91.3954 6.34992
  14   6   7 787.762 18.7578
  16   6   7 80.8676 9.17106
  18   6   7 177.147 11.0092
  20   6   7 66.4121 9.97741
  22   6   7 34.4486 9.96303
  24   6   7 167.902 13.2906
  26   6   7 39.7011 10.9559
  28   6   7 57.1388 12.4319
   1   7   7 205.923 8.14181
   3   7   7 205.091 8.42563
   5   7   7 270.787 7.64699
   7   7   7 229.152 6.82568
   9   7   7 135.063 6.98557
  11   7   7 59.1541 5.27335
  13   7   7 140.532 7.70844
  15   7   7 31.9468 8.86428
  17   7   7 13.8748 7.97679
  19   7   7 22.1248 9.19843
  21   7   7 167.731 11.3458
  23   7   7 25.7698 9.98367
  25   7   7 56.0003 11.1384
  27   7   7 37.0419 11.4240
  29   7   7 20.4924 13.1640
   0   8   7 12.9132 5.07232
   2   8   7 27.4542 3.08164
   4   8   7 380.513 10.6187
   6   8   7 6.04367 2.31505
   8   8   7 377.327 9.66712
  10   8   7 428.853 13.8251
  12   8   7 532.292 12.9825
  14   8   7 241.299 10.4724
  16   8   7 172.717 11.3372
  18   8   7 35.4764 9.55227
  20   8   7 229.707 12.4011
  22   8   7 60.1216 11.1086
  24   8   7 16.5280 9.45846
  26   8   7 18.6123 10.1044
  28   8   7 35.5509 11.5436
   1   9   7 1179.85 19.2925
   3   9   7 1061.86 23.4665
   5   9   7 379.458 9.90310
   7   9   7 231.520 7.63907
   9   9   7 212.964 10.0309
  11   9   7 637.387 14.6588
  13   9   7 898.398 17.8696
  15   9   7 29.5461 8.14518
  17   9   7 67.3513 9.76867
  19   9   7 29.3246 9.73415
  21   9   7 437.215 16.8006
  23   9   7 211.454 14.1922
  25   9   7 66.6470 11.7329
  27   9   7 58.6056 12.2019
  29   9   7 9.01182 11.6579
   0  10   7 54.0911 6.22958
   2  10   7 171.123 5.46702
   4  10   7 808.365 16.2993
   6  10   7 185.905 5.70465
   8  10   7 299.855 11.1328
  10  10   7 8.84642 5.85261
  12  10   7 571.045 14.0143
  14  10   7 621.479 18.5021
  16  10   7 27.8357 8.33389
  18  10   7 38.0015 9.55384
  20  10   7 347.749 16.2161
  22  10   7 86.4941 12.0912
  24  10   7 29.3967 10.3770
  26  10   7 20.7215 11.4448
  28  10   7 25.8333 11.8698
   1  11   7 144.413 5.18309
   3  11   7 342.874 9.57684
   5  11   7 239.693 6.81645
   7  11   7 39.6008 4.04107
   9  11   7 240.278 10.2485
  11  11   7 108.775 8.40861
  13  11   7 64.9591 5.72275
  15  11   7 612.259 18.0719
  17  11   7 69.6351 9.68842
  19  11   7 40.9043 9.93129
  21  11   7 151.366 12.8065
  23  11   7 55.2973 10.7348
  25  11   7 2.52035 10.7466
  27  11   7 157.720 14.6126
   0  12   7 25.5812 5.96840
   2  12   7 63.3495 4.14830
   4  12   7 36.4287 3.22554
   6  12   7 385.824 8.36602
   8  12   7 791.183 15.3819
  10  12   7 1614.06 29.4313
  12  12   7 74.0960 7.64381
  14  12   7 373.416 13.6484
  16  12   7 65.6996 9.26549
  18  12   7 141.609 10.6737
  20  12   7 64.6882 9.90193
  22  12   7 108.070 11.3185
  24  12   7 19.8125 10.7435
  26  12   7 36.9738 12.0182
  28  12   7 8.57664 12.0886
   1  13   7 59.2219 4.44071
   3  13   7 305.299 7.53382
   5  13   7 119.370 4.57537
   7  13   7 615.128 11.4955
   9  13   7 163.871 7.85169
  11  13   7 876.493 18.4362
  13  13   7 266.215 10.5201
  15  13   7 520.187 14.9296
  17  13   7 39.8131 8.30236
  19  13   7 5.54339 8.10290
  21  13   7 39.5570 9.70064
  23  13   7 64.0903 10.7030
  25  13   7 9.01301 10.5389
  27  13   7 92.9912 14.1062
   0  14   7 4.51994 5.33909
   2  14   7 105.402 4.67002
   4  14   7 642.868 11.6853
   6  14   7 182.336 7.02576
   8  14   7 85.3210 5.40620
  10  14   7 842.154 18.1725
  12  14   7 34.8007 6.25743
  14  14   7 142.461 9.11512
  16  14   7 265.865 11.7887
  18  14   7 107.184 10.0629
  20  14   7 16.4283 8.33800
  22  14   7 62.2191 10.4725
  24  14   7 21.3789 9.95879
  26  14   7 261.253 16.8288
   1  15   7 23.7636 3.58194
   3  15   7 568.175 10.6356
   5  15   7 1164.30 17.1740
   7  15   7 615.368 12.3178
   9  15   7 44.9359 4.70788
  11  15   7 123.184 7.87880
  13  15   7 150.180 8.83858
  15  15   7 204.054 10.4678
  17  15   7 184.189 10.7783
  19  15   7 142.372 10.9027
  21  15   7 10.3402 8.98697
  23  15   7 48.2443 10.1642
  25  15   7 138.275 15.5950
  27  15   7 33.1189 15.2223
   0  16   7 5.61590 5.25742
   2  16   7 93.4028 4.50319
   4  16   7 775.907 12.8201
   6  16   7 95.4026 5.80009
   8  16   7 419.340 10.5775
  10  16   7 305.425 10.4960
  12  16   7 201.189 8.97283
  14  16   7 84.9068 7.65357
  16  16   7 30.1225 7.33457
  18  16   7 33.0973 8.12950
  20  16   7 7.32319 8.22174
  22  16   7 32.2267 10.0706
  24  16   7 31.8099 12.1528
  26  16   7 80.3065 15.6228
   1  17   7 58.0835 3.96498
   3  17   7 52.5428 4.53838
   5  17   7 169.222 5.79744
   7  17   7 50.8522 5.50703
   9  17   7 541.690 11.6024
  11  17   7 68.8185 9.18684
  13  17   7 21.6618 5.78796
  15  17   7 272.985 11.1378
  17  17   7 66.4810 8.72991
  19  17   7 84.8495 11.2705
  21  17   7 19.8501 11.1395
  23  17   7 16.1621 11.3573
  25  17   7 17.3062 12.7500
  27  17   7 13.7261 14.1220
   0  18   7 26.5929 6.17189
   2  18   7 194.645 6.60197
   4  18   7 219.846 6.60715
   6  18   7 404.859 10.1456
   8  18   7 37.6185 5.63614
  10  18   7 114.809 9.40010
  12  18   7 71.8990 9.05945
  14  18   7 301.346 13.9663
  16  18   7 526.766 17.9190
  18  18   7 256.173 14.7176
  20  18   7 15.4721 10.0679
  22  18   7 85.0816 12.5784
  24  18   7 73.9302 13.5130
  26  18   7 230.185 18.6650
   1  19   7 58.9996 4.51132
   3  19   7 400.739 9.35233
   5  19   7 167.630 6.06464
   7  19   7 339.847 10.0738
   9  19   7 310.362 13.0488
  11  19   7 101.515 9.22109
  13  19   7 639.797 18.3491
  15  19   7 48.1768 9.85763
  17  19   7 92.7685 10.8170
  19  19   7 169.321 13.5113
  21  19   7 3.53690 10.4574
  23  19   7 125.964 14.1950
  25  19   7 0.39328 11.7781
   0  20   7 397.842 13.3040
   2  20   7 243.652 6.64690
   4  20   7 125.730 6.18821
   6  20   7 66.0287 6.78246
   8  20   7 133.997 8.97180
  10  20   7 108.399 10.0290
  12  20   7 372.084 14.3363
  14  20   7 104.247 10.4880
  16  20   7 63.3797 10.1692
  18  20   7 26.5132 9.96904
  20  20   7 75.9364 11.6805
  22  20   7 8.68909 9.74558
  24  20   7 66.8218 12.5770
   1  21   7 215.144 6.30006
   3  21   7 803.425 13.8382
   5  21   7 205.900 7.65211
   7  21   7 118.297 7.97272
   9  21   7 76.5044 7.66995
  11  21   7 244.254 13.0043
  13  21   7 527.800 16.9776
  15  21   7 291.248 14.2614
  17  21   7 128.644 11.7828
  19  21   7 10.7960 9.77683
  21  21   7 20.8561 10.9963
  23  21   7 41.9893 14.4119
  25  21   7 19.3883 14.5049
   0  22   7 54.4996 7.42039
   2  22   7 102.134 4.98220
   4  22   7 34.4501 5.26790
   6  22   7 7.48221 5.50342
   8  22   7 87.4319 7.61570
  10  22   7 279.788 11.0920
  12  22   7 86.0961 9.37820
  14  22   7 38.0033 9.29461
  16  22   7 38.7484 9.71952
  18  22   7 20.7167 9.48352
  20  22   7 13.1834 11.5111
  22  22   7 75.5602 15.9404
  24  22   7 21.8920 14.1828
   1  23   7 190.452 6.84188
   3  23   7 29.0853 4.91154
   5  23   7 14.3549 5.43745
   7  23   7 267.842 9.90718
   9  23   7 211.443 9.37059
  11  23   7 402.348 13.1404
  13  23   7 71.3451 9.54649
  15  23   7 61.3478 10.4811
  17  23   7 49.2755 11.5352
  19  23   7 58.1412 13.7940
  21  23   7 131.231 15.6430
  23  23   7 29.6439 15.0194
   0  24   7 237.322 10.0823
   2  24   7 59.2398 5.60701
   4  24   7 338.079 11.8529
   6  24   7 26.9684 6.39786
   8  24   7 44.8924 7.82549
  10  24   7 1391.38 27.3530
  12  24   7 13.6098 8.35442
  14  24   7 353.440 17.7987
  16  24   7 34.4918 11.3894
  18  24   7 27.8789 11.9542
  20  24   7 207.705 17.0471
  22  24   7 183.289 18.9507
  24  24   7 115.826 17.8519
   1  25   7 221.351 9.32399
   3  25   7 201.521 11.9344
   5  25   7 147.655 11.3674
   7  25   7 181.927 11.9489
   9  25   7 111.276 9.81780
  11  25   7 293.943 14.4477
  13  25   7 162.631 12.7010
  15  25   7 42.3835 11.7025
  17  25   7 11.7563 10.9881
  19  25   7 11.6685 12.2514
  21  25   7 33.6551 14.4203
  23  25   7 43.7428 16.3583
   0  26   7 149.041 11.5464
   2  26   7 66.4516 7.89036
   4  26   7 97.4510 10.1523
   6  26   7 31.6807 8.48560
   8  26   7 22.0813 8.79189
  10  26   7 250.236 14.2728
  12  26   7 106.338 14.0741
  14  26   7 77.0955 13.7849
  16  26   7 21.5411 14.0352
  18  26   7 15.7549 12.5464
  20  26   7 35.4560 14.3680
  22  26   7 72.7041 17.3668
   1  27   7 85.4642 7.42289
   3  27   7 134.943 11.0539
   5  27   7 158.319 11.4810
   7  27   7 7.42226 8.13377
   9  27   7 61.1689 9.82589
  11  27   7 199.127 13.3558
  13  27   7 10.8044 11.3402
  15  27   7 16.7497 12.3747
  17  27   7 27.6197 14.9175
  19  27   7 81.0609 17.3162
  21  27   7 434.760 25.5037
   0  28   7 467.722 20.0873
   2  28   7 4.78444 6.64486
   4  28   7 260.170 13.5271
   6  28   7 66.7844 9.95932
   8  28   7 120.725 11.3578
  10  28   7 23.9965 9.38791
  12  28   7 83.3007 12.2663
  14  28   7 18.3631 12.8867
  16  28   7 29.7966 14.9696
  18  28   7 13.3498 15.0469
  20  28   7 179.981 20.6734
   1  29   7 62.5333 7.37824
   3  29   7 39.1080 9.01450
   5  29   7 182.360 12.5050
   7  29   7 326.238 15.5873
   9  29   7 134.261 12.0687
  11  29   7 25.9434 10.4441
  13  29   7 74.8819 12.8578
  15  29   7 73.8264 16.5024
  17  29   7 74.7085 16.5841
  19  29   7 31.9456 15.8243
   0  30   7 29.1382 13.8434
   2  30   7 31.5939 10.7101
   4  30   7 31.4613 8.88718
   6  30   7 142.366 11.5007
   8  30   7 90.9958 11.3281
  10  30   7 20.0745 9.87480
  12  30   7 17.6827 10.3426
  14  30   7 221.700 17.8197
  16  30   7 186.551 19.0294
  18  30   7 23.4683 15.5816
  20  30   7 22.1896 16.1668
   1  31   7 35.8709 12.1518
   3  31   7 25.8954 11.5270
   5  31   7 68.9000 12.5827
   7  31   7 160.555 15.7977
   9  31   7 26.0956 11.4832
  11  31   7 40.0936 11.8320
  13  31   7 78.5720 13.2240
  15  31   7 34.8504 16.3976
  17  31   7 13.8820 15.6894
  19  31   7 16.2070 15.5626
   0  32   7 40.3277 60.1473
   2  32   7 30.2163 13.3825
   4  32   7 5.73832 10.9392
   6  32   7 46.0858 12.7800
   8  32   7 253.615 18.2036
  10  32   7 32.9990 13.2817
  12  32   7 38.8850 14.1031
  14  32   7 72.1801 15.5968
  16  32   7 74.5599 18.4684
  18  32   7 16.7952 16.3711
   1  33   7 48.5266 39.0357
   3  33   7 110.812 19.5000
   5  33   7 195.375 16.3384
   7  33   7 96.6110 14.1047
   9  33   7 103.710 15.0232
  11  33   7 26.0039 13.8029
  13  33   7 27.5309 14.1915
  15  33   7 515.293 29.0953
  17  33   7 253.874 24.7960
   0  34   7 29.1341 52.6805
   2  34   7 91.4607 20.0049
   4  34   7 119.723 20.5581
   6  34   7 20.4174 11.8753
   8  34   7 87.3754 14.7476
  10  34   7 45.4403 14.1159
  12  34   7 40.5113 14.4645
  14  34   7 8.94843 14.0106
  16  34   7 88.9887 17.3461
   1  35   7 17.0924 24.0948
   3  35   7 44.3521 17.4132
   5  35   7 12.3293 16.3314
   7  35   7 31.3883 12.9350
   9  35   7 32.8684 13.0124
  11  35   7 21.1485 13.6606
  13  35   7 87.2615 16.9198
  15  35   7 14.2599 13.9139
   0  36   7 4.92965 24.1289
   2  36   7 21.3873 25.7717
   4  36   7 144.016 21.3352
   6  36   7 84.7425 19.0952
   8  36   7 19.1931 14.1130
  10  36   7 69.3449 16.3782
  12  36   7 0.23653 13.0237
   1  37   7 7.00313 18.6402
   3  37   7 15.8027 17.9911
   5  37   7 1.27215 16.1063
   7  37   7 51.6975 17.8434
   9  37   7 10.6071 18.9202
  11  37   7 18.1059 13.9003
   0  38   7 230.987 39.9526
   2  38   7 38.7289 27.3730
   4  38   7 64.0584 19.2925
   6  38   7 27.4006 18.1789
   8  38   7 19.1995 21.0850
  10  38   7 56.1420 21.5464
   1  39   7 23.2649 22.1203
   3  39   7 40.8671 28.7977
   5  39   7 20.7073 17.9203
   7  39   7 14.6412 19.1853
   0  40   7 80.3434 34.9860
   2  40   7 55.5199 24.0597
   4  40   7 76.7877 18.3279
   0   0   8 74.8668 13.7004
   2   0   8 12.4992 6.07697
   4   0   8 265.642 8.19969
   6   0   8 839.222 15.9206
   8   0   8 42.8525 6.54536
  10   0   8 175.800 10.3233
  12   0   8 474.130 18.8188
  14   0   8 31.6272 10.6506
  16   0   8 761.933 28.6893
  18   0   8 14.6262 12.1697
  20   0   8 267.379 20.7208
  22   0   8 89.9317 17.3732
  24   0   8 34.7082 16.2272
  26   0   8 133.620 20.3879
  28   0   8 184.281 19.8950
   1   1   8 1857.44 32.4088
   3   1   8 16.7034 3.99245
   5   1   8 29.2137 3.28494
   7   1   8 899.920 12.7720
   9   1   8 422.781 10.1499
  11   1   8 640.826 13.9379
  13   1   8 163.798 9.08756
  15   1   8 9.04232 6.78675
  17   1   8 305.862 13.5907
  19   1   8 61.2993 10.0504
  21   1   8 9.51025 9.50024
  23   1   8 278.546 16.1055
  25   1   8 70.3683 12.8060
  27   1   8 26.3479 10.5730
  29   1   8 23.1142 10.7454
   0   2   8 544.456 19.3116
   2   2   8 819.419 18.4944
   4   2   8 121.235 4.70651
   6   2   8 388.458 8.17395
   8   2   8 530.397 10.3141
  10   2   8 415.127 10.7764
  12   2   8 60.1316 6.40969
  14   2   8 107.742 8.36927
  16   2   8 148.853 9.12602
  18   2   8 10.9654 7.50751
  20   2   8 329.761 15.8002
  22   2   8 17.5140 10.4112
  24   2   8 42.1346 11.7446
  26   2   8 36.1658 11.7244
  28   2   8 47.0560 11.1497
   1   3   8 779.143 18.6544
   3   3   8 72.2881 4.99789
   5   3   8 286.119 6.68855
   7   3   8 7.39099 4.12774
   9   3   8 10.3621 4.28473
  11   3   8 725.345 14.6921
  13   3   8 144.109 8.01633
  15   3   8 14.1597 6.21708
  17   3   8 465.630 14.6683
  19   3   8 101.062 10.1403
  21   3   8 217.771 14.0237
  23   3   8 25.9398 11.1747
  25   3   8 60.7905 12.7114
  27   3   8 125.629 13.4849
  29   3   8 28.4309 13.5118
   0   4   8 599.281 20.6167
   2   4   8 1366.14 22.1946
   4   4   8 455.485 9.94612
   6   4   8 62.2479 4.63129
   8   4   8 46.3426 4.74175
  10   4   8 151.167 6.65972
  12   4   8 521.195 12.5069
  14   4   8 333.949 10.2653
  16   4   8 121.638 9.80375
  18   4   8 48.1625 9.38083
  20   4   8 66.9588 9.69194
  22   4   8 9.50475 10.1767
  24   4   8 315.687 17.3405
  26   4   8 65.4997 11.2811
  28   4   8 30.1071 12.9110
   1   5   8 62.4200 7.89825
   3   5   8 428.200 10.0449
   5   5   8 42.2706 3.69409
   7   5   8 29.6822 4.07562
   9   5   8 196.660 7.41478
  11   5   8 548.163 11.6646
  13   5   8 7.40544 5.01347
  15   5   8 486.960 13.4258
  17   5   8 86.5427 9.42913
  19   5   8 191.034 11.5517
  21   5   8 47.8135 9.84162
  23   5   8 176.618 14.1406
  25   5   8 200.225 14.1653
  27   5   8 10.3507 10.6130
  29   5   8 72.5406 15.3143
   0   6   8 3330.74 99.4568
   2   6   8 95.6700 4.86393
   4   6   8 704.993 17.6941
   6   6   8 34.0353 3.52363
   8   6   8 435.747 10.0344
  10   6   8 642.447 13.6072
  12   6   8 359.270 9.39852
  14   6   8 424.376 12.5640
  16   6   8 210.338 10.4845
  18   6   8 5.57461 7.32187
  20   6   8 27.3510 9.04552
  22   6   8 9.32625 10.2125
  24   6   8 1035.95 25.8710
  26   6   8 41.5989 11.4584
  28   6   8 11.3586 13.2566
   1   7   8 489.742 14.5915
   3   7   8 130.344 8.44721
   5   7   8 4.30077 4.32191
   7   7   8 107.715 4.81389
   9   7   8 238.165 7.08483
  11   7   8 155.425 7.12900
  13   7   8 111.365 6.54313
  15   7   8 145.350 9.18948
  17   7   8 47.0737 7.78724
  19   7   8 44.2459 8.49470
  21   7   8 39.4687 8.79483
  23   7   8 233.448 15.3665
  25   7   8 54.0964 11.0637
  27   7   8 34.2200 13.4134
  29   7   8 55.5620 14.2349
   0   8   8 382.045 26.7419
   2   8   8 326.936 9.22445
   4   8   8 257.380 9.19106
   6   8   8 244.583 7.80431
   8   8   8 28.5291 3.73146
  10   8   8 1668.51 27.7539
  12   8   8 582.217 12.7346
  14   8   8 445.704 13.2724
  16   8   8 9.31901 6.49197
  18   8   8 39.9780 8.31456
  20   8   8 284.521 13.1487
  22   8   8 90.5808 10.3331
  24   8   8 27.5541 10.0353
  26   8   8 16.2118 11.9822
  28   8   8 16.1785 12.9960
   1   9   8 755.481 14.8733
   3   9   8 249.278 10.0965
   5   9   8 486.852 14.1187
   7   9   8 146.946 4.73479
   9   9   8 224.333 8.00592
  11   9   8 138.412 7.37424
  13   9   8 820.690 15.9363
  15   9   8 479.244 13.6975
  17   9   8 44.4240 7.75444
  19   9   8 189.770 11.4270
  21   9   8 129.008 10.9323
  23   9   8 124.885 11.5342
  25   9   8 211.624 17.8727
  27   9   8 9.32118 12.9325
   0  10   8 1319.27 32.2525
   2  10   8 216.496 6.89310
   4  10   8 394.151 13.2813
   6  10   8 136.908 5.03075
   8  10   8 82.5098 5.00273
  10  10   8 886.586 17.3127
  12  10   8 325.620 11.1214
  14  10   8 823.638 18.5566
  16  10   8 34.8102 7.42091
  18  10   8 54.1980 8.49967
  20  10   8 227.526 12.2112
  22  10   8 177.316 13.0880
  24  10   8 251.350 17.8223
  26  10   8 19.9994 12.0195
  28  10   8 32.1317 11.7382
   1  11   8 696.156 12.8078
   3  11   8 114.146 5.73208
   5  11   8 100.343 5.74033
   7  11   8 560.599 13.2008
   9  11   8 408.404 11.3610
  11  11   8 216.395 10.3388
  13  11   8 255.569 11.7399
  15  11   8 97.9809 9.65534
  17  11   8 96.3235 10.6885
  19  11   8 16.0610 8.40430
  21  11   8 51.0833 9.28217
  23  11   8 156.036 14.0802
  25  11   8 129.782 13.6055
  27  11   8 2.71832 10.6116
   0  12   8 1134.14 29.0265
   2  12   8 55.6536 4.10328
   4  12   8 89.4335 6.04512
   6  12   8 632.365 13.5444
   8  12   8 80.3734 5.78573
  10  12   8 1241.95 24.7492
  12  12   8 558.590 15.9055
  14  12   8 22.5006 7.57432
  16  12   8 308.349 13.9470
  18  12   8 117.815 11.3067
  20  12   8 18.6156 9.25542
  22  12   8 120.375 11.7908
  24  12   8 38.0232 10.7451
  26  12   8 5.94446 12.0220
  28  12   8 65.0497 13.9804
   1  13   8 43.2353 4.10059
   3  13   8 26.0040 5.19272
   5  13   8 92.4869 5.62378
   7  13   8 101.653 4.50564
   9  13   8 1158.62 19.1403
  11  13   8 179.933 8.94122
  13  13   8 45.4683 6.88360
  15  13   8 172.120 9.89511
  17  13   8 230.978 11.8974
  19  13   8 136.231 10.8121
  21  13   8 10.4211 8.98317
  23  13   8 42.3954 10.4150
  25  13   8 26.5909 11.1364
  27  13   8 91.6454 14.0079
   0  14   8 383.543 14.2838
   2  14   8 299.711 7.59996
   4  14   8 265.913 8.37375
   6  14   8 141.645 5.40514
   8  14   8 39.7829 4.02633
  10  14   8 492.189 13.0264
  12  14   8 144.294 8.43637
  14  14   8 70.7770 7.77596
  16  14   8 168.545 10.3716
  18  14   8 256.430 12.5560
  20  14   8 80.2125 10.1345
  22  14   8 18.9475 9.37134
  24  14   8 38.2149 10.6896
  26  14   8 223.220 17.3011
   1  15   8 269.179 7.51522
   3  15   8 12.4625 4.99608
   5  15   8 79.5332 4.19398
   7  15   8 456.488 10.8434
   9  15   8 339.589 8.90777
  11  15   8 295.315 10.2900
  13  15   8 430.432 12.9921
  15  15   8 82.2979 8.34012
  17  15   8 484.439 15.4165
  19  15   8 183.833 11.7182
  21  15   8 67.5513 10.0798
  23  15   8 44.4069 10.2928
  25  15   8 60.1814 13.0395
  27  15   8 139.319 17.4064
   0  16   8 78.7842 7.82860
   2  16   8 166.165 6.35594
   4  16   8 211.391 6.32523
   6  16   8 92.3796 4.82591
   8  16   8 50.8771 4.60965
  10  16   8 179.996 8.27597
  12  16   8 152.350 8.28859
  14  16   8 67.6096 7.46252
  16  16   8 156.400 10.0350
  18  16   8 162.039 10.8796
  20  16   8 39.1219 9.18722
  22  16   8 10.6904 10.5696
  24  16   8 67.9800 13.2630
  26  16   8 164.027 17.3171
   1  17   8 17.2790 3.86221
   3  17   8 255.419 7.03287
   5  17   8 79.1673 4.50622
   7  17   8 111.431 6.08628
   9  17   8 101.050 7.24857
  11  17   8 196.146 10.9385
  13  17   8 128.325 8.15390
  15  17   8 267.435 11.3116
  17  17   8 75.7253 10.3309
  19  17   8 32.4569 10.9104
  21  17   8 15.2874 10.6989
  23  17   8 62.4625 12.7510
  25  17   8 20.4649 12.3367
   0  18   8 677.057 17.7845
   2  18   8 432.373 9.72167
   4  18   8 121.254 5.41279
   6  18   8 101.776 5.45325
   8  18   8 733.883 16.2776
  10  18   8 258.791 12.6786
  12  18   8 7.96520 7.63866
  14  18   8 217.837 12.6393
  16  18   8 177.059 12.8327
  18  18   8 28.5351 10.0825
  20  18   8 4.15592 10.2360
  22  18   8 90.3287 12.9962
  24  18   8 57.5187 13.1998
  26  18   8 101.196 16.0205
   1  19   8 151.164 5.84769
   3  19   8 209.040 7.32094
   5  19   8 21.3372 3.89846
   7  19   8 50.8754 5.65885
   9  19   8 110.423 9.36446
  11  19   8 22.1443 7.93851
  13  19   8 393.859 15.1317
  15  19   8 27.6641 9.29485
  17  19   8 90.6700 11.7452
  19  19   8 68.1180 11.6300
  21  19   8 23.5867 10.9832
  23  19   8 147.799 14.8678
  25  19   8 38.4643 13.0150
   0  20   8 38.9894 7.00518
   2  20   8 10.1236 3.98988
   4  20   8 660.576 11.8732
   6  20   8 219.569 9.62733
   8  20   8 269.375 11.2935
  10  20   8 634.973 18.6775
  12  20   8 98.7235 9.99769
  14  20   8 731.865 20.4090
  16  20   8 21.9139 9.46733
  18  20   8 11.2050 9.64322
  20  20   8 43.9477 11.4063
  22  20   8 127.900 13.3362
  24  20   8 14.0661 11.7813
   1  21   8 10.0432 3.72941
   3  21   8 155.781 7.12119
   5  21   8 47.2896 6.10014
   7  21   8 159.426 8.88465
   9  21   8 136.726 9.78956
  11  21   8 264.110 12.7375
  13  21   8 602.537 18.7826
  15  21   8 109.363 11.1799
  17  21   8 69.9643 11.0440
  19  21   8 262.106 15.1060
  21  21   8 16.3711 10.7794
  23  21   8 124.375 15.7568
  25  21   8 138.179 17.3398
   0  22   8 166.696 11.1394
   2  22   8 5.41171 4.03062
   4  22   8 189.895 8.05235
   6  22   8 87.3409 7.55489
   8  22   8 107.171 8.14510
  10  22   8 36.9703 8.41651
  12  22   8 185.984 11.8996
  14  22   8 135.345 11.2296
  16  22   8 11.4175 9.04150
  18  22   8 32.4396 10.3797
  20  22   8 3.22074 10.3529
  22  22   8 113.680 15.3520
  24  22   8 5.69797 13.2925
   1  23   8 602.632 12.8601
   3  23   8 151.971 7.55718
   5  23   8 171.292 8.89242
   7  23   8 64.5808 7.40318
   9  23   8 523.391 14.3455
  11  23   8 42.8661 8.08273
  13  23   8 67.6177 9.81503
  15  23   8 169.709 12.1735
  17  23   8 43.2649 11.7797
  19  23   8 11.1954 12.1761
  21  23   8 45.8433 15.6778
  23  23   8 48.1043 16.1692
   0  24   8 1439.63 34.5739
   2  24   8 118.971 6.85586
   4  24   8 22.8838 6.10895
   6  24   8 121.930 8.07849
   8  24   8 53.2744 7.67156
  10  24   8 1276.49 24.6724
  12  24   8 154.413 11.1233
  14  24   8 189.167 14.1074
  16  24   8 67.8780 12.9730
  18  24   8 91.4699 14.1962
  20  24   8 77.8639 15.1259
  22  24   8 51.3385 16.8741
   1  25   8 107.382 7.14398
   3  25   8 213.306 10.8062
   5  25   8 115.477 9.64845
   7  25   8 67.6786 9.13020
   9  25   8 566.061 19.5629
  11  25   8 7.53508 9.81174
  13  25   8 214.473 14.6854
  15  25   8 204.056 16.8947
  17  25   8 23.7785 13.0529
  19  25   8 33.9984 13.3356
  21  25   8 14.5754 14.6196
  23  25   8 184.977 19.4782
   0  26   8 31.9495 9.38679
   2  26   8 154.289 9.88782
   4  26   8 201.932 12.7335
   6  26   8 21.0043 8.53069
   8  26   8 8.11462 8.34063
  10  26   8 17.1424 9.74816
  12  26   8 25.3636 11.9809
  14  26   8 38.2997 12.7924
  16  26   8 62.7990 15.7274
  18  26   8 54.7851 16.0994
  20  26   8 68.9768 17.2748
  22  26   8 30.3755 16.5720
   1  27   8 1045.96 20.3100
   3  27   8 4.85688 7.78277
   5  27   8 62.3610 9.80317
   7  27   8 41.8519 9.41490
   9  27   8 245.432 14.4994
  11  27   8 161.486 15.3621
  13  27   8 49.9671 13.4649
  15  27   8 13.6838 13.3136
  17  27   8 33.8172 15.0625
  19  27   8 47.6366 17.1036
  21  27   8 51.1620 16.7908
   0  28   8 158.047 13.6155
   2  28   8 214.142 13.3278
   4  28   8 119.995 11.2918
   6  28   8 7.63412 8.08919
   8  28   8 70.9890 10.3098
  10  28   8 72.9795 11.3061
  12  28   8 58.6220 13.5193
  14  28   8 95.0773 14.8733
  16  28   8 25.0867 15.0647
  18  28   8 79.0229 17.1609
  20  28   8 65.0784 17.3821
   1  29   8 176.264 11.5205
   3  29   8 76.2383 10.6206
   5  29   8 30.6404 9.26520
   7  29   8 76.7747 10.4976
   9  29   8 111.372 11.7624
  11  29   8 28.8562 10.1844
  13  29   8 46.2034 13.3343
  15  29   8 41.9600 14.5775
  17  29   8 88.2683 16.7413
  19  29   8 5.56792 14.7897
   0  30   8 135.443 19.8907
   2  30   8 409.133 17.7443
   4  30   8 29.2613 9.10829
   6  30   8 67.0399 10.4611
   8  30   8 334.350 16.3414
  10  30   8 46.8312 10.6640
  12  30   8 88.2030 12.1816
  14  30   8 59.9647 14.4175
  16  30   8 80.3013 16.6649
  18  30   8 55.2682 17.7664
   1  31   8 30.1111 39.9389
   3  31   8 26.8033 15.2349
   5  31   8 67.5490 12.4943
   7  31   8 82.5585 13.1771
   9  31   8 52.8069 10.9305
  11  31   8 16.5035 10.1412
  13  31   8 16.3289 11.9957
  15  31   8 105.240 17.2727
  17  31   8 12.5097 14.8172
   0  32   8 66.0310 62.9268
   2  32   8 24.2904 15.4202
   4  32   8 147.995 20.4131
   6  32   8 59.8656 12.8687
   8  32   8 25.2309 12.1964
  10  32   8 67.4067 14.0448
  12  32   8 91.5992 15.0926
  14  32   8 38.6076 17.3375
  16  32   8 28.3030 17.0399
   1  33   8 15.2025 40.2752
   3  33   8 295.413 24.1970
   5  33   8 132.629 21.0147
   7  33   8 162.462 16.2123
   9  33   8 32.9428 12.1388
  11  33   8 106.685 15.3858
  13  33   8 94.0171 16.4613
  15  33   8 21.1236 16.7229
   0  34   8 148.917 66.1630
   2  34   8 65.6209 27.9531
   4  34   8 71.8111 18.5199
   6  34   8 49.8170 18.0927
   8  34   8 33.3106 13.0299
  10  34   8 29.5352 13.1201
  12  34   8 56.5334 15.3052
  14  34   8 9.04506 14.1275
   1  35   8 141.328 28.4309
   3  35   8 84.8620 19.3129
   5  35   8 54.3206 18.4438
   7  35   8 20.6668 15.4775
   9  35   8 59.1112 17.8939
  11  35   8 15.5773 13.6683
  13  35   8 22.1467 14.7729
   0  36   8 51.4080 30.5749
   2  36   8 53.1765 27.1677
   4  36   8 0.27709 15.2938
   6  36   8 97.6167 20.4388
   8  36   8 76.7499 21.8062
  10  36   8 36.3803 20.8842
  12  36   8 4.80460 14.2824
   1  37   8 16.5985 20.8584
   3  37   8 17.6758 18.0079
   5  37   8 58.5435 18.7599
   7  37   8 83.1967 19.4772
   9  37   8 0.00000 18.6048
  11  37   8 105.333 24.9003
   0  38   8 141.107 34.7108
   2  38   8 135.997 26.0415
   4  38   8 49.9475 18.4910
   6  38   8 72.4777 19.2870
   8  38   8 16.9709 19.0850
   1  39   8 575.685 38.8331
   3  39   8 20.2205 21.1700
   5  39   8 54.5548 20.1791
   0  40   8 39.8583 33.0129
   2  40   8 90.8734 24.7435
   0   0   9 0.66210 11.4905
   2   0   9 1805.59 43.7112
   4   0   9 105.041 6.12872
   6   0   9 217.176 8.02981
   8   0   9 4.31273 5.54955
  10   0   9 24.2626 7.24460
  12   0   9 2834.55 53.7545
  14   0   9 1.83670 8.06947
  16   0   9 67.0256 11.6628
  18   0   9 96.7259 11.7820
  20   0   9 2.28893 12.6629
  22   0   9 492.553 27.6296
  24   0   9 20.4243 14.5735
  26   0   9 35.4186 17.9075
  28   0   9 46.0976 15.9056
   1   1   9 208.618 9.59162
   3   1   9 64.6597 5.32334
   5   1   9 170.394 5.56827
   7   1   9 180.255 5.92360
   9   1   9 316.863 8.42790
  11   1   9 123.363 6.97191
  13   1   9 796.964 16.4493
  15   1   9 19.5131 7.29733
  17   1   9 19.6986 6.99427
  19   1   9 7.44401 7.79097
  21   1   9 85.7307 11.9124
  23   1   9 34.1018 11.4021
  25   1   9 14.6498 11.1004
  27   1   9 7.52402 11.8754
  29   1   9 72.6518 12.8602
   0   2   9 769.264 24.3127
   2   2   9 591.651 13.5370
   4   2   9 75.1387 5.21166
   6   2   9 71.3578 4.52981
   8   2   9 94.9225 4.98758
  10   2   9 135.944 7.22717
  12   2   9 401.443 11.3494
  14   2   9 25.4435 6.31797
  16   2   9 207.942 10.1923
  18   2   9 304.851 13.0108
  20   2   9 22.5736 8.88467
  22   2   9 12.5107 9.97146
  24   2   9 5.53817 11.0334
  26   2   9 8.32649 11.8324
  28   2   9 16.6328 10.9370
   1   3   9 396.598 12.1091
   3   3   9 939.713 18.3585
   5   3   9 29.3270 3.53427
   7   3   9 116.387 5.42751
   9   3   9 256.296 8.82765
  11   3   9 1429.21 23.2574
  13   3   9 84.0461 6.65988
  15   3   9 147.708 8.12878
  17   3   9 60.1736 8.54855
  19   3   9 60.5527 9.18562
  21   3   9 11.0794 10.0276
  23   3   9 38.0490 11.4459
  25   3   9 21.8379 11.7184
  27   3   9 183.561 15.2511
  29   3   9 23.3732 12.5421
   0   4   9 418.116 17.4160
   2   4   9 490.693 12.0251
   4   4   9 43.6306 4.40537
   6   4   9 5.58692 3.07645
   8   4   9 554.230 11.4924
  10   4   9 22.6139 5.21654
  12   4   9 558.915 12.8670
  14   4   9 218.097 8.86418
  16   4   9 55.3396 7.30978
  18   4   9 169.387 10.9068
  20   4   9 21.9485 8.91470
  22   4   9 220.670 14.6591
  24   4   9 176.198 14.7258
  26   4   9 70.7672 12.1436
  28   4   9 34.3163 14.2057
   1   5   9 1306.71 29.1757
   3   5   9 221.416 7.95411
   5   5   9 83.4602 4.71142
   7   5   9 506.640 10.4670
   9   5   9 573.948 11.7321
  11   5   9 374.063 9.28010
  13   5   9 106.832 6.99352
  15   5   9 109.015 8.13871
  17   5   9 10.6319 6.83246
  19   5   9 21.9260 8.63239
  21   5   9 65.3092 10.2129
  23   5   9 196.261 13.5550
  25   5   9 454.511 18.3933
  27   5   9 22.2724 13.0630
   0   6   9 124.757 10.6949
   2   6   9 147.177 6.49861
   4   6   9 3.27917 2.89592
   6   6   9 4.03327 3.15360
   8   6   9 352.115 8.76717
  10   6   9 55.2912 5.06932
  12   6   9 154.664 7.17339
  14   6   9 354.078 12.2938
  16   6   9 161.796 9.67466
  18   6   9 48.0918 7.93037
  20   6   9 14.2473 7.86442
  22   6   9 49.1695 9.40900
  24   6   9 359.434 16.6328
  26   6   9 57.9400 13.8417
  28   6   9 17.3064 13.1997
   1   7   9 951.165 22.2376
   3   7   9 17.7200 6.85866
   5   7   9 210.699 11.0205
   7   7   9 597.178 11.1112
   9   7   9 202.756 7.29190
  11   7   9 630.174 13.5076
  13   7   9 187.985 8.15347
  15   7   9 27.6247 7.01319
  17   7   9 76.8951 8.40435
  19   7   9 78.3569 9.51810
  21   7   9 56.3084 9.18311
  23   7   9 124.586 11.1237
  25   7   9 380.223 19.7982
  27   7   9 12.3463 12.1894
   0   8   9 361.786 18.3816
   2   8   9 196.747 6.66907
   4   8   9 230.469 10.6816
   6   8   9 8.34916 4.29461
   8   8   9 52.9232 4.01002
  10   8   9 80.6359 4.79700
  12   8   9 190.263 8.62493
  14   8   9 116.490 8.16388
  16   8   9 44.2059 7.37595
  18   8   9 159.436 10.3925
  20   8   9 36.5069 8.68881
  22   8   9 51.5686 9.84407
  24   8   9 13.8468 11.4075
  26   8   9 39.8512 13.2476
  28   8   9 18.5734 13.3305
   1   9   9 908.022 17.7212
   3   9   9 148.159 8.80593
   5   9   9 99.7772 8.56537
   7   9   9 285.512 8.52521
   9   9   9 528.379 10.7431
  11   9   9 1665.80 27.0229
  13   9   9 450.847 12.5284
  15   9   9 154.525 9.13252
  17   9   9 16.1975 7.17783
  19   9   9 304.262 13.2242
  21   9   9 10.9069 8.45517
  23   9   9 69.2684 12.7512
  25   9   9 164.525 16.9466
  27   9   9 68.6443 15.1030
   0  10   9 272.460 9.97726
   2  10   9 1038.59 21.4546
   4  10   9 178.944 10.1767
   6  10   9 3.35612 4.08782
   8  10   9 123.083 6.90500
  10  10   9 219.324 8.06328
  12  10   9 662.180 14.8760
  14  10   9 312.450 11.1937
  16  10   9 138.896 9.23628
  18  10   9 471.487 14.7763
  20  10   9 70.8734 9.33799
  22  10   9 259.462 15.8333
  24  10   9 108.901 13.7151
  26  10   9 71.8188 14.4028
  28  10   9 31.6258 12.7619
   1  11   9 485.172 10.4377
   3  11   9 83.9908 7.07570
   5  11   9 77.5618 8.64428
   7  11   9 219.150 11.5121
   9  11   9 335.380 9.05184
  11  11   9 251.751 8.81679
  13  11   9 648.236 14.9820
  15  11   9 50.9569 7.08504
  17  11   9 6.85312 6.97723
  19  11   9 159.771 10.7723
  21  11   9 115.096 12.3372
  23  11   9 32.9336 11.2097
  25  11   9 120.000 15.1198
  27  11   9 3.48399 11.5297
   0  12   9 673.449 19.6089
   2  12   9 10.5378 2.97841
   4  12   9 57.4241 5.00273
   6  12   9 158.747 5.06045
   8  12   9 144.563 11.3254
  10  12   9 6.20065 3.92430
  12  12   9 75.0623 6.38870
  14  12   9 7.67064 5.64904
  16  12   9 14.9730 6.46879
  18  12   9 13.4495 7.39776
  20  12   9 13.5501 9.90478
  22  12   9 16.5929 10.2391
  24  12   9 89.4700 11.8258
  26  12   9 43.4273 12.5837
   1  13   9 573.957 11.5240
   3  13   9 169.550 7.76662
   5  13   9 266.928 8.17325
   7  13   9 281.819 9.51283
   9  13   9 376.183 8.00231
  11  13   9 243.052 8.86761
  13  13   9 310.851 11.1471
  15  13   9 101.199 8.37742
  17  13   9 43.8640 8.19919
  19  13   9 92.1123 10.6605
  21  13   9 45.6977 9.92976
  23  13   9 37.9622 10.6571
  25  13   9 2.88457 9.93291
  27  13   9 22.6134 12.8745
   0  14   9 268.903 11.8656
   2  14   9 1644.50 24.8698
   4  14   9 190.867 7.39578
   6  14   9 49.9440 5.66055
   8  14   9 149.585 8.58536
  10  14   9 25.8600 3.83192
  12  14   9 748.346 16.8799
  14  14   9 25.4824 6.94483
  16  14   9 101.380 9.39760
  18  14   9 249.178 12.6057
  20  14   9 21.3558 8.78459
  22  14   9 253.107 13.9392
  24  14   9 23.2494 10.0966
  26  14   9 77.0329 15.0144
   1  15   9 1019.56 17.7598
   3  15   9 788.362 15.2428
   5  15   9 137.344 6.55897
   7  15   9 103.538 8.30635
   9  15   9 233.353 7.67113
  11  15   9 689.906 17.4135
  13  15   9 199.362 9.63358
  15  15   9 100.258 8.76942
  17  15   9 112.985 9.83839
  19  15   9 34.8713 9.05598
  21  15   9 20.0192 9.04067
  23  15   9 61.7480 12.3385
  25  15   9 16.3195 12.1104
  27  15   9 122.039 24.2761
   0  16   9 631.664 20.0080
   2  16   9 748.529 14.4567
   4  16   9 108.040 6.27355
   6  16   9 36.0939 5.38459
   8  16   9 29.9310 5.86351
  10  16   9 14.8736 8.04220
  12  16   9 386.919 13.8670
  14  16   9 55.7346 7.33625
  16  16   9 36.1304 7.76227
  18  16   9 121.612 10.0950
  20  16   9 9.55098 10.5975
  22  16   9 61.6022 12.7237
  24  16   9 0.83396 11.8828
  26  16   9 22.4482 12.5335
   1  17   9 392.756 9.60656
   3  17   9 5.88218 4.68397
   5  17   9 171.297 7.44451
   7  17   9 287.198 9.49171
   9  17   9 226.920 11.9267
  11  17   9 267.105 12.4606
  13  17   9 111.479 9.76898
  15  17   9 11.0913 8.45344
  17  17   9 54.6332 10.6455
  19  17   9 4.38631 9.67906
  21  17   9 24.5256 11.1853
  23  17   9 43.2415 12.7341
  25  17   9 210.879 16.6361
   0  18   9 294.382 12.7232
   2  18   9 211.396 7.45186
   4  18   9 5.90043 4.63942
   6  18   9 43.2565 4.07172
   8  18   9 182.677 9.97847
  10  18   9 100.222 9.30220
  12  18   9 129.166 10.4594
  14  18   9 59.2246 9.71389
  16  18   9 31.8304 9.59519
  18  18   9 24.3977 10.1472
  20  18   9 28.9991 11.5956
  22  18   9 109.611 13.5899
  24  18   9 34.7946 12.9679
   1  19   9 568.613 11.1839
   3  19   9 27.2411 5.74396
   5  19   9 169.234 6.78497
   7  19   9 286.896 11.4204
   9  19   9 90.8765 9.83030
  11  19   9 687.711 18.9310
  13  19   9 76.6832 9.62910
  15  19   9 75.9176 10.1738
  17  19   9 82.0447 11.2953
  19  19   9 89.3562 12.0386
  21  19   9 51.6791 12.1609
  23  19   9 19.1855 12.1105
  25  19   9 269.823 18.4418
   0  20   9 152.829 10.5192
   2  20   9 129.633 6.61479
   4  20   9 137.566 7.53655
   6  20   9 32.5135 6.77517
   8  20   9 174.013 10.3414
  10  20   9 179.888 11.0928
  12  20   9 4.74700 7.95074
  14  20   9 488.653 17.3477
  16  20   9 31.1449 9.74407
  18  20   9 170.992 13.5680
  20  20   9 61.7376 11.9078
  22  20   9 100.086 13.2874
  24  20   9 199.042 16.0240
   1  21   9 110.218 5.56477
   3  21   9 207.029 9.21130
   5  21   9 85.9397 6.97337
   7  21   9 8.19108 6.62066
   9  21   9 117.499 9.76947
  11  21   9 629.796 18.0514
  13  21   9 91.6136 10.4440
  15  21   9 21.7758 9.26391
  17  21   9 21.2197 9.75834
  19  21   9 102.947 12.4366
  21  21   9 25.9345 11.5231
  23  21   9 17.0945 12.0691
   0  22   9 458.696 16.4269
   2  22   9 135.660 6.43937
   4  22   9 113.281 7.33700
   6  22   9 8.42672 5.67099
   8  22   9 19.2104 7.45432
  10  22   9 151.824 10.5172
  12  22   9 103.429 10.3211
  14  22   9 106.615 11.6128
  16  22   9 40.6368 10.1325
  18  22   9 334.009 16.6082
  20  22   9 24.8875 11.5808
  22  22   9 62.9007 14.8484
  24  22   9 120.106 17.3692
   1  23   9 369.478 10.2482
   3  23   9 28.6766 6.53611
   5  23   9 19.5118 6.34664
   7  23   9 60.7938 7.90977
   9  23   9 285.142 11.5316
  11  23   9 315.515 12.9814
  13  23   9 162.055 12.0415
  15  23   9 132.247 11.5473
  17  23   9 16.2878 10.0165
  19  23   9 7.43638 11.9710
  21  23   9 52.8447 16.0073
  23  23   9 8.09816 14.3078
   0  24   9 1112.19 28.9226
   2  24   9 567.581 14.3256
   4  24   9 343.708 11.8462
   6  24   9 87.2834 8.22680
   8  24   9 249.206 11.3401
  10  24   9 55.0126 8.65101
  12  24   9 245.379 12.8563
  14  24   9 31.9369 10.7809
  16  24   9 55.5296 12.6609
  18  24   9 107.485 14.7939
  20  24   9 18.1847 13.4185
  22  24   9 38.3003 14.9854
   1  25   9 22.6328 5.64853
   3  25   9 10.6844 6.29213
   5  25   9 11.7654 6.97896
   7  25   9 164.557 10.6883
   9  25   9 138.837 11.7341
  11  25   9 158.778 13.1700
  13  25   9 29.9667 10.6917
  15  25   9 105.930 16.4922
  17  25   9 36.7740 13.3071
  19  25   9 19.8787 13.2175
  21  25   9 23.6225 15.3671
   0  26   9 203.410 14.0246
   2  26   9 468.647 17.1605
   4  26   9 90.6145 10.4021
   6  26   9 59.7367 10.3860
   8  26   9 28.2844 9.81179
  10  26   9 110.655 13.5605
  12  26   9 172.910 15.4717
  14  26   9 2.74833 11.4949
  16  26   9 89.0000 16.3906
  18  26   9 111.460 17.3374
  20  26   9 9.04728 15.0916
  22  26   9 16.9558 16.6150
   1  27   9 767.897 22.3418
   3  27   9 40.5450 9.22784
   5  27   9 22.3620 8.57690
   7  27   9 54.9335 9.69291
   9  27   9 119.718 12.7274
  11  27   9 190.313 16.0953
  13  27   9 81.2298 14.3791
  15  27   9 48.1443 13.8006
  17  27   9 169.439 18.5455
  19  27   9 34.3356 15.9948
  21  27   9 23.6210 19.0542
   0  28   9 434.121 28.4182
   2  28   9 181.176 12.9632
   4  28   9 13.3499 8.16836
   6  28   9 13.6167 8.59797
   8  28   9 69.3236 11.3585
  10  28   9 58.0937 11.6452
  12  28   9 28.0960 13.3106
  14  28   9 78.8672 14.6200
  16  28   9 3.92067 13.7830
  18  28   9 53.3026 15.6044
  20  28   9 19.9166 15.0748
   1  29   9 338.844 24.6131
   3  29   9 32.5445 10.8476
   5  29   9 28.8814 9.02055
   7  29   9 36.2592 9.76916
   9  29   9 143.489 13.6005
  11  29   9 183.664 15.2262
  13  29   9 222.774 18.0086
  15  29   9 53.9573 14.8452
  17  29   9 24.1409 16.1591
  19  29   9 23.1422 15.9091
   0  30   9 337.486 26.7298
   2  30   9 148.448 16.9993
   4  30   9 23.0432 11.1850
   6  30   9 16.6342 9.14280
   8  30   9 73.5629 11.0653
  10  30   9 145.374 14.1617
  12  30   9 137.456 14.0979
  14  30   9 18.4288 13.3781
  16  30   9 25.4281 15.8257
  18  30   9 12.0602 15.4843
   1  31   9 213.600 35.5883
   3  31   9 2.34561 14.2212
   5  31   9 31.8129 11.8808
   7  31   9 102.543 11.6211
   9  31   9 25.2769 10.3897
  11  31   9 73.7518 12.7356
  13  31   9 52.2574 14.0538
  15  31   9 10.7355 15.1667
  17  31   9 47.3853 16.1504
   0  32   9 7.73372 62.5725
   2  32   9 14.1412 24.6496
   4  32   9 82.0824 18.8153
   6  32   9 36.3382 16.5551
   8  32   9 1.21379 11.5717
  10  32   9 31.6248 12.5178
  12  32   9 29.5055 14.7225
  14  32   9 66.9814 18.0630
  16  32   9 6.28087 15.9242
   1  33   9 54.6164 28.1489
   3  33   9 34.4545 15.7522
   5  33   9 11.4207 16.3222
   7  33   9 104.157 19.4577
   9  33   9 26.0001 13.7201
  11  33   9 156.436 17.0389
  13  33   9 3.47378 15.3185
  15  33   9 17.4032 16.3477
   0  34   9 86.2237 67.7754
   2  34   9 6.54551 23.0910
   4  34   9 113.121 20.6147
   6  34   9 27.4180 16.5606
   8  34   9 19.9998 17.4425
  10  34   9 79.2511 19.6455
  12  34   9 20.4203 14.1539
  14  34   9 51.6472 18.7279
   1  35   9 64.1639 26.2650
   3  35   9 8.24233 17.6247
   5  35   9 39.9191 19.2605
   7  35   9 76.5236 19.1232
   9  35   9 57.5634 19.3764
  11  35   9 89.1904 22.8970
  13  35   9 63.5381 16.3220
   0  36   9 424.887 49.0262
   2  36   9 71.3310 30.4779
   4  36   9 36.0894 18.0494
   6  36   9 85.9725 21.1386
   8  36   9 197.633 23.2660
  10  36   9 6.30176 18.7014
  12  36   9 47.9561 20.8808
   1  37   9 69.5733 23.3802
   3  37   9 22.9910 28.9524
   5  37   9 18.1907 17.6498
   7  37   9 66.8056 19.6255
   9  37   9 0.00000 18.3904
   0  38   9 149.613 36.8878
   2  38   9 94.6085 25.6472
   4  38   9 22.6666 19.4657
   6  38   9 48.6062 18.9309
   8  38   9 6.71543 18.8815
   1  39   9 356.221 33.1789
   3  39   9 4.89538 21.0646
   5  39   9 15.8748 18.6258
   0   0  10 4505.68 141.377
   2   0  10 435.027 18.2758
   4   0  10 12.8566 5.77285
   6   0  10 294.296 11.1337
   8   0  10 754.354 18.4588
  10   0  10 4626.31 74.6937
  12   0  10 726.186 20.5644
  14   0  10 38.5546 8.12535
  16   0  10 73.9647 12.4439
  18   0  10 296.016 16.7522
  20   0  10 402.424 23.9365
  22   0  10 32.2206 16.0118
  24   0  10 110.795 19.3203
  26   0  10 27.9607 16.9077
  28   0  10 32.1848 17.9083
   1   1  10 255.996 10.8295
   3   1  10 4.22697 5.82582
   5   1  10 38.2066 4.21609
   7   1  10 51.2015 4.72664
   9   1  10 2955.84 35.5212
  11   1  10 26.1792 5.43099
  13   1  10 767.803 16.1919
  15   1  10 724.136 15.0984
  17   1  10 46.0071 7.87741
  19   1  10 37.9769 7.85720
  21   1  10 37.6466 11.0943
  23   1  10 14.9874 10.3933
  25   1  10 20.7802 11.6585
  27   1  10 49.4085 12.7462
   0   2  10 118.972 11.9914
   2   2  10 333.558 10.6188
   4   2  10 45.9574 5.38029
   6   2  10 19.6098 3.81534
   8   2  10 21.3621 3.98261
  10   2  10 29.4008 4.77453
  12   2  10 31.4180 6.15043
  14   2  10 239.222 9.50656
  16   2  10 70.6969 7.77809
  18   2  10 93.2308 8.54038
  20   2  10 75.9747 9.86952
  22   2  10 82.5910 12.0620
  24   2  10 32.3429 11.5228
  26   2  10 217.706 17.4994
  28   2  10 2.56352 12.6026
   1   3  10 1180.07 20.3692
   3   3  10 97.0047 6.39625
   5   3  10 62.4350 4.68735
   7   3  10 383.774 8.49941
   9   3  10 51.6825 5.42820
  11   3  10 15.1856 5.17658
  13   3  10 393.461 11.2333
  15   3  10 51.1538 6.38368
  17   3  10 87.9519 7.50055
  19   3  10 214.214 11.2091
  21   3  10 8.51512 8.52359
  23   3  10 57.7063 11.9282
  25   3  10 140.036 15.5943
  27   3  10 13.5002 12.6147
   0   4  10 157.670 12.3776
   2   4  10 488.426 12.4872
   4   4  10 366.627 10.3075
   6   4  10 179.439 5.79570
   8   4  10 115.887 6.16862
  10   4  10 847.318 15.4776
  12   4  10 100.747 7.32568
  14   4  10 646.777 13.7984
  16   4  10 72.0987 6.92599
  18   4  10 7.23701 6.99788
  20   4  10 142.615 10.4081
  22   4  10 63.5897 11.0055
  24   4  10 38.2814 10.7101
  26   4  10 45.8052 13.3767
  28   4  10 18.0621 13.2734
   1   5  10 1795.89 34.0588
   3   5  10 27.2006 4.38524
   5   5  10 16.0706 3.54385
   7   5  10 252.473 7.68657
   9   5  10 426.015 10.2573
  11   5  10 237.400 8.49986
  13   5  10 10.7419 5.60295
  15   5  10 41.7437 6.34399
  17   5  10 24.5667 7.05036
  19   5  10 59.1706 8.53012
  21   5  10 78.9451 9.67655
  23   5  10 115.516 11.9266
  25   5  10 263.646 18.2541
  27   5  10 146.347 16.5150
   0   6  10 1461.50 38.4412
   2   6  10 546.484 12.4558
   4   6  10 757.046 15.0969
   6   6  10 322.610 9.92961
   8   6  10 1334.17 20.0967
  10   6  10 5.33859 4.17639
  12   6  10 177.925 8.26316
  14   6  10 123.736 7.16820
  16   6  10 99.8008 8.65264
  18   6  10 24.2159 7.68098
  20   6  10 21.3930 7.82603
  22   6  10 38.0090 8.92728
  24   6  10 172.413 15.7683
  26   6  10 236.671 17.2696
  28   6  10 29.9275 13.7226
   1   7  10 194.110 11.0940
   3   7  10 24.7647 3.37087
   5   7  10 155.834 10.1772
   7   7  10 201.589 7.58188
   9   7  10 50.7880 4.67711
  11   7  10 27.9098 4.69913
  13   7  10 132.259 6.88350
  15   7  10 113.435 8.73476
  17   7  10 18.4289 7.43589
  19   7  10 28.8235 8.55827
  21   7  10 17.3769 8.34642
  23   7  10 36.7334 11.3893
  25   7  10 20.9817 12.6553
  27   7  10 84.5807 14.9677
   0   8  10 15.8557 9.55114
   2   8  10 76.1843 5.13000
   4   8  10 160.822 9.89438
   6   8  10 48.9581 6.17821
   8   8  10 12.0428 3.15471
  10   8  10 374.451 9.13719
  12   8  10 149.323 7.13115
  14   8  10 89.8140 7.66251
  16   8  10 92.8608 8.43341
  18   8  10 14.3376 7.65160
  20   8  10 17.3851 8.36433
  22   8  10 6.57469 10.6413
  24   8  10 83.7149 12.2232
  26   8  10 40.6484 13.3233
  28   8  10 13.6378 13.0084
   1   9  10 246.591 11.8137
   3   9  10 202.274 9.92449
   5   9  10 305.090 12.6871
   7   9  10 298.417 10.1146
   9   9  10 303.882 7.55634
  11   9  10 599.161 13.6461
  13   9  10 459.275 12.9139
  15   9  10 358.019 12.1610
  17   9  10 265.779 11.7698
  19   9  10 160.161 10.8209
  21   9  10 130.512 13.0221
  23   9  10 16.6731 11.4698
  25   9  10 53.0240 14.4639
  27   9  10 7.22432 13.9266
   0  10  10 139.217 9.08124
   2  10  10 340.588 10.2631
   4  10  10 330.559 12.1964
   6  10  10 156.572 8.48668
   8  10  10 72.2567 5.08800
  10  10  10 277.726 8.74898
  12  10  10 24.3074 5.36437
  14  10  10 25.4051 6.16769
  16  10  10 75.7616 8.04598
  18  10  10 74.7654 9.02571
  20  10  10 52.4621 11.2460
  22  10  10 21.4316 11.0854
  24  10  10 87.5387 13.3060
  26  10  10 175.985 17.7679
   1  11  10 82.0174 4.86821
   3  11  10 272.668 11.9293
   5  11  10 118.772 9.62472
   7  11  10 29.8527 4.89222
   9  11  10 1314.54 23.4953
  11  11  10 67.8679 5.55673
  13  11  10 83.9385 6.95238
  15  11  10 329.801 11.7562
  17  11  10 119.049 9.91583
  19  11  10 131.265 11.9004
  21  11  10 24.7878 10.8916
  23  11  10 32.2280 11.2740
  25  11  10 66.8741 13.1068
  27  11  10 111.855 14.1706
   0  12  10 2129.87 44.7224
   2  12  10 297.166 8.40487
   4  12  10 80.5781 7.71258
   6  12  10 225.651 7.45386
   8  12  10 133.765 10.7178
  10  12  10 983.648 17.7016
  12  12  10 387.441 10.9097
  14  12  10 90.5691 7.28522
  16  12  10 55.1325 8.52800
  18  12  10 166.525 12.7269
  20  12  10 9.76865 9.94460
  22  12  10 7.55442 10.6212
  24  12  10 94.8147 12.7889
  26  12  10 21.7642 12.0826
   1  13  10 1020.87 17.6511
   3  13  10 144.891 7.27193
   5  13  10 137.724 6.50205
   7  13  10 111.520 8.87200
   9  13  10 280.885 14.3544
  11  13  10 256.205 8.31874
  13  13  10 70.9154 6.27344
  15  13  10 34.5292 8.04061
  17  13  10 62.0976 9.97556
  19  13  10 11.0974 9.21928
  21  13  10 7.97984 9.86769
  23  13  10 196.074 13.4866
  25  13  10 215.212 14.6467
  27  13  10 39.8765 14.3710
   0  14  10 1348.15 30.1760
   2  14  10 1546.62 24.8462
   4  14  10 95.4977 6.16289
   6  14  10 37.1425 4.51145
   8  14  10 411.229 12.0649
  10  14  10 635.744 13.9329
  12  14  10 91.1503 6.10998
  14  14  10 103.182 8.94252
  16  14  10 7.29331 7.62389
  18  14  10 6.55246 7.64227
  20  14  10 296.630 14.2650
  22  14  10 19.2245 9.33035
  24  14  10 112.583 13.9838
  26  14  10 81.2062 14.1904
   1  15  10 3017.92 45.2020
   3  15  10 143.589 7.28157
   5  15  10 208.045 8.01652
   7  15  10 105.262 8.49695
   9  15  10 588.507 16.6210
  11  15  10 343.375 12.0117
  13  15  10 12.0493 6.26822
  15  15  10 64.2253 7.99598
  17  15  10 47.1570 8.61015
  19  15  10 78.0088 9.84714
  21  15  10 60.1237 10.7768
  23  15  10 146.349 14.4038
  25  15  10 128.833 15.2502
   0  16  10 521.403 15.3021
   2  16  10 1292.32 21.8079
   4  16  10 122.330 6.62470
   6  16  10 3.78330 3.44225
   8  16  10 152.119 9.72043
  10  16  10 721.147 19.0978
  12  16  10 45.7172 8.97772
  14  16  10 100.916 8.26657
  16  16  10 63.3293 8.37033
  18  16  10 13.0018 9.69054
  20  16  10 185.141 14.2098
  22  16  10 15.1629 11.6964
  24  16  10 11.1829 11.7648
  26  16  10 56.7844 13.8554
   1  17  10 324.288 9.05624
   3  17  10 27.5955 5.78254
   5  17  10 15.3604 4.95189
   7  17  10 70.2161 8.01665
   9  17  10 54.5429 8.47149
  11  17  10 71.7932 9.13027
  13  17  10 22.3335 8.39924
  15  17  10 66.3046 10.0623
  17  17  10 17.5731 9.95654
  19  17  10 43.8963 11.4165
  21  17  10 13.8189 11.4153
  23  17  10 26.4808 12.3980
  25  17  10 48.6812 13.1411
   0  18  10 1720.16 37.5376
   2  18  10 50.8539 5.03174
   4  18  10 47.5773 5.67712
   6  18  10 8.25938 4.47136
   8  18  10 567.158 15.8547
  10  18  10 125.810 11.0140
  12  18  10 101.080 11.0985
  14  18  10 83.4635 10.6028
  16  18  10 172.336 12.5435
  18  18  10 15.5521 10.2429
  20  18  10 4.78028 10.7070
  22  18  10 8.47709 11.2610
  24  18  10 485.877 21.3362
   1  19  10 321.257 9.35146
   3  19  10 141.353 8.49670
   5  19  10 208.567 9.56242
   7  19  10 20.3205 6.96156
   9  19  10 101.331 9.59309
  11  19  10 363.797 14.6861
  13  19  10 5.34087 8.31203
  15  19  10 191.025 12.9228
  17  19  10 38.9846 10.1758
  19  19  10 207.848 14.8225
  21  19  10 32.7502 12.1982
  23  19  10 34.6214 12.1417
  25  19  10 174.621 16.1188
   0  20  10 8.76299 5.67204
   2  20  10 600.836 13.0873
   4  20  10 142.951 8.26622
   6  20  10 23.4154 6.87196
   8  20  10 92.3652 9.08125
  10  20  10 277.405 13.0811
  12  20  10 553.462 17.8172
  14  20  10 58.2403 10.2219
  16  20  10 42.2521 10.1502
  18  20  10 40.4945 10.7777
  20  20  10 66.4940 12.9148
  22  20  10 9.66301 11.6746
  24  20  10 97.3083 14.3880
   1  21  10 20.5442 4.68744
   3  21  10 175.071 9.05142
   5  21  10 58.2096 7.06338
   7  21  10 42.9978 7.35965
   9  21  10 67.5381 9.19603
  11  21  10 208.454 12.0316
  13  21  10 6.04901 8.97212
  15  21  10 12.9653 9.17881
  17  21  10 127.712 12.5692
  19  21  10 105.232 13.3402
  21  21  10 25.0056 12.0157
  23  21  10 25.0990 13.0032
   0  22  10 38.0240 6.40490
   2  22  10 298.618 10.1866
   4  22  10 94.1125 7.33931
   6  22  10 71.2724 7.60842
   8  22  10 86.1710 9.07743
  10  22  10 125.445 10.4362
  12  22  10 22.6243 9.17242
  14  22  10 33.2384 9.68056
  16  22  10 68.0031 10.7414
  18  22  10 16.9001 10.9364
  20  22  10 67.4992 12.9416
  22  22  10 11.9866 13.7101
   1  23  10 633.099 15.9203
   3  23  10 31.3038 8.01705
   5  23  10 172.562 10.1817
   7  23  10 173.540 9.99343
   9  23  10 12.8995 7.50852
  11  23  10 59.1512 8.86541
  13  23  10 110.745 10.9460
  15  23  10 94.1687 11.1972
  17  23  10 105.787 12.3085
  19  23  10 70.7409 14.1920
  21  23  10 20.3599 15.2149
  23  23  10 99.4512 16.5554
   0  24  10 7.17675 7.83594
   2  24  10 99.2363 8.92248
   4  24  10 14.9634 7.20527
   6  24  10 229.870 11.1701
   8  24  10 49.3952 8.77006
  10  24  10 39.9164 9.14549
  12  24  10 204.573 12.4342
  14  24  10 17.0655 10.2229
  16  24  10 141.194 14.8501
  18  24  10 2.30032 12.7890
  20  24  10 6.32021 16.3189
  22  24  10 66.2245 16.8723
   1  25  10 433.277 15.7778
   3  25  10 37.7841 7.21991
   5  25  10 147.717 9.45385
   7  25  10 398.040 14.1261
   9  25  10 51.8632 9.93899
  11  25  10 116.757 11.8866
  13  25  10 63.3046 12.6113
  15  25  10 13.0544 17.1915
  17  25  10 62.1776 15.4503
  19  25  10 7.78619 14.5196
  21  25  10 14.1796 18.9473
   0  26  10 757.763 37.1434
   2  26  10 328.852 16.5941
   4  26  10 2.23039 8.46420
   6  26  10 117.687 10.7569
   8  26  10 205.477 12.8719
  10  26  10 153.898 13.2422
  12  26  10 45.0001 11.5956
  14  26  10 1.07910 11.2919
  16  26  10 84.7250 16.2966
  18  26  10 39.2836 15.6476
  20  26  10 146.869 19.8297
   1  27  10 384.719 25.1213
   3  27  10 21.7423 9.62316
   5  27  10 27.3867 9.46674
   7  27  10 7.61532 8.77861
   9  27  10 17.9287 11.7191
  11  27  10 75.1396 13.7564
  13  27  10 8.49241 12.4934
  15  27  10 16.6174 12.5648
  17  27  10 116.819 17.5791
  19  27  10 89.3185 17.3792
   0  28  10 35.1622 16.2047
   2  28  10 125.981 15.5054
   4  28  10 24.4833 11.1672
   6  28  10 16.3265 9.38655
   8  28  10 91.1829 11.7516
  10  28  10 162.369 14.6529
  12  28  10 312.820 18.9176
  14  28  10 25.5215 13.4132
  16  28  10 199.923 17.8506
  18  28  10 77.1888 16.7884
  20  28  10 46.7798 17.3264
   1  29  10 244.747 22.6587
   3  29  10 26.7352 12.3590
   5  29  10 33.0537 11.7191
   7  29  10 26.6115 10.5488
   9  29  10 360.800 18.1976
  11  29  10 352.590 20.0631
  13  29  10 20.0566 13.1522
  15  29  10 41.9377 14.1093
  17  29  10 83.9571 17.1906
  19  29  10 176.418 21.3551
   0  30  10 522.049 36.5864
   2  30  10 22.2797 14.9785
   4  30  10 12.9084 11.8537
   6  30  10 12.6742 11.0375
   8  30  10 148.685 13.8879
  10  30  10 265.946 16.2903
  12  30  10 138.970 16.4802
  14  30  10 47.1353 14.4640
  16  30  10 90.8866 17.3626
  18  30  10 7.42562 17.8885
   1  31  10 281.366 25.0940
   3  31  10 37.8937 12.5398
   5  31  10 16.1340 11.5935
   7  31  10 15.1822 11.9651
   9  31  10 163.401 14.4807
  11  31  10 114.555 13.8012
  13  31  10 27.4733 14.5898
  15  31  10 9.07857 13.5295
  17  31  10 35.7551 16.4422
   0  32  10 0.00000 62.4579
   2  32  10 43.2827 26.5850
   4  32  10 21.7507 16.1802
   6  32  10 66.2813 18.3426
   8  32  10 3.54882 15.6925
  10  32  10 126.987 15.4477
  12  32  10 88.2558 13.6731
  14  32  10 63.9460 16.0022
  16  32  10 14.4096 14.9440
   1  33  10 49.9808 26.8363
   3  33  10 40.0053 18.7567
   5  33  10 18.2231 18.1776
   7  33  10 20.7638 16.3832
   9  33  10 204.673 23.1973
  11  33  10 141.163 26.2908
  13  33  10 171.533 19.8394
  15  33  10 136.926 21.4447
   0  34  10 53.9281 59.1607
   2  34  10 18.0619 24.9365
   4  34  10 22.8897 16.5199
   6  34  10 37.5193 17.7800
   8  34  10 105.670 19.9003
  10  34  10 16.5296 17.2936
  12  34  10 20.2022 23.0479
  14  34  10 128.782 22.7332
   1  35  10 256.407 34.5331
   3  35  10 137.907 30.4795
   5  35  10 31.8200 17.7662
   7  35  10 114.411 20.4535
   9  35  10 59.1137 19.7402
  11  35  10 10.7241 18.4805
   0  36  10 108.698 34.8534
   2  36  10 43.2838 26.3602
   4  36  10 10.9086 17.6895
   6  36  10 14.1204 18.0492
   8  36  10 39.2282 18.6898
  10  36  10 102.292 21.7648
   1  37  10 88.7193 23.6118
   3  37  10 0.00000 25.7689
   5  37  10 20.7840 19.4209
   7  37  10 86.8080 21.1442
   9  37  10 194.335 24.7623
   0  38  10 68.8054 33.1119
   2  38  10 40.3766 21.9057
   4  38  10 48.2639 32.1331
   6  38  10 8.82778 18.7147
   1  39  10 65.9472 23.7642
   0   0  11 2.07355 11.4971
   2   0  11 83.9566 10.9128
   4   0  11 290.365 16.4355
   6   0  11 6.44284 5.61296
   8   0  11 409.703 13.7205
  10   0  11 5564.96 88.7100
  12   0  11 41.6368 7.93939
  14   0  11 368.793 14.8433
  16   0  11 66.5682 9.37415
  18   0  11 10.4034 9.69763
  20   0  11 276.525 17.1952
  22   0  11 159.316 19.5263
  24   0  11 13.4489 16.6010
  26   0  11 89.2206 21.5252
  28   0  11 21.4016 20.1687
   1   1  11 911.189 20.4480
   3   1  11 161.060 9.88027
   5   1  11 11.3492 4.12991
   7   1  11 244.965 7.58127
   9   1  11 1685.09 22.9111
  11   1  11 1398.81 21.2946
  13   1  11 387.202 10.8199
  15   1  11 186.815 8.42021
  17   1  11 52.9534 7.05407
  19   1  11 139.854 9.23934
  21   1  11 51.2693 9.88257
  23   1  11 104.899 13.0150
  25   1  11 26.5158 12.8063
  27   1  11 27.6701 14.4059
   0   2  11 99.0909 11.3479
   2   2  11 207.442 8.79567
   4   2  11 3.67325 4.59178
   6   2  11 52.5853 4.53218
   8   2  11 19.8455 4.48340
  10   2  11 1036.80 16.5167
  12   2  11 579.646 13.0496
  14   2  11 145.608 8.06823
  16   2  11 7.08188 5.93542
  18   2  11 73.3983 7.62355
  20   2  11 10.0734 7.52714
  22   2  11 77.6735 12.0093
  24   2  11 19.1448 11.9304
  26   2  11 50.8539 13.4782
  28   2  11 17.0550 13.6432
   1   3  11 902.537 17.4679
   3   3  11 861.934 17.0088
   5   3  11 402.808 9.53100
   7   3  11 76.3715 4.84205
   9   3  11 296.025 9.30626
  11   3  11 248.526 8.69440
  13   3  11 93.4064 6.94470
  15   3  11 253.668 10.2021
  17   3  11 82.9255 7.67928
  19   3  11 164.899 10.5641
  21   3  11 353.885 14.1102
  23   3  11 39.3860 12.4764
  25   3  11 236.555 17.8660
  27   3  11 60.8275 14.9638
   0   4  11 180.962 13.6890
   2   4  11 60.3224 5.96329
   4   4  11 233.058 9.26676
   6   4  11 169.462 6.21679
   8   4  11 506.386 11.3127
  10   4  11 77.0052 6.01816
  12   4  11 281.093 9.45452
  14   4  11 121.250 7.20884
  16   4  11 77.4334 7.12840
  18   4  11 45.7055 7.93084
  20   4  11 175.590 10.8765
  22   4  11 41.2189 9.12943
  24   4  11 15.3829 11.7717
  26   4  11 35.1577 12.9830
  28   4  11 145.146 17.0684
   1   5  11 236.005 9.76583
   3   5  11 1356.60 22.5261
   5   5  11 23.2311 4.39447
   7   5  11 168.267 6.69486
   9   5  11 29.3714 4.81846
  11   5  11 7.64507 4.68729
  13   5  11 474.523 12.5742
  15   5  11 10.8321 5.77179
  17   5  11 49.3261 7.69259
  19   5  11 39.3711 8.19000
  21   5  11 119.344 10.3024
  23   5  11 84.5771 11.9998
  25   5  11 3.82010 12.1207
  27   5  11 191.379 17.4450
   0   6  11 31.0434 9.10439
   2   6  11 10.2934 4.18814
   4   6  11 12.7702 3.97820
   6   6  11 570.615 13.4702
   8   6  11 171.305 6.74758
  10   6  11 3.22879 4.31867
  12   6  11 3.73991 4.63618
  14   6  11 237.192 9.17803
  16   6  11 301.680 11.8118
  18   6  11 144.263 10.2496
  20   6  11 45.9134 8.65056
  22   6  11 131.170 12.5263
  24   6  11 14.9570 10.8253
  26   6  11 158.598 16.5900
   1   7  11 33.9406 6.54296
   3   7  11 387.054 10.0545
   5   7  11 159.195 10.3748
   7   7  11 18.9326 5.51850
   9   7  11 146.955 6.26380
  11   7  11 164.296 7.08318
  13   7  11 11.1167 4.83270
  15   7  11 136.402 9.38922
  17   7  11 66.4600 8.60940
  19   7  11 81.2636 9.46486
  21   7  11 25.7673 10.2563
  23   7  11 9.11831 9.85934
  25   7  11 11.1047 12.5182
  27   7  11 58.4779 14.4902
   0   8  11 18.6423 10.3215
   2   8  11 160.173 6.94925
   4   8  11 164.572 11.2261
   6   8  11 116.786 7.69643
   8   8  11 717.726 14.0776
  10   8  11 11.7034 4.35397
  12   8  11 338.614 9.35240
  14   8  11 80.3672 7.61761
  16   8  11 92.4865 8.54316
  18   8  11 54.5087 8.70913
  20   8  11 25.8209 10.5909
  22   8  11 3.09005 10.7263
  24   8  11 4.14121 10.5686
  26   8  11 10.4168 12.1168
   1   9  11 226.465 11.0787
   3   9  11 565.882 16.8455
   5   9  11 236.380 12.0807
   7   9  11 145.710 8.51365
   9   9  11 263.913 7.11722
  11   9  11 123.955 5.83712
  13   9  11 339.921 11.1402
  15   9  11 458.989 13.7090
  17   9  11 367.641 13.9522
  19   9  11 101.609 11.8710
  21   9  11 3.00545 9.85178
  23   9  11 39.0391 12.0952
  25   9  11 77.1688 13.6305
  27   9  11 74.4428 15.8079
   0  10  11 10.0716 8.41670
   2  10  11 470.537 12.2844
   4  10  11 215.515 10.6496
   6  10  11 347.336 12.4055
   8  10  11 210.659 9.03850
  10  10  11 403.955 8.58360
  12  10  11 299.792 10.0737
  14  10  11 104.645 7.60752
  16  10  11 194.676 11.6413
  18  10  11 84.7472 11.0978
  20  10  11 30.1079 10.5248
  22  10  11 8.37546 10.5625
  24  10  11 10.7590 11.5081
  26  10  11 91.5358 15.9545
   1  11  11 551.417 12.3959
   3  11  11 60.8199 8.17509
   5  11  11 48.9823 8.07289
   7  11  11 96.6715 6.86211
   9  11  11 523.933 17.2151
  11  11  11 683.467 14.5058
  13  11  11 214.368 8.98293
  15  11  11 181.690 11.7037
  17  11  11 72.9095 10.4849
  19  11  11 131.056 12.4783
  21  11  11 6.22828 10.3133
  23  11  11 61.8226 12.6170
  25  11  11 18.8836 11.6852
  27  11  11 18.8387 13.7569
   0  12  11 2.54828 4.81564
   2  12  11 256.790 10.1175
   4  12  11 131.615 9.13972
   6  12  11 110.763 9.86218
   8  12  11 710.499 21.0332
  10  12  11 1364.53 27.0570
  12  12  11 9.06948 4.75881
  14  12  11 202.622 11.7215
  16  12  11 36.1296 9.12591
  18  12  11 120.730 11.6962
  20  12  11 21.9474 10.1706
  22  12  11 42.2175 11.3370
  24  12  11 17.5214 11.6125
  26  12  11 170.833 14.1811
   1  13  11 308.825 8.22160
   3  13  11 303.637 11.0453
   5  13  11 34.8658 6.58455
   7  13  11 140.591 5.36888
   9  13  11 34.6728 8.86566
  11  13  11 70.4541 8.16349
  13  13  11 62.3853 8.63208
  15  13  11 152.025 11.1012
  17  13  11 15.2400 8.74792
  19  13  11 20.1190 9.79210
  21  13  11 275.742 15.7077
  23  13  11 39.3536 11.4535
  25  13  11 22.4563 12.4275
   0  14  11 883.053 20.4429
   2  14  11 178.607 6.68979
   4  14  11 673.905 13.6318
   6  14  11 185.895 7.36019
   8  14  11 129.946 9.66560
  10  14  11 95.3619 10.0450
  12  14  11 77.7810 8.40304
  14  14  11 93.7772 9.44523
  16  14  11 4.68859 7.47444
  18  14  11 14.1476 8.67886
  20  14  11 525.743 17.3201
  22  14  11 22.5968 10.3809
  24  14  11 14.0021 12.5476
  26  14  11 104.932 14.8766
   1  15  11 2295.98 35.3865
   3  15  11 173.543 9.06555
   5  15  11 148.480 7.20593
   7  15  11 145.732 9.53298
   9  15  11 662.457 16.9896
  11  15  11 516.332 16.5383
  13  15  11 61.2457 7.58450
  15  15  11 9.18135 6.87878
  17  15  11 26.3642 8.03349
  19  15  11 307.965 14.4232
  21  15  11 738.802 24.9234
  23  15  11 87.6369 13.6860
  25  15  11 59.3644 13.5676
   0  16  11 463.707 13.7127
   2  16  11 157.740 6.74401
   4  16  11 308.403 9.94190
   6  16  11 46.5359 5.07860
   8  16  11 273.456 11.1745
  10  16  11 245.975 12.3221
  12  16  11 122.818 10.7957
  14  16  11 82.0537 9.71284
  16  16  11 26.3228 9.06561
  18  16  11 11.1455 9.78793
  20  16  11 385.622 18.8529
  22  16  11 19.6129 11.6987
  24  16  11 31.8286 12.2656
   1  17  11 235.147 7.83933
   3  17  11 60.0031 7.01907
   5  17  11 147.823 8.90021
   7  17  11 112.735 8.47904
   9  17  11 226.931 11.6546
  11  17  11 145.842 10.9716
  13  17  11 6.42987 8.39812
  15  17  11 120.002 11.3580
  17  17  11 48.2066 10.3252
  19  17  11 31.0974 10.7720
  21  17  11 53.0550 12.1340
  23  17  11 12.2511 11.8052
  25  17  11 49.6869 14.0903
   0  18  11 254.012 10.4914
   2  18  11 123.614 6.82312
   4  18  11 24.2950 6.58164
   6  18  11 40.8376 7.41785
   8  18  11 135.858 9.66706
  10  18  11 335.823 13.8551
  12  18  11 31.9777 8.99991
  14  18  11 391.945 16.0386
  16  18  11 49.6533 10.1038
  18  18  11 92.7702 11.8277
  20  18  11 58.7753 11.8624
  22  18  11 11.1389 11.9003
  24  18  11 61.6900 13.7410
   1  19  11 71.9159 5.60057
   3  19  11 367.637 12.4297
   5  19  11 94.3183 7.79662
   7  19  11 89.0951 8.54053
   9  19  11 79.3185 8.85323
  11  19  11 138.443 11.0775
  13  19  11 274.046 14.1383
  15  19  11 43.7727 10.0685
  17  19  11 58.2150 10.9698
  19  19  11 39.1992 11.4534
  21  19  11 49.9792 12.2238
  23  19  11 47.0688 13.5958
   0  20  11 17.5152 5.84536
   2  20  11 41.2682 6.74619
   4  20  11 26.0050 6.73044
   6  20  11 133.363 8.73130
   8  20  11 337.822 12.7736
  10  20  11 179.428 11.4240
  12  20  11 136.020 11.3623
  14  20  11 79.0091 10.7791
  16  20  11 505.410 18.8329
  18  20  11 32.1398 11.3733
  20  20  11 4.91246 10.6418
  22  20  11 109.793 14.5791
  24  20  11 22.3339 12.4126
   1  21  11 440.787 13.2026
   3  21  11 428.520 13.5836
   5  21  11 114.152 8.31120
   7  21  11 117.613 8.71223
   9  21  11 317.146 13.5252
  11  21  11 112.342 10.0002
  13  21  11 194.908 12.4265
  15  21  11 177.988 12.9256
  17  21  11 205.177 14.4869
  19  21  11 90.7608 12.2767
  21  21  11 43.0771 12.9234
  23  21  11 25.7972 12.6440
   0  22  11 67.9806 19.4820
   2  22  11 73.6772 8.23389
   4  22  11 328.233 12.2087
   6  22  11 22.8238 6.96465
   8  22  11 33.2464 8.36730
  10  22  11 3.97519 8.38424
  12  22  11 29.6031 9.40026
  14  22  11 56.6582 10.2885
  16  22  11 259.679 14.7683
  18  22  11 18.6174 10.8769
  20  22  11 15.1572 12.0994
  22  22  11 18.7227 13.8269
   1  23  11 21.0534 8.95444
   3  23  11 165.515 11.8587
   5  23  11 15.3735 7.87235
   7  23  11 52.3463 8.87662
   9  23  11 37.9602 9.16330
  11  23  11 28.9423 8.53877
  13  23  11 12.4484 9.32207
  15  23  11 59.9862 10.9007
  17  23  11 15.7981 10.0762
  19  23  11 45.1148 14.4945
  21  23  11 36.1732 15.8761
   0  24  11 1.60241 12.2035
   2  24  11 125.415 11.3841
   4  24  11 402.399 14.9929
   6  24  11 283.325 12.6060
   8  24  11 359.865 14.2705
  10  24  11 93.1852 10.2878
  12  24  11 72.4909 10.6105
  14  24  11 14.2878 10.2358
  16  24  11 25.5010 12.4323
  18  24  11 122.157 16.1456
  20  24  11 28.6580 17.9451
  22  24  11 5.45238 15.1698
   1  25  11 64.2380 12.3771
   3  25  11 16.6973 12.2127
   5  25  11 69.8681 8.58256
   7  25  11 25.7442 8.63079
   9  25  11 38.9319 9.07160
  11  25  11 11.3100 9.95511
  13  25  11 15.0884 10.7817
  15  25  11 284.005 20.4812
  17  25  11 85.3949 16.5953
  19  25  11 32.6285 15.6080
  21  25  11 71.3701 21.3275
   0  26  11 245.163 22.1190
   2  26  11 166.660 17.0201
   4  26  11 206.416 15.7278
   6  26  11 29.3795 8.64324
   8  26  11 7.54418 9.65450
  10  26  11 1.90009 10.0457
  12  26  11 24.9262 10.8340
  14  26  11 2.92125 11.1037
  16  26  11 4.57460 12.9891
  18  26  11 91.5198 17.0770
  20  26  11 140.781 21.8491
   1  27  11 184.149 21.3008
   3  27  11 86.5248 17.2920
   5  27  11 18.5117 13.4997
   7  27  11 157.679 13.7145
   9  27  11 144.104 14.3826
  11  27  11 57.0093 13.0989
  13  27  11 99.5816 14.4801
  15  27  11 63.4809 14.0962
  17  27  11 16.5245 15.4950
  19  27  11 137.622 20.0089
   0  28  11 3.10955 16.6189
   2  28  11 97.1248 18.3491
   4  28  11 40.8619 15.1425
   6  28  11 35.5471 13.4744
   8  28  11 28.2176 11.0047
  10  28  11 181.333 16.3176
  12  28  11 30.2463 12.9554
  14  28  11 153.571 16.8858
  16  28  11 15.0805 14.2639
  18  28  11 16.6143 19.1767
   1  29  11 161.945 21.1214
   3  29  11 141.093 15.2407
   5  29  11 30.9661 14.4774
   7  29  11 26.5733 13.2306
   9  29  11 408.599 20.7725
  11  29  11 208.286 17.2692
  13  29  11 60.1829 14.6191
  15  29  11 184.362 17.7696
  17  29  11 27.3116 17.2885
   0  30  11 415.406 81.8324
   2  30  11 149.182 19.8293
   4  30  11 29.9429 11.8801
   6  30  11 42.5622 15.1868
   8  30  11 88.7441 16.1240
  10  30  11 502.448 24.5987
  12  30  11 26.4469 12.5545
  14  30  11 130.002 16.7188
  16  30  11 20.6249 14.3875
   1  31  11 18.5619 16.4867
   3  31  11 24.3247 14.8448
   5  31  11 13.8102 11.7564
   7  31  11 9.32508 13.1006
   9  31  11 251.472 21.1399
  11  31  11 32.9465 18.9755
  13  31  11 3.33621 12.3882
  15  31  11 28.6082 15.0122
   0  32  11 79.7885 65.6677
   2  32  11 18.3513 22.7540
   4  32  11 146.439 19.4991
   6  32  11 3.94994 11.6196
   8  32  11 139.645 18.0487
  10  32  11 79.4970 16.1985
  12  32  11 12.7793 19.3404
  14  32  11 100.532 17.3818
   1  33  11 138.301 47.0202
   3  33  11 99.1102 29.3424
   5  33  11 6.07940 16.0526
   7  33  11 39.1616 18.0075
   9  33  11 32.3490 21.9148
  11  33  11 92.0293 25.6022
  13  33  11 226.308 30.2788
   0  34  11 204.433 76.6580
   2  34  11 17.0347 26.5850
   4  34  11 183.474 24.2191
   6  34  11 17.8286 16.8454
   8  34  11 53.4801 18.4537
  10  34  11 42.4795 23.2320
  12  34  11 53.3866 24.4113
   1  35  11 88.8490 28.9370
   3  35  11 68.4146 28.9647
   5  35  11 43.2834 19.2452
   7  35  11 5.02522 16.9912
   9  35  11 78.2404 20.0666
  11  35  11 54.7456 24.6434
   0  36  11 75.0483 35.8496
   2  36  11 81.5315 29.4949
   4  36  11 0.00000 24.8182
   6  36  11 29.1739 18.5723
   8  36  11 124.519 21.4701
  10  36  11 293.929 31.7797
   1  37  11 10.3025 21.8838
   3  37  11 58.1706 29.5494
   5  37  11 55.3334 20.4925
   7  37  11 80.2987 20.6316
   0  38  11 0.00000 28.5864
   2  38  11 40.8796 24.0726
   4  38  11 6.36391 28.9287
   0   0  12 66.9407 15.4316
   2   0  12 3.50895 8.11176
   4   0  12 21.4588 10.1466
   6   0  12 32.4885 6.67751
   8   0  12 144.539 9.43700
  10   0  12 900.255 21.7433
  12   0  12 4.68246 7.62448
  14   0  12 972.269 24.0413
  16   0  12 70.1376 9.81260
  18   0  12 255.505 14.7946
  20   0  12 126.338 13.9903
  22   0  12 25.9510 15.9424
  24   0  12 101.388 22.0437
  26   0  12 0.30156 19.1261
   1   1  12 171.044 9.97719
   3   1  12 51.6477 8.96499
   5   1  12 144.178 8.37107
   7   1  12 342.725 8.97197
   9   1  12 605.740 12.1069
  11   1  12 1027.24 16.8497
  13   1  12 10.7462 5.09288
  15   1  12 61.9754 6.58663
  17   1  12 161.514 8.65312
  19   1  12 216.559 10.4781
  21   1  12 321.486 14.1932
  23   1  12 77.5568 14.1010
  25   1  12 34.6107 14.0425
  27   1  12 29.3828 14.3945
   0   2  12 822.816 27.9195
   2   2  12 300.223 12.1940
   4   2  12 83.2483 7.32679
   6   2  12 108.315 6.25706
   8   2  12 124.162 6.58025
  10   2  12 50.6953 5.48499
  12   2  12 115.385 6.76792
  14   2  12 140.820 7.59865
  16   2  12 78.4374 7.56976
  18   2  12 153.015 9.17749
  20   2  12 142.087 10.6091
  22   2  12 165.467 11.7005
  24   2  12 30.7663 12.8288
  26   2  12 9.80266 13.4911
   1   3  12 258.511 10.8211
   3   3  12 453.158 12.1418
   5   3  12 366.339 9.97564
   7   3  12 209.052 6.73984
   9   3  12 163.275 7.56492
  11   3  12 196.487 8.18202
  13   3  12 225.070 9.40741
  15   3  12 58.2557 6.77095
  17   3  12 125.773 8.25176
  19   3  12 82.9923 9.19587
  21   3  12 141.911 10.7191
  23   3  12 9.25195 11.1287
  25   3  12 19.6298 12.3082
  27   3  12 24.5202 14.4797
   0   4  12 1825.61 47.4384
   2   4  12 412.453 11.8621
   4   4  12 35.8769 5.16120
   6   4  12 229.552 7.61211
   8   4  12 59.1406 4.85860
  10   4  12 317.935 9.86681
  12   4  12 40.2232 5.87615
  14   4  12 39.6352 6.07667
  16   4  12 131.389 8.13827
  18   4  12 9.91105 7.37963
  20   4  12 183.531 11.1849
  22   4  12 154.558 13.1399
  24   4  12 96.6534 14.1369
  26   4  12 23.6279 13.5812
   1   5  12 311.307 10.1555
   3   5  12 768.569 15.4576
   5   5  12 1239.98 23.7897
   7   5  12 289.614 9.11260
   9   5  12 124.260 6.68300
  11   5  12 3.83715 4.67374
  13   5  12 52.5345 6.16958
  15   5  12 357.710 11.4791
  17   5  12 136.143 9.46732
  19   5  12 80.1249 9.11233
  21   5  12 35.4370 10.3889
  23   5  12 27.5784 11.0031
  25   5  12 44.3680 12.9557
  27   5  12 551.908 24.5876
   0   6  12 443.891 20.2322
   2   6  12 199.424 8.31034
   4   6  12 959.586 17.7618
   6   6  12 1839.86 29.9072
   8   6  12 100.570 6.82873
  10   6  12 201.696 7.87264
  12   6  12 93.0616 7.14528
  14   6  12 24.9429 5.69955
  16   6  12 152.077 9.72730
  18   6  12 222.486 11.9327
  20   6  12 131.698 12.1598
  22   6  12 28.0351 10.6906
  24   6  12 52.3830 12.3041
  26   6  12 61.8955 14.1516
   1   7  12 77.0102 7.72860
   3   7  12 30.0180 4.58637
   5   7  12 801.262 18.9725
   7   7  12 47.5610 7.01110
   9   7  12 106.853 5.89341
  11   7  12 165.494 7.31381
  13   7  12 160.310 7.73813
  15   7  12 142.506 9.16265
  17   7  12 192.131 11.3868
  19   7  12 180.028 13.3707
  21   7  12 15.6432 10.8301
  23   7  12 15.8464 10.6473
  25   7  12 9.93741 11.1696
  27   7  12 212.445 17.6675
   0   8  12 498.752 20.8409
   2   8  12 213.749 8.19956
   4   8  12 167.351 11.4968
   6   8  12 26.4585 6.73732
   8   8  12 200.910 8.92781
  10   8  12 52.9433 4.79783
  12   8  12 20.8609 4.77689
  14   8  12 48.7620 6.97608
  16   8  12 729.057 19.9454
  18   8  12 30.7613 10.1305
  20   8  12 61.7755 11.4106
  22   8  12 23.0049 10.6682
  24   8  12 28.3861 12.3184
  26   8  12 8.02260 12.9546
   1   9  12 71.4126 7.70130
   3   9  12 22.7985 3.25906
   5   9  12 243.936 12.3796
   7   9  12 1244.79 24.3972
   9   9  12 317.603 10.6220
  11   9  12 110.146 5.78695
  13   9  12 24.3867 5.78506
  15   9  12 362.307 15.1040
  17   9  12 1008.25 25.4463
  19   9  12 5.61299 9.79002
  21   9  12 12.9787 10.5036
  23   9  12 36.7435 11.7150
  25   9  12 74.3540 13.6180
  27   9  12 21.7975 14.4744
   0  10  12 13.8092 9.19727
   2  10  12 101.675 4.28388
   4  10  12 202.175 11.3803
   6  10  12 565.571 18.2973
   8  10  12 306.545 11.3684
  10  10  12 128.276 7.06150
  12  10  12 97.6456 6.90521
  14  10  12 88.3147 10.2404
  16  10  12 917.122 23.7439
  18  10  12 170.866 13.0705
  20  10  12 44.0526 11.2641
  22  10  12 77.8309 12.5892
  24  10  12 35.9070 12.2225
  26  10  12 81.3933 14.3522
   1  11  12 41.7756 4.60529
   3  11  12 65.7981 8.69732
   5  11  12 21.2322 7.41101
   7  11  12 15.8557 5.80492
   9  11  12 298.806 10.3905
  11  11  12 497.075 15.9258
  13  11  12 5.81335 7.31537
  15  11  12 37.0320 8.93778
  17  11  12 109.498 11.5378
  19  11  12 218.597 14.2943
  21  11  12 110.589 12.9209
  23  11  12 64.2737 12.4615
  25  11  12 29.6633 12.1356
   0  12  12 13.6108 5.19912
   2  12  12 282.124 9.07187
   4  12  12 57.8575 8.53137
   6  12  12 91.1100 9.75251
   8  12  12 0.00000 4.71783
  10  12  12 317.084 15.3800
  12  12  12 79.3097 9.17821
  14  12  12 333.088 14.4069
  16  12  12 87.5205 10.3961
  18  12  12 44.4624 10.1181
  20  12  12 44.7429 10.9876
  22  12  12 35.6685 11.7097
  24  12  12 15.2349 11.2939
  26  12  12 28.9916 14.0507
   1  13  12 96.6585 5.04086
   3  13  12 486.585 13.3967
   5  13  12 16.1553 7.77540
   7  13  12 268.779 9.03730
   9  13  12 271.829 14.5219
  11  13  12 68.2698 9.95935
  13  13  12 42.0130 8.38584
  15  13  12 16.9436 8.44394
  17  13  12 110.697 11.0033
  19  13  12 47.7108 10.5543
  21  13  12 78.0056 12.0108
  23  13  12 26.6396 11.1287
  25  13  12 14.4945 12.3722
   0  14  12 892.051 21.7450
   2  14  12 514.855 14.0987
   4  14  12 214.920 9.90959
   6  14  12 61.5002 5.98214
   8  14  12 35.2183 8.97950
  10  14  12 428.389 17.8821
  12  14  12 38.2957 9.63179
  14  14  12 10.1253 7.77384
  16  14  12 9.32710 8.14195
  18  14  12 12.6777 9.02578
  20  14  12 386.788 16.6378
  22  14  12 252.952 16.7519
  24  14  12 113.316 14.2985
   1  15  12 101.202 5.53269
   3  15  12 664.375 17.5768
   5  15  12 103.523 6.46748
   7  15  12 42.7818 5.83472
   9  15  12 274.428 12.5622
  11  15  12 233.293 13.4541
  13  15  12 104.807 11.0458
  15  15  12 34.5718 8.31363
  17  15  12 25.4016 9.09647
  19  15  12 118.948 13.1673
  21  15  12 595.507 22.2767
  23  15  12 35.0488 12.9990
  25  15  12 22.8628 12.4897
   0  16  12 228.575 10.2739
   2  16  12 102.967 5.44498
   4  16  12 34.5046 6.41777
   6  16  12 6.12139 6.34312
   8  16  12 20.3985 7.17424
  10  16  12 70.4249 8.68764
  12  16  12 164.237 11.3518
  14  16  12 10.5752 8.41815
  16  16  12 15.3315 9.51454
  18  16  12 30.5648 10.2320
  20  16  12 207.919 15.3785
  22  16  12 124.776 14.4935
  24  16  12 95.0657 14.4594
   1  17  12 194.074 7.29095
   3  17  12 24.9567 6.77610
   5  17  12 216.890 10.4667
   7  17  12 8.87759 6.99078
   9  17  12 143.317 9.77655
  11  17  12 79.9147 10.0031
  13  17  12 156.111 11.9434
  15  17  12 102.758 11.2494
  17  17  12 12.1123 9.50211
  19  17  12 118.108 12.5905
  21  17  12 25.3453 11.5586
  23  17  12 30.2719 12.2008
   0  18  12 235.791 10.6739
   2  18  12 43.0272 6.84828
   4  18  12 282.731 11.1987
   6  18  12 39.1528 7.62592
   8  18  12 94.9976 8.80903
  10  18  12 538.902 17.2570
  12  18  12 221.997 12.9224
  14  18  12 69.1967 9.95184
  16  18  12 95.4250 11.4866
  18  18  12 52.6480 11.3565
  20  18  12 181.606 14.1564
  22  18  12 80.5676 13.0597
  24  18  12 6.06301 12.1620
   1  19  12 17.1440 5.24920
   3  19  12 13.1741 6.51574
   5  19  12 245.199 11.0514
   7  19  12 64.5386 8.42459
   9  19  12 239.366 11.6628
  11  19  12 97.3022 10.2896
  13  19  12 378.481 16.0030
  15  19  12 29.6602 10.0070
  17  19  12 193.560 13.6163
  19  19  12 182.756 14.2503
  21  19  12 9.43788 10.9378
  23  19  12 50.0677 13.8090
   0  20  12 12.3435 9.10706
   2  20  12 96.3836 8.11965
   4  20  12 76.6996 7.97125
   6  20  12 292.725 11.6477
   8  20  12 434.369 14.5328
  10  20  12 35.6212 8.33793
  12  20  12 31.3892 9.26739
  14  20  12 35.4006 9.84570
  16  20  12 819.771 23.4641
  18  20  12 19.5367 10.5532
  20  20  12 100.392 13.1754
  22  20  12 12.9350 11.9722
   1  21  12 211.551 11.0152
   3  21  12 180.592 10.1003
   5  21  12 84.6423 8.57829
   7  21  12 35.2359 7.55900
   9  21  12 221.641 11.4993
  11  21  12 52.8770 9.34540
  13  21  12 7.52084 8.78776
  15  21  12 457.160 17.9036
  17  21  12 306.749 15.9424
  19  21  12 11.8023 10.1565
  21  21  12 160.028 15.1852
  23  21  12 57.2209 13.9550
   0  22  12 64.0431 25.7324
   2  22  12 299.030 20.2355
   4  22  12 111.124 9.47213
   6  22  12 356.419 13.1302
   8  22  12 46.1288 8.14872
  10  22  12 36.4486 9.46048
  12  22  12 19.3218 8.67809
  14  22  12 16.2691 9.21346
  16  22  12 231.120 14.4805
  18  22  12 12.3619 10.4330
  20  22  12 22.1818 13.0029
  22  22  12 25.3944 13.7773
   1  23  12 101.917 16.7578
   3  23  12 234.384 19.1059
   5  23  12 254.857 13.5120
   7  23  12 314.743 13.5874
   9  23  12 77.9330 10.0460
  11  23  12 23.9505 9.02971
  13  23  12 23.2906 9.36494
  15  23  12 11.8647 9.91998
  17  23  12 25.0563 11.0796
  19  23  12 142.742 16.6399
  21  23  12 44.2185 14.8663
   0  24  12 0.12711 24.5615
   2  24  12 396.578 22.1708
   4  24  12 48.0919 12.4904
   6  24  12 379.879 14.5086
   8  24  12 133.974 10.9203
  10  24  12 9.14213 8.72019
  12  24  12 64.6479 10.7412
  14  24  12 169.925 13.3816
  16  24  12 101.903 14.1259
  18  24  12 143.947 16.9204
  20  24  12 23.7278 19.4991
   1  25  12 70.8107 16.4518
   3  25  12 95.2933 16.8467
   5  25  12 259.480 16.0277
   7  25  12 135.558 10.6601
   9  25  12 69.3717 10.1592
  11  25  12 11.4203 9.23843
  13  25  12 12.7044 10.9189
  15  25  12 72.2685 13.1546
  17  25  12 3.99151 13.8970
  19  25  12 54.1109 19.2094
   0  26  12 17.4566 25.4028
   2  26  12 74.8682 16.5106
   4  26  12 71.9596 12.4872
   6  26  12 100.498 14.9636
   8  26  12 118.962 11.8546
  10  26  12 83.9804 11.9526
  12  26  12 12.8223 11.2055
  14  26  12 36.3991 13.1355
  16  26  12 4.29288 12.2017
  18  26  12 29.0721 17.0086
  20  26  12 73.8725 17.7667
   1  27  12 137.363 19.1717
   3  27  12 67.0351 18.6907
   5  27  12 37.7719 21.4176
   7  27  12 80.1321 17.8541
   9  27  12 33.1679 12.5479
  11  27  12 70.1922 13.8745
  13  27  12 11.3235 12.2464
  15  27  12 38.2743 13.9978
  17  27  12 53.7283 18.7759
  19  27  12 135.660 21.4660
   0  28  12 41.7432 59.0720
   2  28  12 87.6276 17.7199
   4  28  12 68.6956 16.7601
   6  28  12 205.990 24.3127
   8  28  12 126.499 19.8554
  10  28  12 101.229 15.7056
  12  28  12 10.3095 12.6368
  14  28  12 27.1584 13.2826
  16  28  12 42.1838 14.5274
  18  28  12 46.4208 20.1553
   1  29  12 81.8835 19.3558
   3  29  12 19.2281 14.5718
   5  29  12 4.15366 13.7712
   7  29  12 92.7013 23.0016
   9  29  12 47.0915 19.7278
  11  29  12 26.1885 14.7717
  13  29  12 129.567 15.8946
  15  29  12 36.0816 14.2957
  17  29  12 76.0873 18.3075
   0  30  12 23.8388 63.0028
   2  30  12 21.0840 14.8452
   4  30  12 133.967 15.1664
   6  30  12 17.6546 14.0808
   8  30  12 79.1265 20.0243
  10  30  12 498.212 29.8995
  12  30  12 110.122 21.0144
  14  30  12 25.3888 14.1734
  16  30  12 39.2467 15.3845
   1  31  12 36.2144 18.7508
   3  31  12 7.22748 14.3433
   5  31  12 11.6747 14.6684
   7  31  12 3.01319 14.4120
   9  31  12 47.4960 20.4001
  11  31  12 12.4552 19.6701
  13  31  12 65.6683 20.5290
  15  31  12 2.16629 18.2977
   0  32  12 165.860 66.2223
   2  32  12 239.354 22.1301
   4  32  12 14.9231 13.3431
   6  32  12 26.7657 15.5444
   8  32  12 14.3208 15.7196
  10  32  12 6.30564 19.0021
  12  32  12 49.6380 20.1957
  14  32  12 40.8453 21.2581
   1  33  12 301.115 53.4124
   3  33  12 108.959 29.3648
   5  33  12 16.8988 16.7470
   7  33  12 9.96498 25.2497
   9  33  12 48.2373 22.6767
  11  33  12 55.2626 24.0932
  13  33  12 8.22552 22.2397
   0  34  12 269.811 80.8976
   2  34  12 415.423 42.6391
   4  34  12 24.7678 26.9562
   6  34  12 145.822 22.7125
   8  34  12 51.8215 29.2084
  10  34  12 46.1653 25.2941
  12  34  12 39.4845 24.2296
   1  35  12 91.5670 30.8249
   3  35  12 3.82540 24.7938
   5  35  12 282.063 29.1929
   7  35  12 57.3934 20.3130
   9  35  12 31.2399 29.1479
   0  36  12 0.00000 27.7590
   2  36  12 100.149 32.1484
   4  36  12 102.659 31.1731
   6  36  12 68.4320 20.8991
   8  36  12 48.9032 28.1232
   1  37  12 18.9803 21.6368
   3  37  12 44.6828 28.4611
   5  37  12 51.3260 29.3828
   0   0  13 5.50732 12.5494
   2   0  13 10.1409 9.35191
   4   0  13 1.21844 14.1525
   6   0  13 35.9829 9.21655
   8   0  13 6.47343 6.52881
  10   0  13 245.102 12.0023
  12   0  13 150.706 10.8068
  14   0  13 7.38244 7.59523
  16   0  13 9.97627 8.10648
  18   0  13 3.96096 8.91507
  20   0  13 114.823 14.7696
  22   0  13 232.353 18.6665
  24   0  13 15.3722 18.4809
  26   0  13 0.00000 18.7392
   1   1  13 305.231 12.7279
   3   1  13 444.776 14.6819
   5   1  13 27.2872 6.56965
   7   1  13 34.2381 5.57224
   9   1  13 567.616 12.1084
  11   1  13 56.7458 5.88635
  13   1  13 268.948 9.42242
  15   1  13 269.966 9.78094
  17   1  13 384.909 11.7076
  19   1  13 130.375 9.00891
  21   1  13 110.918 11.5281
  23   1  13 119.660 15.4333
  25   1  13 16.8423 13.0952
  27   1  13 18.1992 14.7066
   0   2  13 427.761 20.4802
   2   2  13 169.704 10.3357
   4   2  13 8.40237 6.82099
   6   2  13 99.7906 7.93151
   8   2  13 292.674 9.49080
  10   2  13 5.52379 4.66822
  12   2  13 57.3417 6.12263
  14   2  13 103.643 7.12812
  16   2  13 42.1645 6.49457
  18   2  13 146.056 9.47423
  20   2  13 35.7430 8.44130
  22   2  13 8.78259 11.7318
  24   2  13 32.7169 13.7664
  26   2  13 14.7597 13.0637
   1   3  13 257.646 11.8436
   3   3  13 240.654 12.7060
   5   3  13 167.785 8.26404
   7   3  13 627.747 13.1277
   9   3  13 92.6972 6.78660
  11   3  13 407.916 11.0044
  13   3  13 57.7178 6.50395
  15   3  13 118.933 7.88450
  17   3  13 183.285 9.69262
  19   3  13 29.7906 8.24070
  21   3  13 138.844 12.2922
  23   3  13 128.957 14.8764
  25   3  13 23.4826 13.7259
  27   3  13 28.5190 14.4435
   0   4  13 473.915 21.7008
   2   4  13 766.526 16.3896
   4   4  13 155.280 7.83491
   6   4  13 85.8558 6.48531
   8   4  13 250.342 7.52935
  10   4  13 20.5885 5.37552
  12   4  13 133.925 7.79194
  14   4  13 19.5215 5.78596
  16   4  13 28.6277 6.52801
  18   4  13 102.767 9.41057
  20   4  13 27.8805 9.78603
  22   4  13 107.752 12.8419
  24   4  13 30.9150 12.7693
  26   4  13 32.1093 14.9512
   1   5  13 48.1972 6.07311
   3   5  13 26.0462 5.28569
   5   5  13 5445.16 74.7780
   7   5  13 17.8565 4.46488
   9   5  13 92.6516 6.33779
  11   5  13 74.8018 6.38638
  13   5  13 28.9911 5.96086
  15   5  13 284.253 10.5833
  17   5  13 124.872 9.85534
  19   5  13 410.149 16.9564
  21   5  13 20.9154 9.89861
  23   5  13 20.7837 10.8215
  25   5  13 18.3316 12.7762
  27   5  13 7.42678 13.2061
   0   6  13 210.641 15.6903
   2   6  13 282.523 9.61524
   4   6  13 468.986 11.8718
   6   6  13 677.628 14.4501
   8   6  13 36.8990 6.68598
  10   6  13 229.043 8.38724
  12   6  13 223.594 9.41173
  14   6  13 254.497 9.61444
  16   6  13 22.6663 8.77409
  18   6  13 141.818 12.5271
  20   6  13 138.525 12.0599
  22   6  13 21.5804 10.4299
  24   6  13 25.2335 11.6995
  26   6  13 89.8307 15.2608
   1   7  13 43.3583 6.93903
   3   7  13 210.067 8.20470
   5   7  13 1801.21 31.7027
   7   7  13 225.891 10.5367
   9   7  13 47.7354 6.78329
  11   7  13 63.7857 5.68941
  13   7  13 97.5857 6.80057
  15   7  13 15.1676 8.59315
  17   7  13 132.962 11.9300
  19   7  13 99.4151 12.2276
  21   7  13 23.9788 11.1294
  23   7  13 19.3101 11.8425
  25   7  13 24.2779 12.7595
   0   8  13 0.00000 8.64497
   2   8  13 5.13029 4.33685
   4   8  13 322.378 10.3784
   6   8  13 629.805 17.2031
   8   8  13 252.301 11.2120
  10   8  13 12.3071 5.33977
  12   8  13 114.041 6.61961
  14   8  13 6.01028 8.03902
  16   8  13 318.438 14.7574
  18   8  13 139.741 12.7688
  20   8  13 3.76857 9.98399
  22   8  13 26.5433 11.4039
  24   8  13 95.0377 13.8196
  26   8  13 21.5293 14.3154
   1   9  13 180.383 10.0243
   3   9  13 56.6063 5.29610
   5   9  13 2130.26 44.3889
   7   9  13 459.369 14.0016
   9   9  13 798.228 18.3759
  11   9  13 12.1883 5.34390
  13   9  13 96.2763 9.93512
  15   9  13 1163.51 26.9712
  17   9  13 35.2820 9.85343
  19   9  13 449.985 18.3262
  21   9  13 19.0585 10.6532
  23   9  13 36.7817 12.1105
  25   9  13 44.7664 12.6920
   0  10  13 11.0384 11.1168
   2  10  13 29.8240 3.94006
   4  10  13 218.864 12.3888
   6  10  13 762.123 21.7353
   8  10  13 118.305 8.62994
  10  10  13 18.1677 5.72326
  12  10  13 102.153 10.0529
  14  10  13 133.846 11.2347
  16  10  13 285.701 14.4627
  18  10  13 30.3743 10.0740
  20  10  13 6.80202 10.3444
  22  10  13 97.0070 13.3163
  24  10  13 50.5164 12.6603
  26  10  13 14.7165 12.1629
   1  11  13 1.88657 5.16954
   3  11  13 160.017 10.8440
   5  11  13 98.7054 9.88324
   7  11  13 308.882 11.7144
   9  11  13 130.396 8.39992
  11  11  13 26.2378 7.89945
  13  11  13 333.445 14.3157
  15  11  13 174.857 12.2277
  17  11  13 96.2238 11.0078
  19  11  13 100.080 12.0271
  21  11  13 136.148 13.5193
  23  11  13 33.0756 11.9050
  25  11  13 22.2797 12.3440
   0  12  13 141.563 8.30639
   2  12  13 51.2558 3.61202
   4  12  13 137.570 10.5900
   6  12  13 24.2622 7.86735
   8  12  13 85.0580 7.34105
  10  12  13 72.0598 10.8696
  12  12  13 89.7716 9.50577
  14  12  13 12.7770 8.17027
  16  12  13 73.9636 10.1413
  18  12  13 133.071 12.0758
  20  12  13 71.0398 11.5417
  22  12  13 112.700 13.2454
  24  12  13 78.4660 13.5383
   1  13  13 146.873 5.82118
   3  13  13 8.42846 7.24014
   5  13  13 417.064 16.2741
   7  13  13 264.283 10.7060
   9  13  13 31.0853 10.1085
  11  13  13 20.2085 10.1103
  13  13  13 87.1663 9.92401
  15  13  13 32.0920 9.29720
  17  13  13 11.4866 8.99654
  19  13  13 159.047 13.0488
  21  13  13 22.4097 10.3899
  23  13  13 23.4566 14.5369
  25  13  13 50.1129 15.3494
   0  14  13 914.059 22.3290
   2  14  13 457.901 13.2981
   4  14  13 78.4156 7.64707
   6  14  13 99.4782 9.42600
   8  14  13 184.563 12.9093
  10  14  13 63.7962 10.5748
  12  14  13 197.068 14.3496
  14  14  13 23.9832 8.52577
  16  14  13 26.6062 9.05770
  18  14  13 16.1903 9.30939
  20  14  13 18.8566 12.2591
  22  14  13 28.1513 13.7038
  24  14  13 9.68403 12.0376
   1  15  13 194.869 6.63127
   3  15  13 608.858 16.5626
   5  15  13 95.4563 8.35534
   7  15  13 1126.62 22.9822
   9  15  13 50.5168 9.76859
  11  15  13 96.9830 11.1525
  13  15  13 78.0541 12.2176
  15  15  13 39.7615 10.3912
  17  15  13 7.31640 11.2895
  19  15  13 22.1922 12.9384
  21  15  13 286.450 16.9926
  23  15  13 5.75723 11.9364
   0  16  13 561.458 16.2328
   2  16  13 349.889 12.1549
   4  16  13 23.4575 7.02391
   6  16  13 138.661 9.37048
   8  16  13 102.921 9.02619
  10  16  13 13.4381 8.05922
  12  16  13 71.0063 9.59992
  14  16  13 31.5452 9.52741
  16  16  13 61.8428 10.9774
  18  16  13 27.6119 10.6749
  20  16  13 17.2415 11.5432
  22  16  13 82.3604 13.2840
  24  16  13 12.9104 12.2710
   1  17  13 132.050 7.86812
   3  17  13 62.8612 7.54645
   5  17  13 204.550 10.4788
   7  17  13 29.4996 7.48046
   9  17  13 33.9884 8.69720
  11  17  13 487.046 16.0077
  13  17  13 13.0778 8.89609
  15  17  13 11.8952 9.41677
  17  17  13 13.8691 10.5058
  19  17  13 30.1655 11.7144
  21  17  13 39.2604 12.0354
  23  17  13 55.9194 13.4965
   0  18  13 101.163 13.2366
   2  18  13 9.96792 6.12649
   4  18  13 75.4345 7.89552
   6  18  13 649.141 16.7893
   8  18  13 8.47993 7.54080
  10  18  13 18.5051 7.78499
  12  18  13 373.036 14.5060
  14  18  13 81.9495 10.7950
  16  18  13 28.2065 10.5055
  18  18  13 169.388 13.9128
  20  18  13 101.607 13.3064
  22  18  13 62.2263 13.1128
   1  19  13 50.1875 8.25037
   3  19  13 53.6405 7.62468
   5  19  13 80.8645 8.42328
   7  19  13 37.0940 8.15023
   9  19  13 168.662 10.7660
  11  19  13 603.040 19.1990
  13  19  13 46.3639 10.1548
  15  19  13 264.436 14.5311
  17  19  13 9.04194 10.3111
  19  19  13 42.3582 11.8362
  21  19  13 242.896 16.0847
  23  19  13 89.2124 14.1855
   0  20  13 20.5666 10.6174
   2  20  13 55.3710 10.1492
   4  20  13 192.419 10.3099
   6  20  13 761.188 19.2400
   8  20  13 51.2740 8.54662
  10  20  13 107.667 10.2260
  12  20  13 151.544 11.7482
  14  20  13 41.0608 10.5269
  16  20  13 300.304 16.0944
  18  20  13 6.11669 10.2398
  20  20  13 13.3811 11.6526
  22  20  13 72.0502 13.7668
   1  21  13 74.6604 9.36951
   3  21  13 154.241 12.5090
   5  21  13 970.832 21.7402
   7  21  13 359.676 12.8031
   9  21  13 166.932 10.7930
  11  21  13 105.708 10.3887
  13  21  13 20.4649 9.74897
  15  21  13 450.109 18.1527
  17  21  13 102.870 12.6655
  19  21  13 2.24637 10.7897
  21  21  13 5.65321 11.2837
   0  22  13 106.579 29.8148
   2  22  13 22.1923 15.4904
   4  22  13 57.0403 13.3295
   6  22  13 36.6821 8.61040
   8  22  13 27.0401 8.27874
  10  22  13 17.7274 8.63995
  12  22  13 12.0414 8.78857
  14  22  13 17.0947 9.72678
  16  22  13 48.7238 11.0700
  18  22  13 51.4436 12.8064
  20  22  13 24.6833 12.7620
   1  23  13 167.330 18.4499
   3  23  13 17.9195 15.6583
   5  23  13 309.456 17.6588
   7  23  13 383.009 14.9994
   9  23  13 22.2645 9.04956
  11  23  13 94.3546 11.2775
  13  23  13 57.4946 10.4201
  15  23  13 31.8091 10.9138
  17  23  13 5.76533 10.7024
  19  23  13 249.443 18.4019
  21  23  13 12.7877 13.8166
   0  24  13 13.5385 27.7527
   2  24  13 5.43744 16.2046
   4  24  13 836.969 28.5784
   6  24  13 527.431 21.8559
   8  24  13 149.095 11.1441
  10  24  13 26.7562 9.60826
  12  24  13 26.3452 10.0619
  14  24  13 55.9112 11.2522
  16  24  13 72.1212 13.1462
  18  24  13 196.571 20.7077
  20  24  13 90.0319 20.4396
   1  25  13 86.8083 17.4094
   3  25  13 30.4008 16.9224
   5  25  13 95.6397 13.2478
   7  25  13 286.241 15.9693
   9  25  13 16.8445 9.01217
  11  25  13 27.8819 9.67085
  13  25  13 46.5900 12.0786
  15  25  13 32.4505 12.2937
  17  25  13 6.76502 17.6637
  19  25  13 100.427 21.3903
   0  26  13 15.2900 27.4731
   2  26  13 6.07782 16.2653
   4  26  13 77.9317 13.2220
   6  26  13 138.885 14.4793
   8  26  13 29.1660 13.0855
  10  26  13 85.2800 12.2494
  12  26  13 31.2561 11.5703
  14  26  13 16.8899 12.2760
  16  26  13 36.0474 15.5941
  18  26  13 56.5868 20.3618
   1  27  13 35.4696 35.1572
   3  27  13 70.4941 25.4676
   5  27  13 252.886 26.7308
   7  27  13 392.161 30.3672
   9  27  13 132.089 20.2589
  11  27  13 25.7681 13.6625
  13  27  13 36.4535 13.7916
  15  27  13 99.4528 15.5998
  17  27  13 47.1452 20.1437
   0  28  13 0.00000 49.5397
   2  28  13 53.2158 25.1915
   4  28  13 15.0727 19.1701
   6  28  13 35.7063 20.7825
   8  28  13 72.2376 19.6206
  10  28  13 143.019 22.0307
  12  28  13 41.0713 19.5758
  14  28  13 63.9602 14.8102
  16  28  13 24.6282 16.5557
   1  29  13 118.154 42.8190
   3  29  13 47.4193 21.0324
   5  29  13 13.5419 19.7708
   7  29  13 77.7472 22.3480
   9  29  13 10.1748 17.8035
  11  29  13 338.846 26.4663
  13  29  13 38.9926 19.7672
  15  29  13 4.68773 14.5593
  17  29  13 24.4000 14.9339
   0  30  13 76.6068 65.3953
   2  30  13 92.3390 17.5086
   4  30  13 123.829 19.0505
   6  30  13 172.706 26.9825
   8  30  13 38.7619 21.0428
  10  30  13 61.2234 20.5321
  12  30  13 189.004 23.0075
  14  30  13 15.7028 19.4534
  16  30  13 27.8028 19.0521
   1  31  13 31.8963 40.1657
   3  31  13 2.01671 14.8903
   5  31  13 38.6251 16.3671
   7  31  13 21.7793 21.4714
   9  31  13 22.0089 19.2577
  11  31  13 187.325 24.3360
  13  31  13 35.1904 18.7552
  15  31  13 14.1093 23.3995
   0  32  13 120.400 64.2332
   2  32  13 19.9485 16.5405
   4  32  13 21.9184 15.2824
   6  32  13 50.7736 17.3146
   8  32  13 47.5131 23.4998
  10  32  13 69.6118 20.3284
  12  32  13 132.347 22.5168
   1  33  13 167.206 49.5529
   3  33  13 64.0450 25.0659
   5  33  13 78.8502 19.3544
   7  33  13 18.5321 17.3929
   9  33  13 19.1383 26.1269
  11  33  13 2.46263 21.2773
   0  34  13 73.3610 73.4380
   2  34  13 24.8096 27.6268
   4  34  13 47.8266 28.0262
   6  34  13 25.5521 27.9816
   8  34  13 6.51661 28.2134
  10  34  13 0.00000 24.6695
   1  35  13 121.857 46.6733
   3  35  13 17.5931 27.8393
   5  35  13 240.252 34.5766
   7  35  13 19.3437 28.8745
   9  35  13 12.1531 26.3415
   0  36  13 12.2741 32.0324
   2  36  13 1.21892 27.7881
   4  36  13 272.646 36.5225
   6  36  13 270.863 28.6262
   1  37  13 0.00000 21.2065
   0   0  14 108.641 19.1519
   2   0  14 461.758 21.6678
   4   0  14 1026.44 37.2032
   6   0  14 7.37452 9.91346
   8   0  14 159.296 10.3170
  10   0  14 152.930 10.5945
  12   0  14 60.5607 8.77939
  14   0  14 41.2415 8.90425
  16   0  14 73.1454 10.4289
  18   0  14 297.521 15.6649
  20   0  14 565.417 25.0407
  22   0  14 8.75121 18.0614
  24   0  14 78.7361 19.9931
  26   0  14 26.4631 20.6774
   1   1  14 31.8418 7.53034
   3   1  14 106.964 9.55392
   5   1  14 280.277 12.5163
   7   1  14 12.4393 6.65779
   9   1  14 59.3827 5.75527
  11   1  14 130.592 7.30049
  13   1  14 285.921 10.2314
  15   1  14 25.0470 6.17210
  17   1  14 230.117 9.90311
  19   1  14 349.201 13.3233
  21   1  14 17.1727 9.68198
  23   1  14 11.9326 12.2924
  25   1  14 4.70584 12.9009
   0   2  14 136.465 13.7053
   2   2  14 28.2203 7.52594
   4   2  14 106.750 9.73296
   6   2  14 740.958 17.8287
   8   2  14 91.8210 6.78445
  10   2  14 317.691 9.67652
  12   2  14 66.2949 6.40365
  14   2  14 362.847 10.9518
  16   2  14 141.207 8.38785
  18   2  14 260.349 11.4966
  20   2  14 67.7378 10.9032
  22   2  14 56.7302 13.4046
  24   2  14 60.1526 14.5939
  26   2  14 19.8877 13.1439
   1   3  14 118.367 9.53015
   3   3  14 359.247 13.8658
   5   3  14 149.591 9.98556
   7   3  14 284.248 11.6151
   9   3  14 15.4198 5.40176
  11   3  14 19.6468 5.80865
  13   3  14 130.821 7.59896
  15   3  14 67.4851 7.13662
  17   3  14 102.082 9.51607
  19   3  14 206.245 13.3845
  21   3  14 29.5034 10.5194
  23   3  14 28.1212 13.1269
  25   3  14 18.0892 13.5397
   0   4  14 50.0204 11.4601
   2   4  14 750.770 19.3442
   4   4  14 281.250 9.98662
   6   4  14 223.060 9.08509
   8   4  14 368.127 12.4290
  10   4  14 35.7741 5.81936
  12   4  14 52.5996 6.62014
  14   4  14 94.2501 7.36903
  16   4  14 40.6750 8.62540
  18   4  14 9.70836 8.60946
  20   4  14 12.5617 9.19384
  22   4  14 144.850 14.8640
  24   4  14 62.6323 14.1085
  26   4  14 27.4905 13.7371
   1   5  14 340.575 13.7417
   3   5  14 773.127 16.0164
   5   5  14 93.4927 6.79219
   7   5  14 238.631 9.11980
   9   5  14 326.606 11.1490
  11   5  14 106.454 7.10966
  13   5  14 71.7893 7.00737
  15   5  14 16.8697 9.09140
  17   5  14 214.849 12.8853
  19   5  14 17.1266 9.75121
  21   5  14 169.197 13.3333
  23   5  14 146.979 15.3545
  25   5  14 16.1985 13.6259
   0   6  14 10.9094 10.1751
   2   6  14 195.417 8.50286
   4   6  14 1887.55 30.3254
   6   6  14 1691.12 25.5735
   8   6  14 26.2569 6.94026
  10   6  14 31.9518 5.39852
  12   6  14 15.9094 5.42253
  14   6  14 141.396 11.8399
  16   6  14 533.045 18.6965
  18   6  14 15.5431 9.66377
  20   6  14 178.672 13.9768
  22   6  14 16.4107 10.6522
  24   6  14 58.7702 13.1699
  26   6  14 8.29446 12.9920
   1   7  14 89.9273 6.98603
   3   7  14 204.154 8.49325
   5   7  14 64.0286 5.37558
   7   7  14 64.8105 8.16878
   9   7  14 113.719 8.34966
  11   7  14 16.0710 4.93412
  13   7  14 66.7445 9.59910
  15   7  14 67.8175 10.3418
  17   7  14 58.1630 10.5650
  19   7  14 32.1416 10.5998
  21   7  14 17.0469 10.7605
  23   7  14 97.4573 13.9602
  25   7  14 49.5965 13.8561
   0   8  14 21.0733 10.2245
   2   8  14 77.3686 5.85516
   4   8  14 195.906 7.51479
   6   8  14 762.235 20.6992
   8   8  14 98.5030 8.92382
  10   8  14 28.3757 6.82888
  12   8  14 86.2718 9.81942
  14   8  14 181.547 12.4951
  16   8  14 77.0057 10.9301
  18   8  14 327.128 16.1666
  20   8  14 8.53187 10.3616
  22   8  14 37.2948 11.8059
  24   8  14 31.4080 12.8256
  26   8  14 19.0124 14.1152
   1   9  14 7.27839 5.76996
   3   9  14 57.1694 4.94741
   5   9  14 807.499 22.4426
   7   9  14 455.121 14.6229
   9   9  14 95.6732 8.83150
  11   9  14 46.4875 8.87207
  13   9  14 69.0275 9.75448
  15   9  14 20.8488 9.28121
  17   9  14 190.775 13.2287
  19   9  14 186.111 13.8396
  21   9  14 67.8651 11.9177
  23   9  14 13.4008 11.1793
  25   9  14 12.8742 14.0049
   0  10  14 38.3177 10.4863
   2  10  14 11.4718 4.23265
   4  10  14 169.861 11.8875
   6  10  14 1567.26 36.2360
   8  10  14 227.802 11.0867
  10  10  14 61.9227 9.26574
  12  10  14 48.2559 9.10388
  14  10  14 141.804 11.5818
  16  10  14 318.887 15.3321
  18  10  14 269.853 15.4295
  20  10  14 18.3484 10.3781
  22  10  14 52.0318 12.0251
  24  10  14 24.6463 12.0430
   1  11  14 19.2286 5.99834
   3  11  14 84.4946 9.95835
   5  11  14 265.828 13.7344
   7  11  14 67.6135 7.83998
   9  11  14 65.6323 8.17890
  11  11  14 74.5181 11.2301
  13  11  14 93.0325 10.2143
  15  11  14 14.8999 8.90731
  17  11  14 207.311 13.5022
  19  11  14 116.056 12.6200
  21  11  14 8.75477 10.4131
  23  11  14 59.5965 12.6970
  25  11  14 15.8085 12.7227
   0  12  14 30.9021 8.33336
   2  12  14 128.621 6.30671
   4  12  14 1613.39 34.7108
   6  12  14 44.5125 9.47911
   8  12  14 76.4307 8.08123
  10  12  14 16.0938 9.94162
  12  12  14 123.834 12.5393
  14  12  14 8.55002 8.59855
  16  12  14 4.54332 8.18835
  18  12  14 56.3238 10.8442
  20  12  14 323.935 16.7545
  22  12  14 31.4805 11.2360
  24  12  14 46.1885 15.2701
   1  13  14 131.562 5.83258
   3  13  14 303.082 14.3551
   5  13  14 375.239 16.0930
   7  13  14 276.003 10.9618
   9  13  14 19.2186 10.0028
  11  13  14 88.6151 11.9911
  13  13  14 41.8458 10.9063
  15  13  14 14.1411 8.78031
  17  13  14 9.33334 9.15178
  19  13  14 20.3346 10.1937
  21  13  14 17.0042 12.9767
  23  13  14 54.7503 15.1630
   0  14  14 18.2271 5.58433
   2  14  14 280.118 10.4951
   4  14  14 62.3852 9.02235
   6  14  14 462.185 17.7045
   8  14  14 351.269 16.6213
  10  14  14 112.935 12.2953
  12  14  14 35.0372 11.1086
  14  14  14 79.2067 11.8406
  16  14  14 4.47267 8.56186
  18  14  14 24.0130 12.6113
  20  14  14 43.8698 14.2597
  22  14  14 42.2600 14.8049
  24  14  14 46.0364 14.7059
   1  15  14 318.852 10.7393
   3  15  14 375.287 12.8817
   5  15  14 97.1134 8.49664
   7  15  14 362.318 14.5054
   9  15  14 42.9872 9.91885
  11  15  14 15.2905 10.4434
  13  15  14 121.985 13.0501
  15  15  14 40.7406 12.0756
  17  15  14 39.0636 12.9756
  19  15  14 20.8937 12.6803
  21  15  14 10.1930 13.4107
  23  15  14 52.4667 12.9296
   0  16  14 35.9226 11.2977
   2  16  14 190.534 9.91772
   4  16  14 140.713 9.23650
   6  16  14 433.600 14.5981
   8  16  14 37.7093 8.20200
  10  16  14 34.7747 8.76417
  12  16  14 139.399 11.5391
  14  16  14 18.3304 10.4223
  16  16  14 5.42369 9.84440
  18  16  14 17.1323 11.0619
  20  16  14 14.3769 11.3046
  22  16  14 43.7305 12.9582
   1  17  14 56.4122 8.58294
   3  17  14 248.021 11.3979
   5  17  14 37.6212 7.84035
   7  17  14 346.336 13.1086
   9  17  14 150.484 10.3811
  11  17  14 9.69554 8.45722
  13  17  14 75.4780 10.5532
  15  17  14 29.1645 10.3877
  17  17  14 47.3027 11.2770
  19  17  14 45.2662 11.9508
  21  17  14 118.966 14.5888
  23  17  14 60.7831 13.5857
   0  18  14 113.946 14.2875
   2  18  14 19.1765 7.91478
   4  18  14 573.648 15.9657
   6  18  14 50.2564 8.32488
   8  18  14 447.019 15.2746
  10  18  14 87.3690 9.60164
  12  18  14 139.406 10.9147
  14  18  14 162.554 12.4106
  16  18  14 61.4259 10.6206
  18  18  14 146.301 13.9160
  20  18  14 38.9731 12.1344
  22  18  14 38.6168 13.4948
   1  19  14 11.7841 7.57156
   3  19  14 170.678 13.3351
   5  19  14 62.4677 8.09311
   7  19  14 836.876 19.9838
   9  19  14 54.6273 8.86467
  11  19  14 32.4004 8.61964
  13  19  14 91.8274 10.6426
  15  19  14 26.0421 10.4473
  17  19  14 179.284 13.7371
  19  19  14 14.8360 10.7875
  21  19  14 28.1521 12.5060
   0  20  14 70.3308 13.3729
   2  20  14 70.3229 9.22578
   4  20  14 145.356 12.2572
   6  20  14 885.903 21.1555
   8  20  14 155.539 10.6063
  10  20  14 28.9787 8.54729
  12  20  14 23.5168 8.92601
  14  20  14 8.97835 9.98788
  16  20  14 232.160 14.8114
  18  20  14 71.7662 12.0309
  20  20  14 40.5170 13.2703
  22  20  14 10.9729 12.4973
   1  21  14 8.46807 11.6595
   3  21  14 83.4222 12.9549
   5  21  14 368.621 16.7490
   7  21  14 361.312 13.8178
   9  21  14 58.1638 9.01642
  11  21  14 16.2035 8.60387
  13  21  14 76.3631 11.1613
  15  21  14 14.1528 10.6504
  17  21  14 55.5351 13.4552
  19  21  14 6.37084 11.7744
  21  21  14 19.2359 13.0559
   0  22  14 4.81830 26.0732
   2  22  14 21.2164 15.5826
   4  22  14 27.1720 13.3228
   6  22  14 380.966 19.2703
   8  22  14 15.6998 8.80506
  10  22  14 44.7128 9.48382
  12  22  14 39.6775 9.92352
  14  22  14 23.7604 10.0286
  16  22  14 35.5735 11.9525
  18  22  14 17.5905 12.9243
  20  22  14 19.4646 14.2308
   1  23  14 16.5304 19.4109
   3  23  14 31.5885 16.7377
   5  23  14 230.380 16.7017
   7  23  14 17.4591 11.6478
   9  23  14 38.5736 9.44247
  11  23  14 4.01436 9.28816
  13  23  14 38.0195 10.3290
  15  23  14 67.0305 12.3953
  17  23  14 9.95581 14.1950
  19  23  14 75.2988 16.2105
   0  24  14 8.34652 28.4158
   2  24  14 47.3357 17.5120
   4  24  14 602.204 24.8884
   6  24  14 81.7770 13.3212
   8  24  14 38.8214 12.1347
  10  24  14 82.2233 11.2642
  12  24  14 26.6815 10.2798
  14  24  14 78.2730 11.9779
  16  24  14 49.3133 14.5828
  18  24  14 72.6419 18.5457
  20  24  14 71.9962 16.8215
   1  25  14 14.9210 19.8300
   3  25  14 55.9133 17.3681
   5  25  14 495.265 21.7474
   7  25  14 75.9095 13.6547
   9  25  14 4.73913 11.3437
  11  25  14 37.4247 10.5353
  13  25  14 4.85028 10.7476
  15  25  14 22.5286 13.3529
  17  25  14 14.7142 17.6763
  19  25  14 6.54892 17.8544
   0  26  14 15.2448 29.4013
   2  26  14 0.00000 16.9679
   4  26  14 23.6590 12.4259
   6  26  14 372.574 19.2761
   8  26  14 30.7516 12.7490
  10  26  14 40.7627 13.5083
  12  26  14 34.5053 14.2571
  14  26  14 49.3839 13.9420
  16  26  14 70.2972 16.8850
  18  26  14 10.3570 19.1408
   1  27  14 68.8132 41.2054
   3  27  14 8.49757 20.2823
   5  27  14 109.094 17.8019
   7  27  14 97.9303 18.3378
   9  27  14 30.5712 18.2216
  11  27  14 12.7852 17.7475
  13  27  14 96.1006 19.2678
  15  27  14 143.644 19.6119
  17  27  14 58.6861 20.8772
   0  28  14 98.3439 64.8365
   2  28  14 0.33676 27.4195
   4  28  14 43.8280 20.8181
   6  28  14 99.2907 23.6503
   8  28  14 91.7038 22.7364
  10  28  14 27.2001 18.9856
  12  28  14 180.524 22.1301
  14  28  14 72.8508 20.7571
  16  28  14 75.3565 20.0161
   1  29  14 5.95230 36.0061
   3  29  14 111.921 25.1983
   5  29  14 55.7551 22.6725
   7  29  14 169.190 25.0609
   9  29  14 12.3459 21.2630
  11  29  14 45.6213 19.9077
  13  29  14 48.1126 20.0285
  15  29  14 127.952 22.0149
   0  30  14 69.6753 56.7209
   2  30  14 3.74079 25.9022
   4  30  14 115.604 25.0219
   6  30  14 61.5060 24.7198
   8  30  14 158.741 25.5586
  10  30  14 107.398 21.1590
  12  30  14 165.520 22.7869
  14  30  14 106.745 21.5246
   1  31  14 61.0176 41.4849
   3  31  14 15.4730 21.3755
   5  31  14 60.8323 22.5875
   7  31  14 146.821 26.0988
   9  31  14 4.51603 21.6622
  11  31  14 68.2956 21.6516
  13  31  14 90.4210 21.1515
   0  32  14 40.0382 70.3287
   2  32  14 56.1872 29.1698
   4  32  14 92.4493 26.0527
   6  32  14 34.9545 22.5592
   8  32  14 39.1838 24.8315
  10  32  14 11.2345 22.1243
  12  32  14 4.18610 20.2817
   1  33  14 36.1861 28.2799
   3  33  14 170.009 33.1844
   5  33  14 46.9824 30.7615
   7  33  14 124.683 26.6620
   9  33  14 38.3344 23.5162
  11  33  14 94.4560 22.7185
   0  34  14 134.207 68.6725
   2  34  14 0.86074 27.4183
   4  34  14 177.840 35.8337
   6  34  14 31.9043 28.6261
   8  34  14 48.4995 29.3546
   1  35  14 0.00000 26.9552
   3  35  14 25.3131 29.1371
   5  35  14 187.816 37.1170
   7  35  14 22.0722 27.3363
   0  36  14 21.9442 75.5394
   2  36  14 38.9895 29.2949
   0   0  15 9.55704 14.9846
   2   0  15 20.8991 11.2410
   4   0  15 360.676 21.0556
   6   0  15 1.80564 10.1002
   8   0  15 56.7187 10.7133
  10   0  15 617.882 18.6917
  12   0  15 36.9218 8.62948
  14   0  15 448.282 17.3841
  16   0  15 567.578 19.6248
  18   0  15 6.40281 11.3535
  20   0  15 760.935 42.7466
  22   0  15 2.82628 15.9341
  24   0  15 56.4484 19.2132
  26   0  15 1.82537 17.7996
   1   1  15 8.85526 6.97796
   3   1  15 33.8517 7.84168
   5   1  15 319.532 13.1100
   7   1  15 27.0057 7.33210
   9   1  15 176.869 8.36370
  11   1  15 38.3918 6.05638
  13   1  15 21.1158 5.85684
  15   1  15 146.646 8.40055
  17   1  15 19.4905 6.88049
  19   1  15 229.084 14.5518
  21   1  15 242.234 18.0607
  23   1  15 34.9651 12.8014
  25   1  15 7.54245 12.8555
   0   2  15 8.48473 9.99713
   2   2  15 230.452 12.3171
   4   2  15 290.838 12.7487
   6   2  15 170.091 11.2344
   8   2  15 156.652 10.1014
  10   2  15 63.8384 6.57293
  12   2  15 5.69204 5.23698
  14   2  15 45.4387 6.58930
  16   2  15 461.719 14.4889
  18   2  15 41.5434 8.97684
  20   2  15 94.6704 12.3429
  22   2  15 99.3380 14.7559
  24   2  15 4.18851 12.2570
  26   2  15 21.4294 16.3726
   1   3  15 12.6395 7.65703
   3   3  15 1279.96 27.6399
   5   3  15 973.318 21.2963
   7   3  15 521.580 16.4385
   9   3  15 135.719 8.73484
  11   3  15 11.9857 5.82864
  13   3  15 274.851 10.4158
  15   3  15 536.440 16.0104
  17   3  15 13.9243 8.18672
  19   3  15 15.5919 9.09059
  21   3  15 15.1898 11.7816
  23   3  15 34.2097 13.2749
  25   3  15 85.7052 15.6498
   0   4  15 30.2140 11.4302
   2   4  15 196.814 11.7751
   4   4  15 782.813 21.3273
   6   4  15 885.318 20.5610
   8   4  15 87.3927 8.65777
  10   4  15 245.918 9.51713
  12   4  15 43.7957 6.58772
  14   4  15 101.593 9.15160
  16   4  15 7.04769 8.31417
  18   4  15 273.115 14.6313
  20   4  15 198.257 13.7952
  22   4  15 145.026 15.9162
  24   4  15 33.7959 14.1711
   1   5  15 3.42904 7.15369
   3   5  15 530.380 14.4727
   5   5  15 98.0377 9.68563
   7   5  15 156.002 11.1557
   9   5  15 54.7298 7.68961
  11   5  15 24.2865 5.70855
  13   5  15 28.1771 7.84690
  15   5  15 79.6846 10.9592
  17   5  15 86.8824 11.7771
  19   5  15 19.5562 9.36984
  21   5  15 25.1250 10.5835
  23   5  15 18.7629 13.1027
  25   5  15 50.4217 14.6912
   0   6  15 9.68059 10.3856
   2   6  15 169.541 9.63887
   4   6  15 364.389 14.4245
   6   6  15 657.811 16.7786
   8   6  15 143.167 10.3972
  10   6  15 40.9599 7.58216
  12   6  15 82.4363 8.86762
  14   6  15 234.666 13.6684
  16   6  15 124.166 11.9520
  18   6  15 175.590 13.4492
  20   6  15 170.215 13.8404
  22   6  15 18.7242 11.0137
  24   6  15 57.6230 14.8844
   1   7  15 36.0159 7.31274
   3   7  15 335.522 13.5592
   5   7  15 12.0968 7.93466
   7   7  15 131.523 10.5136
   9   7  15 107.414 9.40533
  11   7  15 112.887 8.91488
  13   7  15 47.3473 9.63960
  15   7  15 151.277 12.5874
  17   7  15 67.2761 10.9401
  19   7  15 12.6739 10.6958
  21   7  15 35.3018 11.3511
  23   7  15 19.0697 13.2844
  25   7  15 62.0341 15.3366
   0   8  15 37.0242 11.0939
   2   8  15 22.0427 7.13711
   4   8  15 23.3739 8.03934
   6   8  15 51.7994 9.35808
   8   8  15 333.209 13.4555
  10   8  15 50.7533 8.70133
  12   8  15 48.4072 9.27422
  14   8  15 614.967 19.5787
  16   8  15 178.002 13.0463
  18   8  15 7.91539 9.62607
  20   8  15 106.584 12.8841
  22   8  15 138.742 14.2187
  24   8  15 23.2517 14.0236
   1   9  15 91.6698 8.44630
   3   9  15 430.107 16.6721
   5   9  15 674.560 20.7455
   7   9  15 249.475 12.4615
   9   9  15 37.4890 8.25159
  11   9  15 75.7449 9.68471
  13   9  15 91.2011 10.6879
  15   9  15 130.036 11.9390
  17   9  15 120.141 12.1701
  19   9  15 17.3091 10.3122
  21   9  15 65.2906 12.0827
  23   9  15 46.1528 12.1116
  25   9  15 41.8547 14.1274
   0  10  15 4.69055 9.93161
   2  10  15 86.2448 9.02504
   4  10  15 255.970 13.9427
   6  10  15 101.491 11.4309
   8  10  15 422.881 14.8242
  10  10  15 169.850 13.5867
  12  10  15 37.7447 9.34218
  14  10  15 570.757 19.1343
  16  10  15 549.979 19.2871
  18  10  15 8.17079 10.2279
  20  10  15 316.177 16.6340
  22  10  15 90.3736 13.1239
  24  10  15 10.2249 11.6800
   1  11  15 36.8310 7.97744
   3  11  15 330.188 15.1664
   5  11  15 313.995 15.4543
   7  11  15 162.156 10.7671
   9  11  15 12.2502 9.95222
  11  11  15 33.4428 11.3725
  13  11  15 108.514 11.0409
  15  11  15 9.24891 8.89295
  17  11  15 60.4506 10.9583
  19  11  15 98.4779 11.9858
  21  11  15 88.5507 13.2120
  23  11  15 26.0222 11.6660
   0  12  15 8.92329 8.07846
   2  12  15 234.670 11.9264
   4  12  15 177.340 12.2732
   6  12  15 328.533 15.7352
   8  12  15 279.703 15.3890
  10  12  15 80.5603 11.8138
  12  12  15 26.5164 10.8366
  14  12  15 417.825 16.5706
  16  12  15 131.711 12.1566
  18  12  15 66.6934 11.7587
  20  12  15 105.299 12.8316
  22  12  15 19.0440 13.9647
  24  12  15 15.4572 14.4254
   1  13  15 148.495 9.21358
   3  13  15 243.028 13.8734
   5  13  15 287.820 14.7051
   7  13  15 21.4221 9.25721
   9  13  15 88.6475 11.9372
  11  13  15 33.5156 10.9364
  13  13  15 13.9246 10.8793
  15  13  15 23.9805 9.19274
  17  13  15 8.78812 9.96709
  19  13  15 32.0932 13.0814
  21  13  15 83.2720 15.3290
  23  13  15 36.8088 15.4998
   0  14  15 16.3080 11.8384
   2  14  15 237.083 9.92024
   4  14  15 499.941 16.9876
   6  14  15 575.118 19.9199
   8  14  15 149.039 11.7538
  10  14  15 86.1711 12.0292
  12  14  15 5.17683 10.4366
  14  14  15 66.3987 12.4566
  16  14  15 14.5948 11.7667
  18  14  15 29.7973 12.9216
  20  14  15 83.6846 15.4566
  22  14  15 20.7100 14.7472
   1  15  15 90.9738 9.89972
   3  15  15 110.955 8.63498
   5  15  15 366.491 13.5719
   7  15  15 84.9719 10.0976
   9  15  15 364.485 17.3540
  11  15  15 21.1011 11.2067
  13  15  15 69.8202 12.8246
  15  15  15 97.9401 13.7729
  17  15  15 16.6095 12.4784
  19  15  15 89.4605 15.4960
  21  15  15 112.711 15.3945
  23  15  15 72.8873 13.8352
   0  16  15 6.51319 11.1131
   2  16  15 136.752 10.8036
   4  16  15 148.604 9.77326
   6  16  15 90.5360 9.22004
   8  16  15 269.633 12.5389
  10  16  15 72.1778 10.9782
  12  16  15 40.6656 11.1163
  14  16  15 38.9102 11.4102
  16  16  15 40.9235 12.5080
  18  16  15 24.3188 12.6840
  20  16  15 68.8577 13.4021
  22  16  15 65.6106 13.7914
   1  17  15 23.8408 8.56578
   3  17  15 124.952 13.0117
   5  17  15 428.929 14.5288
   7  17  15 325.593 13.7573
   9  17  15 76.9498 9.48172
  11  17  15 124.362 11.2286
  13  17  15 157.890 12.3523
  15  17  15 293.724 15.6405
  17  17  15 72.2509 11.3754
  19  17  15 27.9186 11.9583
  21  17  15 4.62178 11.8115
   0  18  15 0.40592 11.3935
   2  18  15 153.310 11.7617
   4  18  15 731.520 21.3026
   6  18  15 85.3668 9.40067
   8  18  15 341.554 13.8258
  10  18  15 136.737 10.8230
  12  18  15 9.87196 8.81127
  14  18  15 344.077 15.1325
  16  18  15 19.4180 10.6059
  18  18  15 19.3981 10.7679
  20  18  15 19.7755 11.8525
  22  18  15 6.43840 12.0660
   1  19  15 38.2298 9.05588
   3  19  15 53.3093 11.3130
   5  19  15 13.5014 9.72912
   7  19  15 305.332 13.5369
   9  19  15 22.9520 8.51799
  11  19  15 270.960 13.1585
  13  19  15 300.519 14.1362
  15  19  15 379.479 16.0306
  17  19  15 106.524 12.9958
  19  19  15 40.6448 12.2354
  21  19  15 57.2123 13.3623
   0  20  15 2.10812 11.2928
   2  20  15 20.7502 8.48888
   4  20  15 144.934 12.0687
   6  20  15 186.917 13.3692
   8  20  15 84.5963 9.62478
  10  20  15 153.783 11.2957
  12  20  15 106.115 10.8452
  14  20  15 166.600 12.0928
  16  20  15 90.2256 12.3364
  18  20  15 38.0142 12.1531
  20  20  15 52.0891 13.2322
   1  21  15 16.1844 18.7608
   3  21  15 96.1518 15.3132
   5  21  15 315.163 17.5749
   7  21  15 38.0817 10.7000
   9  21  15 83.2338 9.77892
  11  21  15 5.04326 8.34632
  13  21  15 120.706 11.4165
  15  21  15 52.3206 12.7609
  17  21  15 143.597 14.8485
  19  21  15 40.2824 13.9717
   0  22  15 67.0596 30.0916
   2  22  15 208.024 19.9810
   4  22  15 346.765 20.9673
   6  22  15 56.2059 13.6184
   8  22  15 14.4288 12.4400
  10  22  15 21.1384 10.3265
  12  22  15 101.547 11.3828
  14  22  15 68.2208 11.9802
  16  22  15 31.1583 13.0862
  18  22  15 20.2300 13.1979
  20  22  15 50.5387 13.5448
   1  23  15 85.6029 21.3632
   3  23  15 377.717 23.9731
   5  23  15 203.278 16.3994
   7  23  15 52.2970 13.1399
   9  23  15 114.136 13.9179
  11  23  15 20.2006 10.0139
  13  23  15 74.3236 11.7144
  15  23  15 100.256 13.9301
  17  23  15 35.8613 14.9943
  19  23  15 14.6923 15.2322
   0  24  15 65.8048 32.4007
   2  24  15 74.2515 22.0495
   4  24  15 55.8013 13.6286
   6  24  15 364.665 20.1567
   8  24  15 31.1656 13.1947
  10  24  15 14.3065 11.9244
  12  24  15 16.2209 11.2520
  14  24  15 33.4840 13.1991
  16  24  15 38.1938 13.0964
  18  24  15 31.6801 17.3243
   1  25  15 102.254 22.7739
   3  25  15 244.260 22.0836
   5  25  15 189.785 16.2370
   7  25  15 67.7542 14.2314
   9  25  15 145.301 14.4331
  11  25  15 4.79516 12.2310
  13  25  15 24.3966 13.1482
  15  25  15 5.35633 13.9650
  17  25  15 65.3174 16.5750
   0  26  15 0.00000 30.2818
   2  26  15 45.7940 21.7987
   4  26  15 67.7291 14.6484
   6  26  15 55.6195 13.9425
   8  26  15 56.1492 13.8982
  10  26  15 17.0345 13.3402
  12  26  15 31.6771 14.2983
  14  26  15 112.742 19.5185
  16  26  15 36.8552 18.4210
   1  27  15 22.7102 26.2828
   3  27  15 48.6274 21.3732
   5  27  15 57.3094 16.0443
   7  27  15 42.3574 18.0869
   9  27  15 205.164 21.6248
  11  27  15 9.54995 15.1147
  13  27  15 13.1458 19.1046
  15  27  15 81.6285 19.8815
   0  28  15 24.0932 54.6131
   2  28  15 0.00000 37.4813
   4  28  15 16.0995 21.8846
   6  28  15 55.7698 22.0859
   8  28  15 139.918 25.9593
  10  28  15 36.5934 19.1120
  12  28  15 85.5567 20.9920
  14  28  15 155.456 22.5660
   1  29  15 31.8843 39.6021
   3  29  15 148.026 26.6129
   5  29  15 108.412 24.9698
   7  29  15 155.885 25.6049
   9  29  15 25.3793 22.5995
  11  29  15 75.6822 20.6682
  13  29  15 192.037 24.1596
   0  30  15 33.1015 68.2691
   2  30  15 7.84072 27.0851
   4  30  15 154.875 25.8066
   6  30  15 142.175 26.4266
   8  30  15 87.2331 24.1313
  10  30  15 36.8925 22.7281
  12  30  15 26.2263 20.2756
   1  31  15 19.3645 27.4169
   3  31  15 106.946 30.9715
   5  31  15 31.8887 21.9966
   7  31  15 101.804 25.9867
   9  31  15 16.8885 22.2619
  11  31  15 50.9977 20.1836
   0  32  15 0.00000 57.3878
   2  32  15 167.095 32.3031
   4  32  15 233.614 29.8370
   6  32  15 59.6957 23.3282
   8  32  15 70.4699 25.6082
  10  32  15 5.65417 23.0766
   1  33  15 0.00000 27.2640
   3  33  15 394.226 43.2127
   5  33  15 149.455 27.0218
   7  33  15 79.8748 25.2589
   9  33  15 43.5348 24.2493
   0  34  15 112.374 79.1516
   2  34  15 157.640 35.0527
   4  34  15 454.922 45.7363
   6  34  15 50.3842 29.7343
   1  35  15 51.2270 31.9058
   3  35  15 32.7142 30.0227
   0   0  16 403.563 31.9650
   2   0  16 50.4522 12.7092
   4   0  16 385.332 21.7895
   6   0  16 1249.74 40.9710
   8   0  16 463.965 20.6301
  10   0  16 598.256 19.2488
  12   0  16 4.48257 7.81246
  14   0  16 56.1587 9.83455
  16   0  16 47.1764 12.4555
  18   0  16 237.334 23.9941
  20   0  16 226.135 24.6044
  22   0  16 2.82833 18.3198
  24   0  16 57.7894 21.1706
   1   1  16 15.8675 7.54412
   3   1  16 233.274 12.9132
   5   1  16 60.6767 7.71246
   7   1  16 105.754 9.26812
   9   1  16 302.323 12.4773
  11   1  16 112.909 7.34759
  13   1  16 50.2222 6.58693
  15   1  16 50.0520 7.96524
  17   1  16 125.459 12.1049
  19   1  16 216.111 17.0419
  21   1  16 22.2714 12.6285
  23   1  16 24.4957 13.0206
  25   1  16 21.1651 13.9392
   0   2  16 40.7188 11.9139
   2   2  16 36.5442 8.59447
   4   2  16 378.625 13.7110
   6   2  16 44.4922 8.04223
   8   2  16 302.339 12.7519
  10   2  16 143.578 8.45776
  12   2  16 25.7687 5.95262
  14   2  16 286.443 11.8619
  16   2  16 61.4968 9.01176
  18   2  16 67.0056 11.1109
  20   2  16 5.02803 10.5887
  22   2  16 8.87281 11.8438
  24   2  16 20.5670 13.6160
   1   3  16 173.708 11.5984
   3   3  16 433.087 16.3369
   5   3  16 92.3172 9.27332
   7   3  16 73.2926 9.97637
   9   3  16 226.600 11.8921
  11   3  16 103.572 7.82394
  13   3  16 245.529 11.5240
  15   3  16 274.591 12.8639
  17   3  16 70.0884 9.52207
  19   3  16 12.0196 10.3178
  21   3  16 221.208 17.9017
  23   3  16 20.1660 13.1067
  25   3  16 123.839 17.1148
   0   4  16 710.512 28.5984
   2   4  16 64.8180 9.18593
   4   4  16 1616.07 29.8801
   6   4  16 151.926 10.0268
   8   4  16 241.591 13.4487
  10   4  16 88.9506 9.12022
  12   4  16 8.20192 7.73488
  14   4  16 219.802 13.4474
  16   4  16 27.8416 9.65389
  18   4  16 12.0967 9.19527
  20   4  16 60.4973 13.1753
  22   4  16 29.0135 13.0269
  24   4  16 119.327 16.3722
   1   5  16 1034.98 24.6188
   3   5  16 139.053 10.0162
   5   5  16 33.9173 8.97945
   7   5  16 113.225 9.80772
   9   5  16 250.042 13.1550
  11   5  16 165.286 10.3140
  13   5  16 135.998 11.4467
  15   5  16 20.7146 9.71297
  17   5  16 130.539 12.4190
  19   5  16 59.2835 11.1269
  21   5  16 60.7933 14.1699
  23   5  16 134.536 16.3347
  25   5  16 81.6674 15.7471
   0   6  16 127.100 14.4958
   2   6  16 44.8241 7.98547
   4   6  16 311.565 13.7144
   6   6  16 223.448 11.2463
   8   6  16 42.9326 9.23493
  10   6  16 179.853 10.3587
  12   6  16 7.23885 8.73073
  14   6  16 169.279 12.6995
  16   6  16 108.126 11.8609
  18   6  16 9.13217 10.0404
  20   6  16 11.2536 10.9329
  22   6  16 29.1921 12.2479
  24   6  16 4.15214 12.7855
   1   7  16 326.067 14.3360
   3   7  16 124.547 9.85780
   5   7  16 103.839 10.6008
   7   7  16 128.169 9.53177
   9   7  16 59.5420 9.19053
  11   7  16 69.8275 9.64728
  13   7  16 278.290 14.4674
  15   7  16 261.207 14.3650
  17   7  16 29.6294 10.5192
  19   7  16 11.2160 10.2049
  21   7  16 103.545 13.7764
  23   7  16 11.8689 13.8345
   0   8  16 19.0076 11.0170
   2   8  16 243.693 11.6910
   4   8  16 508.964 17.5723
   6   8  16 16.9394 8.23854
   8   8  16 185.833 11.9066
  10   8  16 294.369 15.1664
  12   8  16 7.53320 9.01040
  14   8  16 47.8048 10.5023
  16   8  16 9.76607 9.67494
  18   8  16 125.760 12.7520
  20   8  16 13.7595 10.9867
  22   8  16 94.2289 13.4580
  24   8  16 8.64895 14.0677
   1   9  16 90.0587 8.91358
   3   9  16 22.8393 7.43538
   5   9  16 26.7237 9.24738
   7   9  16 209.598 12.2268
   9   9  16 114.963 10.4079
  11   9  16 291.029 16.5935
  13   9  16 359.998 15.6566
  15   9  16 282.239 15.1179
  17   9  16 357.837 16.8645
  19   9  16 9.52740 10.4874
  21   9  16 263.909 16.4201
  23   9  16 31.8640 13.5999
   0  10  16 0.92389 10.2295
   2  10  16 41.9676 8.64361
   4  10  16 17.7560 9.17594
   6  10  16 81.3546 10.9785
   8  10  16 74.0976 9.58573
  10  10  16 222.185 15.2646
  12  10  16 19.3682 11.5431
  14  10  16 24.2255 9.64102
  16  10  16 15.0713 9.59127
  18  10  16 164.601 13.5094
  20  10  16 41.8682 11.7701
  22  10  16 19.1154 11.6251
  24  10  16 8.87311 13.8072
   1  11  16 24.1487 7.67535
   3  11  16 106.948 10.3122
   5  11  16 26.6273 10.1346
   7  11  16 269.546 12.8620
   9  11  16 238.145 15.2487
  11  11  16 135.840 13.5776
  13  11  16 131.364 13.4859
  15  11  16 404.107 16.9795
  17  11  16 25.3137 10.2684
  19  11  16 147.483 13.5733
  21  11  16 81.8365 12.4154
  23  11  16 47.1062 15.0686
   0  12  16 146.064 13.3807
   2  12  16 135.204 10.5034
   4  12  16 286.899 14.9774
   6  12  16 248.640 15.1465
   8  12  16 6.22065 10.3198
  10  12  16 89.8886 12.8574
  12  12  16 10.4073 11.6691
  14  12  16 83.5298 12.8396
  16  12  16 60.2490 10.5657
  18  12  16 15.7262 10.0514
  20  12  16 26.3701 13.4994
  22  12  16 73.7605 15.8167
   1  13  16 214.914 11.2827
   3  13  16 310.641 13.7002
   5  13  16 26.5958 9.77432
   7  13  16 43.3613 11.3891
   9  13  16 115.635 13.1154
  11  13  16 17.8677 11.1392
  13  13  16 68.9345 12.6984
  15  13  16 93.0813 13.2033
  17  13  16 19.0865 12.4642
  19  13  16 55.8514 14.3772
  21  13  16 12.4269 13.9512
  23  13  16 185.715 18.8149
   0  14  16 177.855 16.1970
   2  14  16 203.317 12.0236
   4  14  16 192.046 13.4263
   6  14  16 158.953 13.4423
   8  14  16 222.198 13.4643
  10  14  16 139.752 13.8475
  12  14  16 17.1681 11.2283
  14  14  16 152.944 15.3593
  16  14  16 96.3216 14.5019
  18  14  16 29.2228 13.0458
  20  14  16 100.839 16.5411
  22  14  16 57.2246 15.6617
   1  15  16 394.575 15.4069
   3  15  16 216.843 12.2848
   5  15  16 113.852 11.3347
   7  15  16 3.06034 10.2741
   9  15  16 484.298 18.9267
  11  15  16 11.2475 11.0504
  13  15  16 98.9777 13.7348
  15  15  16 137.220 14.7504
  17  15  16 14.6808 12.7143
  19  15  16 109.760 15.9051
  21  15  16 11.1226 13.3171
   0  16  16 112.092 15.4580
   2  16  16 106.617 10.4199
   4  16  16 27.2915 10.0866
   6  16  16 17.4458 7.86699
   8  16  16 363.030 15.5774
  10  16  16 45.8443 10.3573
  12  16  16 15.4371 10.7943
  14  16  16 37.0078 12.0822
  16  16  16 15.0231 11.9192
  18  16  16 10.7989 12.0375
  20  16  16 99.8652 13.5200
  22  16  16 22.7537 12.8413
   1  17  16 82.9482 10.5920
   3  17  16 243.682 12.5482
   5  17  16 150.338 13.3403
   7  17  16 13.0395 7.77142
   9  17  16 10.5656 8.15883
  11  17  16 95.2454 11.0327
  13  17  16 61.6055 10.7394
  15  17  16 231.135 14.6395
  17  17  16 5.60265 10.0614
  19  17  16 9.39812 11.5254
  21  17  16 9.17562 11.6108
   0  18  16 42.2552 13.6684
   2  18  16 30.7880 9.09837
   4  18  16 133.679 12.0112
   6  18  16 465.624 19.6724
   8  18  16 53.9634 9.45552
  10  18  16 286.955 13.5897
  12  18  16 3.70248 8.75603
  14  18  16 991.216 26.5005
  16  18  16 247.946 16.1242
  18  18  16 87.4575 12.7371
  20  18  16 35.0035 12.3660
   1  19  16 18.3599 9.02745
   3  19  16 129.515 11.9796
   5  19  16 322.216 15.8843
   7  19  16 135.400 13.7487
   9  19  16 299.258 13.9007
  11  19  16 51.0481 9.65738
  13  19  16 139.102 12.4751
  15  19  16 502.404 19.1154
  17  19  16 46.4659 12.0260
  19  19  16 59.3517 12.2680
  21  19  16 28.1018 12.5417
   0  20  16 24.4017 12.8900
   2  20  16 80.7819 11.0262
   4  20  16 84.2038 11.5009
   6  20  16 9.40573 10.2569
   8  20  16 84.5026 13.0019
  10  20  16 88.0173 10.8392
  12  20  16 98.6949 11.1999
  14  20  16 265.193 15.5848
  16  20  16 45.4459 12.0381
  18  20  16 97.3900 13.3239
  20  20  16 150.177 15.6795
   1  21  16 15.3379 20.3797
   3  21  16 198.946 20.6455
   5  21  16 73.2044 14.8400
   7  21  16 19.1285 11.6651
   9  21  16 73.4501 13.5780
  11  21  16 56.3322 10.6065
  13  21  16 64.0846 11.1490
  15  21  16 38.4067 11.4391
  17  21  16 58.9077 12.3522
  19  21  16 18.7012 13.8740
   0  22  16 19.5874 29.9311
   2  22  16 136.487 23.2708
   4  22  16 21.1743 14.4438
   6  22  16 15.8742 13.0641
   8  22  16 92.0706 14.9936
  10  22  16 69.8340 14.1999
  12  22  16 4.53212 10.5134
  14  22  16 40.7357 12.4515
  16  22  16 18.2980 13.0365
  18  22  16 11.4092 13.3365
   1  23  16 73.7703 21.5120
   3  23  16 263.923 22.5502
   5  23  16 66.9985 14.2382
   7  23  16 103.931 15.6231
   9  23  16 33.4780 13.5401
  11  23  16 48.4731 13.6608
  13  23  16 10.9492 12.7399
  15  23  16 31.9305 12.8964
  17  23  16 42.7765 14.8550
   0  24  16 55.0743 31.7192
   2  24  16 366.345 25.6549
   4  24  16 209.389 17.4105
   6  24  16 139.090 15.9028
   8  24  16 80.6028 14.6793
  10  24  16 27.1645 12.3463
  12  24  16 82.7337 15.0679
  14  24  16 66.7001 14.6720
  16  24  16 67.0417 15.1581
  18  24  16 27.1558 15.3490
   1  25  16 101.954 19.4965
   3  25  16 108.309 20.0071
   5  25  16 40.1839 13.5779
   7  25  16 21.8075 13.2500
   9  25  16 8.12445 13.3319
  11  25  16 55.5075 13.5398
  13  25  16 9.02472 12.8433
  15  25  16 5.65863 15.3043
  17  25  16 22.6261 17.5527
   0  26  16 44.1592 32.8298
   2  26  16 185.812 25.5783
   4  26  16 14.1181 13.3745
   6  26  16 49.1804 14.0136
   8  26  16 86.8248 14.6428
  10  26  16 78.3824 16.4991
  12  26  16 15.5635 14.9325
  14  26  16 4.88388 17.2758
  16  26  16 22.2084 17.2864
   1  27  16 6.13252 21.3509
   3  27  16 70.7037 22.3467
   5  27  16 60.2490 17.1524
   7  27  16 195.067 20.9356
   9  27  16 24.8184 17.7052
  11  27  16 35.7578 17.4296
  13  27  16 23.8873 18.8710
  15  27  16 144.842 21.9742
   0  28  16 0.00000 60.1504
   2  28  16 12.8299 40.8044
   4  28  16 26.6128 22.5518
   6  28  16 77.7100 23.5993
   8  28  16 75.8921 23.3500
  10  28  16 51.7204 22.8936
  12  28  16 88.0162 21.5016
  14  28  16 20.2027 18.8505
   1  29  16 28.1624 40.1084
   3  29  16 22.1889 27.1863
   5  29  16 198.003 27.9564
   7  29  16 50.7277 23.2878
   9  29  16 147.605 26.2321
  11  29  16 29.9964 24.2121
  13  29  16 60.6937 20.4035
   0  30  16 71.4844 70.3595
   2  30  16 0.00000 25.1195
   4  30  16 16.9096 23.3555
   6  30  16 77.0293 25.5254
   8  30  16 23.2404 23.2285
  10  30  16 40.6651 23.9824
  12  30  16 30.3778 20.4082
   1  31  16 6.72190 26.1266
   3  31  16 125.270 33.4522
   5  31  16 82.7657 24.5134
   7  31  16 17.4210 22.2785
   9  31  16 127.137 25.4686
  11  31  16 0.00000 22.0181
   0  32  16 15.5675 70.3965
   2  32  16 26.7283 29.3082
   4  32  16 283.496 31.9208
   6  32  16 57.2690 24.7168
   8  32  16 47.2566 23.2770
   1  33  16 93.1060 30.4533
   3  33  16 467.169 45.9966
   5  33  16 264.121 30.5429
   7  33  16 34.5200 24.4183
   0  34  16 20.9448 35.8781
   2  34  16 62.6652 32.0731
   4  34  16 124.413 34.2824
   0   0  17 7.97597 16.6037
   2   0  17 170.161 16.9697
   4   0  17 14.0597 9.78529
   6   0  17 60.2152 11.9391
   8   0  17 291.841 19.8605
  10   0  17 61.4533 12.0098
  12   0  17 942.576 24.7300
  14   0  17 140.375 15.8546
  16   0  17 135.685 19.5796
  18   0  17 14.5610 15.4045
  20   0  17 0.24457 16.9549
  22   0  17 8.18958 17.4482
  24   0  17 210.292 26.3917
   1   1  17 148.260 11.3814
   3   1  17 13.6011 8.46168
   5   1  17 577.164 15.5427
   7   1  17 24.1667 9.37086
   9   1  17 257.892 12.7692
  11   1  17 298.007 11.5282
  13   1  17 202.334 10.3562
  15   1  17 60.7356 9.99421
  17   1  17 142.561 14.5120
  19   1  17 4.90244 11.0672
  21   1  17 12.1464 12.4125
  23   1  17 7.19238 12.7303
   0   2  17 53.5822 13.1904
   2   2  17 9.65748 7.82865
   4   2  17 201.209 11.4820
   6   2  17 229.128 12.4782
   8   2  17 7.82816 8.31946
  10   2  17 95.0234 9.97632
  12   2  17 657.905 17.4125
  14   2  17 75.1951 8.64665
  16   2  17 23.0692 9.58111
  18   2  17 30.4536 12.1617
  20   2  17 32.9768 13.0148
  22   2  17 9.47811 12.3514
  24   2  17 15.5793 13.0014
   1   3  17 406.141 16.0365
   3   3  17 12.2747 7.41982
   5   3  17 188.013 10.8756
   7   3  17 110.876 10.0976
   9   3  17 107.712 10.0408
  11   3  17 560.940 16.4890
  13   3  17 99.2043 10.3042
  15   3  17 140.098 10.5095
  17   3  17 4.54140 9.60944
  19   3  17 54.3849 13.0953
  21   3  17 13.8334 12.5170
  23   3  17 19.4733 13.3528
   0   4  17 245.113 18.7533
   2   4  17 839.889 22.3149
   4   4  17 73.2895 9.15983
   6   4  17 227.110 11.7326
   8   4  17 213.433 13.2835
  10   4  17 30.9136 8.46783
  12   4  17 22.1083 8.56648
  14   4  17 57.4643 10.6947
  16   4  17 85.7180 10.5595
  18   4  17 26.2446 10.5765
  20   4  17 121.180 15.3658
  22   4  17 65.2903 14.9034
  24   4  17 102.982 16.0667
   1   5  17 89.6576 10.4543
   3   5  17 13.6700 7.72765
   5   5  17 76.0807 10.5918
   7   5  17 310.053 13.3588
   9   5  17 32.2887 9.96899
  11   5  17 11.5065 7.76034
  13   5  17 34.2688 10.4375
  15   5  17 25.0097 9.97664
  17   5  17 14.0109 10.2010
  19   5  17 8.73953 10.5403
  21   5  17 23.5926 12.5529
  23   5  17 116.230 16.2082
   0   6  17 243.255 19.2209
   2   6  17 1066.41 23.9734
   4   6  17 48.8496 8.37069
   6   6  17 152.986 10.1564
   8   6  17 16.3261 7.87387
  10   6  17 135.399 12.0497
  12   6  17 512.423 17.9374
  14   6  17 176.135 13.2119
  16   6  17 57.3277 10.9897
  18   6  17 12.3190 10.5057
  20   6  17 34.7502 13.1509
  22   6  17 86.9302 15.3802
  24   6  17 10.5787 13.5909
   1   7  17 34.9095 8.48240
   3   7  17 6.87785 7.41700
   5   7  17 8.16440 8.81232
   7   7  17 97.1768 9.34919
   9   7  17 261.470 14.2034
  11   7  17 52.5863 11.5997
  13   7  17 29.4302 10.1194
  15   7  17 92.4129 12.1434
  17   7  17 39.0849 10.7560
  19   7  17 20.3729 10.8202
  21   7  17 47.1208 14.7659
  23   7  17 45.1507 15.3908
   0   8  17 24.2258 12.2160
   2   8  17 10.0227 7.35124
   4   8  17 7.28997 7.77310
   6   8  17 34.0096 8.59408
   8   8  17 99.2519 10.8250
  10   8  17 67.3315 12.3844
  12   8  17 405.535 19.0655
  14   8  17 34.5337 9.91862
  16   8  17 1.32447 9.32908
  18   8  17 61.2794 11.9129
  20   8  17 116.306 13.4611
  22   8  17 83.1650 16.6397
   1   9  17 305.146 13.0196
   3   9  17 75.7251 9.32673
   5   9  17 13.4197 9.94063
   7   9  17 148.695 11.4696
   9   9  17 185.325 16.5948
  11   9  17 372.382 18.7099
  13   9  17 107.137 11.6013
  15   9  17 9.15170 9.52831
  17   9  17 55.6791 11.4219
  19   9  17 0.70863 10.0968
  21   9  17 38.5329 12.1156
  23   9  17 21.6076 14.5077
   0  10  17 26.3479 10.7163
   2  10  17 309.691 13.3740
   4  10  17 46.7079 9.33339
   6  10  17 32.0099 10.7774
   8  10  17 153.485 15.1593
  10  10  17 65.2196 12.5421
  12  10  17 1103.09 31.1840
  14  10  17 27.9566 10.0377
  16  10  17 21.8977 10.2946
  18  10  17 58.1763 11.5325
  20  10  17 26.4168 11.5652
  22  10  17 43.4034 13.2002
   1  11  17 360.338 14.0884
   3  11  17 6.04983 7.83624
   5  11  17 234.463 14.7636
   7  11  17 33.4177 10.8924
   9  11  17 204.580 16.3196
  11  11  17 38.3339 11.8326
  13  11  17 150.107 14.8240
  15  11  17 113.291 11.9566
  17  11  17 26.1497 10.4079
  19  11  17 17.5302 11.2994
  21  11  17 15.7643 13.7548
  23  11  17 33.8229 17.0874
   0  12  17 187.191 15.0177
   2  12  17 18.9453 8.53063
   4  12  17 21.4208 8.53906
   6  12  17 117.608 12.2871
   8  12  17 29.0712 11.4295
  10  12  17 113.888 13.7045
  12  12  17 59.5949 13.2475
  14  12  17 96.6397 13.8018
  16  12  17 46.4746 10.6274
  18  12  17 117.613 14.0972
  20  12  17 19.4958 14.6831
  22  12  17 228.973 20.0297
   1  13  17 368.322 14.1148
   3  13  17 128.014 11.0822
   5  13  17 29.8841 10.5972
   7  13  17 17.7241 10.9880
   9  13  17 21.8944 11.8900
  11  13  17 24.0993 12.0520
  13  13  17 18.8408 11.9775
  15  13  17 62.2921 13.5983
  17  13  17 61.5811 14.2944
  19  13  17 117.318 15.9738
  21  13  17 50.5906 14.8615
   0  14  17 87.3816 13.8942
   2  14  17 413.571 15.4843
   4  14  17 180.411 13.7535
   6  14  17 420.729 18.3620
   8  14  17 120.093 13.5940
  10  14  17 13.7778 11.1891
  12  14  17 17.4080 11.4440
  14  14  17 157.303 15.7978
  16  14  17 87.3708 14.5148
  18  14  17 28.1352 12.9108
  20  14  17 14.4935 14.1191
  22  14  17 155.966 18.2011
   1  15  17 228.697 13.1343
   3  15  17 226.359 13.0073
   5  15  17 573.661 21.2075
   7  15  17 232.224 15.0984
   9  15  17 106.586 12.7271
  11  15  17 43.7427 12.9793
  13  15  17 30.5691 12.8563
  15  15  17 67.0338 13.8987
  17  15  17 35.1711 14.0312
  19  15  17 127.959 16.7589
  21  15  17 29.1276 14.6914
   0  16  17 218.813 19.7813
   2  16  17 167.393 11.4151
   4  16  17 15.4973 10.3300
   6  16  17 261.491 16.2457
   8  16  17 32.9182 10.5374
  10  16  17 35.6981 10.4776
  12  16  17 8.64681 11.7908
  14  16  17 19.6766 12.0894
  16  16  17 19.4304 13.0002
  18  16  17 16.8486 12.5142
  20  16  17 23.1601 13.3689
   1  17  17 90.8870 11.1734
   3  17  17 27.7581 8.83770
   5  17  17 19.4338 10.6033
   7  17  17 43.5927 11.7058
   9  17  17 109.217 10.4317
  11  17  17 26.3289 9.15742
  13  17  17 26.3574 10.2215
  15  17  17 217.204 15.3085
  17  17  17 87.5981 12.6047
  19  17  17 26.5419 12.0586
  21  17  17 13.5359 12.3800
   0  18  17 378.170 23.7514
   2  18  17 31.2691 9.85906
   4  18  17 157.467 12.8884
   6  18  17 116.947 12.9722
   8  18  17 155.441 14.1678
  10  18  17 168.152 12.1446
  12  18  17 18.3887 9.41672
  14  18  17 499.607 20.5746
  16  18  17 274.138 16.3939
  18  18  17 29.9216 12.0529
  20  18  17 1.16287 11.9628
   1  19  17 31.1409 9.95926
   3  19  17 79.8125 10.6960
   5  19  17 5.77454 10.0362
   7  19  17 75.9717 12.8333
   9  19  17 284.266 17.2627
  11  19  17 71.2697 10.4131
  13  19  17 59.4798 12.5064
  15  19  17 286.948 17.3753
  17  19  17 189.713 15.7929
  19  19  17 34.3111 13.5583
   0  20  17 22.8332 17.2511
   2  20  17 37.3860 14.8339
   4  20  17 32.0689 11.4820
   6  20  17 24.8731 10.5790
   8  20  17 43.9692 12.3990
  10  20  17 38.5808 12.2431
  12  20  17 153.377 14.2137
  14  20  17 68.4929 13.1772
  16  20  17 19.9548 11.4429
  18  20  17 24.5442 11.9622
   1  21  17 34.0161 21.4856
   3  21  17 19.5884 21.2632
   5  21  17 144.700 16.1349
   7  21  17 29.3294 13.0661
   9  21  17 86.3046 14.9454
  11  21  17 20.0607 12.2377
  13  21  17 155.349 15.6126
  15  21  17 7.23493 11.6025
  17  21  17 157.529 14.3599
  19  21  17 30.3326 11.7792
   0  22  17 140.736 35.3176
   2  22  17 13.4458 20.0067
   4  22  17 40.4448 14.9499
   6  22  17 55.5788 13.8733
   8  22  17 33.7426 13.9625
  10  22  17 8.67072 14.2035
  12  22  17 53.5076 14.4375
  14  22  17 0.00000 13.0467
  16  22  17 17.4749 13.3403
  18  22  17 4.11316 13.3902
   1  23  17 332.154 24.9888
   3  23  17 192.573 24.6993
   5  23  17 18.2844 13.2413
   7  23  17 13.8614 13.5221
   9  23  17 33.8999 14.2541
  11  23  17 207.565 17.3059
  13  23  17 103.256 15.5301
  15  23  17 19.0473 13.8372
  17  23  17 12.0760 13.8273
   0  24  17 19.7895 32.2709
   2  24  17 103.949 19.3724
   4  24  17 29.3170 14.4445
   6  24  17 11.6421 13.3211
   8  24  17 8.92934 14.0524
  10  24  17 39.6961 14.1290
  12  24  17 91.8202 15.7177
  14  24  17 41.8599 14.5361
  16  24  17 13.3199 14.1397
   1  25  17 382.550 30.1353
   3  25  17 166.104 22.0830
   5  25  17 57.0094 14.6861
   7  25  17 14.0371 13.2202
   9  25  17 12.0613 13.9280
  11  25  17 49.9468 14.5085
  13  25  17 8.70745 13.8787
  15  25  17 6.44380 15.1634
   0  26  17 34.8397 34.0164
   2  26  17 36.0136 22.6203
   4  26  17 54.9420 14.9009
   6  26  17 40.8512 14.3811
   8  26  17 4.38992 13.5030
  10  26  17 38.8531 14.6403
  12  26  17 165.207 17.7367
  14  26  17 39.1469 18.4185
   1  27  17 20.3475 22.7229
   3  27  17 46.0479 20.9552
   5  27  17 129.301 18.5837
   7  27  17 136.258 19.0763
   9  27  17 40.1221 18.0444
  11  27  17 254.644 24.2176
  13  27  17 148.403 19.6377
   0  28  17 37.4478 56.7614
   2  28  17 62.6422 29.3962
   4  28  17 4.91389 22.8418
   6  28  17 0.00000 22.3052
   8  28  17 42.8980 23.9403
  10  28  17 91.2540 25.3485
  12  28  17 136.767 25.7480
   1  29  17 0.00000 38.2279
   3  29  17 23.9961 27.1600
   5  29  17 19.2572 22.4718
   7  29  17 0.00000 22.5886
   9  29  17 67.7123 24.9579
  11  29  17 85.7864 25.2922
   0  30  17 45.5459 70.3610
   2  30  17 25.7296 28.3863
   4  30  17 121.709 31.5312
   6  30  17 106.789 26.8890
   8  30  17 80.3115 25.1661
  10  30  17 19.2064 21.8344
   1  31  17 18.1764 28.0596
   3  31  17 27.1073 30.1073
   5  31  17 33.8887 26.1494
   7  31  17 24.5423 23.4322
   9  31  17 16.5866 24.2047
   0  32  17 153.269 76.8663
   2  32  17 8.55938 28.0528
   4  32  17 8.98173 30.0854
   6  32  17 48.5025 25.9198
   1  33  17 70.8721 31.8340
   3  33  17 7.03717 27.9574
   0   0  18 388.783 33.1598
   2   0  18 581.791 27.6446
   4   0  18 15.3758 10.2267
   6   0  18 192.333 15.1626
   8   0  18 301.391 22.6391
  10   0  18 333.284 20.4878
  12   0  18 21.2165 11.9949
  14   0  18 454.468 23.2957
  16   0  18 1010.85 41.1634
  18   0  18 278.606 26.5416
  20   0  18 58.6885 20.5189
  22   0  18 14.7535 18.1286
   1   1  18 36.8665 9.13510
   3   1  18 18.2507 8.93224
   5   1  18 36.2680 7.57671
   7   1  18 43.6844 9.55349
   9   1  18 74.2948 9.79300
  11   1  18 57.0441 9.03696
  13   1  18 32.0228 9.11200
  15   1  18 110.675 12.8419
  17   1  18 65.5229 12.4314
  19   1  18 13.2063 11.2559
  21   1  18 8.06736 12.2499
  23   1  18 20.8092 13.6457
   0   2  18 58.6868 13.4795
   2   2  18 177.444 12.6576
   4   2  18 33.7858 8.47098
   6   2  18 121.644 9.70889
   8   2  18 44.8976 10.2995
  10   2  18 835.776 21.9519
  12   2  18 168.157 12.2625
  14   2  18 241.542 14.7490
  16   2  18 187.215 14.6382
  18   2  18 250.432 17.8890
  20   2  18 38.7389 13.3486
  22   2  18 8.18957 13.0514
   1   3  18 116.852 11.0456
   3   3  18 11.2700 8.08700
   5   3  18 186.733 10.7910
   7   3  18 211.558 12.5315
   9   3  18 17.5658 10.2814
  11   3  18 99.0421 10.6884
  13   3  18 35.0201 10.4779
  15   3  18 73.0304 11.4172
  17   3  18 17.2682 10.8498
  19   3  18 39.5795 12.5512
  21   3  18 14.7284 12.5164
  23   3  18 25.9187 13.4854
   0   4  18 14.2025 11.7995
   2   4  18 792.365 22.1121
   4   4  18 66.2056 9.16315
   6   4  18 140.730 11.1047
   8   4  18 18.9209 8.34996
  10   4  18 30.5031 10.2007
  12   4  18 402.013 16.9595
  14   4  18 24.2560 10.0798
  16   4  18 18.7677 10.9530
  18   4  18 5.07604 11.3745
  20   4  18 41.3603 12.8952
  22   4  18 7.45178 12.9257
   1   5  18 436.468 17.3315
   3   5  18 39.2083 8.32481
   5   5  18 119.393 10.6210
   7   5  18 126.939 10.4018
   9   5  18 38.2351 10.2001
  11   5  18 111.545 14.5697
  13   5  18 196.508 13.4962
  15   5  18 9.17765 9.73433
  17   5  18 22.1339 11.1306
  19   5  18 7.52571 11.1809
  21   5  18 53.7430 13.7825
  23   5  18 11.0075 12.9022
   0   6  18 534.624 25.6144
   2   6  18 98.5789 10.0379
   4   6  18 48.1764 9.07368
   6   6  18 39.5954 8.67956
   8   6  18 97.1121 9.88847
  10   6  18 254.009 17.6707
  12   6  18 80.6105 10.8688
  14   6  18 72.1394 11.5473
  16   6  18 11.5861 10.1631
  18   6  18 62.3563 12.8900
  20   6  18 156.505 18.0494
  22   6  18 17.1148 13.1244
   1   7  18 194.578 12.6922
   3   7  18 36.9956 8.61952
   5   7  18 62.5664 9.46556
   7   7  18 64.0839 9.29484
   9   7  18 63.4511 10.2845
  11   7  18 238.642 18.0734
  13   7  18 122.689 12.0011
  15   7  18 17.0307 10.1627
  17   7  18 41.4248 11.6672
  19   7  18 19.9593 12.6899
  21   7  18 40.1607 14.8394
  23   7  18 26.0475 15.2273
   0   8  18 717.070 29.5919
   2   8  18 370.926 14.7408
   4   8  18 11.3103 7.94388
   6   8  18 64.8657 9.40757
   8   8  18 18.9221 9.33929
  10   8  18 536.922 24.1453
  12   8  18 51.6648 12.6685
  14   8  18 235.272 14.3592
  16   8  18 8.07947 9.85432
  18   8  18 18.0242 11.2276
  20   8  18 22.8252 12.3602
  22   8  18 29.0843 14.6492
   1   9  18 177.758 11.3532
   3   9  18 61.6681 9.26834
   5   9  18 14.4157 8.52460
   7   9  18 27.4324 8.94243
   9   9  18 7.97518 11.7652
  11   9  18 359.473 20.8177
  13   9  18 350.027 19.4947
  15   9  18 24.6914 10.5772
  17   9  18 66.2814 12.0080
  19   9  18 9.65426 11.0431
  21   9  18 49.5173 14.3632
   0  10  18 133.259 14.6833
   2  10  18 58.8498 9.14155
   4  10  18 25.3114 9.25099
   6  10  18 68.9642 9.92739
   8  10  18 18.5460 12.1413
  10  10  18 703.663 26.5853
  12  10  18 5.39612 12.2524
  14  10  18 464.675 21.8853
  16  10  18 73.5095 11.5668
  18  10  18 16.6197 10.7969
  20  10  18 97.8254 13.2227
  22  10  18 108.235 21.8903
   1  11  18 65.0940 9.34117
   3  11  18 3.08048 8.10487
   5  11  18 48.7336 11.3334
   7  11  18 42.1030 12.2814
   9  11  18 44.2870 13.4013
  11  11  18 209.322 17.6012
  13  11  18 144.747 15.0071
  15  11  18 30.1043 13.4409
  17  11  18 83.9402 11.9696
  19  11  18 12.4955 12.3066
  21  11  18 5.28855 15.2817
   0  12  18 2487.68 55.1214
   2  12  18 417.451 16.4388
   4  12  18 15.8057 9.29535
   6  12  18 11.4351 11.0241
   8  12  18 209.439 15.7106
  10  12  18 63.1178 14.4438
  12  12  18 64.7961 13.7590
  14  12  18 13.9470 12.5402
  16  12  18 219.768 17.7819
  18  12  18 101.731 15.9493
  20  12  18 11.5534 14.5024
   1  13  18 384.332 14.0833
   3  13  18 61.8006 10.5910
   5  13  18 159.123 13.8922
   7  13  18 311.193 17.7421
   9  13  18 23.9645 12.1644
  11  13  18 21.8266 13.0582
  13  13  18 8.19040 12.0025
  15  13  18 21.6847 12.8661
  17  13  18 150.518 16.4217
  19  13  18 20.2772 14.0469
  21  13  18 44.4324 15.4304
   0  14  18 1162.47 37.0476
   2  14  18 186.693 11.8993
   4  14  18 37.0277 9.44485
   6  14  18 111.467 12.8530
   8  14  18 8.53657 11.1871
  10  14  18 6.92909 11.6576
  12  14  18 11.5385 12.6081
  14  14  18 30.0666 13.6417
  16  14  18 18.3492 13.5501
  18  14  18 75.3960 15.2738
  20  14  18 15.8065 13.9743
   1  15  18 178.023 12.4546
   3  15  18 136.594 12.1102
   5  15  18 296.137 16.7859
   7  15  18 166.236 14.8405
   9  15  18 17.4434 10.9700
  11  15  18 36.9717 14.0301
  13  15  18 38.4592 13.4147
  15  15  18 89.9810 15.4194
  17  15  18 56.2584 14.7426
  19  15  18 38.1129 14.3262
   0  16  18 178.002 17.2207
   2  16  18 314.326 14.7858
   4  16  18 5.00753 9.48683
   6  16  18 177.367 14.8206
   8  16  18 16.9335 11.0287
  10  16  18 6.06897 11.3321
  12  16  18 22.8643 12.1955
  14  16  18 12.0666 12.2920
  16  16  18 77.5089 15.5566
  18  16  18 67.1874 14.4141
  20  16  18 24.7262 14.2397
   1  17  18 402.379 16.6557
   3  17  18 11.6973 8.60708
   5  17  18 93.1309 12.5497
   7  17  18 191.020 15.5761
   9  17  18 36.5852 11.8920
  11  17  18 3.56620 8.96475
  13  17  18 47.3181 13.4568
  15  17  18 8.37242 12.9016
  17  17  18 42.4663 12.4105
  19  17  18 25.6960 12.1738
   0  18  18 123.801 18.0618
   2  18  18 10.5952 9.95341
   4  18  18 94.3600 11.0677
   6  18  18 19.1543 11.8476
   8  18  18 203.097 15.6440
  10  18  18 55.9381 12.0717
  12  18  18 111.430 12.0377
  14  18  18 9.02050 12.0203
  16  18  18 25.9693 13.5750
  18  18  18 291.054 18.2145
   1  19  18 157.899 13.3354
   3  19  18 19.6424 9.22393
   5  19  18 16.2428 10.9848
   7  19  18 47.4954 12.2994
   9  19  18 10.4213 11.6775
  11  19  18 57.5786 12.4329
  13  19  18 141.610 14.4644
  15  19  18 20.8009 12.5360
  17  19  18 22.9543 13.3988
  19  19  18 50.7741 13.1494
   0  20  18 126.977 34.8730
   2  20  18 106.047 23.0012
   4  20  18 174.531 15.8435
   6  20  18 49.0834 13.0642
   8  20  18 11.1008 12.6511
  10  20  18 92.9623 14.3427
  12  20  18 120.365 14.2944
  14  20  18 122.261 14.4435
  16  20  18 26.3050 13.4176
  18  20  18 189.968 17.7426
   1  21  18 211.733 25.7398
   3  21  18 62.8402 19.0929
   5  21  18 40.3237 14.3320
   7  21  18 40.2252 14.3306
   9  21  18 64.7403 15.7209
  11  21  18 17.1752 14.7206
  13  21  18 165.338 15.8345
  15  21  18 31.9146 13.1635
  17  21  18 16.4979 13.5394
   0  22  18 324.927 41.9442
   2  22  18 7.62557 17.2566
   4  22  18 20.7491 16.3200
   6  22  18 40.4055 14.5824
   8  22  18 32.5009 14.0694
  10  22  18 18.6935 14.8798
  12  22  18 149.162 17.9040
  14  22  18 13.1674 13.8031
  16  22  18 38.3675 14.1480
   1  23  18 45.7058 23.0136
   3  23  18 85.9009 19.9614
   5  23  18 89.7158 16.0278
   7  23  18 27.2443 14.6500
   9  23  18 27.1357 14.4621
  11  23  18 87.1319 17.5054
  13  23  18 22.3236 13.3089
  15  23  18 7.81531 13.6734
   0  24  18 2457.69 126.802
   2  24  18 119.635 24.8867
   4  24  18 11.0078 14.4640
   6  24  18 41.7557 14.7936
   8  24  18 3.73014 14.0025
  10  24  18 392.898 22.5610
  12  24  18 171.282 18.9116
  14  24  18 19.7969 14.4679
   1  25  18 53.7130 23.5347
   3  25  18 86.4054 21.3423
   5  25  18 52.0571 15.2266
   7  25  18 8.43527 13.3402
   9  25  18 25.9620 15.2289
  11  25  18 17.3117 14.3627
  13  25  18 105.978 16.5766
   0  26  18 306.029 42.3596
   2  26  18 15.1599 23.3809
   4  26  18 19.1657 14.7585
   6  26  18 139.165 16.9707
   8  26  18 1.25979 13.6672
  10  26  18 13.0489 14.8833
  12  26  18 39.1676 17.4087
   1  27  18 134.850 25.5418
   3  27  18 66.6257 20.8782
   5  27  18 21.0023 17.2781
   7  27  18 9.26270 16.6003
   9  27  18 102.295 20.6758
  11  27  18 642.712 33.9235
   0  28  18 0.00000 63.1125
   2  28  18 8.61072 24.9661
   4  28  18 45.3534 27.8337
   6  28  18 73.2172 24.7276
   8  28  18 58.9890 25.2093
  10  28  18 45.9757 24.6239
   1  29  18 24.8589 44.1871
   3  29  18 42.3456 28.0321
   5  29  18 12.5737 23.4023
   7  29  18 23.7030 24.7234
   9  29  18 0.55357 23.7987
   0  30  18 41.6610 70.0057
   2  30  18 3.76317 25.3748
   4  30  18 13.2630 27.8690
   6  30  18 17.4434 25.2583
   8  30  18 71.1199 26.4196
   1  31  18 10.5446 27.8905
   3  31  18 4.79667 30.0705
   5  31  18 101.966 32.4569
   0  32  18 42.5078 36.0894
   2  32  18 90.6872 33.3550
   0   0  19 3.93251 18.4442
   2   0  19 281.349 21.5554
   4   0  19 235.569 17.6269
   6   0  19 37.6652 11.6074
   8   0  19 20.4639 15.2740
  10   0  19 9.55781 13.7719
  12   0  19 298.786 20.5762
  14   0  19 21.0610 15.9478
  16   0  19 36.2062 17.2858
  18   0  19 26.7117 18.1523
  20   0  19 5.62952 17.4620
  22   0  19 0.68632 18.6375
   1   1  19 124.384 11.9477
   3   1  19 260.696 15.1206
   5   1  19 87.6985 9.29691
   7   1  19 30.6289 8.29626
   9   1  19 73.2455 11.4062
  11   1  19 235.722 13.6548
  13   1  19 445.849 18.5847
  15   1  19 16.2790 11.1056
  17   1  19 276.644 18.3337
  19   1  19 20.2055 11.9250
  21   1  19 15.7796 13.3135
   0   2  19 7.60127 12.4621
   2   2  19 11.6179 9.17444
   4   2  19 110.114 10.5095
   6   2  19 121.461 9.93727
   8   2  19 16.8668 9.00826
  10   2  19 58.0522 11.0352
  12   2  19 211.344 13.7631
  14   2  19 15.2676 9.76991
  16   2  19 37.4983 12.6891
  18   2  19 10.8755 11.6811
  20   2  19 28.0453 12.8802
  22   2  19 8.97137 12.7595
   1   3  19 465.925 18.3227
   3   3  19 118.500 11.2463
   5   3  19 14.3488 7.99386
   7   3  19 177.583 11.5386
   9   3  19 168.196 12.4088
  11   3  19 446.318 16.9063
  13   3  19 32.6458 11.1433
  15   3  19 35.5679 10.5101
  17   3  19 19.6342 11.4840
  19   3  19 47.3315 13.3039
  21   3  19 4.25303 12.2249
   0   4  19 39.5747 13.9534
   2   4  19 499.444 18.5138
   4   4  19 10.6508 8.15907
   6   4  19 149.501 10.4299
   8   4  19 26.1968 8.92764
  10   4  19 50.4000 11.3750
  12   4  19 55.5943 11.6197
  14   4  19 6.64060 10.4281
  16   4  19 9.57132 11.2517
  18   4  19 20.6431 12.6263
  20   4  19 111.447 14.6356
  22   4  19 15.0008 13.2753
   1   5  19 135.283 11.9659
   3   5  19 53.6827 9.43223
   5   5  19 10.8272 7.84818
   7   5  19 44.4192 9.49195
   9   5  19 307.487 14.4643
  11   5  19 78.2996 14.6727
  13   5  19 216.358 15.2844
  15   5  19 12.9209 10.8060
  17   5  19 22.0199 11.9013
  19   5  19 64.8873 15.1072
  21   5  19 146.773 16.7306
   0   6  19 350.785 23.5171
   2   6  19 511.688 18.0423
   4   6  19 18.8242 8.51974
   6   6  19 60.2389 9.07825
   8   6  19 29.1753 8.95065
  10   6  19 268.038 16.6561
  12   6  19 70.5453 15.5390
  14   6  19 14.7519 9.98102
  16   6  19 22.0999 11.3753
  18   6  19 24.3670 12.7937
  20   6  19 73.3697 15.8038
  22   6  19 8.15141 12.5403
   1   7  19 16.2405 9.34576
   3   7  19 9.84872 8.20512
   5   7  19 7.44348 8.06947
   7   7  19 12.0152 8.28446
   9   7  19 74.2458 11.9770
  11   7  19 12.3675 13.3883
  13   7  19 7.17093 12.3255
  15   7  19 8.88326 10.4092
  17   7  19 21.9517 11.7613
  19   7  19 51.6573 15.1553
  21   7  19 27.8014 15.0209
   0   8  19 39.3597 14.5655
   2   8  19 122.647 10.7826
   4   8  19 15.5284 8.52871
   6   8  19 15.2003 8.18643
   8   8  19 26.6410 11.0549
  10   8  19 96.4734 14.8049
  12   8  19 235.721 19.1290
  14   8  19 44.6692 13.3696
  16   8  19 75.2149 12.4359
  18   8  19 18.1770 11.8176
  20   8  19 137.480 16.8733
   1   9  19 1021.79 23.9279
   3   9  19 17.5877 8.77985
   5   9  19 7.04541 8.64854
   7   9  19 49.1391 12.3508
   9   9  19 571.623 24.9924
  11   9  19 679.481 26.8474
  13   9  19 347.214 19.6907
  15   9  19 103.927 14.8162
  17   9  19 54.7750 11.9820
  19   9  19 46.4891 12.6946
  21   9  19 67.6662 15.2812
   0  10  19 25.3107 11.8095
   2  10  19 41.8864 9.18565
   4  10  19 47.8694 9.59355
   6  10  19 7.80121 10.8995
   8  10  19 67.5117 13.4148
  10  10  19 7.09570 12.2454
  12  10  19 342.866 21.2019
  14  10  19 16.5048 13.0962
  16  10  19 4.91164 12.1806
  18  10  19 35.9951 12.2264
  20  10  19 60.3140 16.7542
   1  11  19 282.509 14.1128
   3  11  19 204.284 12.7983
   5  11  19 14.5963 9.57214
   7  11  19 15.9466 11.7351
   9  11  19 350.464 18.9118
  11  11  19 8.82931 13.3807
  13  11  19 218.526 17.2602
  15  11  19 135.482 16.1806
  17  11  19 85.9996 15.1187
  19  11  19 43.4697 16.0381
  21  11  19 7.73010 16.8093
   0  12  19 138.893 15.0004
   2  12  19 50.0898 9.65431
   4  12  19 61.8194 10.7661
   6  12  19 41.6898 12.1692
   8  12  19 7.14181 12.0340
  10  12  19 27.7397 13.6682
  12  12  19 128.833 16.9104
  14  12  19 23.3552 14.0073
  16  12  19 57.3981 14.6121
  18  12  19 30.8063 15.2579
  20  12  19 34.1881 16.6488
   1  13  19 765.613 19.3586
   3  13  19 124.595 12.2678
   5  13  19 17.2366 10.5777
   7  13  19 54.2477 12.8676
   9  13  19 88.0680 13.7110
  11  13  19 93.9866 15.3224
  13  13  19 15.3816 12.1634
  15  13  19 103.054 15.7962
  17  13  19 30.9169 14.7482
  19  13  19 17.3999 14.5710
   0  14  19 183.768 16.1158
   2  14  19 88.6689 10.5271
   4  14  19 24.4387 9.85295
   6  14  19 170.776 14.8756
   8  14  19 105.216 13.9454
  10  14  19 11.6359 13.2960
  12  14  19 8.41179 13.4171
  14  14  19 60.5085 14.6226
  16  14  19 48.5285 14.2963
  18  14  19 77.8890 15.6027
  20  14  19 11.2341 13.9900
   1  15  19 21.1743 8.68805
   3  15  19 449.131 18.1714
   5  15  19 65.6740 11.6457
   7  15  19 136.845 14.8714
   9  15  19 144.930 15.4906
  11  15  19 11.3929 12.6337
  13  15  19 90.0714 15.0695
  15  15  19 38.9752 14.2275
  17  15  19 32.2254 14.6852
  19  15  19 13.2923 13.8769
   0  16  19 99.3966 16.1087
   2  16  19 153.974 12.3289
   4  16  19 4.98512 9.21944
   6  16  19 105.516 13.7127
   8  16  19 47.0181 12.6777
  10  16  19 21.4033 12.2946
  12  16  19 11.7515 12.7392
  14  16  19 48.7691 14.2740
  16  16  19 10.2501 13.5089
  18  16  19 7.67206 14.5517
   1  17  19 15.8457 9.98570
   3  17  19 8.61496 8.98351
   5  17  19 84.7158 11.6413
   7  17  19 26.8795 12.3028
   9  17  19 40.9808 12.1111
  11  17  19 21.7011 12.6177
  13  17  19 11.0924 11.8077
  15  17  19 15.0464 13.4541
  17  17  19 90.6567 16.1495
   0  18  19 176.118 20.2836
   2  18  19 194.080 13.6782
   4  18  19 20.5598 9.64691
   6  18  19 54.1133 12.8793
   8  18  19 81.2186 13.8588
  10  18  19 177.294 14.5472
  12  18  19 59.5156 12.9266
  14  18  19 53.3505 15.1245
  16  18  19 127.277 16.3361
  18  18  19 14.6971 12.5191
   1  19  19 46.8058 12.1729
   3  19  19 68.1062 11.5583
   5  19  19 24.7624 11.7672
   7  19  19 40.5583 12.6432
   9  19  19 24.4487 12.7274
  11  19  19 20.0029 11.6023
  13  19  19 186.959 15.3049
  15  19  19 37.6413 14.6553
  17  19  19 34.2865 15.2442
   0  20  19 62.7326 34.5097
   2  20  19 73.3386 20.0178
   4  20  19 6.29955 15.0592
   6  20  19 11.9816 13.1364
   8  20  19 43.3712 13.4621
  10  20  19 188.324 17.5365
  12  20  19 62.3169 13.5660
  14  20  19 164.622 15.7736
  16  20  19 77.2532 16.3794
   1  21  19 121.087 24.6193
   3  21  19 30.9145 19.2358
   5  21  19 12.6381 14.2974
   7  21  19 24.0760 14.0739
   9  21  19 301.428 21.4876
  11  21  19 27.9655 16.0221
  13  21  19 142.391 16.6286
  15  21  19 3.92922 13.4737
   0  22  19 33.8734 35.2243
   2  22  19 70.2350 24.7209
   4  22  19 35.9823 16.0959
   6  22  19 70.4011 15.6245
   8  22  19 30.5082 14.6795
  10  22  19 31.7316 16.8238
  12  22  19 36.7438 16.0670
  14  22  19 17.4492 13.9695
   1  23  19 699.179 39.1119
   3  23  19 89.7246 24.4615
   5  23  19 10.4936 13.9497
   7  23  19 4.70218 14.1942
   9  23  19 240.434 19.5203
  11  23  19 281.355 22.1462
  13  23  19 25.9056 16.0509
  15  23  19 69.9229 15.6097
   0  24  19 256.101 42.2293
   2  24  19 33.4577 23.9652
   4  24  19 9.57362 15.4390
   6  24  19 7.80648 15.0610
   8  24  19 33.9252 14.9137
  10  24  19 233.928 19.4941
  12  24  19 7.90277 15.5692
  14  24  19 49.1160 17.4506
   1  25  19 350.093 30.9204
   3  25  19 112.770 22.1093
   5  25  19 70.8300 17.9269
   7  25  19 18.6472 14.8974
   9  25  19 5.35087 14.5269
  11  25  19 103.484 17.4093
  13  25  19 17.1159 16.3062
   0  26  19 44.5408 36.2240
   2  26  19 29.4579 23.8335
   4  26  19 0.08815 15.2356
   6  26  19 6.01235 15.1827
   8  26  19 28.1860 15.3451
  10  26  19 43.1348 16.0754
  12  26  19 128.232 19.4553
   1  27  19 66.5799 25.3624
   3  27  19 31.9261 20.4634
   5  27  19 89.5515 20.3223
   7  27  19 14.7235 17.7602
   9  27  19 143.979 23.4551
  11  27  19 108.698 25.5719
   0  28  19 223.318 77.6561
   2  28  19 35.0663 27.9315
   4  28  19 26.2047 28.1102
   6  28  19 9.62557 23.6066
   8  28  19 23.8790 22.5525
   1  29  19 18.7457 29.4814
   3  29  19 73.7865 30.7929
   5  29  19 15.4592 28.7179
   7  29  19 27.7596 25.0990
   0  30  19 0.00000 67.6351
   2  30  19 161.436 35.0537
   4  30  19 3.23904 29.1155
   0   0  20 137.383 25.5853
   2   0  20 1046.43 38.4195
   4   0  20 20.4596 11.7818
   6   0  20 178.814 16.4565
   8   0  20 535.193 23.8509
  10   0  20 333.631 26.2637
  12   0  20 174.388 17.0013
  14   0  20 4.75520 15.5931
  16   0  20 44.9819 17.6178
  18   0  20 261.584 26.3267
  20   0  20 146.395 24.3300
   1   1  20 53.0482 10.5922
   3   1  20 516.204 19.7099
   5   1  20 27.4025 8.23690
   7   1  20 20.8351 8.33632
   9   1  20 65.3097 11.3443
  11   1  20 200.578 13.3508
  13   1  20 101.849 12.6073
  15   1  20 5.96646 11.0440
  17   1  20 31.0330 11.8773
  19   1  20 185.725 16.6882
  21   1  20 31.4011 13.9474
   0   2  20 389.398 24.8427
   2   2  20 54.8924 10.8482
   4   2  20 49.8852 9.85852
   6   2  20 55.5172 9.19979
   8   2  20 168.592 11.7510
  10   2  20 149.317 13.9633
  12   2  20 10.8346 10.8241
  14   2  20 21.3156 10.6059
  16   2  20 20.8384 11.9265
  18   2  20 19.4729 12.2364
  20   2  20 13.4512 12.6530
   1   3  20 257.760 15.3399
   3   3  20 51.3941 9.88558
   5   3  20 30.7352 8.77208
   7   3  20 111.167 10.4950
   9   3  20 135.020 12.3515
  11   3  20 24.2286 13.1295
  13   3  20 16.2052 11.0268
  15   3  20 19.8917 12.6564
  17   3  20 125.402 15.1582
  19   3  20 22.5897 12.9754
  21   3  20 66.5572 15.0926
   0   4  20 144.725 17.8541
   2   4  20 35.0493 10.2979
   4   4  20 317.304 15.0087
   6   4  20 14.3083 8.02703
   8   4  20 180.428 13.0372
  10   4  20 106.242 13.5843
  12   4  20 19.4854 13.2632
  14   4  20 3.33008 10.1488
  16   4  20 46.6006 13.9422
  18   4  20 20.6863 12.5856
  20   4  20 43.7173 13.3891
   1   5  20 887.107 24.7836
   3   5  20 303.125 14.6791
   5   5  20 7.01152 7.89923
   7   5  20 62.0296 9.47777
   9   5  20 49.9281 12.0367
  11   5  20 119.650 16.4318
  13   5  20 42.9640 14.2532
  15   5  20 11.6476 11.0317
  17   5  20 15.8353 13.2860
  19   5  20 43.5886 14.4528
  21   5  20 13.5636 12.9026
   0   6  20 245.817 20.6991
   2   6  20 184.776 12.7590
   4   6  20 201.964 13.0853
   6   6  20 10.4937 8.05719
   8   6  20 35.5625 11.1727
  10   6  20 555.617 21.2343
  12   6  20 78.4483 15.7356
  14   6  20 21.3253 13.0966
  16   6  20 10.4014 11.3759
  18   6  20 10.4480 13.3554
  20   6  20 61.5962 15.7847
   1   7  20 274.238 14.5419
   3   7  20 95.0465 10.6880
   5   7  20 12.0959 9.02114
   7   7  20 28.1688 9.11460
   9   7  20 135.627 13.8342
  11   7  20 35.5565 11.7547
  13   7  20 27.3641 14.5081
  15   7  20 139.513 16.7000
  17   7  20 43.7627 12.8638
  19   7  20 26.2131 14.2491
  21   7  20 96.4266 17.0896
   0   8  20 417.449 24.9539
   2   8  20 12.2282 8.38119
   4   8  20 24.1427 9.15695
   6   8  20 2.86213 7.46358
   8   8  20 58.1293 11.9818
  10   8  20 216.826 18.2278
  12   8  20 16.9970 14.6906
  14   8  20 10.2440 13.9061
  16   8  20 16.9621 14.0503
  18   8  20 37.2051 13.4835
  20   8  20 24.3294 14.3873
   1   9  20 45.5650 9.75765
   3   9  20 119.063 11.3407
   5   9  20 6.90190 9.18118
   7   9  20 39.6839 12.2286
   9   9  20 125.089 16.3252
  11   9  20 285.408 20.3487
  13   9  20 159.367 18.0389
  15   9  20 151.472 18.1482
  17   9  20 26.6280 15.1583
  19   9  20 54.0831 15.2567
   0  10  20 376.527 20.8349
   2  10  20 47.0337 9.76333
   4  10  20 13.9670 9.10245
   6  10  20 67.9756 12.5107
   8  10  20 280.238 17.7548
  10  10  20 277.724 19.9120
  12  10  20 22.1373 14.4314
  14  10  20 14.1369 14.8246
  16  10  20 113.784 18.1813
  18  10  20 62.9368 16.7322
  20  10  20 0.45288 18.3700
   1  11  20 55.9567 9.27693
   3  11  20 262.122 14.3032
   5  11  20 23.1085 10.3740
   7  11  20 31.8449 12.3126
   9  11  20 150.729 15.8007
  11  11  20 78.0159 15.9623
  13  11  20 27.0347 14.7954
  15  11  20 116.765 15.8399
  17  11  20 16.2227 14.7973
  19  11  20 90.9398 18.0707
   0  12  20 187.079 16.5916
   2  12  20 138.737 11.9709
   4  12  20 45.6095 10.9866
   6  12  20 41.6389 11.3205
   8  12  20 35.8679 12.3877
  10  12  20 337.536 19.4322
  12  12  20 81.8554 16.0825
  14  12  20 114.097 16.0086
  16  12  20 76.1894 15.4385
  18  12  20 30.0136 15.8127
   1  13  20 17.9259 8.22708
   3  13  20 148.272 12.9665
   5  13  20 24.8787 10.2666
   7  13  20 77.2666 14.1827
   9  13  20 58.0017 14.1612
  11  13  20 58.2174 13.8571
  13  13  20 60.6212 16.0221
  15  13  20 86.4974 15.3564
  17  13  20 67.7275 15.1212
  19  13  20 66.5604 16.6203
   0  14  20 79.1075 14.0261
   2  14  20 300.414 14.4982
   4  14  20 44.0704 10.8251
   6  14  20 23.4474 11.4543
   8  14  20 787.852 26.7618
  10  14  20 29.8998 13.1426
  12  14  20 13.6335 14.5793
  14  14  20 55.7583 15.8260
  16  14  20 66.4007 15.1012
  18  14  20 21.3372 13.9940
   1  15  20 351.927 15.6057
   3  15  20 139.334 11.8696
   5  15  20 56.0691 11.0193
   7  15  20 270.282 17.7944
   9  15  20 389.057 20.3963
  11  15  20 18.5438 13.3228
  13  15  20 24.7561 14.8594
  15  15  20 26.6018 14.0378
  17  15  20 47.0663 15.4766
   0  16  20 71.3745 15.2886
   2  16  20 115.038 11.6936
   4  16  20 13.1838 9.96194
   6  16  20 16.9194 10.0313
   8  16  20 385.009 20.0753
  10  16  20 80.8712 14.8122
  12  16  20 10.6093 13.5460
  14  16  20 47.1511 15.6759
  16  16  20 41.4047 14.5744
  18  16  20 40.4525 15.5022
   1  17  20 120.188 12.4059
   3  17  20 30.9852 10.0659
   5  17  20 14.7892 10.2240
   7  17  20 65.7798 13.2819
   9  17  20 99.7622 14.7291
  11  17  20 29.9256 13.3231
  13  17  20 10.7208 13.2674
  15  17  20 154.594 17.3615
  17  17  20 49.9880 15.0674
   0  18  20 28.8977 15.9290
   2  18  20 77.0682 11.3036
   4  18  20 12.7850 9.66939
   6  18  20 13.7050 10.5388
   8  18  20 22.3086 12.9514
  10  18  20 32.9311 13.1301
  12  18  20 33.5863 13.5435
  14  18  20 111.312 15.5547
  16  18  20 87.2479 15.5697
   1  19  20 0.26101 14.8603
   3  19  20 15.6179 12.7995
   5  19  20 53.1556 14.2936
   7  19  20 6.66434 12.3673
   9  19  20 354.324 20.0644
  11  19  20 16.3458 11.8213
  13  19  20 20.5130 12.4277
  15  19  20 450.953 20.9062
   0  20  20 257.038 42.7304
   2  20  20 74.1626 20.3273
   4  20  20 35.7787 16.3815
   6  20  20 16.2649 15.0634
   8  20  20 119.739 18.4323
  10  20  20 157.362 17.9251
  12  20  20 90.7615 14.0921
  14  20  20 55.9456 13.9620
   1  21  20 62.3759 25.0695
   3  21  20 25.5001 16.0095
   5  21  20 20.5307 15.7445
   7  21  20 49.5429 15.5270
   9  21  20 88.9860 17.0699
  11  21  20 6.07709 15.5108
  13  21  20 14.4033 13.7985
  15  21  20 71.3910 15.5879
   0  22  20 11.6710 35.3700
   2  22  20 80.2747 20.9690
   4  22  20 22.6233 16.4638
   6  22  20 16.3164 15.0137
   8  22  20 172.951 18.5428
  10  22  20 115.822 18.7529
  12  22  20 34.3941 16.9832
  14  22  20 75.0614 15.8611
   1  23  20 38.8017 24.4252
   3  23  20 50.8391 25.1076
   5  23  20 5.36625 16.1408
   7  23  20 11.9981 15.3809
   9  23  20 19.2067 15.4683
  11  23  20 132.077 19.1686
  13  23  20 55.0469 17.1021
   0  24  20 177.938 39.5458
   2  24  20 302.073 30.6532
   4  24  20 23.0463 16.7978
   6  24  20 20.2923 14.9393
   8  24  20 69.8228 16.6961
  10  24  20 215.427 19.4539
  12  24  20 60.6935 17.2702
   1  25  20 27.8775 25.2640
   3  25  20 85.4720 22.1244
   5  25  20 42.0268 17.3632
   7  25  20 24.2352 15.8568
   9  25  20 58.5659 17.0780
  11  25  20 28.6446 15.4114
   0  26  20 124.233 38.4354
   2  26  20 238.806 29.8326
   4  26  20 9.22410 16.3235
   6  26  20 1.88767 16.5365
   8  26  20 267.330 20.9890
  10  26  20 155.100 18.8888
   1  27  20 45.3016 25.0854
   3  27  20 11.3947 24.2045
   5  27  20 16.8511 19.1100
   7  27  20 53.0906 19.1209
   0  28  20 146.374 76.5059
   2  28  20 91.7696 32.6530
   4  28  20 18.3025 27.4233
   6  28  20 1.48695 27.4911
   1  29  20 5.78447 27.8440
   3  29  20 123.933 33.5542
   0   0  21 9.29800 19.9055
   2   0  21 387.779 25.4679
   4   0  21 36.0904 11.9176
   6   0  21 125.957 15.2230
   8   0  21 109.476 15.1474
  10   0  21 88.8099 19.2786
  12   0  21 19.7804 22.6204
  14   0  21 179.377 22.1525
  16   0  21 98.6832 20.9832
  18   0  21 235.820 25.6578
  20   0  21 569.299 37.2365
   1   1  21 14.0514 10.0160
   3   1  21 170.486 13.9040
   5   1  21 315.303 13.8981
   7   1  21 7.45233 8.33410
   9   1  21 397.014 16.2392
  11   1  21 216.577 19.6249
  13   1  21 35.5335 13.3137
  15   1  21 14.3002 11.4993
  17   1  21 88.7453 13.8744
  19   1  21 613.190 25.7357
   0   2  21 12.2570 13.5089
   2   2  21 89.8397 12.0277
   4   2  21 51.9072 9.46196
   6   2  21 36.2311 9.01308
   8   2  21 48.7436 9.72344
  10   2  21 32.0779 11.3366
  12   2  21 9.46595 13.4786
  14   2  21 6.26416 13.4453
  16   2  21 206.016 16.5320
  18   2  21 38.0685 13.5029
  20   2  21 26.7016 13.2030
   1   3  21 228.689 15.4499
   3   3  21 183.749 12.9260
   5   3  21 275.565 13.4838
   7   3  21 46.9165 9.32408
   9   3  21 250.343 15.8104
  11   3  21 34.7878 12.3426
  13   3  21 15.9723 13.7099
  15   3  21 218.051 18.8517
  17   3  21 31.8797 13.1585
  19   3  21 15.8417 12.6814
   0   4  21 102.333 17.1184
   2   4  21 270.987 14.9650
   4   4  21 130.287 12.0083
   6   4  21 142.203 11.2265
   8   4  21 287.313 14.0009
  10   4  21 58.6353 12.0387
  12   4  21 73.6890 15.1835
  14   4  21 12.1964 14.0858
  16   4  21 31.0915 13.6497
  18   4  21 5.60192 12.8166
  20   4  21 52.3770 14.5927
   1   5  21 37.4716 10.6248
   3   5  21 235.603 14.1615
   5   5  21 172.684 11.8629
   7   5  21 23.1508 8.86534
   9   5  21 35.1047 12.1603
  11   5  21 101.949 13.4054
  13   5  21 9.50515 13.8841
  15   5  21 56.9231 13.2744
  17   5  21 75.0199 15.5223
  19   5  21 32.0354 15.2869
   0   6  21 15.6068 14.3207
   2   6  21 214.170 13.6176
   4   6  21 18.1986 9.22591
   6   6  21 197.076 12.3551
   8   6  21 41.5617 11.0323
  10   6  21 41.4620 12.0296
  12   6  21 144.254 14.6259
  14   6  21 82.6198 16.3784
  16   6  21 95.4555 16.0418
  18   6  21 127.017 16.7969
  20   6  21 10.7112 18.2668
   1   7  21 95.9268 11.2684
   3   7  21 113.977 11.6201
   5   7  21 10.8711 8.49596
   7   7  21 18.8642 9.73575
   9   7  21 30.8879 11.5027
  11   7  21 70.3045 12.8320
  13   7  21 19.7895 13.9833
  15   7  21 16.1224 14.2684
  17   7  21 63.5800 15.6647
  19   7  21 17.4357 14.6245
   0   8  21 7.53287 13.4861
   2   8  21 12.5203 9.10759
   4   8  21 3.81938 9.21020
   6   8  21 43.1357 10.3385
   8   8  21 38.4987 12.7923
  10   8  21 18.4747 11.4140
  12   8  21 102.299 16.5324
  14   8  21 131.187 17.3516
  16   8  21 25.2352 15.4450
  18   8  21 14.9781 13.8888
   1   9  21 43.4216 10.1100
   3   9  21 82.9034 11.1972
   5   9  21 62.7725 10.9387
   7   9  21 26.6257 10.2206
   9   9  21 70.1992 14.4270
  11   9  21 18.4185 14.5136
  13   9  21 88.8378 17.0038
  15   9  21 17.3144 14.7374
  17   9  21 25.3162 15.0468
  19   9  21 12.0855 19.2414
   0  10  21 29.1693 12.5090
   2  10  21 231.446 13.9739
   4  10  21 46.3070 10.6236
   6  10  21 20.1873 9.87899
   8  10  21 34.8424 13.3318
  10  10  21 43.1795 14.1462
  12  10  21 119.049 16.9660
  14  10  21 264.813 20.7682
  16  10  21 199.616 20.4585
  18  10  21 27.8580 17.4777
   1  11  21 8.53767 8.69464
   3  11  21 21.6746 9.81846
   5  11  21 133.990 13.2893
   7  11  21 11.8202 10.7806
   9  11  21 148.442 16.1115
  11  11  21 69.0218 16.1447
  13  11  21 29.9261 15.5638
  15  11  21 16.9709 15.0391
  17  11  21 57.2649 17.4251
   0  12  21 20.6432 12.5200
   2  12  21 183.191 13.2531
   4  12  21 55.8647 11.5133
   6  12  21 88.8226 13.1476
   8  12  21 69.3649 14.3761
  10  12  21 55.4543 14.5768
  12  12  21 65.0892 15.9139
  14  12  21 157.648 18.7112
  16  12  21 87.2385 18.0177
  18  12  21 61.4258 17.6905
   1  13  21 141.699 11.3977
   3  13  21 28.1965 10.1743
   5  13  21 59.7929 11.6163
   7  13  21 63.6733 13.0308
   9  13  21 118.222 15.5902
  11  13  21 41.8112 13.9261
  13  13  21 26.2312 15.3464
  15  13  21 18.8795 15.4750
  17  13  21 28.0451 16.4959
   0  14  21 102.018 15.1354
   2  14  21 116.256 11.1832
   4  14  21 19.3245 10.7245
   6  14  21 76.1805 12.1619
   8  14  21 458.044 22.0571
  10  14  21 64.6798 14.2524
  12  14  21 60.5452 14.9536
  14  14  21 55.8814 16.4694
  16  14  21 147.821 17.8549
   1  15  21 384.480 16.5264
   3  15  21 3.63335 8.94760
   5  15  21 202.102 14.6965
   7  15  21 83.3393 13.4413
   9  15  21 776.722 27.5569
  11  15  21 11.9373 13.7883
  13  15  21 26.4264 13.9348
  15  15  21 40.3815 16.3575
  17  15  21 27.5291 14.9971
   0  16  21 178.389 19.5946
   2  16  21 126.819 12.0267
   4  16  21 3.61994 9.87230
   6  16  21 37.5064 11.4272
   8  16  21 380.359 20.5529
  10  16  21 24.7336 13.8194
  12  16  21 20.3678 14.6912
  14  16  21 1.60617 13.2144
  16  16  21 15.0144 13.7270
   1  17  21 101.342 11.4638
   3  17  21 27.0894 10.4940
   5  17  21 87.5225 12.4767
   7  17  21 8.21876 10.5123
   9  17  21 21.9825 12.7458
  11  17  21 75.1212 14.9311
  13  17  21 49.5432 14.7387
  15  17  21 55.1232 15.0150
   0  18  21 22.3429 14.6982
   2  18  21 8.87228 10.3954
   4  18  21 47.8140 11.5931
   6  18  21 52.1311 12.7071
   8  18  21 5.58853 12.0956
  10  18  21 186.953 16.5888
  12  18  21 44.7851 14.5975
  14  18  21 165.237 17.6638
   1  19  21 71.8833 20.5115
   3  19  21 16.3174 16.1035
   5  19  21 172.945 17.5700
   7  19  21 0.60528 13.1724
   9  19  21 22.9130 14.0942
  11  19  21 34.5783 14.1356
  13  19  21 79.3000 14.5630
   0  20  21 5.98270 34.7195
   2  20  21 24.2022 19.6956
   4  20  21 54.1465 17.5912
   6  20  21 80.2405 18.8406
   8  20  21 26.2178 15.8070
  10  20  21 27.8996 16.5459
  12  20  21 153.400 17.0887
  14  20  21 82.7589 15.8335
   1  21  21 47.9745 24.5314
   3  21  21 15.7984 14.8733
   5  21  21 50.0474 17.6092
   7  21  21 27.9292 16.0835
   9  21  21 158.643 19.9995
  11  21  21 30.8052 16.0350
  13  21  21 109.347 16.5083
   0  22  21 9.82611 34.9551
   2  22  21 19.4070 23.1561
   4  22  21 28.8996 16.3819
   6  22  21 27.8991 17.1767
   8  22  21 55.9150 16.8830
  10  22  21 3.70048 15.5253
  12  22  21 12.5990 16.0127
   1  23  21 37.3934 25.4232
   3  23  21 21.8748 16.8146
   5  23  21 18.4757 17.1602
   7  23  21 51.2081 16.7269
   9  23  21 91.3941 17.3481
  11  23  21 61.1398 17.5966
   0  24  21 23.1721 36.6396
   2  24  21 52.9406 26.3352
   4  24  21 46.0638 18.2367
   6  24  21 80.9968 18.7416
   8  24  21 20.8520 15.7557
  10  24  21 18.4173 15.9751
   1  25  21 157.035 28.7234
   3  25  21 114.452 23.4481
   5  25  21 9.27774 16.2989
   7  25  21 50.2195 18.3511
   9  25  21 132.141 22.1233
   0  26  21 20.5936 36.4931
   2  26  21 38.1902 21.9452
   4  26  21 32.7184 18.3001
   6  26  21 46.5927 18.5634
   1  27  21 85.4883 28.1026
   3  27  21 48.5549 24.3591
   5  27  21 19.9564 29.2219
   0   0  22 57.4770 23.6140
   2   0  22 7.79985 14.5779
   4   0  22 367.058 21.1716
   6   0  22 176.620 17.2346
   8   0  22 28.0362 13.5353
  10   0  22 92.3063 16.0275
  12   0  22 52.3785 28.3288
  14   0  22 44.9248 18.8957
  16   0  22 0.02303 16.2915
  18   0  22 70.5685 19.2635
   1   1  22 38.5281 11.4133
   3   1  22 38.4612 10.1727
   5   1  22 129.264 11.0501
   7   1  22 6.65613 8.77641
   9   1  22 63.4104 10.3481
  11   1  22 148.356 17.6780
  13   1  22 267.818 24.5796
  15   1  22 8.19290 12.2586
  17   1  22 69.1809 14.3816
  19   1  22 496.630 24.5615
   0   2  22 190.008 20.9389
   2   2  22 11.6171 10.3271
   4   2  22 128.356 11.3228
   6   2  22 49.8709 9.60847
   8   2  22 9.95477 8.98810
  10   2  22 32.6036 11.3319
  12   2  22 26.4671 17.3707
  14   2  22 61.2355 18.9435
  16   2  22 13.0725 12.4714
  18   2  22 34.1433 12.7814
   1   3  22 8.36045 10.4169
   3   3  22 64.0086 10.8790
   5   3  22 26.3853 9.06903
   7   3  22 67.6396 10.1241
   9   3  22 188.489 14.2817
  11   3  22 124.691 15.1428
  13   3  22 36.7478 19.3284
  15   3  22 59.2426 19.3842
  17   3  22 14.5748 14.2943
  19   3  22 10.4475 12.7267
   0   4  22 113.605 18.5067
   2   4  22 103.695 11.9506
   4   4  22 44.4038 10.5606
   6   4  22 88.4570 10.7734
   8   4  22 5.89883 9.89805
  10   4  22 105.148 14.5744
  12   4  22 5.55543 11.4022
  14   4  22 49.9004 19.7681
  16   4  22 0.95912 12.9336
  18   4  22 249.862 20.3106
   1   5  22 30.3716 10.8736
   3   5  22 159.364 12.7744
   5   5  22 11.8199 8.53798
   7   5  22 339.554 17.0235
   9   5  22 87.3235 12.4536
  11   5  22 54.5764 13.0396
  13   5  22 21.6716 13.7145
  15   5  22 0.00000 17.6101
  17   5  22 356.811 22.4122
   0   6  22 74.0932 17.2408
   2   6  22 81.2142 10.9872
   4   6  22 443.083 17.7849
   6   6  22 49.1243 10.8241
   8   6  22 8.59074 10.0004
  10   6  22 12.7376 12.1042
  12   6  22 14.3403 11.8857
  14   6  22 7.20813 14.8737
  16   6  22 86.0897 21.4566
  18   6  22 204.113 19.3489
   1   7  22 10.2938 9.38960
   3   7  22 20.6819 9.85444
   5   7  22 61.8877 10.9900
   7   7  22 78.9323 11.6848
   9   7  22 18.0922 10.8839
  11   7  22 7.52549 11.9066
  13   7  22 13.9456 12.0576
  15   7  22 13.4437 15.7217
  17   7  22 56.9948 21.4199
   0   8  22 25.7565 13.3157
   2   8  22 93.9011 11.7073
   4   8  22 40.4434 10.3766
   6   8  22 128.119 12.6404
   8   8  22 84.1295 12.5171
  10   8  22 27.4732 12.6480
  12   8  22 67.6244 16.5345
  14   8  22 43.1007 15.9165
  16   8  22 22.5836 16.5861
  18   8  22 97.3176 21.8999
   1   9  22 62.3999 10.4692
   3   9  22 60.8975 11.0304
   5   9  22 161.789 13.4139
   7   9  22 507.510 20.3557
   9   9  22 9.51214 12.3031
  11   9  22 57.5462 15.8901
  13   9  22 22.1078 15.0588
  15   9  22 8.22605 14.9621
  17   9  22 275.939 26.5871
   0  10  22 12.6459 12.1507
   2  10  22 28.4193 10.4025
   4  10  22 18.9670 10.1682
   6  10  22 164.026 13.6405
   8  10  22 52.5716 13.1813
  10  10  22 22.3919 13.2485
  12  10  22 117.890 17.4608
  14  10  22 51.0566 16.3968
  16  10  22 42.8565 17.1497
   1  11  22 111.256 11.2415
   3  11  22 68.4740 10.8099
   5  11  22 80.8307 11.7236
   7  11  22 41.0478 11.9391
   9  11  22 59.6723 14.3170
  11  11  22 84.0967 15.5690
  13  11  22 79.8432 16.5797
  15  11  22 10.3548 17.0573
  17  11  22 29.2944 17.0166
   0  12  22 42.3549 13.6600
   2  12  22 43.3464 10.2322
   4  12  22 117.010 12.7020
   6  12  22 5.15610 10.7615
   8  12  22 29.3132 12.4875
  10  12  22 29.8942 14.0924
  12  12  22 20.3034 14.1506
  14  12  22 17.0946 15.8717
  16  12  22 30.0629 16.5425
   1  13  22 41.5128 9.93072
   3  13  22 90.2833 11.8825
   5  13  22 108.024 13.2856
   7  13  22 157.557 14.6908
   9  13  22 18.7807 13.7801
  11  13  22 84.2614 15.6683
  13  13  22 40.3826 14.5062
  15  13  22 31.9216 16.0317
   0  14  22 282.603 20.1961
   2  14  22 22.9343 9.29074
   4  14  22 69.0379 12.5122
   6  14  22 142.470 13.9089
   8  14  22 72.6405 13.6870
  10  14  22 68.5798 15.0210
  12  14  22 7.50698 14.8113
  14  14  22 57.1812 16.9784
  16  14  22 81.4965 18.3434
   1  15  22 9.11820 8.91865
   3  15  22 95.8914 12.1672
   5  15  22 22.5962 11.2480
   7  15  22 39.6948 12.6315
   9  15  22 286.229 19.5338
  11  15  22 57.1277 15.0940
  13  15  22 28.8995 14.9598
  15  15  22 40.9491 16.7598
   0  16  22 16.0524 13.0915
   2  16  22 152.135 12.9339
   4  16  22 35.1557 11.1663
   6  16  22 136.801 14.4135
   8  16  22 14.8377 12.3142
  10  16  22 15.9244 14.3231
  12  16  22 7.11827 14.3393
  14  16  22 15.9423 14.3346
   1  17  22 29.2617 10.3882
   3  17  22 11.9658 10.7487
   5  17  22 28.7244 11.2230
   7  17  22 26.3503 12.2054
   9  17  22 10.7672 13.0197
  11  17  22 29.4777 14.3396
  13  17  22 15.6039 13.8623
   0  18  22 306.457 25.7976
   2  18  22 89.6261 13.5493
   4  18  22 355.359 20.5598
   6  18  22 16.0681 13.5505
   8  18  22 4.10312 12.6576
  10  18  22 93.8530 15.3735
  12  18  22 80.3685 15.3548
   1  19  22 55.1516 21.2917
   3  19  22 39.4554 17.5910
   5  19  22 14.5216 17.0308
   7  19  22 412.750 26.5282
   9  19  22 27.8330 14.9251
  11  19  22 9.92103 13.9618
  13  19  22 54.5878 15.7646
   0  20  22 99.0911 40.4265
   2  20  22 10.9352 16.2159
   4  20  22 5.99724 15.9422
   6  20  22 242.732 21.6496
   8  20  22 60.0660 17.2799
  10  20  22 4.02523 14.2608
  12  20  22 9.69544 16.7352
   1  21  22 68.0306 22.2992
   3  21  22 7.90347 15.8253
   5  21  22 89.3126 19.6919
   7  21  22 370.488 25.9292
   9  21  22 9.08509 16.8629
  11  21  22 88.4278 17.9473
   0  22  22 0.00000 35.3520
   2  22  22 24.5060 21.4242
   4  22  22 85.3077 19.3870
   6  22  22 255.569 23.5724
   8  22  22 15.1131 16.6777
  10  22  22 24.9589 16.5460
   1  23  22 38.6567 26.3947
   3  23  22 37.2523 17.5390
   5  23  22 29.5212 18.0959
   7  23  22 85.9173 19.5388
   9  23  22 21.2575 15.8084
   0  24  22 17.0150 40.3429
   2  24  22 18.7277 25.7243
   4  24  22 40.7230 18.4720
   6  24  22 102.282 19.9162
   1  25  22 11.8474 26.5809
   3  25  22 6.23319 21.2318
   5  25  22 103.938 20.0762
   0  26  22 89.0223 41.6815
   0   0  23 6.12754 21.4364
   2   0  23 44.5052 16.5621
   4   0  23 162.598 16.9546
   6   0  23 68.3521 14.2545
   8   0  23 34.9596 13.9527
  10   0  23 33.8097 17.1415
  12   0  23 109.649 23.9647
  14   0  23 73.1242 32.1564
  16   0  23 16.3262 18.0800
   1   1  23 142.062 14.3510
   3   1  23 37.3481 11.1740
   5   1  23 55.0721 10.0189
   7   1  23 6.54386 8.91514
   9   1  23 117.433 13.1132
  11   1  23 40.7760 13.2546
  13   1  23 160.172 25.3683
  15   1  23 13.0634 17.4838
  17   1  23 86.6848 14.7590
   0   2  23 51.4150 16.4501
   2   2  23 65.4007 12.1380
   4   2  23 28.9712 9.11078
   6   2  23 22.1138 9.30562
   8   2  23 25.1118 10.7626
  10   2  23 63.1478 11.8411
  12   2  23 57.6160 16.2566
  14   2  23 27.7529 19.1070
  16   2  23 18.2410 18.0630
   1   3  23 4.54586 10.0626
   3   3  23 35.1379 10.7497
   5   3  23 61.7085 10.2006
   7   3  23 129.011 12.6861
   9   3  23 61.2583 11.6681
  11   3  23 96.7554 13.6891
  13   3  23 44.2445 16.0601
  15   3  23 40.5174 20.2085
  17   3  23 101.155 16.6839
   0   4  23 39.6647 17.2007
   2   4  23 48.3086 10.7245
   4   4  23 200.342 13.1339
   6   4  23 19.2896 9.17311
   8   4  23 51.1385 11.7673
  10   4  23 184.194 15.0116
  12   4  23 81.0688 15.8569
  14   4  23 74.4946 16.5950
  16   4  23 21.7438 19.0980
   1   5  23 31.6645 10.4899
   3   5  23 188.677 14.0438
   5   5  23 1153.89 26.1133
   7   5  23 21.0212 10.6162
   9   5  23 13.8057 10.7924
  11   5  23 32.3453 13.2675
  13   5  23 16.9287 13.1331
  15   5  23 23.3640 20.4817
  17   5  23 172.124 24.2933
   0   6  23 41.6316 16.6360
   2   6  23 6.82129 9.64067
   4   6  23 248.569 15.3552
   6   6  23 23.8241 10.8072
   8   6  23 82.9399 12.7398
  10   6  23 72.3708 12.8077
  12   6  23 28.2646 12.6655
  14   6  23 42.9460 15.3101
  16   6  23 79.9571 21.4703
   1   7  23 21.8423 10.5356
   3   7  23 203.808 14.2948
   5   7  23 477.623 19.9371
   7   7  23 21.3918 10.7848
   9   7  23 7.11823 10.6835
  11   7  23 32.5342 12.8676
  13   7  23 31.6577 12.8762
  15   7  23 7.89456 19.2183
   0   8  23 25.8666 14.0182
   2   8  23 14.4693 10.1740
   4   8  23 22.2891 10.3829
   6   8  23 538.663 20.6445
   8   8  23 91.9144 12.9331
  10   8  23 39.0117 12.3457
  12   8  23 28.0427 13.5179
  14   8  23 26.6453 16.1001
  16   8  23 101.194 21.8995
   1   9  23 11.0234 10.1817
   3   9  23 15.9762 10.1179
   5   9  23 294.284 16.6914
   7   9  23 291.412 16.7307
   9   9  23 76.7594 12.4783
  11   9  23 34.9010 14.6802
  13   9  23 65.0457 17.2468
  15   9  23 255.069 22.6981
   0  10  23 36.9222 14.1927
   2  10  23 16.7747 10.5245
   4  10  23 199.556 14.6197
   6  10  23 476.578 19.7746
   8  10  23 22.3811 11.1572
  10  10  23 34.2139 15.5822
  12  10  23 12.2473 14.3850
  14  10  23 90.6562 18.0371
  16  10  23 104.248 19.2541
   1  11  23 31.5981 9.98650
   3  11  23 11.0599 10.5235
   5  11  23 37.3168 10.7263
   7  11  23 59.0492 12.8582
   9  11  23 48.6155 13.4837
  11  11  23 8.40522 13.6186
  13  11  23 77.4534 17.8421
  15  11  23 0.00000 15.3320
   0  12  23 134.261 17.0778
   2  12  23 8.80469 9.13081
   4  12  23 56.9296 11.6289
   6  12  23 43.4043 12.1768
   8  12  23 113.188 14.1445
  10  12  23 33.0112 14.2236
  12  12  23 51.4483 14.9490
  14  12  23 18.9334 15.7932
   1  13  23 16.2772 9.40269
   3  13  23 4.52090 9.26701
   5  13  23 26.8991 11.4449
   7  13  23 11.6180 11.8291
   9  13  23 8.99695 12.7351
  11  13  23 37.8164 14.6020
  13  13  23 2.05056 13.8170
   0  14  23 152.251 17.3004
   2  14  23 55.5096 10.7183
   4  14  23 8.94604 11.2241
   6  14  23 98.1029 13.2962
   8  14  23 48.1607 13.0822
  10  14  23 93.1160 15.9924
  12  14  23 73.2701 16.2972
  14  14  23 41.7793 15.4735
   1  15  23 69.0378 10.9970
   3  15  23 95.5501 12.2413
   5  15  23 75.6848 13.2383
   7  15  23 247.965 16.9863
   9  15  23 7.92186 12.9700
  11  15  23 5.71739 14.1412
  13  15  23 16.7458 14.7334
   0  16  23 67.4795 16.7682
   2  16  23 89.9092 12.5610
   4  16  23 26.1273 10.6459
   6  16  23 9.11999 11.4326
   8  16  23 4.81946 11.8997
  10  16  23 26.0049 13.8080
  12  16  23 89.8637 16.6463
   1  17  23 156.836 14.6386
   3  17  23 35.4033 11.8006
   5  17  23 112.848 14.5165
   7  17  23 11.7498 12.4608
   9  17  23 35.8453 13.6821
  11  17  23 43.1443 14.9230
   0  18  23 12.8477 23.1131
   2  18  23 6.01817 13.8028
   4  18  23 13.8119 16.7709
   6  18  23 192.090 18.8037
   8  18  23 22.0892 16.4789
  10  18  23 47.7820 16.0982
   1  19  23 64.8584 18.6027
   3  19  23 183.626 20.9445
   5  19  23 15.0225 16.8170
   7  19  23 101.024 19.3831
   9  19  23 8.69347 18.0731
   0  20  23 0.41350 37.9705
   2  20  23 7.21627 16.7638
   4  20  23 30.0188 17.4751
   6  20  23 532.710 29.0224
   8  20  23 10.7634 18.1729
   1  21  23 25.2148 21.8056
   3  21  23 8.39233 16.4825
   5  21  23 361.488 26.4995
   7  21  23 301.958 25.0478
   0  22  23 14.6228 26.6566
   2  22  23 11.1852 29.7412
   4  22  23 31.7123 18.9135
   6  22  23 79.6523 19.5875
   1  23  23 14.5290 22.0648
   3  23  23 37.2541 18.7182
   5  23  23 51.2464 18.3836
   0  24  23 5.26046 40.1905
   0   0  24 127.518 30.0183
   2   0  24 98.5406 19.6894
   4   0  24 28.8456 14.0266
   6   0  24 0.00000 12.4940
   8   0  24 309.508 23.7816
  10   0  24 14.3116 17.8359
  12   0  24 69.7932 20.1294
  14   0  24 54.6657 32.7067
  16   0  24 35.9364 36.5949
   1   1  24 11.3221 11.0289
   3   1  24 105.861 11.5022
   5   1  24 122.772 11.9257
   7   1  24 18.7488 9.73934
   9   1  24 0.03844 11.2614
  11   1  24 134.144 16.2269
  13   1  24 6.68891 13.5237
  15   1  24 7.57194 22.3796
   0   2  24 22.4101 16.6915
   2   2  24 11.6633 10.4051
   4   2  24 195.354 13.0094
   6   2  24 29.8014 10.1844
   8   2  24 24.9775 11.5490
  10   2  24 25.9199 12.7006
  12   2  24 7.64132 12.5345
  14   2  24 11.0624 16.8116
   1   3  24 84.6921 13.3854
   3   3  24 176.458 13.9768
   5   3  24 137.624 11.9206
   7   3  24 27.4591 11.0526
   9   3  24 6.91302 10.2071
  11   3  24 78.9429 14.5069
  13   3  24 36.4349 16.1889
  15   3  24 36.0660 16.2079
   0   4  24 12.0807 16.0132
   2   4  24 58.3188 11.8363
   4   4  24 66.4484 10.8171
   6   4  24 91.5286 12.7459
   8   4  24 121.526 13.3549
  10   4  24 23.2176 11.3793
  12   4  24 25.0791 13.8936
  14   4  24 34.3020 16.7688
   1   5  24 57.7881 11.7135
   3   5  24 42.2989 11.4256
   5   5  24 289.126 16.6937
   7   5  24 14.2317 11.1280
   9   5  24 21.4929 11.1559
  11   5  24 61.9498 12.3380
  13   5  24 7.00795 15.3287
  15   5  24 138.080 19.0120
   0   6  24 0.00000 15.4962
   2   6  24 8.33845 10.6775
   4   6  24 1042.25 27.3798
   6   6  24 587.639 21.3187
   8   6  24 20.8758 11.5856
  10   6  24 15.0111 11.6726
  12   6  24 12.5190 13.6557
  14   6  24 10.7495 14.4216
   1   7  24 7.90795 10.2294
   3   7  24 10.5787 10.1989
   5   7  24 183.940 14.9326
   7   7  24 35.1756 11.7891
   9   7  24 22.6852 11.3049
  11   7  24 18.1198 11.9329
  13   7  24 28.0660 13.6500
  15   7  24 54.1293 16.5924
   0   8  24 5.65724 13.6445
   2   8  24 29.0977 10.8882
   4   8  24 84.2139 12.3817
   6   8  24 96.2636 12.7627
   8   8  24 6.86950 10.7152
  10   8  24 27.4492 11.3241
  12   8  24 4.06058 11.8999
  14   8  24 165.005 24.0196
   1   9  24 12.3876 9.83249
   3   9  24 99.6370 12.3809
   5   9  24 109.395 13.2000
   7   9  24 49.4507 12.0625
   9   9  24 33.6723 11.7720
  11   9  24 29.2202 13.0053
  13   9  24 18.8402 15.8409
   0  10  24 55.3872 14.5494
   2  10  24 34.4278 11.5523
   4  10  24 335.540 17.3876
   6  10  24 229.957 16.3245
   8  10  24 103.834 13.5301
  10  10  24 20.3350 12.1221
  12  10  24 18.4525 14.9161
  14  10  24 3.25053 15.6261
   1  11  24 15.2054 9.35134
   3  11  24 108.325 13.3316
   5  11  24 34.0626 11.7641
   7  11  24 6.95129 10.7805
   9  11  24 29.2791 12.5559
  11  11  24 38.0529 15.6941
  13  11  24 12.9768 14.8361
   0  12  24 20.6545 13.6855
   2  12  24 17.0940 9.86655
   4  12  24 20.1980 11.0698
   6  12  24 81.1544 12.6408
   8  12  24 27.6406 12.9882
  10  12  24 66.6898 14.5279
  12  12  24 24.9533 15.2446
   1  13  24 23.3035 9.86072
   3  13  24 30.9276 10.5812
   5  13  24 27.8758 11.0273
   7  13  24 24.0819 12.9314
   9  13  24 18.0986 12.0198
  11  13  24 16.6351 16.3024
   0  14  24 12.5854 14.0972
   2  14  24 195.941 13.9462
   4  14  24 61.9441 11.7056
   6  14  24 3.77382 11.6542
   8  14  24 98.1111 14.6748
  10  14  24 96.8653 15.7118
  12  14  24 17.1451 15.3821
   1  15  24 68.4256 11.3694
   3  15  24 224.094 15.7622
   5  15  24 30.2087 12.8720
   7  15  24 29.0501 12.7405
   9  15  24 17.6400 12.8921
  11  15  24 141.779 18.0302
   0  16  24 28.7595 14.3999
   2  16  24 56.5630 13.8993
   4  16  24 8.75655 11.1765
   6  16  24 20.4255 12.7069
   8  16  24 69.0835 13.8881
  10  16  24 52.1423 14.4097
   1  17  24 59.9038 13.5418
   3  17  24 28.0636 15.0815
   5  17  24 17.1815 13.9682
   7  17  24 31.1830 16.8571
   9  17  24 80.8039 18.2126
   0  18  24 0.00000 18.7503
   2  18  24 31.7129 15.8048
   4  18  24 212.293 23.8123
   6  18  24 26.7564 17.8018
   8  18  24 40.5118 20.6468
   1  19  24 86.6407 17.5622
   3  19  24 10.7115 17.5180
   5  19  24 78.8830 19.7122
   7  19  24 15.4652 17.7353
   0  20  24 25.4833 26.3894
   2  20  24 31.7111 18.0238
   4  20  24 60.7883 19.2454
   6  20  24 251.904 24.1491
   1  21  24 27.7824 22.3523
   3  21  24 54.8916 19.2090
   0   0  25 5.81804 23.4479
   2   0  25 16.5536 17.0295
   4   0  25 102.754 16.9677
   6   0  25 14.8736 13.6088
   8   0  25 13.7804 17.3081
  10   0  25 440.571 32.0001
  12   0  25 152.868 24.6879
  14   0  25 64.3228 22.2940
   1   1  25 15.3937 11.3078
   3   1  25 39.8315 10.3002
   5   1  25 123.299 12.3583
   7   1  25 143.906 13.9213
   9   1  25 47.6664 13.7958
  11   1  25 112.521 15.6616
  13   1  25 71.2998 14.9642
   0   2  25 14.6245 16.1536
   2   2  25 23.4659 11.1162
   4   2  25 13.1270 9.79262
   6   2  25 12.9573 10.9943
   8   2  25 39.4798 12.2422
  10   2  25 125.032 16.0573
  12   2  25 16.4596 13.2649
  14   2  25 46.0076 15.1905
   1   3  25 5.75342 11.7994
   3   3  25 296.359 15.7500
   5   3  25 144.950 14.0483
   7   3  25 21.6705 11.0749
   9   3  25 63.1268 13.5119
  11   3  25 11.1278 12.6678
  13   3  25 95.9446 16.1175
   0   4  25 5.08402 16.3057
   2   4  25 98.3065 12.5932
   4   4  25 60.3597 12.4121
   6   4  25 18.9096 11.4072
   8   4  25 22.2059 11.3973
  10   4  25 14.5261 13.1647
  12   4  25 280.241 19.7736
   1   5  25 46.3005 11.7725
   3   5  25 21.6120 10.4652
   5   5  25 233.801 15.8014
   7   5  25 20.5565 11.3808
   9   5  25 83.2232 13.2132
  11   5  25 35.1754 14.0540
  13   5  25 104.873 16.4590
   0   6  25 21.0473 15.0801
   2   6  25 19.8864 10.8703
   4   6  25 11.6096 10.6546
   6   6  25 87.7243 13.1172
   8   6  25 17.0117 11.5700
  10   6  25 14.1299 11.0480
  12   6  25 46.1080 14.1707
   1   7  25 11.4223 10.6776
   3   7  25 18.5283 11.3523
   5   7  25 38.1406 11.7766
   7   7  25 45.9738 12.2224
   9   7  25 17.6313 11.5589
  11   7  25 11.7847 11.8099
  13   7  25 23.7212 16.0427
   0   8  25 19.7053 13.9551
   2   8  25 49.9768 11.9182
   4   8  25 79.6503 12.6454
   6   8  25 24.5061 11.6680
   8   8  25 95.6574 13.4215
  10   8  25 19.9112 11.9116
  12   8  25 25.3460 12.4155
   1   9  25 25.8785 10.0404
   3   9  25 35.5903 11.3604
   5   9  25 619.569 22.3963
   7   9  25 11.8430 11.3723
   9   9  25 14.6539 11.2325
  11   9  25 15.7522 12.1995
   0  10  25 1.97432 13.8239
   2  10  25 73.5935 11.5131
   4  10  25 19.7506 10.8693
   6  10  25 39.5650 11.7902
   8  10  25 50.4623 12.6251
  10  10  25 66.3297 13.0345
  12  10  25 17.5522 13.5523
   1  11  25 31.8846 10.3805
   3  11  25 17.8413 11.5036
   5  11  25 73.8379 12.6421
   7  11  25 124.662 14.3591
   9  11  25 18.5376 13.5113
  11  11  25 34.4581 13.8544
   0  12  25 16.8694 14.6028
   2  12  25 45.4349 10.6157
   4  12  25 32.4871 11.3954
   6  12  25 81.7765 13.1464
   8  12  25 55.9727 13.9837
  10  12  25 160.112 16.7693
   1  13  25 11.4214 10.5775
   3  13  25 92.2726 12.2425
   5  13  25 27.9234 12.0549
   7  13  25 76.6580 14.9656
   9  13  25 35.5710 13.7486
   0  14  25 91.5721 20.0067
   2  14  25 33.3623 12.0061
   4  14  25 59.0823 12.1089
   6  14  25 87.9535 14.8302
   8  14  25 25.2678 13.4388
   1  15  25 40.8856 13.5109
   3  15  25 242.029 16.4648
   5  15  25 37.4394 13.7092
   7  15  25 7.64181 13.4059
   0  16  25 37.5051 18.4160
   2  16  25 21.9435 12.9818
   4  16  25 73.4603 16.0488
   6  16  25 17.7656 14.1052
   1  17  25 38.7064 14.5700
   3  17  25 101.959 18.0767
   5  17  25 25.5204 17.6116
   0  18  25 0.84690 19.3479
   2  18  25 200.811 20.5722
   4  18  25 4.29806 16.8689
   1  19  25 21.9947 16.3421
   0   0  26 723.905 53.7745
   2   0  26 27.5315 15.2703
   4   0  26 0.84252 13.4535
   6   0  26 52.8354 19.7191
   8   0  26 24.6287 18.6474
  10   0  26 642.716 38.6379
   1   1  26 24.0935 12.6085
   3   1  26 21.0449 10.0933
   5   1  26 38.8665 12.0279
   7   1  26 20.3085 12.9351
   9   1  26 181.615 18.1539
  11   1  26 48.3076 14.5989
   0   2  26 49.8254 18.3940
   2   2  26 18.4240 10.9204
   4   2  26 110.297 12.7438
   6   2  26 15.4347 11.4928
   8   2  26 29.9689 13.2029
  10   2  26 37.0655 14.4355
   1   3  26 74.5906 13.2376
   3   3  26 28.5901 10.7006
   5   3  26 20.9710 11.4739
   7   3  26 32.0454 11.8290
   9   3  26 4.25587 12.4964
  11   3  26 37.9027 14.3312
   0   4  26 56.8540 19.0118
   2   4  26 22.4381 11.7218
   4   4  26 203.648 15.6984
   6   4  26 46.9459 12.1225
   8   4  26 51.9415 13.1414
  10   4  26 78.2063 15.3589
   1   5  26 50.6026 12.0115
   3   5  26 11.0505 10.8818
   5   5  26 9.81973 11.0762
   7   5  26 25.5094 12.2309
   9   5  26 7.96574 12.2175
  11   5  26 27.5821 14.2482
   0   6  26 22.8389 14.6536
   2   6  26 7.00763 10.8431
   4   6  26 29.9496 12.0778
   6   6  26 53.9973 12.7312
   8   6  26 131.643 14.6935
  10   6  26 26.4702 12.9317
   1   7  26 44.2261 11.4541
   3   7  26 58.7149 12.6805
   5   7  26 70.2189 12.7728
   7   7  26 82.3154 13.5518
   9   7  26 18.2453 12.3903
   0   8  26 93.1994 17.8446
   2   8  26 15.5673 11.7417
   4   8  26 170.341 14.9218
   6   8  26 33.7368 12.5256
   8   8  26 42.2416 12.8274
  10   8  26 9.82205 11.5973
   1   9  26 16.5239 10.3185
   3   9  26 43.9743 12.4570
   5   9  26 100.203 14.0578
   7   9  26 132.008 14.6881
   9   9  26 24.0778 12.5734
   0  10  26 107.261 17.7940
   2  10  26 112.624 12.5321
   4  10  26 84.8408 13.7728
   6  10  26 66.6871 13.2862
   8  10  26 4.19507 11.4643
   1  11  26 15.7649 11.4701
   3  11  26 32.6237 11.8430
   5  11  26 60.3685 13.1265
   7  11  26 30.5065 12.5033
   0  12  26 41.1852 18.7781
   2  12  26 49.1634 12.0057
   4  12  26 27.9211 12.5297
   6  12  26 138.887 15.8936
   1  13  26 52.1477 13.9025
   3  13  26 33.1394 11.9542
   5  13  26 25.8119 14.4241
   0  14  26 187.930 22.9850
   2  14  26 14.5999 12.7871
   4  14  26 86.0068 14.0274
   1  15  26 211.366 16.3868
   3  15  26 7.42660 12.3070
   0   0  27 19.7973 25.7862
   2   0  27 160.810 19.7237
   4   0  27 203.701 21.0029
   6   0  27 0.00000 17.8606
   8   0  27 8.88922 18.1541
   1   1  27 140.850 15.0969
   3   1  27 124.973 12.9034
   5   1  27 20.4853 12.5946
   7   1  27 23.5788 13.4513
   0   2  27 60.9232 20.5908
   2   2  27 87.9468 12.3822
   4   2  27 5.40366 11.7607
   6   2  27 24.0813 13.5928
   8   2  27 12.4439 13.2715
   1   3  27 67.3039 12.8092
   3   3  27 15.6014 11.7497
   5   3  27 37.4825 12.2762
   7   3  27 6.32192 12.0136
   0   4  27 101.417 18.6529
   2   4  27 80.0738 12.9949
   4   4  27 12.0184 12.0698
   6   4  27 18.8147 12.0312
   8   4  27 14.5798 12.8674
   1   5  27 19.9290 11.3017
   3   5  27 12.7338 11.3571
   5   5  27 33.7162 12.2545
   7   5  27 97.6112 14.1121
   0   6  27 4.47688 14.4583
   2   6  27 105.675 13.9203
   4   6  27 14.4545 11.6744
   6   6  27 17.8614 11.7038
   1   7  27 82.1419 12.6460
   3   7  27 26.0737 11.8482
   5   7  27 17.7167 12.1390
   0   8  27 98.8974 17.5753
   2   8  27 18.3872 11.1777
   4   8  27 18.1600 11.9149
   6   8  27 68.1917 13.5815
   1   9  27 28.1267 11.6438
   3   9  27 102.189 14.8444
   5   9  27 42.9501 13.0277
   0  10  27 201.784 22.4177
   2  10  27 116.309 14.1665
   4  10  27 30.3779 12.4642
   1  11  27 92.8511 13.6651
   3  11  27 69.6773 24.6798
   0   0  28 70.9808 30.7706
   2   0  28 21.1375 15.6102
   1   1  28 395.119 19.4615
   0   2  28 52.9469 17.8252
   2   2  28 200.900 16.4953
   1   3  28 75.4033 13.5312
   0   4  28 0.09592 24.6469
   0   0   0    0.00    0.00   0
;
_shelx_hkl_checksum                77339
_shelx_fab_file
;
    4    0    0   -194.14      0.14
    6    0    0    153.09      1.05
    8    0    0    187.80     -0.42
   10    0    0   -121.88     -0.93
   12    0    0     69.94      1.49
   14    0    0    -89.59      0.86
   16    0    0    -42.32      0.37
   18    0    0     91.44     -0.77
   20    0    0     35.84     -0.59
   22    0    0    -60.11      1.63
   24    0    0     17.67      1.10
   26    0    0     19.20     -1.47
   28    0    0     52.40     -0.29
   30    0    0     53.99      1.25
    3    1    0    419.90     -1.90
    5    1    0    -38.24     -3.26
    7    1    0     -8.58     -3.13
    9    1    0   -111.86      0.81
   11    1    0      7.19      0.84
   13    1    0    -45.20      2.53
   15    1    0     10.31     -2.39
   17    1    0    -15.38     -1.00
   19    1    0    -87.21     -0.09
   21    1    0    -27.32      4.59
   23    1    0    -31.38      1.12
   25    1    0     14.48     -3.31
   27    1    0    -53.36     -2.46
   29    1    0      2.37      3.61
    4    2    0    -13.84      1.52
    6    2    0     99.24      5.20
    8    2    0     41.93     -1.75
   10    2    0    -81.53     -1.08
   12    2    0     12.80      5.81
   14    2    0    -44.88      0.89
   16    2    0    -38.60      0.04
   18    2    0     23.60     -0.30
   20    2    0     -7.23     -2.61
   22    2    0    -42.10      0.88
   24    2    0    -36.39      2.40
   26    2    0     19.35     -1.21
   28    2    0     13.85      2.37
   30    2    0    -29.85     10.51
    1    3    0     77.49      1.31
    3    3    0    -61.60    -30.08
    5    3    0     66.62     -2.63
    7    3    0     18.45      5.43
    9    3    0    -14.22      0.92
   11    3    0    -52.27     -0.50
   13    3    0    -19.01      0.14
   15    3    0     45.29     -2.72
   17    3    0      4.85     -0.21
   19    3    0    -10.61      1.63
   21    3    0    -52.02      0.43
   23    3    0     63.47     -2.79
   25    3    0     32.90     -3.11
   27    3    0    -22.99      0.74
   29    3    0     -1.79     23.95
    0    4    0    381.14      1.59
    2    4    0   -228.98      2.76
    4    4    0   -293.27      1.32
    6    4    0    106.20      5.93
    8    4    0    -26.88      1.16
   10    4    0    -29.77     -5.14
   12    4    0    -22.54     -0.43
   14    4    0     34.19      0.47
   16    4    0    -33.68     -1.50
   18    4    0      9.43      3.60
   20    4    0     18.64     -1.39
   22    4    0    -15.35      0.30
   24    4    0      5.74      2.81
   26    4    0     48.80      1.21
   28    4    0     52.38     17.41
   30    4    0    -13.24     22.72
    3    5    0      6.03    -20.19
    5    5    0    -26.71     -8.84
    7    5    0     -0.84      0.22
    9    5    0    -22.03      2.07
   11    5    0    -13.16      1.17
   13    5    0      6.96     -2.21
   15    5    0    -41.59     -8.92
   17    5    0     12.08      2.69
   19    5    0     39.02      5.63
   21    5    0      0.04     -0.69
   23    5    0     34.36      1.36
   25    5    0     20.41     -3.13
   27    5    0     11.37      4.24
   29    5    0    -85.52     51.26
    0    6    0    247.02     -2.74
    2    6    0   -143.33    -13.38
    4    6    0   -132.64     -7.80
    6    6    0     12.44      0.51
    8    6    0    -20.17     -1.59
   10    6    0     62.92     -2.77
   12    6    0     45.71      3.55
   14    6    0    -24.43     -3.14
   16    6    0      1.32     -6.35
   18    6    0     -4.76      0.76
   20    6    0     -4.30     -0.34
   22    6    0    -11.87      0.64
   24    6    0     -5.71      5.78
   26    6    0     -3.15      0.37
   28    6    0     26.53     -3.52
   30    6    0    -30.48     10.24
    1    7    0     69.21      6.00
    3    7    0    202.88    -74.91
    5    7    0    -85.21     -9.55
    7    7    0     34.26     -0.72
    9    7    0     13.17     -0.89
   11    7    0      6.50      1.91
   13    7    0     48.68     -2.66
   15    7    0     24.00    -18.98
   17    7    0     22.82     -3.40
   19    7    0     63.30      5.78
   21    7    0    -13.80     -9.63
   23    7    0     -0.27      2.38
   25    7    0    -22.77     -0.04
   27    7    0     51.20     -9.72
   29    7    0     26.47     -7.39
    0    8    0   -249.52      1.23
    2    8    0    -27.70     -5.16
    4    8    0   -111.33     -3.08
    6    8    0     91.78      4.64
    8    8    0   -123.87     -6.29
   10    8    0     40.06     -0.56
   12    8    0    -20.76      0.46
   14    8    0     27.94     -0.12
   16    8    0    -19.11      0.55
   18    8    0     14.61     -2.66
   20    8    0    -41.64     -2.67
   22    8    0     -4.39     -2.31
   24    8    0    -24.52      1.34
   26    8    0      2.98     -2.62
   28    8    0     29.33     -4.39
   30    8    0     42.78     -4.37
    1    9    0    -13.12     -5.67
    3    9    0    247.17    -15.61
    5    9    0   -137.10      3.54
    7    9    0     13.82      2.54
    9    9    0     42.28     -4.26
   11    9    0    -48.56      1.81
   13    9    0    -16.37     -3.88
   15    9    0     22.73     -2.96
   17    9    0    -18.60      7.67
   19    9    0    -38.36      2.56
   21    9    0     -4.77    -44.02
   23    9    0     37.25     -5.37
   25    9    0     -5.64      1.50
   27    9    0    -43.74     -1.94
   29    9    0     25.58     -5.73
    0   10    0    186.94     -0.75
    2   10    0    125.58     -5.88
    4   10    0     -7.00     -5.80
    6   10    0    -31.53      5.26
    8   10    0    -54.09     -0.98
   10   10    0     11.39     -0.56
   12   10    0    -46.12     -2.65
   14   10    0    -18.25     -2.29
   16   10    0    -30.65     -2.16
   18   10    0     27.38      1.67
   20   10    0    -60.39     -3.85
   22   10    0     23.45     -4.68
   24   10    0    -20.61     -5.14
   26   10    0     -1.04     -0.83
   28   10    0    -27.62     -6.09
    1   11    0    -32.77     -0.29
    3   11    0     52.90     -9.14
    5   11    0      9.53     -2.11
    7   11    0    -50.16     -0.47
    9   11    0     68.89     -1.95
   11   11    0    -18.98      3.60
   13   11    0     31.06      0.78
   15   11    0     -2.09     -3.29
   17   11    0      3.74      3.47
   19   11    0     -6.14      3.03
   21   11    0     29.33     -8.22
   23   11    0    -41.11      4.33
   25   11    0     31.02     -0.16
   27   11    0    -48.25      0.36
   29   11    0     34.97    -10.84
    0   12    0    137.20      8.34
    2   12    0   -117.18      3.55
    4   12    0    -68.55     -4.14
    6   12    0     48.80     -0.80
    8   12    0      3.29     -1.93
   10   12    0     -0.09      5.51
   12   12    0     -5.21      2.59
   14   12    0    -22.54     -0.05
   16   12    0     28.27      1.43
   18   12    0      7.24      2.57
   20   12    0    -21.28      3.51
   22   12    0     -3.66      3.13
   24   12    0    -11.25      2.41
   26   12    0    -25.97     -4.32
   28   12    0    -19.97     -1.56
    1   13    0     43.71      0.62
    3   13    0     24.41     -0.08
    5   13    0    -55.55     -0.11
    7   13    0     -7.82     -2.00
    9   13    0     21.98     -0.34
   11   13    0      3.22      3.08
   13   13    0     -5.14     -1.11
   15   13    0      0.78     -5.45
   17   13    0     32.09      4.65
   19   13    0    -41.56     -0.35
   21   13    0     40.75     -7.26
   23   13    0      1.46      3.41
   25   13    0      3.27      1.09
   27   13    0     67.06     -1.37
   29   13    0     95.28    -11.29
    0   14    0    -24.80      0.31
    2   14    0      3.20     -1.71
    4   14    0    -86.66     -1.70
    6   14    0     66.48     -2.27
    8   14    0    -10.99      1.76
   10   14    0     18.27      1.83
   12   14    0      8.37     -8.73
   14   14    0      5.56     -3.82
   16   14    0     -0.96     -2.90
   18   14    0      8.22     -0.32
   20   14    0     24.53      3.01
   22   14    0     63.52     -0.70
   24   14    0    -25.40     -4.85
   26   14    0     36.83     -9.30
   28   14    0     85.56     -0.83
    1   15    0      1.70     -5.65
    3   15    0    -46.92     31.42
    5   15    0    -97.50      2.87
    7   15    0    -31.24     -2.43
    9   15    0    -36.60      2.58
   11   15    0     40.15     -0.02
   13   15    0     31.43     -3.49
   15   15    0     24.18      1.07
   17   15    0     23.18      3.88
   19   15    0    -16.65      1.13
   21   15    0    -38.29     -3.81
   23   15    0      2.03      0.48
   25   15    0     13.67     -1.57
   27   15    0     10.98     -0.46
    0   16    0     65.25      0.72
    2   16    0      1.80     -0.23
    4   16    0    -59.50      0.80
    6   16    0      1.95     -1.94
    8   16    0     -4.72      1.67
   10   16    0     -2.56      2.92
   12   16    0      8.96     -4.16
   14   16    0     26.98     -3.12
   16   16    0      2.73     -0.77
   18   16    0     39.22     -1.17
   20   16    0      0.73     -2.26
   22   16    0     80.32      0.54
   24   16    0     32.40     -3.96
   26   16    0      6.44     -9.65
   28   16    0      8.99     -1.68
    1   17    0      3.99      0.77
    3   17    0     53.41      4.20
    5   17    0    -61.17     -6.40
    7   17    0    -10.65    -11.83
    9   17    0    -49.88      1.24
   11   17    0     -4.69     -0.44
   13   17    0     56.80     -6.64
   15   17    0     32.83     -6.96
   17   17    0    -16.48     -1.85
   19   17    0     18.36     -0.26
   21   17    0      8.94     -1.31
   23   17    0      1.97     -1.11
   25   17    0     25.07     -3.97
   27   17    0     45.72     -2.90
    0   18    0    -11.02     -0.16
    2   18    0    -58.64      1.78
    4   18    0     42.54      1.59
    6   18    0    -42.74     -1.24
    8   18    0     -4.21     -1.35
   10   18    0     13.88     -2.92
   12   18    0    -10.20     -2.98
   14   18    0    -22.49     -3.69
   16   18    0     34.29     -4.13
   18   18    0     10.85     -3.70
   20   18    0     20.65      3.46
   22   18    0     48.64      5.97
   24   18    0    -19.03     -1.25
   26   18    0     18.35     -0.81
    1   19    0     22.95      1.58
    3   19    0     -7.83      7.33
    5   19    0    -22.42     -4.34
    7   19    0      6.06    -25.38
    9   19    0     11.85      1.72
   11   19    0     -2.84     -1.85
   13   19    0     29.29    -10.11
   15   19    0    -31.59     -3.68
   17   19    0     12.71      2.33
   19   19    0     73.36     12.16
   21   19    0    -36.25     -1.47
   23   19    0    -31.94     -2.99
   25   19    0     13.80     -0.33
   27   19    0     30.91     -0.04
    0   20    0    -47.85     -6.07
    2   20    0     25.66     -0.97
    4   20    0     37.42     -0.63
    6   20    0      1.46      1.11
    8   20    0    -29.92     -4.03
   10   20    0    -29.61     -5.84
   12   20    0    -18.24     -8.14
   14   20    0     25.90      2.40
   16   20    0    -23.66     -1.81
   18   20    0     41.48     -1.25
   20   20    0    -25.03      4.88
   22   20    0      3.62      6.28
   24   20    0     -7.39     -1.68
   26   20    0      5.33     -2.84
    1   21    0     -1.73     -3.34
    3   21    0    -10.71      0.94
    5   21    0    -36.21     -3.84
    7   21    0     62.66     -7.04
    9   21    0     18.37      5.19
   11   21    0     -5.82     -1.43
   13   21    0     34.50     -2.57
   15   21    0    -14.39    -11.56
   17   21    0     26.33      1.78
   19   21    0   -123.20     25.81
   21   21    0   -130.08      5.97
   23   21    0     -5.61      0.97
   25   21    0     11.00      0.47
    0   22    0    -85.69      2.74
    2   22    0     42.16     -0.09
    4   22    0     -7.94      1.62
    6   22    0      2.06      2.27
    8   22    0      8.63     -1.83
   10   22    0     10.67      2.69
   12   22    0    -12.61      2.17
   14   22    0     28.07     -6.17
   16   22    0    -38.20     -3.36
   18   22    0     22.43     -3.83
   20   22    0      5.37      5.01
   22   22    0    -84.87     40.92
   24   22    0    -86.60      6.26
   26   22    0      1.33     -3.17
    1   23    0      5.00      1.95
    3   23    0      1.54      1.09
    5   23    0     12.76     -1.22
    7   23    0    -19.11     -4.17
    9   23    0     31.53     -1.57
   11   23    0      1.75      2.62
   13   23    0     19.62     -1.91
   15   23    0    -89.07    -16.23
   17   23    0    -65.25      0.55
   19   23    0     12.49      9.00
   21   23    0    -49.43      4.00
   23   23    0    -15.31      3.96
   25   23    0     27.21      0.59
    0   24    0    -27.22     -2.91
    2   24    0      4.25     -1.38
    4   24    0    -16.95     -0.46
    6   24    0     38.32      1.13
    8   24    0    -31.29      1.30
   10   24    0     17.96      2.62
   12   24    0      5.28     -4.71
   14   24    0     25.81    -13.39
   16   24    0     19.73      1.76
   18   24    0    -13.43      0.30
   20   24    0     20.06      1.48
   22   24    0     33.42     15.63
   24   24    0    -19.61      0.47
    1   25    0     18.76      2.04
    3   25    0    -19.19      2.68
    5   25    0    -10.05      3.40
    7   25    0     21.61      3.71
    9   25    0    101.67     -0.85
   11   25    0      7.76     -0.03
   13   25    0     -4.88     -2.53
   15   25    0    -58.82    -11.52
   17   25    0      0.65      4.48
   19   25    0    -33.06      4.29
   21   25    0     40.24      6.55
   23   25    0    -12.06      1.12
    0   26    0     56.96      1.36
    2   26    0     17.35      0.12
    4   26    0      6.95     -1.54
    6   26    0     26.08     -1.31
    8   26    0    -48.56     -0.68
   10   26    0     38.71      0.06
   12   26    0     -5.38     -4.85
   14   26    0      5.54    -23.56
   16   26    0    -30.35      1.14
   18   26    0     26.47      2.65
   20   26    0     15.60      1.70
   22   26    0     94.96     16.49
   24   26    0     20.92     -0.22
    1   27    0     34.94     -2.15
    3   27    0    -12.00      3.05
    5   27    0    -13.60      1.13
    7   27    0     16.18     -0.76
    9   27    0     -2.92     -0.98
   11   27    0      2.74     -1.23
   13   27    0    -60.75    -12.90
   15   27    0     -0.17    -13.99
   17   27    0     -6.35     -1.54
   19   27    0    -83.41      4.92
   21   27    0     -5.70      3.45
   23   27    0     84.50      7.95
    0   28    0     45.38      6.33
    2   28    0    -21.22      2.27
    4   28    0      9.13     -5.95
    6   28    0     37.64     -5.80
    8   28    0    -19.56      1.78
   10   28    0    -32.29     12.63
   12   28    0    -28.72     -2.18
   14   28    0    -15.07    -85.94
   16   28    0      7.14     -8.33
   18   28    0     24.19     13.04
   20   28    0      4.11      6.96
   22   28    0    -20.30     34.25
    1   29    0    -18.77     -0.90
    3   29    0    -13.74     -2.52
    5   29    0    -10.80      5.01
    7   29    0     44.83      4.47
    9   29    0     -2.08     -2.76
   11   29    0     19.72     -1.13
   13   29    0    -42.64    -11.98
   15   29    0     28.44    -12.25
   17   29    0     21.82     -3.14
   19   29    0     43.72      4.01
   21   29    0      1.16      4.37
    0   30    0     51.35      2.78
    2   30    0    -14.22     -0.05
    4   30    0     45.54      1.78
    6   30    0     -7.16     -0.84
    8   30    0    -21.25     -1.38
   10   30    0    -34.59      3.52
   12   30    0    -70.34     -4.10
   14   30    0      7.13    -16.65
   16   30    0    -25.03      9.29
   18   30    0     66.03      1.98
   20   30    0     16.07      3.57
    1   31    0     29.65      0.44
    3   31    0     10.22      3.30
    5   31    0    -33.26      3.18
    7   31    0     13.10      1.66
    9   31    0    -23.85     -0.86
   11   31    0     -2.21      5.63
   13   31    0    -22.60     -1.16
   15   31    0     20.59     -1.15
   17   31    0     -1.26      3.74
   19   31    0    -57.47      1.80
    0   32    0     -1.40      9.72
    2   32    0    -21.03     -1.35
    4   32    0     52.72      0.37
    6   32    0      3.95      0.46
    8   32    0     35.95      0.28
   10   32    0     68.35      3.97
   12   32    0    -87.81      0.62
   14   32    0      6.32     -9.11
   16   32    0     12.49      3.88
   18   32    0     20.27      2.82
    1   33    0      1.07      3.03
    3   33    0     32.56      1.56
    5   33    0    -40.44     -4.06
    7   33    0      2.24     -6.84
    9   33    0      1.47      0.95
   11   33    0    -14.79      0.79
   13   33    0     -3.81      2.38
   15   33    0    -41.17      1.87
   17   33    0    -32.26     -3.90
    0   34    0     28.07     27.38
    2   34    0    -90.63      0.13
    4   34    0    -52.30     -3.15
    6   34    0     11.31      4.74
    8   34    0    -13.64      3.26
   10   34    0     43.72      1.40
   12   34    0     12.48      2.73
   14   34    0     22.72     -4.17
   16   34    0    -15.73      2.86
    1   35    0     13.14      3.79
    3   35    0    -35.13      2.86
    5   35    0    -15.14      4.19
    7   35    0    -22.94      6.32
    9   35    0     57.95      6.44
   11   35    0     -3.53     -1.10
   13   35    0    -11.36     -2.47
   15   35    0     60.23     -1.49
    0   36    0     36.75     -1.42
    2   36    0    -72.62     -5.72
    4   36    0     72.89     10.14
    6   36    0   -125.27     10.70
    8   36    0    -22.80     -0.82
   10   36    0    -38.91     -2.50
   12   36    0     34.92     -4.78
   14   36    0    -13.33      2.83
    1   37    0      9.34      2.76
    3   37    0     -6.82      0.36
    5   37    0    -11.21     -1.32
    7   37    0     20.24      1.78
    9   37    0     40.87      2.15
   11   37    0    -15.93     -3.22
   13   37    0     10.14     -0.90
    0   38    0     97.66      3.48
    2   38    0    -11.03     -5.10
    4   38    0     -8.36      2.94
    6   38    0      6.89      2.78
    8   38    0     64.62      0.23
   10   38    0     38.52     -0.99
   12   38    0     23.98     -1.35
    1   39    0     17.49     -3.92
    3   39    0     -9.63     -3.54
    5   39    0    -10.61     -5.10
    7   39    0     29.10     -0.03
    9   39    0     60.12      2.67
   11   39    0    -23.67     -0.60
    2   40    0     22.74     -3.65
    4   40    0     24.99      1.39
    6   40    0    -12.55     -2.58
    8   40    0    -22.37     -0.55
    3   41    0     81.93      2.65
    5   41    0     -1.91      2.31
    4    0    1      0.43   -151.52
    6    0    1      1.32     67.64
    8    0    1      0.62     35.30
   10    0    1      0.21     13.19
   12    0    1      1.26    103.30
   14    0    1     -2.54     31.91
   16    0    1      0.31     37.13
   18    0    1     -0.77    -18.28
   20    0    1      0.27     11.62
   22    0    1      1.85     -9.87
   24    0    1     -0.48     34.40
   26    0    1      0.00     15.20
   28    0    1      0.92     -2.07
   30    0    1      0.22     -8.32
    3    1    1     -8.57     34.31
    5    1    1    -21.86    -78.28
    7    1    1     21.82     11.46
    9    1    1      7.55    -63.97
   11    1    1      7.29     -5.99
   13    1    1     -3.62     49.63
   15    1    1    -40.46    -65.68
   17    1    1     29.68    -28.92
   19    1    1      6.38      2.21
   21    1    1      9.33     26.60
   23    1    1      5.97      9.34
   25    1    1     10.07    -17.19
   27    1    1      2.25    -46.26
   29    1    1     22.18     66.07
    4    2    1     -1.52    140.87
    6    2    1     91.90     51.10
    8    2    1    -72.33    -36.83
   10    2    1    -20.39     34.27
   12    2    1     13.61     50.36
   14    2    1      7.84     14.32
   16    2    1    -21.80    -15.73
   18    2    1    -26.84     27.47
   20    2    1    -29.25    -37.64
   22    2    1     19.43    -11.26
   24    2    1    -41.00     -9.37
   26    2    1    -31.42      6.37
   28    2    1      8.17    -17.27
   30    2    1      4.82     -5.83
    1    3    1    653.24    153.89
    3    3    1     85.29   -219.50
    5    3    1     90.38    -31.25
    7    3    1     -3.37     33.45
    9    3    1    -29.94    -36.04
   11    3    1    -19.58    -63.49
   13    3    1    -11.37    -23.84
   15    3    1    -52.50     20.59
   17    3    1     15.52    -18.85
   19    3    1    -15.39     -1.04
   21    3    1      5.36      0.12
   23    3    1     -4.48     17.54
   25    3    1    -30.47     42.56
   27    3    1    -38.26    -29.20
   29    3    1      3.96     50.09
    0    4    1    331.63      5.05
    2    4    1    250.91   -299.10
    4    4    1    -41.68     48.22
    6    4    1     58.79    -38.04
    8    4    1    -47.11    -27.97
   10    4    1     -1.69     26.92
   12    4    1    -47.74    -19.61
   14    4    1     29.87    -35.41
   16    4    1      4.19     21.90
   18    4    1    -12.49    -13.08
   20    4    1    -37.74    -14.27
   22    4    1      1.29    -10.08
   24    4    1     -0.16      9.60
   26    4    1    -24.54     -6.89
   28    4    1     17.77    -46.11
   30    4    1     23.17    -10.85
    1    5    1    190.91    137.25
    3    5    1    182.36     23.23
    5    5    1     42.97    -89.03
    7    5    1    -78.30     42.90
    9    5    1    -31.03    -57.90
   11    5    1    -30.74    -29.82
   13    5    1     -7.79     64.74
   15    5    1    -26.78      0.77
   17    5    1     17.78    -82.03
   19    5    1    -16.59      0.79
   21    5    1     20.87    -18.33
   23    5    1      1.60     29.99
   25    5    1     22.93     -1.39
   27    5    1     33.75      3.10
   29    5    1      1.83     44.41
    0    6    1    -80.11      4.96
    2    6    1    -12.21   -200.37
    4    6    1     59.11    170.24
    6    6    1     22.11     18.88
    8    6    1     -4.83    -65.82
   10    6    1    -16.27    -15.29
   12    6    1    -56.81     71.25
   14    6    1     -4.34    -10.28
   16    6    1     -7.00    -17.83
   18    6    1    -48.44      1.37
   20    6    1      5.98     -9.18
   22    6    1     19.20      9.15
   24    6    1     18.75      7.84
   26    6    1     -3.49      6.53
   28    6    1     -7.54     52.81
   30    6    1    -30.22     93.69
    1    7    1    250.84     63.42
    3    7    1      0.66     95.37
    5    7    1     98.79    -65.21
    7    7    1    -46.47     79.73
    9    7    1     37.65    -46.27
   11    7    1     11.77    -47.06
   13    7    1     17.79     40.54
   15    7    1    -26.36      0.08
   17    7    1      7.65    -51.96
   19    7    1     -7.30     -5.73
   21    7    1     24.25      1.51
   23    7    1      6.30     48.09
   25    7    1      5.54    -14.57
   27    7    1     -2.67     -3.34
   29    7    1    -26.22     58.62
    0    8    1    -69.90      6.40
    2    8    1     52.97      5.77
    4    8    1     83.32     91.98
    6    8    1     21.37     88.54
    8    8    1     49.27    -68.71
   10    8    1     10.50     -2.95
   12    8    1    -22.70    -19.11
   14    8    1     16.94     10.58
   16    8    1     -8.37    -31.56
   18    8    1     23.33     17.30
   20    8    1     24.81     -0.23
   22    8    1    -23.24      1.10
   24    8    1     -2.66     -5.59
   26    8    1     13.94    -15.70
   28    8    1     31.16    -42.19
   30    8    1    -17.54     35.68
    1    9    1   -114.02    -72.61
    3    9    1    102.83    -25.01
    5    9    1     58.73     58.52
    7    9    1     -1.98      9.00
    9    9    1     -6.27      4.30
   11    9    1      0.49    -21.99
   13    9    1     17.26     14.29
   15    9    1     18.58     15.29
   17    9    1     -3.62    -36.43
   19    9    1    -39.04     -4.70
   21    9    1     13.30    -12.71
   23    9    1     -8.84     30.48
   25    9    1    -20.51     12.64
   27    9    1     16.73     -6.76
   29    9    1     15.34     20.96
    0   10    1    -27.95     -7.16
    2   10    1    103.07   -103.73
    4   10    1     41.12     97.57
    6   10    1     -2.99     89.52
    8   10    1     36.52     -7.79
   10   10    1      2.19     -2.96
   12   10    1    -71.19     10.86
   14   10    1    -16.59      4.72
   16   10    1     17.62    -28.16
   18   10    1     -5.11     32.74
   20   10    1    -27.24     -2.78
   22   10    1      5.76    -10.84
   24   10    1     21.06     -3.13
   26   10    1    -24.10      5.71
   28   10    1    -10.68      1.77
    1   11    1     86.94     38.79
    3   11    1     99.59   -113.13
    5   11    1     11.87      2.81
    7   11    1     -7.67     27.18
    9   11    1    -28.77    -13.44
   11   11    1    -21.15     13.97
   13   11    1    -20.39     -2.23
   15   11    1     -5.59     -9.44
   17   11    1    -17.85    -24.28
   19   11    1    -11.71    -13.48
   21   11    1    -11.11    -31.46
   23   11    1     -3.56    -16.48
   25   11    1    -12.13    -35.23
   27   11    1     -1.13      6.04
   29   11    1    -19.87    -38.90
    0   12    1   -116.90    -12.27
    2   12    1     80.50     10.23
    4   12    1     38.70    -22.10
    6   12    1     13.90     10.95
    8   12    1     15.17     42.17
   10   12    1     19.44    -51.03
   12   12    1    -24.75     19.46
   14   12    1    -14.14      3.59
   16   12    1     -9.10     -3.51
   18   12    1     16.86     16.84
   20   12    1      5.33      8.40
   22   12    1     -8.23    -24.10
   24   12    1      2.92      1.44
   26   12    1    -24.85     43.14
   28   12    1    -34.91      2.04
    1   13    1      0.66     27.34
    3   13    1     18.76    -21.71
    5   13    1      9.25     12.89
    7   13    1     10.49     50.98
    9   13    1    -12.78    -83.15
   11   13    1    -10.62     24.38
   13   13    1    -44.82     22.62
   15   13    1      8.66    -33.80
   17   13    1    -18.39    -11.22
   19   13    1      2.19    -12.80
   21   13    1    -26.55    -31.66
   23   13    1    -14.10     28.55
   25   13    1    -12.44    -30.08
   27   13    1    -34.31     -4.17
   29   13    1    -19.03      0.35
    0   14    1    -29.69      0.82
    2   14    1     38.26    -37.32
    4   14    1     49.70     -2.55
    6   14    1      3.53    -42.18
    8   14    1     22.52     -5.43
   10   14    1     -0.98      8.09
   12   14    1    -53.36      6.06
   14   14    1      8.57     26.36
   16   14    1    -29.66      3.28
   18   14    1     13.65     36.33
   20   14    1     30.96    -19.51
   22   14    1     13.40    -11.24
   24   14    1    -12.67    -28.26
   26   14    1     10.54     30.74
   28   14    1     34.89    -13.48
    1   15    1    -45.89    120.13
    3   15    1    -35.35    -47.31
    5   15    1     35.16     53.43
    7   15    1     19.23     48.94
    9   15    1    -25.58    -20.21
   11   15    1     11.08     33.27
   13   15    1    -16.89    -22.47
   15   15    1     -6.65     -5.13
   17   15    1    -38.11    -39.70
   19   15    1     19.61     16.88
   21   15    1      5.37    -30.06
   23   15    1    -20.27    -16.83
   25   15    1    -32.80     -3.45
   27   15    1     39.94      3.17
    0   16    1    -23.99    -10.01
    2   16    1    -24.89    -42.01
    4   16    1    -18.28     23.94
    6   16    1    -17.57    -28.87
    8   16    1      1.68     38.83
   10   16    1      1.76      2.45
   12   16    1    -10.74      8.47
   14   16    1     -2.25     14.68
   16   16    1     -1.28     21.13
   18   16    1      5.39     20.91
   20   16    1     -8.38    -10.86
   22   16    1     -1.48      0.21
   24   16    1    -20.67     22.04
   26   16    1      3.72     57.70
   28   16    1    -18.91     31.93
    1   17    1    -11.40     50.77
    3   17    1    -44.30      9.88
    5   17    1     11.69      8.73
    7   17    1    -16.87     36.05
    9   17    1    -11.58     18.05
   11   17    1     15.87     -0.68
   13   17    1     32.17     10.73
   15   17    1    -10.06      4.67
   17   17    1    -12.79    -24.33
   19   17    1      6.63    -11.29
   21   17    1      3.61     12.86
   23   17    1     34.24    -26.05
   25   17    1    -19.47     -1.75
   27   17    1    -26.53    -38.52
    0   18    1    -18.01     -4.81
    2   18    1    -13.36    -28.64
    4   18    1     22.45      8.04
    6   18    1    -27.54     31.59
    8   18    1    -19.17     -3.34
   10   18    1      4.63     21.08
   12   18    1     -1.35     27.91
   14   18    1     42.19     15.80
   16   18    1     -7.62     -7.16
   18   18    1    -16.62      1.48
   20   18    1     31.70    -29.41
   22   18    1     51.07    -14.07
   24   18    1    -29.66     13.87
   26   18    1     38.30     24.05
    1   19    1    -25.51     46.44
    3   19    1    -32.22      8.31
    5   19    1     -1.85    -28.45
    7   19    1      4.95     51.48
    9   19    1     -8.01    -31.37
   11   19    1     37.53     -2.71
   13   19    1      3.58     23.70
   15   19    1    -23.29     23.10
   17   19    1      9.42    -29.69
   19   19    1    -10.81    -17.64
   21   19    1     38.53     30.82
   23   19    1     23.93    -16.94
   25   19    1      1.16      0.16
   27   19    1      2.53      5.40
    0   20    1     18.85      1.42
    2   20    1      9.67    -22.97
    4   20    1     20.53      9.73
    6   20    1    -40.53     20.30
    8   20    1     13.31    -28.13
   10   20    1     19.04      9.97
   12   20    1    -54.83    -21.44
   14   20    1     21.62     57.34
   16   20    1    -19.63    -28.59
   18   20    1     60.34      6.01
   20   20    1     71.74      0.21
   22   20    1     54.55    -47.11
   24   20    1    -33.68    -29.72
   26   20    1     17.78     -6.74
    1   21    1     -3.28     24.88
    3   21    1     15.13    -42.28
    5   21    1      0.83    -27.27
    7   21    1     15.46     -1.14
    9   21    1    -37.39     25.81
   11   21    1     16.08     24.93
   13   21    1      3.88      1.77
   15   21    1     -2.07     -7.02
   17   21    1     45.92    -31.40
   19   21    1    -17.90     22.01
   21   21    1     36.85    -72.96
   23   21    1     51.48    -38.40
   25   21    1     18.95    -12.78
    0   22    1     35.27     -0.05
    2   22    1    -18.60    -68.42
    4   22    1     15.27     44.65
    6   22    1     -9.64     -6.55
    8   22    1      7.30    -22.19
   10   22    1     11.47     10.53
   12   22    1    -56.66    -20.51
   14   22    1     36.73     27.30
   16   22    1     51.51    -12.39
   18   22    1      4.96    -28.79
   20   22    1    -50.25     15.59
   22   22    1    -10.19     15.21
   24   22    1     -7.75    -26.18
   26   22    1     22.30     -8.06
    1   23    1      1.92     25.92
    3   23    1    -18.02    -20.66
    5   23    1     -6.39     24.49
    7   23    1     29.83     -9.28
    9   23    1    -11.00    -29.47
   11   23    1      4.47     34.96
   13   23    1     -9.03     -9.55
   15   23    1     -7.73     24.70
   17   23    1     29.43    -22.07
   19   23    1    -24.94     12.34
   21   23    1    -18.48      0.55
   23   23    1    -52.18    -53.63
   25   23    1      2.51    -20.52
    0   24    1      9.12      2.03
    2   24    1    -41.19    -10.40
    4   24    1     40.55      5.66
    6   24    1    -22.08    -33.02
    8   24    1    -19.12    -17.72
   10   24    1    -13.22      9.16
   12   24    1    -12.24     -1.85
   14   24    1     -0.65     -5.76
   16   24    1    -14.41    -47.66
   18   24    1      1.95    -12.25
   20   24    1    -12.50    -32.74
   22   24    1    -33.64      4.75
   24   24    1     -1.42     -0.13
    1   25    1    -35.79     -2.44
    3   25    1     -9.32      1.51
    5   25    1     -5.99     16.08
    7   25    1     14.56     12.10
    9   25    1      7.71      8.58
   11   25    1      7.36     26.54
   13   25    1    -20.00    -27.40
   15   25    1     27.78    -10.36
   17   25    1      8.41     -2.79
   19   25    1    -34.41     -4.56
   21   25    1    -10.80    -10.54
   23   25    1    -20.82     17.26
    0   26    1     17.20      1.28
    2   26    1    -44.91    -10.19
    4   26    1     40.93     -4.24
    6   26    1    -20.18    -20.28
    8   26    1     41.84    -50.87
   10   26    1     19.06     -1.94
   12   26    1     36.96     17.14
   14   26    1    -34.51    -15.85
   16   26    1    -15.08    -29.97
   18   26    1     23.60    -35.08
   20   26    1     18.71    -44.71
   22   26    1    -28.17    -24.80
   24   26    1    -12.66     12.29
    1   27    1     -7.65    -13.15
    3   27    1      9.39     19.44
    5   27    1    -23.27    -27.10
    7   27    1     20.21     45.26
    9   27    1     11.14     -1.06
   11   27    1     20.29     31.31
   13   27    1    -15.03     -2.75
   15   27    1     20.75    -14.00
   17   27    1      2.98    -25.39
   19   27    1    -14.48     10.71
   21   27    1      8.74    -55.03
   23   27    1     47.57     -1.95
    0   28    1     41.19     -2.70
    2   28    1    -17.32     -0.45
    4   28    1     56.57     16.57
    6   28    1    -28.35    -47.42
    8   28    1     11.30     -7.16
   10   28    1     11.10     20.20
   12   28    1     12.21     13.75
   14   28    1    -21.46    -47.81
   16   28    1      0.95    -35.38
   18   28    1    -40.27      4.41
   20   28    1    -26.87     46.24
   22   28    1      6.35      6.90
    1   29    1      1.75     15.94
    3   29    1     -3.95    -10.34
    5   29    1      0.85    -15.06
    7   29    1     18.31     10.19
    9   29    1     -0.13     21.51
   11   29    1     15.57     10.43
   13   29    1    -18.01    -38.04
   15   29    1     23.71    -14.33
   17   29    1     15.28    -14.79
   19   29    1     -1.73     -9.74
   21   29    1    -11.77     13.16
    0   30    1     -8.63     -1.60
    2   30    1    -42.06    -22.25
    4   30    1     14.72     39.65
    6   30    1    -11.14    -47.19
    8   30    1      8.22     -6.99
   10   30    1     28.43     25.30
   12   30    1     12.50     10.45
   14   30    1    -30.51     -9.92
   16   30    1    -12.77    -54.59
   18   30    1     42.69     -1.23
   20   30    1      8.45     66.15
    1   31    1     11.80     30.47
    3   31    1     -5.73    -21.97
    5   31    1    -11.76    -26.30
    7   31    1    -17.44     -5.51
    9   31    1    -25.68     16.75
   11   31    1    -34.69    -21.51
   13   31    1     -6.90    -14.55
   15   31    1      2.36     -8.56
   17   31    1     16.32     19.84
   19   31    1     19.67      8.81
    0   32    1    -11.22     -3.64
    2   32    1     13.58     -9.28
    4   32    1     -0.17     66.71
    6   32    1    -19.92    -44.84
    8   32    1      2.12    -37.11
   10   32    1     -7.01     26.24
   12   32    1    -17.57     19.36
   14   32    1    -12.32    -59.99
   16   32    1     -4.15    -40.95
   18   32    1     -7.33    -12.22
    1   33    1      1.11     -8.92
    3   33    1     43.33     17.23
    5   33    1     19.04    -30.43
    7   33    1      7.34     -8.81
    9   33    1     34.13    -12.69
   11   33    1    -54.16    -36.25
   13   33    1    -55.90      8.70
   15   33    1     -2.83     12.14
   17   33    1     21.58    -31.14
    0   34    1    -23.84      1.72
    2   34    1      8.79    -15.94
    4   34    1     31.26    -21.80
    6   34    1    -11.44    -76.41
    8   34    1     -3.36    -43.47
   10   34    1    -10.10    -25.25
   12   34    1    -15.17      4.72
   14   34    1    -41.16     -3.50
   16   34    1    -43.55    -33.26
    1   35    1    -11.94     42.95
    3   35    1    -36.80    -16.81
    5   35    1    -14.39      6.67
    7   35    1     42.81      4.63
    9   35    1     17.23     32.59
   11   35    1    -24.68    -19.82
   13   35    1    -13.72      5.22
   15   35    1     20.62     29.11
    0   36    1    -26.47      6.48
    2   36    1     -2.45    -56.97
    4   36    1     -4.44     11.20
    6   36    1    -23.88    -50.99
    8   36    1    -47.21     -0.50
   10   36    1     27.15     19.90
   12   36    1    -21.08     20.84
   14   36    1     -0.44     31.62
    1   37    1    -34.12     -9.22
    3   37    1     -7.51     -4.04
    5   37    1    -47.35     -6.07
    7   37    1    -31.74     39.29
    9   37    1    -50.68     31.68
   11   37    1    -27.10    -20.55
   13   37    1    -15.26     13.25
    0   38    1     -5.74      7.67
    2   38    1     -0.52     35.28
    4   38    1    -37.90     19.28
    6   38    1    -22.40    -70.10
    8   38    1    -41.10     -1.62
   10   38    1     34.97     24.45
   12   38    1    -12.92     11.73
    1   39    1    -28.83     64.92
    3   39    1      0.74     49.64
    5   39    1    -21.51     28.19
    7   39    1     15.51      8.22
    9   39    1      1.13     -1.54
   11   39    1     20.59      2.37
    0   40    1     55.66      3.07
    2   40    1    -14.18    -25.05
    4   40    1    -56.72     48.78
    6   40    1      2.71     14.62
    8   40    1     15.84    -15.00
    3   41    1    -18.89     14.65
    5   41    1      4.36     15.53
    4    0    2   -158.87     -3.09
    6    0    2    142.20      5.05
    8    0    2     33.82      0.15
   10    0    2     -1.62     -0.65
   12    0    2      0.33      0.95
   14    0    2     -2.93      1.83
   16    0    2     33.34      0.79
   18    0    2     49.35     -1.65
   20    0    2      9.62      1.42
   22    0    2    -18.95      0.41
   24    0    2     -9.63      0.98
   26    0    2     -3.75     -1.22
   28    0    2     39.32      1.01
   30    0    2    -37.53      4.13
    3    1    2   -226.69    183.62
    5    1    2   -128.20   -102.73
    7    1    2    -91.34    104.59
    9    1    2     34.69    -29.58
   11    1    2    -23.70     41.83
   13    1    2    -14.52      6.90
   15    1    2      1.13     38.38
   17    1    2     21.86      6.71
   19    1    2    -19.48     -7.38
   21    1    2    -46.82     17.77
   23    1    2      8.40     24.78
   25    1    2     -2.88     -6.84
   27    1    2     -3.96      8.72
   29    1    2    -33.44     10.09
    2    2    2    400.03    136.00
    8    2    2     26.66      3.59
   10    2    2     21.11     11.29
   12    2    2    -29.80     32.73
   14    2    2      2.46     -5.23
   16    2    2      5.68    -63.42
   18    2    2     47.35     24.92
   20    2    2     -4.14     31.16
   22    2    2     -8.16     -6.35
   24    2    2    -12.95    -16.74
   26    2    2     37.19    -31.36
   28    2    2     17.19      4.32
   30    2    2    -20.27     12.41
    1    3    2     27.58     48.86
    3    3    2     27.83    -59.28
    5    3    2     14.81   -130.48
    7    3    2    -20.50    143.86
    9    3    2    -26.37    -30.07
   11    3    2    -17.47     65.39
   13    3    2     18.09     -3.31
   15    3    2     16.95     36.07
   17    3    2    -12.64     -6.31
   19    3    2    -22.69     10.35
   21    3    2    -16.93      9.51
   23    3    2     58.84      1.44
   25    3    2    -30.29     -4.20
   27    3    2    -44.30     -1.21
   29    3    2      8.76      7.94
    0    4    2     37.04     -5.70
    2    4    2    -45.98   -164.19
    4    4    2   -294.34    -35.20
    6    4    2     45.84    -21.34
    8    4    2     90.82     15.54
   10    4    2    -66.80    -11.46
   12    4    2    -55.87    -44.79
   14    4    2     12.15    -17.08
   16    4    2    -14.30     16.13
   18    4    2     12.02     65.94
   20    4    2     13.03     21.51
   22    4    2    -10.07     -4.59
   24    4    2    -17.07     17.55
   26    4    2    -56.08     24.31
   28    4    2    -15.02     37.17
   30    4    2     12.80     -7.76
    1    5    2     56.67    -47.27
    3    5    2   -126.33   -168.27
    5    5    2    -55.15    -35.89
    7    5    2   -158.56     52.53
    9    5    2     -7.82    -27.79
   11    5    2    -26.93      5.41
   13    5    2      9.72    -51.48
   15    5    2     -9.26     19.40
   17    5    2     26.79     13.71
   19    5    2      0.84      8.52
   21    5    2     -2.58     18.16
   23    5    2     -9.61     -4.59
   25    5    2      1.48    -11.51
   27    5    2    -64.98      9.99
   29    5    2     17.11    -42.40
    0    6    2     45.39     -2.79
    2    6    2   -173.99    -80.59
    4    6    2     14.58     -3.69
    6    6    2   -209.79    -36.61
    8    6    2     49.64    -55.42
   10    6    2    -86.09     42.04
   12    6    2     -8.44     -7.28
   14    6    2    -49.26      8.63
   16    6    2     19.77     12.27
   18    6    2     -5.98     35.93
   20    6    2     -4.07    -27.12
   22    6    2    -11.21    -20.83
   24    6    2     10.21      2.35
   26    6    2     14.72     40.60
   28    6    2     23.28      7.46
   30    6    2      5.11     -0.80
    1    7    2    104.47    234.15
    3    7    2     14.88   -106.81
    5    7    2    -56.58   -144.80
    7    7    2    -66.03     34.75
    9    7    2    -64.29     -1.38
   11    7    2     -2.64     22.95
   13    7    2    -17.44     22.46
   15    7    2     35.90     25.44
   17    7    2    -13.15    -27.91
   19    7    2    -30.02    -18.03
   21    7    2     38.13     17.82
   23    7    2      6.76    -15.79
   25    7    2      0.90      6.70
   27    7    2    -14.86     72.24
   29    7    2     21.37     64.49
    0    8    2    191.81      5.07
    2    8    2    -39.62     -0.01
    4    8    2   -129.27     -3.11
    6    8    2     -3.58    -40.93
    8    8    2    -31.17    -35.50
   10    8    2      1.31     11.40
   12    8    2     -5.90    -16.11
   14    8    2    -10.98     11.43
   16    8    2    -33.95     -5.24
   18    8    2     43.35     11.41
   20    8    2     13.78     -7.50
   22    8    2     18.78     10.08
   24    8    2      8.62    -20.62
   26    8    2      7.70     27.42
   28    8    2     -3.71     31.92
   30    8    2    -10.37     24.49
    1    9    2    -62.27    222.15
    3    9    2    141.15      2.30
    5    9    2    -87.28    -57.58
    7    9    2     51.03    -47.89
    9    9    2     12.22     45.84
   11    9    2     14.90    -52.92
   13    9    2     18.77      2.04
   15    9    2      6.57      1.36
   17    9    2    -40.54      3.48
   19    9    2      3.12     -5.81
   21    9    2      1.83     -0.38
   23    9    2      5.48     -8.70
   25    9    2     -6.38     -3.44
   27    9    2     17.15    -23.56
   29    9    2     17.77      2.36
    0   10    2     -8.19     -0.60
    2   10    2     45.22     29.71
    4   10    2      6.35     48.49
    6   10    2    -11.14      8.93
    8   10    2     15.20    -32.25
   10   10    2    -20.18      3.39
   12   10    2     10.31    -15.54
   14   10    2     -1.59      3.29
   16   10    2    -10.74     -4.82
   18   10    2    -13.87     28.62
   20   10    2    -16.32      5.01
   22   10    2     23.27     19.30
   24   10    2     -7.17     33.01
   26   10    2      5.07     12.81
   28   10    2      8.45     16.34
    1   11    2     27.21    166.27
    3   11    2     14.87     32.43
    5   11    2     25.13    -23.94
    7   11    2      0.03      0.57
    9   11    2     42.82     40.39
   11   11    2    -33.40    -14.40
   13   11    2    -37.72      2.92
   15   11    2     36.85    -14.46
   17   11    2     -5.90     21.60
   19   11    2    -23.09      5.53
   21   11    2    -40.96     29.91
   23   11    2     12.75    -25.70
   25   11    2      3.68     10.49
   27   11    2    -10.16      9.55
   29   11    2    -25.06    -30.99
    0   12    2    188.25      0.00
    2   12    2     -0.17     10.77
    4   12    2     -3.32     21.83
    6   12    2     44.03    -37.79
    8   12    2     26.10      4.48
   10   12    2    -46.60     23.51
   12   12    2     14.92    -22.59
   14   12    2     -5.02     -9.92
   16   12    2      0.15      6.36
   18   12    2     -1.98     15.98
   20   12    2      4.12     11.23
   22   12    2    -20.06    -16.66
   24   12    2     -8.89    -12.79
   26   12    2     -2.76    -18.90
   28   12    2     -1.67    -13.51
    1   13    2     39.74     95.81
    3   13    2     31.17     25.65
    5   13    2      7.89    -30.86
    7   13    2     15.12     36.00
    9   13    2     26.37     -1.08
   11   13    2     43.46    -13.07
   13   13    2    -71.18     -8.13
   15   13    2      3.92     -6.62
   17   13    2     16.78     -1.43
   19   13    2    -17.89      0.13
   21   13    2    -23.71     21.26
   23   13    2     10.83     -4.53
   25   13    2    -13.70     18.77
   27   13    2      7.62     18.68
   29   13    2    -14.36     -1.57
    0   14    2     66.46     -5.44
    2   14    2     85.92      4.72
    4   14    2    -18.08      9.46
    6   14    2     42.14    -13.61
    8   14    2     15.51    -39.45
   10   14    2     -1.09    -28.65
   12   14    2    -48.67    -22.05
   14   14    2     14.28     -1.11
   16   14    2    -11.72     22.78
   18   14    2     -1.81    -10.78
   20   14    2     16.27      4.79
   22   14    2     -4.57     17.41
   24   14    2     25.07    -17.58
   26   14    2     17.16    -17.90
   28   14    2     -6.58     -0.56
    1   15    2      8.49     81.93
    3   15    2     30.93     -0.03
    5   15    2     10.27    -23.47
    7   15    2     -9.95    -18.72
    9   15    2     25.91      9.02
   11   15    2    -38.16    -11.40
   13   15    2    -30.81      1.57
   15   15    2      5.26     13.32
   17   15    2     13.20      7.70
   19   15    2     21.08     18.65
   21   15    2    -36.27    -10.59
   23   15    2      5.47    -47.05
   25   15    2     -2.36    -34.98
   27   15    2     22.56     -2.75
    0   16    2     23.36     -3.48
    2   16    2     27.79     20.42
    4   16    2     -6.60      6.13
    6   16    2     25.49      9.11
    8   16    2     14.89     -0.06
   10   16    2    -46.85      6.91
   12   16    2    -48.08    -24.62
   14   16    2     -2.67    -23.79
   16   16    2    -11.62     -6.38
   18   16    2    -10.98     23.95
   20   16    2     32.12      7.74
   22   16    2      3.04    -15.91
   24   16    2    -21.59     17.01
   26   16    2     48.52     23.15
   28   16    2     39.94     31.53
    1   17    2    -15.93    -41.37
    3   17    2      5.27    -10.48
    5   17    2    -30.98     21.22
    7   17    2      7.93    -23.22
    9   17    2    -20.18      8.44
   11   17    2    -46.88     11.00
   13   17    2     -7.70     -6.25
   15   17    2    -18.60      3.29
   17   17    2     21.77     40.57
   19   17    2     -7.05     -1.46
   21   17    2    -46.78     13.85
   23   17    2    -32.20     15.04
   25   17    2     11.23     15.99
   27   17    2    -17.78     49.87
    0   18    2     35.64     -0.46
    2   18    2    -76.42    -10.95
    4   18    2      6.62     20.94
    6   18    2    -37.78     15.32
    8   18    2    -17.29     25.85
   10   18    2    -26.55     23.48
   12   18    2    -23.72     -4.75
   14   18    2     14.16     16.32
   16   18    2      6.35    -16.41
   18   18    2    -12.56      5.00
   20   18    2     -0.74     15.50
   22   18    2    -18.01    -13.58
   24   18    2     -1.28      6.70
   26   18    2    -16.09     -6.56
    1   19    2    -40.26    -31.41
    3   19    2    -32.15     32.18
    5   19    2     -4.78      4.02
    7   19    2      6.06      4.25
    9   19    2    -18.80      2.64
   11   19    2     25.37     39.13
   13   19    2     23.12    -16.86
   15   19    2    -12.95     16.59
   17   19    2     -3.23     11.76
   19   19    2     -1.40    -13.16
   21   19    2    -23.48     -6.76
   23   19    2    -37.75     12.52
   25   19    2     24.88     19.17
   27   19    2     12.98     37.26
    0   20    2    -17.44     -1.74
    2   20    2    -32.32     -6.79
    4   20    2    -12.53     74.42
    6   20    2    -10.81      0.39
    8   20    2    -31.93     35.55
   10   20    2     -0.96    -24.09
   12   20    2    -11.17     -8.19
   14   20    2     -8.69     54.32
   16   20    2    -42.95     -6.58
   18   20    2     -7.14     -4.88
   20   20    2    -27.00      5.16
   22   20    2    -34.63      2.64
   24   20    2     18.95     37.85
   26   20    2     -0.03     15.98
    1   21    2     -0.60    -16.59
    3   21    2     18.17     52.98
    5   21    2    -40.75     29.42
    7   21    2     33.00    -15.93
    9   21    2     31.31    -18.81
   11   21    2      3.55     38.65
   13   21    2     -1.99     10.28
   15   21    2    -39.44      3.08
   17   21    2    -21.92     -1.61
   19   21    2     -6.55     40.92
   21   21    2     10.63    -21.38
   23   21    2     -4.33    -37.27
   25   21    2    -21.43     -2.94
    0   22    2    -32.24      2.04
    2   22    2     37.90    -15.66
    4   22    2     23.71     10.76
    6   22    2    -23.56    -12.25
    8   22    2     -5.48     56.84
   10   22    2     -4.15    -14.49
   12   22    2     15.58    -16.26
   14   22    2      9.92     11.03
   16   22    2    -10.98    -11.73
   18   22    2     15.00    -20.78
   20   22    2     46.49    -13.77
   22   22    2    -15.54    -54.39
   24   22    2     13.83      7.77
   26   22    2     -7.29     23.43
    1   23    2     43.42    -33.68
    3   23    2     31.09     66.07
    5   23    2      1.64     25.09
    7   23    2     -5.54     12.55
    9   23    2     32.02    -15.08
   11   23    2    -24.18     17.84
   13   23    2    -46.82     23.35
   15   23    2     13.02      0.07
   17   23    2    -14.85     10.46
   19   23    2      9.36     16.92
   21   23    2    -19.56     24.30
   23   23    2     -3.26    -28.40
   25   23    2     27.66    -18.33
    0   24    2     66.36      2.21
    2   24    2    -21.94    -11.91
    4   24    2      5.66     26.06
    6   24    2      2.36     -7.27
    8   24    2    -10.56     25.73
   10   24    2    -20.71    -22.96
   12   24    2     22.31     -6.20
   14   24    2      2.17     25.76
   16   24    2      8.65     14.60
   18   24    2     23.56      5.72
   20   24    2      5.63     11.18
   22   24    2    -13.50    -23.07
   24   24    2     -4.83    -45.54
    1   25    2     16.46    -24.75
    3   25    2     14.08     35.77
    5   25    2      0.19     20.85
    7   25    2    -15.47    -15.02
    9   25    2     -5.29     -2.60
   11   25    2    -24.86     31.63
   13   25    2    -20.18      2.46
   15   25    2     11.43    -16.56
   17   25    2    -25.21      6.08
   19   25    2    -13.75     13.61
   21   25    2     14.97      8.98
   23   25    2    -14.24      4.47
    0   26    2     35.32      3.07
    2   26    2    -13.16     21.42
    4   26    2     31.31      9.35
    6   26    2      5.89      4.43
    8   26    2    -36.18     33.75
   10   26    2      8.85    -46.62
   12   26    2      2.54    -26.07
   14   26    2      5.31     31.13
   16   26    2    -27.81     47.08
   18   26    2     22.02     -2.72
   20   26    2    -12.99     12.67
   22   26    2     14.48      7.55
   24   26    2      5.50    -11.03
    1   27    2     11.31     -7.07
    3   27    2      8.23    -10.43
    5   27    2    -16.68     48.66
    7   27    2     14.49    -34.12
    9   27    2     -3.17     15.61
   11   27    2    -13.33     -9.07
   13   27    2    -34.16     28.81
   15   27    2    -12.70     23.25
   17   27    2      3.66     13.42
   19   27    2      1.34    -31.76
   21   27    2     -7.93    -47.06
   23   27    2     20.22     -2.56
    0   28    2     -9.90      0.08
    2   28    2      4.85      9.75
    4   28    2     -0.36      3.41
    6   28    2     23.40      8.62
    8   28    2     14.82     36.10
   10   28    2    -20.04    -39.16
   12   28    2     -4.34     -8.50
   14   28    2     -5.03     28.70
   16   28    2      5.47      3.57
   18   28    2    -21.20     -1.32
   20   28    2    -23.63      0.08
   22   28    2     -8.34      5.97
    1   29    2     15.81     11.21
    3   29    2     25.67    -21.31
    5   29    2     55.37     29.50
    7   29    2     -1.65     15.02
    9   29    2     30.18     -1.69
   11   29    2    -12.66    -22.08
   13   29    2     18.34     -5.27
   15   29    2     29.16     10.45
   17   29    2     -7.61     17.08
[truncated: 328,692 more chars]
