# Supplementary material for: PEG-Infiltrated Polyoxometalate Frameworks with Flexible Form-Factors
Source: ACS Mater Lett. 2022 Sep 6;4(10):1937–43. doi: 10.1021/acsmaterialslett.2c00393 (PMC9533303; doi:10.1021/acsmaterialslett.2c00393)
Supplement: Supplementary file 8 — tz2c00393_si_008.cif [file tz2c00393_si_008.cif]

data_preyssler-peg-c2-m
_audit_creation_date               2021-08-11
_audit_creation_method
;
Olex2 1.3
(compiled 2020.11.12 svn.r5f609507 for OlexSys, GUI svn.r6272)
;
_shelx_SHELXL_version_number       '2018/3'
_audit_contact_author_address      ?
_audit_contact_author_email        ?
_audit_contact_author_name         ''
_audit_contact_author_phone        ?
_publ_contact_author_id_orcid      ?
_publ_section_references
;
Dolomanov, O.V., Bourhis, L.J., Gildea, R.J, Howard, J.A.K. & Puschmann, H.
 (2009), J. Appl. Cryst. 42, 339-341.

Sheldrick, G.M. (2008). Acta Cryst. A64, 112-122.
;
_chemical_name_common              ?
_chemical_name_systematic          ?
_chemical_formula_moiety           'Na O110 P5 W30, 3(K), Na'
_chemical_formula_sum              'K3 Na2 O110 P5 W30'
_chemical_formula_weight           7593.63
_chemical_melting_point            ?
loop_
  _atom_type_symbol
  _atom_type_description
  _atom_type_scat_dispersion_real
  _atom_type_scat_dispersion_imag
  _atom_type_scat_source
 'K' 'K' 0.2009 0.2494 'International Tables Vol C Tables 4.2.6.8 and 6.1.1.4'
 'Na' 'Na' 0.0362 0.0249 'International Tables Vol C Tables 4.2.6.8 and 6.1.1.4'
 'O' 'O' 0.0106 0.0060 'International Tables Vol C Tables 4.2.6.8 and 6.1.1.4'
 'P' 'P' 0.1023 0.0942 'International Tables Vol C Tables 4.2.6.8 and 6.1.1.4'
 'W' 'W' -0.8490 6.8722 'International Tables Vol C Tables 4.2.6.8 and 6.1.1.4'

_shelx_space_group_comment
;
The symmetry employed for this shelxl refinement is uniquely defined
by the following loop, which should always be used as a source of
symmetry information in preference to the above space-group names.
They are only intended as comments.
;
_space_group_crystal_system        'monoclinic'
_space_group_IT_number             12
_space_group_name_H-M_alt          'C 1 2/m 1'
_space_group_name_Hall             '-C 2y'
loop_
  _space_group_symop_operation_xyz
 'x, y, z'
 '-x, y, -z'
 'x+1/2, y+1/2, z'
 '-x+1/2, y+1/2, -z'
 '-x, -y, -z'
 'x, -y, z'
 '-x+1/2, -y+1/2, -z'
 'x+1/2, -y+1/2, z'

_cell_length_a                     37.868(3)
_cell_length_b                     16.8271(15)
_cell_length_c                     35.140(3)
_cell_angle_alpha                  90
_cell_angle_beta                   94.376(2)
_cell_angle_gamma                  90
_cell_volume                       22326(3)
_cell_formula_units_Z              4
_cell_measurement_reflns_used      9975
_cell_measurement_temperature      100(2)
_cell_measurement_theta_max        25.31
_cell_measurement_theta_min        2.22
_shelx_estimated_absorpt_T_max     0.418
_shelx_estimated_absorpt_T_min     0.249
_exptl_absorpt_coefficient_mu      15.533
_exptl_absorpt_correction_T_max    0.0916
_exptl_absorpt_correction_T_min    0.0519
_exptl_absorpt_correction_type     multi-scan
_exptl_absorpt_process_details
;
SADABS-2016/2 (Bruker,2016/2) was used for absorption correction.
wR2(int) was 0.1235 before and 0.0579 after correction.
The Ratio of minimum to maximum transmission is 0.5666.
The \l/2 correction factor is Not present.
;
_exptl_absorpt_special_details     ?
_exptl_crystal_colour              colourless
_exptl_crystal_colour_primary      colourless
_exptl_crystal_density_diffrn      2.259
_exptl_crystal_density_meas        ?
_exptl_crystal_density_method      ?
_exptl_crystal_description         needle
_exptl_crystal_F_000               13016
loop_
  _exptl_crystal_face_index_h
  _exptl_crystal_face_index_k
  _exptl_crystal_face_index_l
  _exptl_crystal_face_perp_dist
 -1.00 -1.00 0.00 0.0640
 0.00 -1.00 -1.00 0.0550
 1.00 -1.00 -1.00 0.0480
 -1.00 1.00 1.00 0.0580
 0.00 0.00 -1.00 0.0330
 0.00 0.00 1.00 0.0130
 0.00 1.00 -1.00 0.0620
 0.00 -1.00 1.00 0.0450
 -1.00 -1.00 -1.00 0.0620
 1.00 0.00 0.00 0.0100
 -1.00 0.00 0.00 0.0440
 0.00 1.00 0.00 0.0620

_exptl_crystal_size_max            0.124
_exptl_crystal_size_mid            0.09
_exptl_crystal_size_min            0.068
_exptl_transmission_factor_max     ?
_exptl_transmission_factor_min     ?
_diffrn_reflns_av_R_equivalents    0.0932
_diffrn_reflns_av_unetI/netI       0.0732
_diffrn_reflns_Laue_measured_fraction_full  0.999
_diffrn_reflns_Laue_measured_fraction_max  0.999
_diffrn_reflns_limit_h_max         37
_diffrn_reflns_limit_h_min         -42
_diffrn_reflns_limit_k_max         18
_diffrn_reflns_limit_k_min         -18
_diffrn_reflns_limit_l_max         39
_diffrn_reflns_limit_l_min         -38
_diffrn_reflns_number              87965
_diffrn_reflns_point_group_measured_fraction_full  0.999
_diffrn_reflns_point_group_measured_fraction_max  0.999
_diffrn_reflns_theta_full          23.251
_diffrn_reflns_theta_max           23.251
_diffrn_reflns_theta_min           1.079
_diffrn_ambient_temperature        100.0
_diffrn_detector_area_resol_mean   8.0
_diffrn_detector_type              'CCD Area Detector'
_diffrn_measured_fraction_theta_full  0.999
_diffrn_measured_fraction_theta_max  0.999
_diffrn_measurement_device         'Kappa Four-Circle Diffractometer'
_diffrn_measurement_device_type    'Bruker APEX-II CCD'
_diffrn_measurement_method         '\f and \w scans'
_diffrn_radiation_type             MoK\a
_diffrn_radiation_wavelength       0.71073
_diffrn_source                     ?
_diffrn_source_current             50.0
_diffrn_source_power               2.5
_diffrn_source_voltage             50.0
_diffrn_standards_number           0
_reflns_Friedel_coverage           0.000
_reflns_Friedel_fraction_full      .
_reflns_Friedel_fraction_max       .
_reflns_number_gt                  9314
_reflns_number_total               16644
_reflns_special_details
;
 Reflections were merged by SHELXL according to the crystal
 class for the calculation of statistics and refinement.
 
 Structure factors included contributions from the .fab file.
 
 _reflns_Friedel_fraction is defined as the number of unique
 Friedel pairs measured divided by the number that would be
 possible theoretically, ignoring centric projections and
 systematic absences.
;
_reflns_threshold_expression       'I > 2\s(I)'
_computing_cell_refinement         'SAINT V8.38A (Bruker, 2018)'
_computing_data_collection         'APEX2 v2013.6-2 (Bruker, 2013)'
_computing_data_reduction          'SAINT V8.38A (Bruker, 2018)'
_computing_molecular_graphics      'Olex2 1.3 (Dolomanov et al., 2009)'
_computing_publication_material    'Olex2 1.3 (Dolomanov et al., 2009)'
_computing_structure_refinement    'XL  (Sheldrick, 2008)'
_computing_structure_solution      'XT (Sheldrick, 2008)'
_refine_diff_density_max           2.622
_refine_diff_density_min           -1.957
_refine_diff_density_rms           0.242
_refine_ls_extinction_coef         .
_refine_ls_extinction_method       none
_refine_ls_goodness_of_fit_ref     1.020
_refine_ls_hydrogen_treatment      undef
_refine_ls_matrix_type             full
_refine_ls_number_parameters       901
_refine_ls_number_reflns           16644
_refine_ls_number_restraints       1567
_refine_ls_R_factor_all            0.0898
_refine_ls_R_factor_gt             0.0531
_refine_ls_restrained_S_all        0.986
_refine_ls_shift/su_max            0.001
_refine_ls_shift/su_mean           0.000
_refine_ls_structure_factor_coef   Fsqd
_refine_ls_weighting_details      
 'w=1/[\s^2^(Fo^2^)+(0.0819P)^2^] where P=(Fo^2^+2Fc^2^)/3'
_refine_ls_weighting_scheme        calc
_refine_ls_wR_factor_gt            0.1441
_refine_ls_wR_factor_ref           0.1614
_refine_special_details            ?
_olex2_refinement_description
;
1. Restrained distances
 W1B-O2B \\sim W1B-O3B \\sim W2B-O3B \\sim W2B-O4B \\sim W3B-O4B \\sim W3B-O5B
\\sim W4B-O5B \\sim W4B-O1B
 \\sim W5B-O1B \\sim W5B-O2B
 with sigma of 0.01
2. Uiso/Uaniso restraints and constraints
Uanis(O17) \\sim Ueq: with sigma of 0.01 and sigma for terminal atoms of 0.02
Uanis(Na2) \\sim Ueq: with sigma of 0.01 and sigma for terminal atoms of 0.02
Uanis(O5A) \\sim Ueq, Uanis(O3A) \\sim Ueq: with sigma of 0.01 and sigma for
terminal atoms of 0.02
Uanis(P1) = Uanis(P5) = Uanis(P1A) = Uanis(P2A) = Uanis(P50) = Uanis(P3A) =
Uanis(P3) = Uanis(P4A) = Uanis(P4) = Uanis(P5A)
3. Rigid body (RIGU) restrains
 All non-hydrogen atoms
 with sigma for 1-2 distances of 0.002 and sigma for 1-3 distances of 0.004
4. Others
 Fixed Sof: W1A(0.5) W1B(0.5) W2A(0.5) W2B(0.5) W3A(0.5) W3B(0.5) W4A(0.5)
 W4B(0.5) W5A(0.5) W5B(0.5) P1(0.25) P1A(0.25) P2A(0.25) P3(0.25) P3A(0.25)
 P4(0.25) P4A(0.25) P5(0.25) P5A(0.25) P50(0.25) Na1(0.5) O5(0.5) O76(0.5)
 O1(0.5) O6(0.5) O7(0.5) O8(0.5) O9(0.5) O2(0.5) O10(0.5) O11(0.5) O12(0.5)
 O13(0.5) O14(0.5) O15(0.5) O16(0.5) O17(0.5) O18(0.5) O3A(0.5) O4B(0.5)
 O4A(0.5) O5B(0.5) O5A(0.5) O1B(0.5) O1A(0.5) O57(0.5) O2A(0.5) O3B(0.5)
 O4(0.5) O3(0.5) O2B(0.5) Na2(0.5)
;
_atom_sites_solution_hydrogens     .
_atom_sites_solution_primary       ?
_atom_sites_solution_secondary     ?
loop_
  _atom_site_label
  _atom_site_type_symbol
  _atom_site_fract_x
  _atom_site_fract_y
  _atom_site_fract_z
  _atom_site_U_iso_or_equiv
  _atom_site_adp_type
  _atom_site_occupancy
  _atom_site_site_symmetry_order
  _atom_site_calc_flag
  _atom_site_refinement_flags_posn
  _atom_site_refinement_flags_adp
  _atom_site_refinement_flags_occupancy
  _atom_site_disorder_assembly
  _atom_site_disorder_group
 W1A W 0.27718(4) 0.70455(9) 0.68233(5) 0.0370(4) Uani 0.5 1 d . . P A 1
 W1B W 0.32486(4) 0.70515(8) 0.66489(5) 0.0364(4) Uani 0.5 1 d D . P A 2
 W2A W 0.37618(4) 0.70355(14) 0.68979(5) 0.0398(5) Uani 0.5 1 d . . P A 1
 W2B W 0.40874(4) 0.70405(8) 0.72887(4) 0.0370(4) Uani 0.5 1 d D . P A 2
 W3A W 0.40820(4) 0.70324(9) 0.79314(5) 0.0413(4) Uani 0.5 1 d . . P A 1
 W3B W 0.38377(5) 0.70265(8) 0.82973(4) 0.0398(4) Uani 0.5 1 d D . P A 2
 W4A W 0.32851(4) 0.70286(8) 0.84983(5) 0.0382(4) Uani 0.5 1 d . . P A 1
 W4B W 0.28509(5) 0.70317(11) 0.82900(5) 0.0391(5) Uani 0.5 1 d D . P A 2
 W5A W 0.24771(4) 0.70499(8) 0.78146(4) 0.0362(4) Uani 0.5 1 d . . P A 1
 W5B W 0.24871(5) 0.70422(10) 0.72672(5) 0.0380(4) Uani 0.5 1 d D . P A 2
 W6 W 0.27252(2) 0.59937(4) 0.58975(2) 0.0449(2) Uani 1 1 d . . . . .
 W7 W 0.37219(2) 0.59932(4) 0.59346(2) 0.0522(2) Uani 1 1 d . . . . .
 W8 W 0.45591(2) 0.59941(5) 0.66044(3) 0.0689(3) Uani 1 1 d . . . . .
 W9 W 0.49100(2) 0.59903(5) 0.76379(4) 0.0824(4) Uani 1 1 d . . . . .
 W10 W 0.46402(3) 0.59924(5) 0.86458(3) 0.0855(4) Uani 1 1 d . . . . .
 W11 W 0.38423(3) 0.59906(5) 0.92570(2) 0.0678(3) Uani 1 1 d . . . . .
 W12 W 0.28441(3) 0.59938(4) 0.92179(2) 0.0587(3) Uani 1 1 d . . . . .
 W13 W 0.20163(2) 0.59908(4) 0.85471(2) 0.0495(2) Uani 1 1 d . . . . .
 W14 W 0.16711(2) 0.59950(4) 0.75019(2) 0.0483(2) Uani 1 1 d . . . . .
 W15 W 0.19444(2) 0.59923(4) 0.64939(2) 0.0468(2) Uani 1 1 d . . . . .
 P1 P 0.3240(3) 0.500000 0.6572(4) 0.0337(8) Uani 0.5 2 d S T P A 2
 P1A P 0.2738(3) 0.500000 0.6765(4) 0.0337(8) Uani 0.5 2 d S T P A 1
 P2A P 0.3808(3) 0.500000 0.6846(4) 0.0337(8) Uani 0.5 2 d S T P A 1
 P3 P 0.3900(3) 0.500000 0.8364(4) 0.0337(8) Uani 0.5 2 d S T P A 2
 P3A P 0.4155(3) 0.500000 0.7972(4) 0.0337(8) Uani 0.5 2 d S T P A 1
 P4 P 0.2815(3) 0.500000 0.8353(4) 0.0337(8) Uani 0.5 2 d S T P A 2
 P4A P 0.3281(3) 0.500000 0.8576(4) 0.0337(8) Uani 0.5 2 d S T P A 1
 P5 P 0.2428(3) 0.500000 0.7235(4) 0.0337(8) Uani 0.5 2 d S T P A 2
 P5A P 0.2403(3) 0.500000 0.7826(4) 0.0337(8) Uani 0.5 2 d S T P A 1
 P50 P 0.4149(3) 0.500000 0.7263(4) 0.0337(8) Uani 0.5 2 d S T P A 2
 Na1 Na 0.3299(3) 0.5769(9) 0.7617(3) 0.053(3) Uani 0.5 1 d . . P . .
 O78 O 0.3789(4) 0.500000 0.5701(5) 0.050(4) Uani 1 2 d S T P . .
 O79 O 0.1736(4) 0.500000 0.6330(4) 0.040(4) Uani 1 2 d S T P . .
 O5 O 0.3231(6) 0.5759(11) 0.6809(5) 0.033(4) Uani 0.5 1 d . . P A 2
 O76 O 0.2778(6) 0.8003(13) 0.8403(6) 0.044(5) Uani 0.5 1 d . . P A 2
 O74 O 0.4841(3) 0.6605(7) 0.6396(5) 0.089(4) Uani 1 1 d . . . . .
 O1 O 0.3931(5) 0.5744(11) 0.7335(6) 0.035(3) Uani 0.5 1 d . . P A 2
 O80 O 0.5159(4) 0.500000 0.7662(5) 0.063(5) Uani 1 2 d S T P . .
 O6 O 0.3836(5) 0.8014(11) 0.6783(5) 0.033(5) Uani 0.5 1 d . . P A 1
 O7 O 0.4228(6) 0.8027(12) 0.7272(6) 0.048(6) Uani 0.5 1 d . . P A 2
 O8 O 0.3908(6) 0.8030(12) 0.8398(6) 0.045(5) Uani 0.5 1 d . . P A 2
 O9 O 0.4191(5) 0.8046(12) 0.7962(6) 0.039(5) Uani 0.5 1 d . . P A 1
 O2 O 0.3738(6) 0.5752(11) 0.8179(6) 0.036(4) Uani 0.5 1 d . . P A 2
 O10 O 0.2689(5) 0.8033(11) 0.6707(6) 0.040(5) Uani 0.5 1 d . . P A 1
 O11 O 0.3255(5) 0.8032(12) 0.6524(6) 0.038(5) Uani 0.5 1 d . . P A 2
 O12 O 0.2364(6) 0.8018(12) 0.7235(7) 0.052(6) Uani 0.5 1 d . . P A 2
 O13 O 0.2358(6) 0.8025(12) 0.7848(6) 0.049(5) Uani 0.5 1 d . . P A 1
 O14 O 0.3273(5) 0.4291(10) 0.8332(5) 0.029(4) Uani 0.5 1 d . . P A 1
 O15 O 0.2621(5) 0.4229(11) 0.7750(7) 0.042(5) Uani 0.5 1 d . . P A 1
 O16 O 0.3938(6) 0.4235(11) 0.7860(6) 0.043(6) Uani 0.5 1 d . . P A 1
 O17 O 0.2866(5) 0.4273(11) 0.6963(6) 0.031(4) Uani 0.5 1 d . U P A 1
 O18 O 0.3679(6) 0.4251(11) 0.7024(6) 0.043(5) Uani 0.5 1 d . . P A 1
 O19 O 0.1713(3) 0.5900(6) 0.6966(3) 0.043(3) Uani 1 1 d . . . . .
 O20 O 0.1752(3) 0.5908(7) 0.8063(3) 0.057(3) Uani 1 1 d . . . . .
 O21 O 0.2266(3) 0.5923(6) 0.6110(3) 0.039(2) Uani 1 1 d . . . . .
 O22 O 0.3220(3) 0.5907(6) 0.5813(3) 0.051(3) Uani 1 1 d . . . . .
 O23 O 0.4203(3) 0.5923(6) 0.6181(3) 0.053(3) Uani 1 1 d . . . . .
 O24 O 0.4822(3) 0.5925(7) 0.7084(4) 0.071(3) Uani 1 1 d . . . . .
 O25 O 0.4872(3) 0.5923(8) 0.8183(4) 0.071(3) Uani 1 1 d . . . . .
 O26 O 0.4305(4) 0.5888(8) 0.9061(4) 0.074(3) Uani 1 1 d . . . . .
 O27 O 0.3336(4) 0.5935(7) 0.9349(4) 0.071(3) Uani 1 1 d . . . . .
 O28 O 0.2383(3) 0.5924(6) 0.8973(3) 0.050(3) Uani 1 1 d . . . . .
 O29 O 0.4513(3) 0.6683(7) 0.7633(4) 0.069(3) Uani 1 1 d . . . . .
 O30 O 0.4488(4) 0.500000 0.7613(5) 0.059(3) Uani 1 2 d S T P . .
 O31 O 0.4318(3) 0.6679(6) 0.8396(3) 0.051(3) Uani 1 1 d . . . . .
 O32 O 0.4301(4) 0.500000 0.8387(4) 0.041(3) Uani 1 2 d S T P . .
 O33 O 0.3716(4) 0.6681(7) 0.8853(3) 0.068(3) Uani 1 1 d . . . . .
 O34 O 0.3716(4) 0.500000 0.8827(4) 0.058(3) Uani 1 2 d S T P . .
 O35 O 0.2951(3) 0.6701(6) 0.8821(3) 0.043(3) Uani 1 1 d . . . . .
 O36 O 0.2321(3) 0.6695(6) 0.8311(3) 0.055(3) Uani 1 1 d . . . . .
 O37 O 0.2319(4) 0.500000 0.8296(5) 0.051(3) Uani 1 2 d S T P . .
 O38 O 0.2077(4) 0.500000 0.7529(4) 0.038(3) Uani 1 2 d S T P . .
 O39 O 0.2064(3) 0.6706(6) 0.7526(3) 0.044(3) Uani 1 1 d . . . . .
 O40 O 0.2285(4) 0.500000 0.6783(4) 0.041(3) Uani 1 2 d S T P . .
 O41 O 0.2274(3) 0.6681(6) 0.6759(3) 0.041(2) Uani 1 1 d . . . . .
 O42 O 0.2868(3) 0.6699(6) 0.6302(3) 0.036(2) Uani 1 1 d . . . . .
 O43 O 0.2867(4) 0.500000 0.6322(4) 0.039(3) Uani 1 2 d S T P . .
 O44 O 0.3621(3) 0.6684(6) 0.6318(3) 0.051(3) Uani 1 1 d . . . . .
 O45 O 0.3610(4) 0.500000 0.6346(4) 0.046(3) Uani 1 2 d S T P . .
 O46 O 0.4230(4) 0.500000 0.6843(4) 0.043(3) Uani 1 2 d S T P . .
 O47 O 0.4250(3) 0.6691(6) 0.6846(3) 0.041(2) Uani 1 1 d . . . . .
 O3A O 0.3857(6) 0.7045(12) 0.7392(6) 0.033(4) Uani 0.5 1 d . U P A 1
 O4B O 0.3885(6) 0.7072(13) 0.7765(3) 0.045(4) Uani 0.5 1 d D . P A 2
 O50 O 0.4857(4) 0.500000 0.8819(6) 0.071(5) Uani 1 2 d S T P . .
 O4A O 0.3601(7) 0.7045(15) 0.8150(7) 0.050(5) Uani 0.5 1 d . . P A 1
 O5B O 0.33407(14) 0.7070(13) 0.8228(6) 0.037(4) Uani 0.5 1 d D . P A 2
 O5A O 0.2912(7) 0.7027(16) 0.8109(7) 0.033(5) Uani 0.5 1 d . U P A 1
 O1B O 0.2739(5) 0.7090(13) 0.7754(2) 0.043(4) Uani 0.5 1 d D . P A 2
 O1A O 0.2694(7) 0.7079(15) 0.7354(7) 0.038(5) Uani 0.5 1 d . . P A 1
 O56 O 0.2769(5) 0.500000 0.9483(4) 0.059(4) Uani 1 2 d S T P . .
 O57 O 0.3295(6) 0.8015(12) 0.8643(6) 0.045(5) Uani 0.5 1 d . . P A 1
 O2A O 0.3269(6) 0.7073(12) 0.6928(8) 0.037(5) Uani 0.5 1 d . . P A 1
 O59 O 0.1323(3) 0.6633(7) 0.7498(4) 0.068(4) Uani 1 1 d . . . . .
 O3B O 0.3642(5) 0.713(2) 0.7010(7) 0.045(6) Uani 0.5 1 d D . P A 2
 O61 O 0.5265(3) 0.6632(8) 0.7667(4) 0.071(4) Uani 1 1 d . . . . .
 O62 O 0.1747(3) 0.6642(7) 0.8753(3) 0.055(3) Uani 1 1 d . . . . .
 O63 O 0.2601(3) 0.6648(6) 0.5536(3) 0.057(3) Uani 1 1 d . . . . .
 O64 O 0.2742(4) 0.6641(7) 0.9572(3) 0.080(4) Uani 1 1 d . . . . .
 O65 O 0.4757(4) 0.500000 0.6425(6) 0.066(5) Uani 1 2 d S T P . .
 O66 O 0.3981(4) 0.6614(7) 0.9626(3) 0.067(4) Uani 1 1 d . . . . .
 O67 O 0.3938(4) 0.500000 0.9524(4) 0.054(4) Uani 1 2 d S T P . .
 O68 O 0.3830(3) 0.6628(7) 0.5589(3) 0.055(3) Uani 1 1 d . . . . .
 O69 O 0.4925(4) 0.6639(8) 0.8893(4) 0.106(5) Uani 1 1 d . . . . .
 O70 O 0.2658(4) 0.500000 0.5654(4) 0.050(4) Uani 1 2 d S T P . .
 O71 O 0.1651(3) 0.6635(6) 0.6257(3) 0.049(3) Uani 1 1 d . . . . .
 O72 O 0.2964(4) 0.500000 0.8804(4) 0.044(3) Uani 1 2 d S T P . .
 O73 O 0.1419(4) 0.500000 0.7506(5) 0.057(4) Uani 1 2 d S T P . .
 O4 O 0.2630(5) 0.5723(11) 0.7285(6) 0.038(4) Uani 0.5 1 d . . P A 2
 O75 O 0.1827(4) 0.500000 0.8679(4) 0.043(4) Uani 1 2 d S T P . .
 O3 O 0.2946(6) 0.5775(11) 0.8172(6) 0.038(4) Uani 0.5 1 d . . P A 2
 O2B O 0.2912(4) 0.7114(14) 0.7019(5) 0.041(5) Uani 0.5 1 d D . P A 2
 K2 K 0.17019(16) 1.000000 0.86909(18) 0.0604(17) Uani 1 2 d S T P . .
 K3 K 0.37608(18) 1.000000 0.55850(17) 0.0658(18) Uani 1 2 d S T P . .
 K1 K 0.0219(3) 0.500000 0.7869(3) 0.195(6) Uani 1 2 d S T P . .
 Na2 Na 0.3300(6) 0.8717(12) 0.7597(6) 0.116(7) Uani 0.5 1 d . U P . .

loop_
  _atom_site_aniso_label
  _atom_site_aniso_U_11
  _atom_site_aniso_U_22
  _atom_site_aniso_U_33
  _atom_site_aniso_U_23
  _atom_site_aniso_U_13
  _atom_site_aniso_U_12
 W1A 0.0400(10) 0.0239(8) 0.0465(10) 0.0029(8) -0.0008(8) -0.0008(7)
 W1B 0.0464(10) 0.0244(7) 0.0376(9) 0.0016(8) -0.0018(8) -0.0007(7)
 W2A 0.0400(10) 0.0270(10) 0.0517(11) -0.0017(8) -0.0008(8) -0.0016(9)
 W2B 0.0420(10) 0.0281(8) 0.0403(9) 0.0020(7) -0.0007(8) -0.0038(8)
 W3A 0.0369(10) 0.0348(8) 0.0514(10) -0.0038(8) -0.0013(8) -0.0062(8)
 W3B 0.0518(11) 0.0262(7) 0.0416(10) -0.0030(7) 0.0052(8) -0.0041(8)
 W4A 0.0402(9) 0.0270(7) 0.0468(10) -0.0031(8) 0.0002(8) -0.0031(7)
 W4B 0.0528(12) 0.0250(8) 0.0396(11) -0.0044(9) 0.0026(9) 0.0010(7)
 W5A 0.0401(10) 0.0210(7) 0.0471(10) 0.0001(6) 0.0014(8) 0.0011(7)
 W5B 0.0469(11) 0.0265(8) 0.0404(10) 0.0011(7) 0.0010(8) 0.0055(9)
 W6 0.0658(6) 0.0276(4) 0.0398(5) 0.0030(3) -0.0055(4) -0.0001(4)
 W7 0.0687(6) 0.0315(4) 0.0587(6) 0.0033(4) 0.0199(5) -0.0016(4)
 W8 0.0497(6) 0.0367(5) 0.1233(9) 0.0030(5) 0.0268(6) -0.0036(4)
 W9 0.0366(5) 0.0410(5) 0.1657(11) -0.0009(6) -0.0175(6) -0.0046(4)
 W10 0.0775(7) 0.0435(5) 0.1250(9) -0.0019(5) -0.0601(7) -0.0074(5)
 W11 0.1061(8) 0.0374(5) 0.0544(6) -0.0035(4) -0.0283(5) -0.0043(5)
 W12 0.1060(8) 0.0301(4) 0.0404(5) -0.0032(4) 0.0083(5) 0.0005(4)
 W13 0.0665(6) 0.0277(4) 0.0567(5) -0.0017(4) 0.0208(4) 0.0012(4)
 W14 0.0435(5) 0.0286(4) 0.0734(6) 0.0002(4) 0.0082(4) 0.0035(4)
 W15 0.0467(5) 0.0321(4) 0.0590(5) 0.0030(4) -0.0134(4) 0.0022(4)
 P1 0.0374(19) 0.0187(16) 0.0442(19) 0.000 -0.0033(15) 0.000
 P1A 0.0374(19) 0.0187(16) 0.0442(19) 0.000 -0.0033(15) 0.000
 P2A 0.0374(19) 0.0187(16) 0.0442(19) 0.000 -0.0033(15) 0.000
 P3 0.0374(19) 0.0187(16) 0.0442(19) 0.000 -0.0033(15) 0.000
 P3A 0.0374(19) 0.0187(16) 0.0442(19) 0.000 -0.0033(15) 0.000
 P4 0.0374(19) 0.0187(16) 0.0442(19) 0.000 -0.0033(15) 0.000
 P4A 0.0374(19) 0.0187(16) 0.0442(19) 0.000 -0.0033(15) 0.000
 P5 0.0374(19) 0.0187(16) 0.0442(19) 0.000 -0.0033(15) 0.000
 P5A 0.0374(19) 0.0187(16) 0.0442(19) 0.000 -0.0033(15) 0.000
 P50 0.0374(19) 0.0187(16) 0.0442(19) 0.000 -0.0033(15) 0.000
 Na1 0.036(6) 0.096(10) 0.025(5) 0.025(6) -0.006(4) -0.001(7)
 O78 0.052(10) 0.041(8) 0.060(9) 0.000 0.013(8) 0.000
 O79 0.037(8) 0.040(8) 0.039(9) 0.000 -0.022(7) 0.000
 O5 0.048(10) 0.023(6) 0.028(6) 0.004(5) -0.006(6) 0.003(6)
 O76 0.059(14) 0.043(10) 0.029(11) -0.001(7) -0.010(11) 0.011(7)
 O74 0.058(8) 0.042(7) 0.170(13) 0.017(8) 0.037(8) -0.009(7)
 O1 0.039(7) 0.026(6) 0.039(10) -0.003(6) -0.002(6) -0.001(5)
 O80 0.026(8) 0.055(9) 0.103(13) 0.000 -0.017(8) 0.000
 O6 0.048(13) 0.029(10) 0.023(11) 0.005(7) 0.017(10) 0.002(7)
 O7 0.089(16) 0.027(9) 0.026(12) 0.002(7) -0.012(11) -0.020(8)
 O8 0.058(14) 0.036(10) 0.038(12) -0.012(8) -0.018(11) -0.007(7)
 O9 0.050(14) 0.032(10) 0.033(13) -0.007(7) -0.015(10) -0.016(7)
 O2 0.040(9) 0.027(7) 0.040(8) 0.004(6) -0.012(7) 0.000(5)
 O10 0.031(12) 0.024(10) 0.068(14) 0.005(8) 0.016(11) 0.002(7)
 O11 0.034(13) 0.035(9) 0.048(14) 0.012(8) 0.013(9) 0.002(6)
 O12 0.053(14) 0.029(10) 0.074(16) 0.006(7) 0.002(11) 0.008(8)
 O13 0.069(15) 0.032(11) 0.049(15) 0.004(7) 0.016(11) 0.012(8)
 O14 0.040(13) 0.013(6) 0.033(9) 0.007(6) -0.007(8) -0.002(8)
 O15 0.031(11) 0.019(7) 0.076(15) -0.009(9) 0.004(10) -0.004(7)
 O16 0.056(12) 0.026(7) 0.042(13) 0.013(8) -0.031(10) -0.007(7)
 O17 0.032(8) 0.021(6) 0.038(8) -0.005(5) -0.015(7) -0.003(5)
 O18 0.052(13) 0.020(7) 0.056(12) -0.001(8) 0.001(11) -0.008(8)
 O19 0.056(7) 0.027(6) 0.043(6) 0.000(4) -0.014(5) 0.006(5)
 O20 0.086(8) 0.045(7) 0.044(6) 0.002(5) 0.029(5) 0.007(6)
 O21 0.040(6) 0.025(6) 0.049(6) 0.001(4) -0.013(5) 0.002(4)
 O22 0.054(6) 0.039(7) 0.062(8) -0.007(5) 0.022(5) 0.000(4)
 O23 0.051(6) 0.043(7) 0.065(7) 0.000(5) 0.008(6) 0.000(5)
 O24 0.056(8) 0.051(8) 0.098(8) -0.008(6) -0.048(6) 0.000(6)
 O25 0.054(8) 0.093(10) 0.069(8) 0.006(6) 0.018(6) -0.009(6)
 O26 0.101(9) 0.070(9) 0.055(8) 0.008(6) 0.021(7) 0.010(6)
 O27 0.085(8) 0.036(7) 0.086(9) -0.010(6) -0.029(6) -0.005(5)
 O28 0.064(6) 0.034(6) 0.055(6) 0.004(5) 0.021(5) -0.004(5)
 O29 0.047(6) 0.050(7) 0.107(8) -0.008(6) -0.014(6) -0.001(5)
 O30 0.026(6) 0.072(9) 0.077(6) 0.000 -0.004(3) 0.000
 O31 0.051(6) 0.033(6) 0.066(6) -0.003(5) -0.018(5) -0.005(5)
 O32 0.036(4) 0.030(7) 0.053(4) 0.000 -0.014(4) 0.000
 O33 0.105(8) 0.050(7) 0.046(6) 0.000(5) -0.018(5) 0.001(6)
 O34 0.065(6) 0.070(9) 0.036(5) 0.000 -0.016(4) 0.000
 O35 0.052(6) 0.029(5) 0.050(6) -0.004(5) 0.009(5) -0.005(5)
 O36 0.083(7) 0.035(6) 0.051(6) 0.002(5) 0.028(5) 0.016(5)
 O37 0.049(4) 0.047(8) 0.060(5) 0.000 0.023(5) 0.000
 O38 0.034(5) 0.027(7) 0.053(6) 0.000 -0.005(3) 0.000
 O39 0.048(6) 0.031(5) 0.053(6) 0.000(5) 0.001(5) 0.003(5)
 O40 0.037(4) 0.035(7) 0.049(4) 0.000 -0.011(4) 0.000
 O41 0.036(6) 0.039(6) 0.047(6) -0.001(5) -0.007(4) -0.004(5)
 O42 0.051(6) 0.031(5) 0.025(5) 0.005(4) -0.005(4) -0.001(5)
 O43 0.044(5) 0.027(7) 0.044(4) 0.000 -0.005(4) 0.000
 O44 0.074(7) 0.035(6) 0.046(6) 0.003(5) 0.016(5) 0.007(5)
 O45 0.061(6) 0.039(7) 0.039(5) 0.000 0.013(4) 0.000
 O46 0.037(4) 0.042(7) 0.050(4) 0.000 0.000(5) 0.000
 O47 0.032(6) 0.028(5) 0.063(6) 0.009(5) 0.010(4) -0.001(4)
 O3A 0.040(8) 0.017(8) 0.042(7) 0.003(6) -0.006(5) -0.004(7)
 O4B 0.052(12) 0.031(10) 0.052(9) -0.007(7) 0.006(7) -0.008(12)
 O50 0.035(9) 0.051(9) 0.120(14) 0.000 -0.038(9) 0.000
 O4A 0.038(8) 0.056(14) 0.053(9) 0.017(8) -0.007(8) 0.010(8)
 O5B 0.053(9) 0.036(10) 0.021(10) -0.015(10) 0.002(6) -0.001(6)
 O5A 0.037(7) 0.022(9) 0.038(7) -0.017(8) -0.002(7) 0.005(7)
 O1B 0.044(10) 0.038(11) 0.048(9) -0.004(7) 0.011(7) 0.021(11)
 O1A 0.053(12) 0.024(12) 0.037(8) -0.008(8) -0.002(7) 0.000(13)
 O56 0.106(13) 0.034(8) 0.038(9) 0.000 0.013(8) 0.000
 O57 0.042(14) 0.033(10) 0.058(15) -0.005(8) -0.011(10) -0.003(7)
 O2A 0.027(8) 0.021(11) 0.063(12) -0.005(12) -0.001(6) -0.002(6)
 O59 0.048(7) 0.044(7) 0.116(11) 0.013(7) 0.022(7) 0.006(6)
 O3B 0.055(9) 0.019(11) 0.059(11) -0.019(12) -0.009(11) 0.015(10)
 O61 0.063(8) 0.071(8) 0.075(9) 0.014(7) -0.016(7) -0.016(7)
 O62 0.065(8) 0.037(6) 0.063(8) -0.009(6) 0.007(6) -0.004(6)
 O63 0.100(9) 0.027(6) 0.041(6) 0.005(5) -0.009(6) -0.005(6)
 O64 0.145(12) 0.048(7) 0.050(7) -0.020(6) 0.025(8) -0.005(8)
 O65 0.043(10) 0.037(8) 0.122(14) 0.000 0.035(9) 0.000
 O66 0.105(10) 0.054(7) 0.039(7) -0.012(6) -0.020(7) -0.005(7)
 O67 0.077(11) 0.046(9) 0.035(8) 0.000 -0.027(8) 0.000
 O68 0.060(8) 0.039(6) 0.066(7) -0.005(6) 0.016(6) -0.007(6)
 O69 0.101(11) 0.063(8) 0.140(12) -0.013(9) -0.078(9) -0.030(8)
 O70 0.074(11) 0.037(8) 0.037(8) 0.000 0.001(8) 0.000
 O71 0.050(7) 0.032(6) 0.062(8) 0.016(6) -0.014(6) 0.003(5)
 O72 0.048(6) 0.039(7) 0.043(4) 0.000 0.001(4) 0.000
 O73 0.033(8) 0.045(8) 0.096(13) 0.000 0.030(8) 0.000
 O4 0.036(7) 0.024(5) 0.051(11) -0.002(6) -0.004(6) -0.003(5)
 O75 0.054(9) 0.035(7) 0.044(9) 0.000 0.020(7) 0.000
 O3 0.043(9) 0.026(6) 0.047(8) 0.008(6) 0.010(7) 0.002(6)
 O2B 0.053(9) 0.022(9) 0.047(10) -0.009(11) 0.002(9) -0.007(9)
 K2 0.052(4) 0.056(4) 0.075(5) 0.000 0.018(3) 0.000
 K3 0.081(5) 0.069(4) 0.046(4) 0.000 -0.007(4) 0.000
 K1 0.163(11) 0.312(19) 0.112(9) 0.000 0.013(8) 0.000
 Na2 0.134(14) 0.086(12) 0.123(14) 0.030(11) -0.007(12) 0.036(11)

_geom_special_details
;
 All esds (except the esd in the dihedral angle between two l.s. planes)
 are estimated using the full covariance matrix.  The cell esds are taken
 into account individually in the estimation of esds in distances, angles
 and torsion angles; correlations between esds in cell parameters are only
 used when they are defined by crystal symmetry.  An approximate (isotropic)
 treatment of cell esds is used for estimating esds involving l.s. planes.
;
loop_
  _geom_bond_atom_site_label_1
  _geom_bond_atom_site_label_2
  _geom_bond_distance
  _geom_bond_site_symmetry_2
  _geom_bond_publ_flag
 W1A O10 1.734(19) . ?
 W1A O17 2.295(18) 6_565 ?
 W1A O41 1.978(10) . ?
 W1A O42 1.984(10) . ?
 W1A O1A 1.91(3) . ?
 W1A O2A 1.89(2) . ?
 W1B O5 2.250(18) . ?
 W1B O11 1.71(2) . ?
 W1B O42 1.910(10) . ?
 W1B O44 1.993(11) . ?
 W1B O3B 1.888(6) . ?
 W1B O2B 1.891(6) . ?
 W2A O6 1.724(19) . ?
 W2A O18 2.236(19) 6_565 ?
 W2A O44 2.151(11) . ?
 W2A O47 1.960(10) . ?
 W2A O3A 1.75(2) . ?
 W2A O2A 1.88(2) . ?
 W2B O1 2.269(19) . ?
 W2B O7 1.75(2) . ?
 W2B O29 2.031(12) . ?
 W2B O47 1.814(11) . ?
 W2B O4B 1.895(6) . ?
 W2B O3B 1.890(6) . ?
 W3A O9 1.755(19) . ?
 W3A O16 2.211(19) 6_565 ?
 W3A O29 2.090(13) . ?
 W3A O31 1.896(11) . ?
 W3A O3A 2.02(2) . ?
 W3A O4A 2.03(3) . ?
 W3B Na1 3.690(14) . ?
 W3B O8 1.74(2) . ?
 W3B O2 2.211(19) . ?
 W3B O31 1.915(11) . ?
 W3B O33 2.120(12) . ?
 W3B O4B 1.894(6) . ?
 W3B O5B 1.881(6) . ?
 W4A O14 2.296(17) 6_565 ?
 W4A O33 2.061(12) . ?
 W4A O35 1.846(11) . ?
 W4A O4A 1.78(3) . ?
 W4A O5A 1.89(3) . ?
 W4A O57 1.74(2) . ?
 W4B Na1 3.689(15) . ?
 W4B O76 1.71(2) . ?
 W4B O35 1.957(11) . ?
 W4B O36 2.091(12) . ?
 W4B O5B 1.885(6) . ?
 W4B O1B 1.901(6) . ?
 W4B O3 2.190(19) . ?
 W5A O13 1.71(2) . ?
 W5A O15 2.235(19) 6_565 ?
 W5A O36 1.977(11) . ?
 W5A O39 1.888(11) . ?
 W5A O5A 1.88(3) . ?
 W5A O1A 1.87(3) . ?
 W5B O12 1.71(2) . ?
 W5B O39 1.983(11) . ?
 W5B O41 1.998(10) . ?
 W5B O1B 1.895(6) . ?
 W5B O4 2.284(19) . ?
 W5B O2B 1.893(6) . ?
 W6 O21 1.948(11) . ?
 W6 O22 1.925(11) . ?
 W6 O42 1.898(10) . ?
 W6 O43 2.277(10) . ?
 W6 O63 1.719(10) . ?
 W6 O70 1.886(7) . ?
 W7 O78 1.888(7) . ?
 W7 O22 1.921(12) . ?
 W7 O23 1.959(11) . ?
 W7 O44 1.841(11) . ?
 W7 O45 2.272(10) . ?
 W7 O68 1.691(11) . ?
 W8 O74 1.689(12) . ?
 W8 O23 1.934(12) . ?
 W8 O24 1.895(12) . ?
 W8 O46 2.283(10) . ?
 W8 O47 1.902(10) . ?
 W8 O65 1.957(9) . ?
 W9 O80 1.914(8) . ?
 W9 O24 1.951(13) . ?
 W9 O25 1.935(13) . ?
 W9 O29 1.902(12) . ?
 W9 O30 2.305(11) . ?
 W9 O61 1.722(12) . ?
 W10 O25 1.909(13) . ?
 W10 O26 2.013(13) . ?
 W10 O31 1.853(11) . ?
 W10 O32 2.256(9) . ?
 W10 O50 1.938(8) . ?
 W10 O69 1.721(12) . ?
 W11 O26 1.939(14) . ?
 W11 O27 1.970(14) . ?
 W11 O33 1.869(12) . ?
 W11 O34 2.275(10) . ?
 W11 O66 1.719(11) . ?
 W11 O67 1.933(7) . ?
 W12 O27 1.888(13) . ?
 W12 O28 1.891(12) . ?
 W12 O35 1.900(10) . ?
 W12 O56 1.946(8) . ?
 W12 O64 1.719(12) . ?
 W12 O72 2.284(10) . ?
 W13 O20 1.910(12) . ?
 W13 O28 1.966(12) . ?
 W13 O36 1.889(12) . ?
 W13 O37 2.243(10) . ?
 W13 O62 1.695(11) . ?
 W13 O75 1.887(7) . ?
 W14 O19 1.910(11) . ?
 W14 O20 1.979(11) . ?
 W14 O38 2.271(10) . ?
 W14 O39 1.907(11) . ?
 W14 O59 1.698(12) . ?
 W14 O73 1.928(8) . ?
 W15 O79 1.917(6) . ?
 W15 O19 1.940(11) . ?
 W15 O21 1.889(11) . ?
 W15 O40 2.299(9) . ?
 W15 O41 1.895(10) . ?
 W15 O71 1.720(10) . ?
 P1 O5 1.53(2) 6_565 ?
 P1 O5 1.53(2) . ?
 P1 O43 1.603(18) . ?
 P1 O45 1.66(2) . ?
 P1A O17 1.471(19) . ?
 P1A O17 1.471(19) 6_565 ?
 P1A O40 1.721(19) . ?
 P1A O43 1.668(19) . ?
 P2A O18 1.50(2) . ?
 P2A O18 1.50(2) 6_565 ?
 P2A O45 1.856(19) . ?
 P2A O46 1.599(19) . ?
 P3 O2 1.53(2) 6_565 ?
 P3 O2 1.53(2) . ?
 P3 O32 1.511(18) . ?
 P3 O34 1.82(2) . ?
 P3A O16 1.56(2) . ?
 P3A O16 1.56(2) 6_565 ?
 P3A O30 1.85(2) . ?
 P3A O32 1.520(18) . ?
 P4 O37 1.873(19) . ?
 P4 O72 1.640(19) . ?
 P4 O3 1.55(2) . ?
 P4 O3 1.55(2) 6_565 ?
 P4A O14 1.467(19) . ?
 P4A O14 1.47(2) 6_565 ?
 P4A O34 1.807(19) . ?
 P4A O72 1.495(19) . ?
 P5 O38 1.74(2) . ?
 P5 O40 1.638(18) . ?
 P5 O4 1.44(2) 6_565 ?
 P5 O4 1.44(2) . ?
 P5A O15 1.57(2) 6_565 ?
 P5A O15 1.57(2) . ?
 P5A O37 1.70(2) . ?
 P5A O38 1.556(18) . ?
 P50 O1 1.53(2) . ?
 P50 O1 1.53(2) 6_565 ?
 P50 O30 1.711(19) . ?
 P50 O46 1.530(19) . ?
 Na1 Na1 2.59(3) 6_565 ?
 Na1 O5 2.83(2) . ?
 Na1 O1 2.66(2) . ?
 Na1 O2 2.48(2) . ?
 Na1 O14 2.53(2) 6_565 ?
 Na1 O15 2.65(2) 6_565 ?
 Na1 O16 2.50(2) 6_565 ?
 Na1 O17 2.72(2) 6_565 ?
 Na1 O18 2.62(3) 6_565 ?
 Na1 O4A 3.02(3) . ?
 Na1 O4 2.71(2) . ?
 Na1 O3 2.45(2) . ?

loop_
  _geom_angle_atom_site_label_1
  _geom_angle_atom_site_label_2
  _geom_angle_atom_site_label_3
  _geom_angle
  _geom_angle_site_symmetry_1
  _geom_angle_site_symmetry_3
  _geom_angle_publ_flag
 O10 W1A O17 178.1(9) . 6_565 ?
 O10 W1A O41 96.7(7) . . ?
 O10 W1A O42 96.2(8) . . ?
 O10 W1A O1A 99.3(10) . . ?
 O10 W1A O2A 100.5(9) . . ?
 O41 W1A O17 81.7(6) . 6_565 ?
 O41 W1A O42 92.5(4) . . ?
 O42 W1A O17 83.0(6) . 6_565 ?
 O1A W1A O17 81.5(9) . 6_565 ?
 O1A W1A O41 84.6(8) . . ?
 O1A W1A O42 164.4(8) . . ?
 O2A W1A O17 81.2(8) . 6_565 ?
 O2A W1A O41 162.8(7) . . ?
 O2A W1A O42 86.3(8) . . ?
 O2A W1A O1A 92.0(11) . . ?
 O11 W1B O5 179.1(9) . . ?
 O11 W1B O42 99.3(7) . . ?
 O11 W1B O44 97.2(7) . . ?
 O11 W1B O3B 94.5(14) . . ?
 O11 W1B O2B 98.5(10) . . ?
 O42 W1B O5 79.9(6) . . ?
 O42 W1B O44 93.6(5) . . ?
 O44 W1B O5 83.2(6) . . ?
 O3B W1B O5 86.4(13) . . ?
 O3B W1B O42 165.9(11) . . ?
 O3B W1B O44 81.8(9) . . ?
 O3B W1B O2B 94.2(11) . . ?
 O2B W1B O5 81.2(9) . . ?
 O2B W1B O42 86.7(7) . . ?
 O2B W1B O44 164.1(8) . . ?
 O6 W2A O18 177.4(9) . 6_565 ?
 O6 W2A O44 94.2(7) . . ?
 O6 W2A O47 95.1(7) . . ?
 O6 W2A O3A 101.5(9) . . ?
 O6 W2A O2A 99.3(9) . . ?
 O44 W2A O18 83.9(7) . 6_565 ?
 O47 W2A O18 83.1(6) . 6_565 ?
 O47 W2A O44 89.9(5) . . ?
 O3A W2A O18 80.4(9) . 6_565 ?
 O3A W2A O44 164.3(7) . . ?
 O3A W2A O47 88.4(9) . . ?
 O3A W2A O2A 94.2(12) . . ?
 O2A W2A O18 82.3(9) . 6_565 ?
 O2A W2A O44 83.5(8) . . ?
 O2A W2A O47 164.6(7) . . ?
 O7 W2B O1 176.7(9) . . ?
 O7 W2B O29 94.1(8) . . ?
 O7 W2B O47 98.9(8) . . ?
 O7 W2B O4B 98.5(10) . . ?
 O7 W2B O3B 99.7(14) . . ?
 O29 W2B O1 82.6(6) . . ?
 O47 W2B O1 81.8(6) . . ?
 O47 W2B O29 96.3(5) . . ?
 O47 W2B O4B 162.5(8) . . ?
 O47 W2B O3B 85.9(8) . . ?
 O4B W2B O1 80.7(9) . . ?
 O4B W2B O29 80.7(8) . . ?
 O3B W2B O1 83.6(13) . . ?
 O3B W2B O29 165.5(13) . . ?
 O3B W2B O4B 92.9(12) . . ?
 O9 W3A O16 177.0(8) . 6_565 ?
 O9 W3A O29 96.6(8) . . ?
 O9 W3A O31 99.1(7) . . ?
 O9 W3A O3A 97.4(8) . . ?
 O9 W3A O4A 100.3(10) . . ?
 O29 W3A O16 82.4(7) . 6_565 ?
 O31 W3A O16 83.7(6) . 6_565 ?
 O31 W3A O29 90.6(5) . . ?
 O31 W3A O3A 161.8(7) . . ?
 O31 W3A O4A 93.1(8) . . ?
 O3A W3A O16 79.7(8) . 6_565 ?
 O3A W3A O29 79.8(8) . . ?
 O3A W3A O4A 91.6(10) . . ?
 O4A W3A O16 80.3(10) . 6_565 ?
 O4A W3A O29 161.8(8) . . ?
 O8 W3B Na1 139.1(7) . . ?
 O8 W3B O2 178.6(10) . . ?
 O8 W3B O31 97.5(8) . . ?
 O8 W3B O33 96.9(8) . . ?
 O8 W3B O4B 97.8(10) . . ?
 O8 W3B O5B 97.1(10) . . ?
 O2 W3B Na1 40.9(5) . . ?
 O31 W3B Na1 114.4(4) . . ?
 O31 W3B O2 83.4(6) . . ?
 O31 W3B O33 91.0(5) . . ?
 O33 W3B Na1 106.9(4) . . ?
 O33 W3B O2 82.0(7) . . ?
 O4B W3B Na1 58.1(7) . . ?
 O4B W3B O2 83.2(9) . . ?
 O4B W3B O31 91.9(7) . . ?
 O4B W3B O33 164.5(8) . . ?
 O5B W3B Na1 55.9(7) . . ?
 O5B W3B O2 81.8(8) . . ?
 O5B W3B O31 164.1(7) . . ?
 O5B W3B O33 81.1(7) . . ?
 O5B W3B O4B 92.2(10) . . ?
 O33 W4A O14 83.1(6) . 6_565 ?
 O35 W4A O14 82.3(6) . 6_565 ?
 O35 W4A O33 95.3(5) . . ?
 O35 W4A O5A 86.2(9) . . ?
 O4A W4A O14 80.9(10) . 6_565 ?
 O4A W4A O33 82.9(9) . . ?
 O4A W4A O35 163.1(9) . . ?
 O4A W4A O5A 90.5(12) . . ?
 O5A W4A O14 79.3(10) . 6_565 ?
 O5A W4A O33 162.0(9) . . ?
 O57 W4A O14 177.7(9) . 6_565 ?
 O57 W4A O33 95.6(7) . . ?
 O57 W4A O35 96.1(8) . . ?
 O57 W4A O4A 100.7(11) . . ?
 O57 W4A O5A 102.2(11) . . ?
 O76 W4B Na1 142.2(8) . . ?
 O76 W4B O35 94.2(7) . . ?
 O76 W4B O36 94.5(8) . . ?
 O76 W4B O5B 99.9(10) . . ?
 O76 W4B O1B 98.8(9) . . ?
 O76 W4B O3 177.5(9) . . ?
 O35 W4B Na1 112.5(4) . . ?
 O35 W4B O36 90.3(4) . . ?
 O35 W4B O3 83.3(6) . . ?
 O36 W4B Na1 110.9(4) . . ?
 O36 W4B O3 85.3(6) . . ?
 O5B W4B Na1 56.0(7) . . ?
 O5B W4B O35 90.0(7) . . ?
 O5B W4B O36 165.5(7) . . ?
 O5B W4B O1B 91.8(9) . . ?
 O5B W4B O3 80.4(9) . . ?
 O1B W4B Na1 58.2(7) . . ?
 O1B W4B O35 166.4(7) . . ?
 O1B W4B O36 84.7(7) . . ?
 O1B W4B O3 83.7(9) . . ?
 O3 W4B Na1 39.8(6) . . ?
 O13 W5A O15 177.8(10) . 6_565 ?
 O13 W5A O36 97.6(8) . . ?
 O13 W5A O39 96.9(8) . . ?
 O13 W5A O5A 101.9(11) . . ?
 O13 W5A O1A 99.7(11) . . ?
 O36 W5A O15 83.7(7) . 6_565 ?
 O39 W5A O15 81.2(6) . 6_565 ?
 O39 W5A O36 95.2(5) . . ?
 O5A W5A O15 80.0(10) . 6_565 ?
 O5A W5A O36 79.3(9) . . ?
 O5A W5A O39 160.9(9) . . ?
 O1A W5A O15 79.1(10) . 6_565 ?
 O1A W5A O36 162.2(8) . . ?
 O1A W5A O39 86.8(8) . . ?
 O1A W5A O5A 93.0(11) . . ?
 O12 W5B O39 94.5(8) . . ?
 O12 W5B O41 98.2(8) . . ?
 O12 W5B O1B 97.8(10) . . ?
 O12 W5B O4 177.0(9) . . ?
 O12 W5B O2B 98.4(11) . . ?
 O39 W5B O41 92.2(4) . . ?
 O39 W5B O4 84.7(6) . . ?
 O41 W5B O4 78.9(6) . . ?
 O1B W5B O39 88.1(7) . . ?
 O1B W5B O41 163.9(7) . . ?
 O1B W5B O4 85.1(8) . . ?
 O2B W5B O39 167.0(8) . . ?
 O2B W5B O41 84.6(7) . . ?
 O2B W5B O1B 91.5(10) . . ?
 O2B W5B O4 82.3(9) . . ?
 O21 W6 O43 83.0(5) . . ?
 O22 W6 O21 164.3(5) . . ?
 O22 W6 O43 82.0(5) . . ?
 O42 W6 O21 87.9(4) . . ?
 O42 W6 O22 86.4(5) . . ?
 O42 W6 O43 85.9(4) . . ?
 O63 W6 O21 97.0(5) . . ?
 O63 W6 O22 98.5(6) . . ?
 O63 W6 O42 101.5(5) . . ?
 O63 W6 O43 172.5(4) . . ?
 O63 W6 O70 102.3(5) . . ?
 O70 W6 O21 91.5(6) . . ?
 O70 W6 O22 87.8(6) . . ?
 O70 W6 O42 156.1(5) . . ?
 O70 W6 O43 70.3(5) . . ?
 O78 W7 O22 89.9(6) . . ?
 O78 W7 O23 89.3(6) . . ?
 O78 W7 O45 70.3(5) . . ?
 O22 W7 O23 164.5(5) . . ?
 O22 W7 O45 81.8(5) . . ?
 O23 W7 O45 83.4(5) . . ?
 O44 W7 O78 156.9(6) . . ?
 O44 W7 O22 87.3(5) . . ?
 O44 W7 O23 87.3(5) . . ?
 O44 W7 O45 86.5(4) . . ?
 O68 W7 O78 101.5(6) . . ?
 O68 W7 O22 100.3(5) . . ?
 O68 W7 O23 95.0(5) . . ?
 O68 W7 O44 101.6(5) . . ?
 O68 W7 O45 171.6(5) . . ?
 O74 W8 O23 97.6(6) . . ?
 O74 W8 O24 96.7(7) . . ?
 O74 W8 O46 170.4(5) . . ?
 O74 W8 O47 104.4(6) . . ?
 O74 W8 O65 96.3(6) . . ?
 O23 W8 O46 82.4(5) . . ?
 O23 W8 O65 87.8(7) . . ?
 O24 W8 O23 165.5(5) . . ?
 O24 W8 O46 83.8(5) . . ?
 O24 W8 O47 86.5(5) . . ?
 O24 W8 O65 92.7(7) . . ?
 O47 W8 O23 88.0(5) . . ?
 O47 W8 O46 85.2(4) . . ?
 O47 W8 O65 159.2(5) . . ?
 O65 W8 O46 74.1(5) . . ?
 O80 W9 O24 92.3(7) . . ?
 O80 W9 O25 88.8(7) . . ?
 O80 W9 O30 73.2(5) . . ?
 O24 W9 O30 81.7(6) . . ?
 O25 W9 O24 164.4(5) . . ?
 O25 W9 O30 83.8(6) . . ?
 O29 W9 O80 157.1(6) . . ?
 O29 W9 O24 87.2(5) . . ?
 O29 W9 O25 85.8(6) . . ?
 O29 W9 O30 84.1(5) . . ?
 O61 W9 O80 99.4(6) . . ?
 O61 W9 O24 99.7(6) . . ?
 O61 W9 O25 95.4(6) . . ?
 O61 W9 O29 103.2(6) . . ?
 O61 W9 O30 172.5(5) . . ?
 O25 W10 O26 165.5(6) . . ?
 O25 W10 O32 84.1(6) . . ?
 O25 W10 O50 90.2(7) . . ?
 O26 W10 O32 81.7(6) . . ?
 O31 W10 O25 88.0(6) . . ?
 O31 W10 O26 88.2(5) . . ?
 O31 W10 O32 86.4(4) . . ?
 O31 W10 O50 159.1(5) . . ?
 O50 W10 O26 88.4(7) . . ?
 O50 W10 O32 72.7(5) . . ?
 O69 W10 O25 99.0(7) . . ?
 O69 W10 O26 95.5(7) . . ?
 O69 W10 O31 102.1(6) . . ?
 O69 W10 O32 171.1(6) . . ?
 O69 W10 O50 98.8(6) . . ?
 O26 W11 O27 166.2(5) . . ?
 O26 W11 O34 81.4(6) . . ?
 O27 W11 O34 85.2(6) . . ?
 O33 W11 O26 88.3(6) . . ?
 O33 W11 O27 87.6(6) . . ?
 O33 W11 O34 85.5(5) . . ?
 O33 W11 O67 158.8(5) . . ?
 O66 W11 O26 95.1(6) . . ?
 O66 W11 O27 98.7(6) . . ?
 O66 W11 O33 103.8(5) . . ?
 O66 W11 O34 169.9(5) . . ?
 O66 W11 O67 97.2(5) . . ?
 O67 W11 O26 87.4(7) . . ?
 O67 W11 O27 91.6(6) . . ?
 O67 W11 O34 73.3(5) . . ?
 O27 W12 O28 165.5(5) . . ?
 O27 W12 O35 87.1(5) . . ?
 O27 W12 O56 90.9(7) . . ?
 O27 W12 O72 82.9(5) . . ?
 O28 W12 O35 87.0(5) . . ?
 O28 W12 O56 90.0(6) . . ?
 O28 W12 O72 83.5(5) . . ?
 O35 W12 O56 159.5(5) . . ?
 O35 W12 O72 85.8(4) . . ?
 O56 W12 O72 73.7(5) . . ?
 O64 W12 O27 97.4(6) . . ?
 O64 W12 O28 96.8(6) . . ?
 O64 W12 O35 101.9(5) . . ?
 O64 W12 O56 98.6(6) . . ?
 O64 W12 O72 172.2(5) . . ?
 O20 W13 O28 164.8(5) . . ?
 O20 W13 O37 81.0(5) . . ?
 O28 W13 O37 84.6(5) . . ?
 O36 W13 O20 87.2(5) . . ?
 O36 W13 O28 87.2(5) . . ?
 O36 W13 O37 86.9(4) . . ?
 O62 W13 O20 97.8(5) . . ?
 O62 W13 O28 97.1(5) . . ?
 O62 W13 O36 100.9(5) . . ?
 O62 W13 O37 172.1(5) . . ?
 O62 W13 O75 102.4(6) . . ?
 O75 W13 O20 88.4(6) . . ?
 O75 W13 O28 91.2(6) . . ?
 O75 W13 O36 156.7(5) . . ?
 O75 W13 O37 69.8(5) . . ?
 O19 W14 O20 163.6(5) . . ?
 O19 W14 O38 82.7(5) . . ?
 O19 W14 O73 90.7(6) . . ?
 O20 W14 O38 81.4(5) . . ?
 O39 W14 O19 88.5(5) . . ?
 O39 W14 O20 86.6(5) . . ?
 O39 W14 O38 86.3(4) . . ?
 O39 W14 O73 158.4(5) . . ?
 O59 W14 O19 99.6(6) . . ?
 O59 W14 O20 96.7(6) . . ?
 O59 W14 O38 171.4(5) . . ?
 O59 W14 O39 101.9(5) . . ?
 O59 W14 O73 99.5(6) . . ?
 O73 W14 O20 88.2(6) . . ?
 O73 W14 O38 72.2(5) . . ?
 O79 W15 O19 89.0(6) . . ?
 O79 W15 O40 72.8(4) . . ?
 O19 W15 O40 80.7(5) . . ?
 O21 W15 O79 90.3(6) . . ?
 O21 W15 O19 164.5(4) . . ?
 O21 W15 O40 84.3(5) . . ?
 O21 W15 O41 87.2(4) . . ?
 O41 W15 O79 157.1(5) . . ?
 O41 W15 O19 87.4(4) . . ?
 O41 W15 O40 84.3(4) . . ?
 O71 W15 O79 99.5(5) . . ?
 O71 W15 O19 98.4(5) . . ?
 O71 W15 O21 97.0(5) . . ?
 O71 W15 O40 172.3(4) . . ?
 O71 W15 O41 103.4(5) . . ?
 O5 P1 O43 104.2(10) 6_565 . ?
 O5 P1 O43 104.2(10) . . ?
 O5 P1 O45 108.4(10) . . ?
 O5 P1 O45 108.4(10) 6_565 . ?
 O43 P1 O45 118.5(11) . . ?
 O17 P1A O17 112.4(16) 6_565 . ?
 O17 P1A O40 105.9(10) 6_565 . ?
 O17 P1A O40 105.9(10) . . ?
 O17 P1A O43 109.5(11) 6_565 . ?
 O17 P1A O43 109.5(11) . . ?
 O43 P1A O40 113.6(10) . . ?
 O18 P2A O18 113.9(19) 6_565 . ?
 O18 P2A O45 105.9(10) 6_565 . ?
 O18 P2A O45 105.9(10) . . ?
 O18 P2A O46 111.0(10) 6_565 . ?
 O18 P2A O46 111.0(10) . . ?
 O46 P2A O45 108.9(10) . . ?
 O2 P3 O2 111.6(17) 6_565 . ?
 O2 P3 O34 102.1(11) . . ?
 O2 P3 O34 102.1(11) 6_565 . ?
 O32 P3 O2 113.2(10) . 6_565 ?
 O32 P3 O2 113.2(10) . . ?
 O32 P3 O34 113.7(10) . . ?
 O16 P3A O16 111.1(17) . 6_565 ?
 O16 P3A O30 101.6(11) 6_565 . ?
 O16 P3A O30 101.6(11) . . ?
 O32 P3A O16 112.8(10) . 6_565 ?
 O32 P3A O16 112.8(10) . . ?
 O32 P3A O30 116.0(11) . . ?
 O72 P4 O37 111.9(10) . . ?
 O3 P4 O37 107.8(10) 6_565 . ?
 O3 P4 O37 107.8(10) . . ?
 O3 P4 O72 107.4(10) 6_565 . ?
 O3 P4 O72 107.4(10) . . ?
 O3 P4 O3 114.6(18) 6_565 . ?
 O14 P4A O14 108.8(16) 6_565 . ?
 O14 P4A O34 105.4(10) 6_565 . ?
 O14 P4A O34 105.4(10) . . ?
 O14 P4A O72 109.3(10) . . ?
 O14 P4A O72 109.3(10) 6_565 . ?
 O72 P4A O34 118.4(11) . . ?
 O40 P5 O38 111.4(10) . . ?
 O4 P5 O38 110.5(11) . . ?
 O4 P5 O38 110.4(11) 6_565 . ?
 O4 P5 O40 104.5(11) . . ?
 O4 P5 O40 104.5(11) 6_565 . ?
 O4 P5 O4 115.2(18) 6_565 . ?
 O15 P5A O15 111.4(17) 6_565 . ?
 O15 P5A O37 107.8(10) . . ?
 O15 P5A O37 107.8(10) 6_565 . ?
 O38 P5A O15 106.5(10) . . ?
 O38 P5A O15 106.5(10) . 6_565 ?
 O38 P5A O37 117.0(11) . . ?
 O1 P50 O1 109.8(17) 6_565 . ?
 O1 P50 O30 105.3(10) 6_565 . ?
 O1 P50 O30 105.3(10) . . ?
 O1 P50 O46 108.1(10) . . ?
 O1 P50 O46 108.1(10) 6_565 . ?
 O46 P50 O30 119.9(11) . . ?
 Na1 Na1 O5 89.6(5) 6_565 . ?
 Na1 Na1 O1 89.1(5) 6_565 . ?
 Na1 Na1 O15 90.1(5) 6_565 6_565 ?
 Na1 Na1 O17 88.5(5) 6_565 6_565 ?
 Na1 Na1 O18 89.3(5) 6_565 6_565 ?
 Na1 Na1 O4A 135.3(5) 6_565 . ?
 Na1 Na1 O4 88.4(5) 6_565 . ?
 O1 Na1 O5 69.1(7) . . ?
 O1 Na1 O4 132.8(8) . . ?
 O2 Na1 O5 143.4(9) . . ?
 O2 Na1 O1 74.3(8) . . ?
 O2 Na1 O4 152.8(9) . . ?
 O14 Na1 Na1 87.7(5) 6_565 6_565 ?
 O14 Na1 O15 73.2(8) 6_565 6_565 ?
 O14 Na1 O17 140.5(9) 6_565 6_565 ?
 O14 Na1 O18 148.9(9) 6_565 6_565 ?
 O14 Na1 O4A 56.8(7) 6_565 . ?
 O15 Na1 O17 67.5(7) 6_565 6_565 ?
 O15 Na1 O4A 102.5(8) 6_565 . ?
 O16 Na1 Na1 89.8(6) 6_565 6_565 ?
 O16 Na1 O14 76.7(8) 6_565 6_565 ?
 O16 Na1 O15 149.9(9) 6_565 6_565 ?
 O16 Na1 O17 142.6(9) 6_565 6_565 ?
 O16 Na1 O18 72.3(8) 6_565 6_565 ?
 O16 Na1 O4A 58.6(7) 6_565 . ?
 O17 Na1 O4A 136.0(8) 6_565 . ?
 O18 Na1 O15 137.7(9) 6_565 6_565 ?
 O18 Na1 O17 70.2(7) 6_565 6_565 ?
 O18 Na1 O4A 107.3(8) 6_565 . ?
 O4 Na1 O5 63.7(7) . . ?
 O3 Na1 O5 141.8(9) . . ?
 O3 Na1 O1 149.1(9) . . ?
 O3 Na1 O2 74.8(8) . . ?
 O3 Na1 O4 78.0(8) . . ?
 W7 O78 W7 124.6(9) 6_565 . ?
 W15 O79 W15 121.2(7) . 6_565 ?
 W1B O5 Na1 104.1(8) . . ?
 P1 O5 W1B 132.0(12) . . ?
 P1 O5 Na1 123.3(11) . . ?
 W2B O1 Na1 105.0(8) . . ?
 P50 O1 W2B 128.9(12) . . ?
 P50 O1 Na1 125.8(12) . . ?
 W9 O80 W9 121.1(8) . 6_565 ?
 W3B O2 Na1 103.5(8) . . ?
 P3 O2 W3B 131.7(12) . . ?
 P3 O2 Na1 124.8(12) . . ?
 W4A O14 Na1 102.3(8) 6_565 6_565 ?
 P4A O14 W4A 129.7(12) . 6_565 ?
 P4A O14 Na1 127.8(11) . 6_565 ?
 W5A O15 Na1 105.5(8) 6_565 6_565 ?
 P5A O15 W5A 130.0(12) . 6_565 ?
 P5A O15 Na1 123.9(11) . 6_565 ?
 W3A O16 Na1 105.0(8) 6_565 6_565 ?
 P3A O16 W3A 130.3(12) . 6_565 ?
 P3A O16 Na1 124.4(12) . 6_565 ?
 W1A O17 Na1 103.3(7) 6_565 6_565 ?
 P1A O17 W1A 131.4(11) . 6_565 ?
 P1A O17 Na1 125.3(11) . 6_565 ?
 W2A O18 Na1 103.8(8) 6_565 6_565 ?
 P2A O18 W2A 132.4(14) . 6_565 ?
 P2A O18 Na1 123.7(12) . 6_565 ?
 W14 O19 W15 155.9(6) . . ?
 W13 O20 W14 155.9(7) . . ?
 W15 O21 W6 156.0(6) . . ?
 W7 O22 W6 156.6(7) . . ?
 W8 O23 W7 155.1(7) . . ?
 W8 O24 W9 157.2(8) . . ?
 W10 O25 W9 155.9(8) . . ?
 W11 O26 W10 152.4(7) . . ?
 W12 O27 W11 155.8(8) . . ?
 W12 O28 W13 156.4(6) . . ?
 W9 O29 W2B 141.0(7) . . ?
 W9 O29 W3A 144.6(7) . . ?
 W9 O30 W9 92.6(5) 6_565 . ?
 P3A O30 W9 118.7(6) . 6_565 ?
 P3A O30 W9 118.7(6) . . ?
 P50 O30 W9 120.6(6) . . ?
 W10 O31 W3A 148.5(7) . . ?
 W10 O31 W3B 149.1(7) . . ?
 W10 O32 W10 95.5(5) . 6_565 ?
 P3 O32 W10 124.1(5) . . ?
 P3A O32 W10 122.7(6) . 6_565 ?
 P3A O32 W10 122.7(6) . . ?
 W11 O33 W3B 144.1(7) . . ?
 W11 O33 W4A 141.3(8) . . ?
 W11 O34 W11 94.2(6) 6_565 . ?
 P3 O34 W11 121.2(6) . . ?
 P4A O34 W11 117.6(6) . 6_565 ?
 P4A O34 W11 117.6(6) . . ?
 W4A O35 W12 146.4(6) . . ?
 W12 O35 W4B 147.3(6) . . ?
 W13 O36 W4B 143.7(6) . . ?
 W13 O36 W5A 144.1(7) . . ?
 W13 O37 W13 96.0(6) . 6_565 ?
 P4 O37 W13 119.7(6) . . ?
 P5A O37 W13 121.4(6) . 6_565 ?
 P5A O37 W13 121.4(6) . . ?
 W14 O38 W14 95.0(5) . 6_565 ?
 P5 O38 W14 121.3(5) . . ?
 P5A O38 W14 121.9(5) . 6_565 ?
 P5A O38 W14 121.9(5) . . ?
 W5A O39 W14 145.9(6) . . ?
 W14 O39 W5B 144.5(6) . . ?
 W15 O40 W15 93.1(5) 6_565 . ?
 P1A O40 W15 120.7(6) . 6_565 ?
 P1A O40 W15 120.7(6) . . ?
 P5 O40 W15 124.1(5) . . ?
 W15 O41 W1A 146.4(6) . . ?
 W15 O41 W5B 146.2(6) . . ?
 W6 O42 W1A 144.4(6) . . ?
 W6 O42 W1B 146.2(6) . . ?
 W6 O43 W6 94.5(5) 6_565 . ?
 P1 O43 W6 120.9(6) . . ?
 P1A O43 W6 122.7(5) . . ?
 P1A O43 W6 122.6(5) . 6_565 ?
 W7 O44 W1B 145.0(7) . . ?
 W7 O44 W2A 144.7(6) . . ?
 W7 O45 W7 94.7(6) . 6_565 ?
 P1 O45 W7 120.6(6) . . ?
 P2A O45 W7 121.4(5) . 6_565 ?
 P2A O45 W7 121.4(5) . . ?
 W8 O46 W8 94.2(6) . 6_565 ?
 P2A O46 W8 125.3(5) . . ?
 P2A O46 W8 125.3(5) . 6_565 ?
 P50 O46 W8 120.6(6) . . ?
 W2B O47 W8 147.5(6) . . ?
 W8 O47 W2A 147.2(6) . . ?
 W2A O3A W3A 166.8(15) . . ?
 W3B O4B W2B 161.2(13) . . ?
 W10 O50 W10 119.0(8) . 6_565 ?
 W3A O4A Na1 93.8(9) . . ?
 W4A O4A W3A 158.8(15) . . ?
 W4A O4A Na1 100.0(11) . . ?
 W3B O5B W4B 165.3(13) . . ?
 W5A O5A W4A 167.2(16) . . ?
 W5B O1B W4B 162.0(13) . . ?
 W5A O1A W1A 162.6(15) . . ?
 W12 O56 W12 118.5(8) 6_565 . ?
 W2A O2A W1A 165.2(16) . . ?
 W1B O3B W2B 166.0(15) . . ?
 W8 O65 W8 117.4(8) . 6_565 ?
 W11 O67 W11 119.1(7) . 6_565 ?
 W6 O70 W6 124.8(8) . 6_565 ?
 W12 O72 W12 94.1(6) . 6_565 ?
 P4 O72 W12 123.0(5) . . ?
 P4A O72 W12 123.3(5) . 6_565 ?
 P4A O72 W12 123.3(5) . . ?
 W14 O73 W14 120.6(8) 6_565 . ?
 W5B O4 Na1 101.3(8) . . ?
 P5 O4 W5B 134.0(13) . . ?
 P5 O4 Na1 123.2(12) . . ?
 W13 O75 W13 124.2(8) . 6_565 ?
 W4B O3 Na1 105.2(9) . . ?
 P4 O3 W4B 132.2(13) . . ?
 P4 O3 Na1 122.4(12) . . ?
 W1B O2B W5B 162.7(13) . . ?

loop_
  _geom_torsion_atom_site_label_1
  _geom_torsion_atom_site_label_2
  _geom_torsion_atom_site_label_3
  _geom_torsion_atom_site_label_4
  _geom_torsion
  _geom_torsion_site_symmetry_1
  _geom_torsion_site_symmetry_2
  _geom_torsion_site_symmetry_3
  _geom_torsion_site_symmetry_4
  _geom_torsion_publ_flag
 Na1 W3B O4B W2B -124(4) . . . . ?
 Na1 W3B O5B W4B 118(5) . . . . ?
 Na1 W4B O5B W3B -118(5) . . . . ?
 O78 W7 O44 W1B -64(2) . . . . ?
 O78 W7 O44 W2A 56(2) . . . . ?
 O79 W15 O21 W6 -135.9(14) . . . . ?
 O79 W15 O41 W1A 64(2) . . . . ?
 O79 W15 O41 W5B -62(2) . . . . ?
 O5 W1B O3B W2B 64(10) . . . . ?
 O5 W1B O2B W5B -76(5) . . . . ?
 O5 P1 O5 W1B 178.5(4) 6_565 . . . ?
 O5 P1 O5 Na1 9(3) 6_565 . . . ?
 O5 P1 O43 W6 179.3(10) . . . 6_565 ?
 O5 P1 O43 W6 61.7(14) . . . . ?
 O5 P1 O43 W6 -61.7(14) 6_565 . . 6_565 ?
 O5 P1 O43 W6 -179.3(10) 6_565 . . . ?
 O5 P1 O45 W7 -177.0(10) . . . 6_565 ?
 O5 P1 O45 W7 177.0(10) 6_565 . . . ?
 O5 P1 O45 W7 59.6(13) 6_565 . . 6_565 ?
 O5 P1 O45 W7 -59.6(13) . . . . ?
 O76 W4B O5B W3B 94(5) . . . . ?
 O74 W8 O24 W9 125.6(18) . . . . ?
 O1 W2B O47 W8 -59.7(11) . . . . ?
 O1 W2B O4B W3B 90(4) . . . . ?
 O1 W2B O3B W1B -63(10) . . . . ?
 O1 P50 O1 W2B 179.4(3) 6_565 . . . ?
 O1 P50 O1 Na1 6(2) 6_565 . . . ?
 O1 P50 O30 W9 64.8(14) 6_565 . . 6_565 ?
 O1 P50 O30 W9 -179.0(10) . . . 6_565 ?
 O1 P50 O30 W9 -64.8(14) . . . . ?
 O1 P50 O30 W9 179.0(10) 6_565 . . . ?
 O1 P50 O46 W8 -62.2(14) 6_565 . . 6_565 ?
 O1 P50 O46 W8 62.3(14) . . . . ?
 O1 P50 O46 W8 178.9(10) . . . 6_565 ?
 O1 P50 O46 W8 -178.9(10) 6_565 . . . ?
 O6 W2A O3A W3A -83(5) . . . . ?
 O6 W2A O2A W1A 90(5) . . . . ?
 O7 W2B O47 W8 117.0(13) . . . . ?
 O7 W2B O4B W3B -87(4) . . . . ?
 O7 W2B O3B W1B 117(10) . . . . ?
 O8 W3B O4B W2B 92(4) . . . . ?
 O8 W3B O5B W4B -96(5) . . . . ?
 O9 W3A O31 W10 -125.4(14) . . . . ?
 O2 W3B O4B W2B -89(4) . . . . ?
 O2 W3B O5B W4B 83(5) . . . . ?
 O2 P3 O2 W3B 179.6(4) 6_565 . . . ?
 O2 P3 O2 Na1 -5(3) 6_565 . . . ?
 O2 P3 O32 W10 52.5(16) . . . . ?
 O2 P3 O32 W10 -52.5(16) 6_565 . . 6_565 ?
 O2 P3 O32 W10 179.3(11) . . . 6_565 ?
 O2 P3 O32 W10 -179.3(11) 6_565 . . . ?
 O2 P3 O34 W11 -63.4(13) . . . . ?
 O2 P3 O34 W11 63.4(13) 6_565 . . 6_565 ?
 O2 P3 O34 W11 -178.9(10) 6_565 . . . ?
 O2 P3 O34 W11 178.9(10) . . . 6_565 ?
 O10 W1A O2A W2A -91(5) . . . . ?
 O11 W1B O3B W2B -116(10) . . . . ?
 O11 W1B O2B W5B 104(5) . . . . ?
 O12 W5B O1B W4B 95(4) . . . . ?
 O12 W5B O2B W1B -102(5) . . . . ?
 O13 W5A O39 W14 -122.3(13) . . . . ?
 O13 W5A O5A W4A 72(8) . . . . ?
 O13 W5A O1A W1A -89(5) . . . . ?
 O14 W4A O35 W12 55.8(11) 6_565 . . . ?
 O14 W4A O4A W3A -97(4) 6_565 . . . ?
 O14 W4A O4A Na1 32.7(7) 6_565 . . . ?
 O14 W4A O5A W5A 106(8) 6_565 . . . ?
 O14 P4A O14 W4A 179.2(3) 6_565 . . 6_565 ?
 O14 P4A O14 Na1 6(3) 6_565 . . 6_565 ?
 O14 P4A O34 W11 -66.8(13) . . . 6_565 ?
 O14 P4A O34 W11 178.3(10) 6_565 . . 6_565 ?
 O14 P4A O34 W11 66.8(13) 6_565 . . . ?
 O14 P4A O34 W11 -178.3(10) . . . . ?
 O14 P4A O72 W12 178.4(10) 6_565 . . 6_565 ?
 O14 P4A O72 W12 -178.4(10) . . . . ?
 O14 P4A O72 W12 59.4(15) . . . 6_565 ?
 O14 P4A O72 W12 -59.4(15) 6_565 . . . ?
 O15 W5A O39 W14 58.8(12) 6_565 . . . ?
 O15 W5A O5A W4A -109(8) 6_565 . . . ?
 O15 W5A O1A W1A 89(5) 6_565 . . . ?
 O15 P5A O15 W5A 178.4(4) 6_565 . . 6_565 ?
 O15 P5A O15 Na1 9(3) 6_565 . . 6_565 ?
 O15 P5A O37 W13 -179.6(10) 6_565 . . 6_565 ?
 O15 P5A O37 W13 -59.3(13) . . . 6_565 ?
 O15 P5A O37 W13 59.3(13) 6_565 . . . ?
 O15 P5A O37 W13 179.6(10) . . . . ?
 O15 P5A O38 W14 -60.3(14) 6_565 . . . ?
 O15 P5A O38 W14 179.2(10) 6_565 . . 6_565 ?
 O15 P5A O38 W14 60.3(14) . . . 6_565 ?
 O15 P5A O38 W14 -179.2(10) . . . . ?
 O16 W3A O31 W10 53.7(14) 6_565 . . . ?
 O16 P3A O16 W3A 179.7(4) 6_565 . . 6_565 ?
 O16 P3A O16 Na1 -8(3) 6_565 . . 6_565 ?
 O16 P3A O30 W9 -178.2(9) . . . . ?
 O16 P3A O30 W9 67.2(12) 6_565 . . . ?
 O16 P3A O30 W9 -67.2(12) . . . 6_565 ?
 O16 P3A O30 W9 178.2(9) 6_565 . . 6_565 ?
 O16 P3A O32 W10 -178.2(12) 6_565 . . 6_565 ?
 O16 P3A O32 W10 -55.0(17) 6_565 . . . ?
 O16 P3A O32 W10 55.0(17) . . . 6_565 ?
 O16 P3A O32 W10 178.2(12) . . . . ?
 O17 W1A O2A W2A 88(5) 6_565 . . . ?
 O17 P1A O17 W1A 179.6(4) 6_565 . . 6_565 ?
 O17 P1A O17 Na1 -1(3) 6_565 . . 6_565 ?
 O17 P1A O40 W15 177.8(10) 6_565 . . 6_565 ?
 O17 P1A O40 W15 -177.8(10) . . . . ?
 O17 P1A O40 W15 62.6(13) 6_565 . . . ?
 O17 P1A O40 W15 -62.6(13) . . . 6_565 ?
 O17 P1A O43 W6 -57.5(14) 6_565 . . . ?
 O17 P1A O43 W6 178.8(10) . . . . ?
 O17 P1A O43 W6 -178.9(10) 6_565 . . 6_565 ?
 O17 P1A O43 W6 57.5(14) . . . 6_565 ?
 O18 W2A O3A W3A 95(5) 6_565 . . . ?
 O18 W2A O2A W1A -88(5) 6_565 . . . ?
 O18 P2A O18 W2A 179.1(4) 6_565 . . 6_565 ?
 O18 P2A O18 Na1 -4(3) 6_565 . . 6_565 ?
 O18 P2A O45 W7 179.0(11) 6_565 . . 6_565 ?
 O18 P2A O45 W7 -179.0(11) . . . . ?
 O18 P2A O45 W7 59.8(14) 6_565 . . . ?
 O18 P2A O45 W7 -59.8(14) . . . 6_565 ?
 O18 P2A O46 W8 52.3(16) . . . 6_565 ?
 O18 P2A O46 W8 -52.3(16) 6_565 . . . ?
 O18 P2A O46 W8 179.9(11) . . . . ?
 O18 P2A O46 W8 -179.9(11) 6_565 . . 6_565 ?
 O19 W15 O21 W6 -48(2) . . . . ?
 O19 W15 O41 W1A 145.1(11) . . . . ?
 O19 W15 O41 W5B 19.7(10) . . . . ?
 O20 W13 O36 W4B -141.9(10) . . . . ?
 O20 W13 O36 W5A -19.2(11) . . . . ?
 O20 W13 O75 W13 84.2(10) . . . 6_565 ?
 O21 W6 O42 W1A 22.0(9) . . . . ?
 O21 W6 O42 W1B 145.2(10) . . . . ?
 O21 W6 O70 W6 -79.5(10) . . . 6_565 ?
 O21 W15 O41 W1A -20.3(10) . . . . ?
 O21 W15 O41 W5B -145.8(11) . . . . ?
 O22 W6 O42 W1A -143.4(10) . . . . ?
 O22 W6 O42 W1B -20.2(10) . . . . ?
 O22 W6 O70 W6 84.8(10) . . . 6_565 ?
 O22 W7 O78 W7 -80.8(10) . . . 6_565 ?
 O22 W7 O44 W1B 19.9(11) . . . . ?
 O22 W7 O44 W2A 139.8(11) . . . . ?
 O23 W7 O78 W7 83.8(10) . . . 6_565 ?
 O23 W7 O44 W1B -145.6(11) . . . . ?
 O23 W7 O44 W2A -25.7(11) . . . . ?
 O23 W8 O24 W9 -46(3) . . . . ?
 O25 W10 O31 W3A 26.3(13) . . . . ?
 O25 W10 O31 W3B 138.7(13) . . . . ?
 O26 W10 O31 W3A -139.7(13) . . . . ?
 O26 W10 O31 W3B -27.3(13) . . . . ?
 O26 W11 O33 W3B 22.0(12) . . . . ?
 O26 W11 O33 W4A 147.9(11) . . . . ?
 O27 W11 O33 W3B -144.8(12) . . . . ?
 O27 W11 O33 W4A -18.9(11) . . . . ?
 O27 W12 O28 W13 -43(3) . . . . ?
 O28 W12 O27 W11 40(3) . . . . ?
 O28 W13 O36 W4B 24.0(10) . . . . ?
 O28 W13 O36 W5A 146.7(11) . . . . ?
 O28 W13 O75 W13 -80.6(9) . . . 6_565 ?
 O29 W2B O47 W8 21.9(11) . . . . ?
 O29 W2B O4B W3B 6(4) . . . . ?
 O29 W2B O3B W1B -81(11) . . . . ?
 O29 W3A O31 W10 -28.6(13) . . . . ?
 O30 P3A O16 W3A 72.3(18) . . . 6_565 ?
 O30 P3A O16 Na1 -115.2(14) . . . 6_565 ?
 O30 P3A O32 W10 -61.6(8) . . . 6_565 ?
 O30 P3A O32 W10 61.6(8) . . . . ?
 O30 P50 O1 W2B 66.4(17) . . . . ?
 O30 P50 O1 Na1 -106.8(13) . . . . ?
 O30 P50 O46 W8 -58.3(7) . . . . ?
 O30 P50 O46 W8 58.3(7) . . . 6_565 ?
 O31 W3B O4B W2B -6(4) . . . . ?
 O31 W3B O5B W4B 61(6) . . . . ?
 O32 W10 O31 W3A -57.9(13) . . . . ?
 O32 W10 O31 W3B 54.5(13) . . . . ?
 O32 P3 O2 W3B -51(2) . . . . ?
 O32 P3 O2 Na1 124.4(13) . . . . ?
 O32 P3 O34 W11 -58.9(7) . . . 6_565 ?
 O32 P3 O34 W11 58.9(7) . . . . ?
 O32 P3A O16 W3A -53(2) . . . 6_565 ?
 O32 P3A O16 Na1 119.9(13) . . . 6_565 ?
 O32 P3A O30 W9 55.5(6) . . . 6_565 ?
 O32 P3A O30 W9 -55.5(6) . . . . ?
 O33 W3B O4B W2B -107(4) . . . . ?
 O33 W3B O5B W4B 0(5) . . . . ?
 O33 W4A O35 W12 -26.4(11) . . . . ?
 O33 W4A O4A W3A -13(4) . . . . ?
 O33 W4A O4A Na1 116.8(8) . . . . ?
 O33 W4A O5A W5A 119(7) . . . . ?
 O34 W11 O33 W3B -59.5(12) . . . . ?
 O34 W11 O33 W4A 66.4(11) . . . . ?
 O34 P3 O2 W3B 71.3(19) . . . . ?
 O34 P3 O2 Na1 -113.0(14) . . . . ?
 O34 P3 O32 W10 -63.4(8) . . . . ?
 O34 P3 O32 W10 63.4(8) . . . 6_565 ?
 O34 P4A O14 W4A 66.6(17) . . . 6_565 ?
 O34 P4A O14 Na1 -106.9(14) . . . 6_565 ?
 O34 P4A O72 W12 61.1(8) . . . . ?
 O34 P4A O72 W12 -61.1(8) . . . 6_565 ?
 O35 W4A O4A W3A -98(5) . . . . ?
 O35 W4A O4A Na1 32(3) . . . . ?
 O35 W4A O5A W5A 23(8) . . . . ?
 O35 W4B O5B W3B 0(5) . . . . ?
 O35 W12 O27 W11 -25.7(16) . . . . ?
 O35 W12 O28 W13 22.5(15) . . . . ?
 O36 W4B O5B W3B -91(6) . . . . ?
 O36 W5A O39 W14 -24.0(11) . . . . ?
 O36 W5A O5A W4A -23(7) . . . . ?
 O36 W5A O1A W1A 104(5) . . . . ?
 O36 W13 O75 W13 5(2) . . . 6_565 ?
 O37 W13 O36 W4B -60.7(10) . . . . ?
 O37 W13 O36 W5A 62.0(11) . . . . ?
 O37 W13 O75 W13 3.1(8) . . . 6_565 ?
 O37 P4 O72 W12 60.8(8) . . . 6_565 ?
 O37 P4 O72 W12 -60.8(8) . . . . ?
 O37 P4 O3 W4B 59.0(19) . . . . ?
 O37 P4 O3 Na1 -116.1(12) . . . . ?
 O37 P5A O15 W5A 60.5(18) . . . 6_565 ?
 O37 P5A O15 Na1 -109.0(14) . . . 6_565 ?
 O37 P5A O38 W14 -60.3(7) . . . 6_565 ?
 O37 P5A O38 W14 60.3(7) . . . . ?
 O38 P5 O40 W15 -61.3(8) . . . 6_565 ?
 O38 P5 O40 W15 61.3(8) . . . . ?
 O38 P5 O4 W5B -52(2) . . . . ?
 O38 P5 O4 Na1 111.2(13) . . . . ?
 O38 P5A O15 W5A -65.8(19) . . . 6_565 ?
 O38 P5A O15 Na1 124.8(13) . . . 6_565 ?
 O38 P5A O37 W13 60.5(7) . . . 6_565 ?
 O38 P5A O37 W13 -60.5(7) . . . . ?
 O39 W5A O5A W4A -98(7) . . . . ?
 O39 W5A O1A W1A 7(5) . . . . ?
 O39 W5B O1B W4B 1(4) . . . . ?
 O39 W5B O2B W1B 72(7) . . . . ?
 O40 W15 O21 W6 -63.2(13) . . . . ?
 O40 W15 O41 W1A 64.2(11) . . . . ?
 O40 W15 O41 W5B -61.3(11) . . . . ?
 O40 P1A O17 W1A 64.4(19) . . . 6_565 ?
 O40 P1A O17 Na1 -116.4(13) . . . 6_565 ?
 O40 P1A O43 W6 -60.7(7) . . . 6_565 ?
 O40 P1A O43 W6 60.7(7) . . . . ?
 O40 P5 O38 W14 59.7(6) . . . 6_565 ?
 O40 P5 O38 W14 -59.7(6) . . . . ?
 O40 P5 O4 W5B 68(2) . . . . ?
 O40 P5 O4 Na1 -128.8(12) . . . . ?
 O41 W1A O2A W2A 91(6) . . . . ?
 O41 W5B O1B W4B -91(5) . . . . ?
 O41 W5B O2B W1B -5(5) . . . . ?
 O41 W15 O21 W6 21.3(14) . . . . ?
 O42 W1A O2A W2A 4(5) . . . . ?
 O42 W1B O3B W2B 52(13) . . . . ?
 O42 W1B O2B W5B 5(5) . . . . ?
 O42 W6 O70 W6 9(2) . . . 6_565 ?
 O43 W6 O42 W1A -61.1(10) . . . . ?
 O43 W6 O42 W1B 62.0(10) . . . . ?
 O43 W6 O70 W6 2.5(9) . . . 6_565 ?
 O43 P1 O5 W1B -68.9(18) . . . . ?
 O43 P1 O5 Na1 121.6(12) . . . . ?
 O43 P1 O45 W7 58.7(7) . . . . ?
 O43 P1 O45 W7 -58.7(7) . . . 6_565 ?
 O43 P1A O17 W1A -58(2) . . . 6_565 ?
 O43 P1A O17 Na1 120.8(13) . . . 6_565 ?
 O43 P1A O40 W15 -57.6(7) . . . . ?
 O43 P1A O40 W15 57.6(7) . . . 6_565 ?
 O44 W1B O3B W2B -19(10) . . . . ?
 O44 W1B O2B W5B -87(6) . . . . ?
 O44 W2A O3A W3A 96(6) . . . . ?
 O44 W2A O2A W1A -3(5) . . . . ?
 O44 W7 O78 W7 2(2) . . . 6_565 ?
 O45 W7 O78 W7 0.5(9) . . . 6_565 ?
 O45 W7 O44 W1B -62.0(11) . . . . ?
 O45 W7 O44 W2A 57.8(11) . . . . ?
 O45 P1 O5 W1B 58.2(18) . . . . ?
 O45 P1 O5 Na1 -111.4(13) . . . . ?
 O45 P1 O43 W6 -58.8(7) . . . . ?
 O45 P1 O43 W6 58.8(7) . . . 6_565 ?
 O45 P2A O18 W2A 63.3(19) . . . 6_565 ?
 O45 P2A O18 Na1 -119.5(13) . . . 6_565 ?
 O45 P2A O46 W8 -63.8(8) . . . 6_565 ?
 O45 P2A O46 W8 63.8(8) . . . . ?
 O46 W8 O24 W9 -64.1(18) . . . . ?
 O46 P2A O18 W2A -55(2) . . . 6_565 ?
 O46 P2A O18 Na1 122.5(13) . . . 6_565 ?
 O46 P2A O45 W7 -59.6(7) . . . . ?
 O46 P2A O45 W7 59.6(7) . . . 6_565 ?
 O46 P50 O1 W2B -62.9(17) . . . . ?
 O46 P50 O1 Na1 123.9(12) . . . . ?
 O46 P50 O30 W9 57.1(7) . . . . ?
 O46 P50 O30 W9 -57.1(7) . . . 6_565 ?
 O47 W2A O3A W3A 12(5) . . . . ?
 O47 W2A O2A W1A -69(7) . . . . ?
 O47 W2B O4B W3B 87(5) . . . . ?
 O47 W2B O3B W1B 19(10) . . . . ?
 O47 W8 O24 W9 21.5(18) . . . . ?
 O3A W2A O2A W1A -168(5) . . . . ?
 O3A W3A O31 W10 29(3) . . . . ?
 O4B W2B O47 W8 -57(3) . . . . ?
 O4B W2B O3B W1B -144(10) . . . . ?
 O4B W3B O5B W4B 166(5) . . . . ?
 O50 W10 O31 W3A -59(3) . . . . ?
 O50 W10 O31 W3B 53(3) . . . . ?
 O4A W3A O31 W10 133.6(14) . . . . ?
 O4A W4A O35 W12 56(3) . . . . ?
 O4A W4A O5A W5A -173(8) . . . . ?
 O5B W3B O4B W2B -171(4) . . . . ?
 O5A W4A O35 W12 135.5(13) . . . . ?
 O5A W4A O4A W3A -176(4) . . . . ?
 O5A W4A O4A Na1 -46.4(11) . . . . ?
 O5A W5A O39 W14 48(3) . . . . ?
 O5A W5A O1A W1A 168(5) . . . . ?
 O1B W4B O5B W3B -167(5) . . . . ?
 O1B W5B O2B W1B 160(5) . . . . ?
 O1A W1A O2A W2A 169(5) . . . . ?
 O1A W5A O39 W14 138.3(13) . . . . ?
 O1A W5A O5A W4A 173(8) . . . . ?
 O56 W12 O27 W11 133.9(16) . . . . ?
 O56 W12 O28 W13 -137.2(16) . . . . ?
 O57 W4A O35 W12 -122.6(12) . . . . ?
 O57 W4A O4A W3A 81(4) . . . . ?
 O57 W4A O4A Na1 -148.9(9) . . . . ?
 O57 W4A O5A W5A -72(8) . . . . ?
 O2A W2A O3A W3A 177(5) . . . . ?
 O3B W1B O2B W5B -161(5) . . . . ?
 O3B W2B O47 W8 -143.7(16) . . . . ?
 O3B W2B O4B W3B 173(4) . . . . ?
 O62 W13 O36 W4B 120.7(10) . . . . ?
 O62 W13 O36 W5A -116.6(10) . . . . ?
 O62 W13 O75 W13 -178.2(9) . . . 6_565 ?
 O63 W6 O42 W1A 118.6(10) . . . . ?
 O63 W6 O42 W1B -118.2(10) . . . . ?
 O63 W6 O70 W6 -176.9(10) . . . 6_565 ?
 O64 W12 O27 W11 -127.4(16) . . . . ?
 O64 W12 O28 W13 124.2(15) . . . . ?
 O65 W8 O24 W9 -137.7(18) . . . . ?
 O66 W11 O33 W3B 116.9(11) . . . . ?
 O66 W11 O33 W4A -117.2(11) . . . . ?
 O67 W11 O33 W3B -56(2) . . . . ?
 O67 W11 O33 W4A 70(2) . . . . ?
 O68 W7 O78 W7 178.8(9) . . . 6_565 ?
 O68 W7 O44 W1B 119.8(11) . . . . ?
 O68 W7 O44 W2A -120.3(11) . . . . ?
 O69 W10 O31 W3A 125.1(13) . . . . ?
 O69 W10 O31 W3B -122.5(13) . . . . ?
 O70 W6 O42 W1A -67.0(19) . . . . ?
 O70 W6 O42 W1B 56(2) . . . . ?
 O71 W15 O21 W6 124.5(14) . . . . ?
 O71 W15 O41 W1A -116.9(11) . . . . ?
 O71 W15 O41 W5B 117.7(11) . . . . ?
 O72 W12 O27 W11 60.5(16) . . . . ?
 O72 W12 O28 W13 -63.6(15) . . . . ?
 O72 P4 O37 W13 -58.9(7) . . . 6_565 ?
 O72 P4 O37 W13 58.9(7) . . . . ?
 O72 P4 O3 W4B -61.7(19) . . . . ?
 O72 P4 O3 Na1 123.1(13) . . . . ?
 O72 P4A O14 W4A -61.6(18) . . . 6_565 ?
 O72 P4A O14 Na1 124.9(13) . . . 6_565 ?
 O72 P4A O34 W11 -55.7(6) . . . . ?
 O72 P4A O34 W11 55.7(7) . . . 6_565 ?
 O4 W5B O1B W4B -84(4) . . . . ?
 O4 W5B O2B W1B 75(5) . . . . ?
 O4 P5 O38 W14 175.3(11) . . . 6_565 ?
 O4 P5 O38 W14 -56.0(14) 6_565 . . 6_565 ?
 O4 P5 O38 W14 56.0(14) . . . . ?
 O4 P5 O38 W14 -175.3(11) 6_565 . . . ?
 O4 P5 O40 W15 58.0(15) 6_565 . . 6_565 ?
 O4 P5 O40 W15 179.4(11) . . . 6_565 ?
 O4 P5 O40 W15 -58.0(15) . . . . ?
 O4 P5 O40 W15 -179.4(11) 6_565 . . . ?
 O4 P5 O4 W5B -177.9(4) 6_565 . . . ?
 O4 P5 O4 Na1 -15(3) 6_565 . . . ?
 O75 W13 O36 W4B -62.5(19) . . . . ?
 O75 W13 O36 W5A 60(2) . . . . ?
 O3 W4B O5B W3B -83(5) . . . . ?
 O3 P4 O37 W13 -59.0(14) . . . . ?
 O3 P4 O37 W13 59.0(14) 6_565 . . 6_565 ?
 O3 P4 O37 W13 176.8(10) 6_565 . . . ?
 O3 P4 O37 W13 -176.8(10) . . . 6_565 ?
 O3 P4 O72 W12 57.4(14) . . . . ?
 O3 P4 O72 W12 -57.4(14) 6_565 . . 6_565 ?
 O3 P4 O72 W12 -178.9(10) 6_565 . . . ?
 O3 P4 O72 W12 178.9(10) . . . 6_565 ?
 O3 P4 O3 W4B 179.0(4) 6_565 . . . ?
 O3 P4 O3 Na1 4(3) 6_565 . . . ?
 O2B W1B O3B W2B 145(10) . . . . ?
 O2B W5B O1B W4B -167(4) . . . . ?

_smtbx_masks_special_details       ?
loop_
  _smtbx_masks_void_nr
  _smtbx_masks_void_average_x
  _smtbx_masks_void_average_y
  _smtbx_masks_void_average_z
  _smtbx_masks_void_volume
  _smtbx_masks_void_count_electrons
  _smtbx_masks_void_content
 1 -0.915 -0.207 -0.344 12701.3 3330.6 ?

# start Validation Reply Form
_vrf_THETM01_preyssler-peg-c2-m
;
PROBLEM: The value of sine(theta_max)/wavelength is less than 0.575
RESPONSE: Best data collected on crystal with multiple collections attempted, 
no observable intensity beyond 0.90. 
;
# end Validation Reply Form

_shelx_res_file
;
TITL schimof_la_pc_10_0m_a_a.res in C2/m
    preyssler-peg-c2-m.res
    created by SHELXL-2018/3 at 13:27:18 on 11-Aug-2021
REM Old TITL schimof_la_pc_10_0m_a_a.res in C2/m
REM SHELXT solution in C2/m
REM R1 0.373, Rweak 0.008, Alpha 0.059, Orientation as input
REM Formula found by SHELXT: Na62 O81 P20 W40
CELL 0.71073 37.8679 16.8271 35.1403 90 94.376 90
ZERR 4 0.0032 0.0015 0.003 0 0.002 0
LATT 7
SYMM -X,+Y,-Z
SFAC K Na O P W
UNIT 12 8 440 20 120
SADI 0.01 W1B O2B W1B O3B W2B O3B W2B O4B W3B O4B W3B O5B W4B O5B W4B O1B =
 W5B O1B W5B O2B
RIGU 0.002 0.004
ISOR 0.01 0.02 O17
ISOR 0.01 0.02 Na2
EADP P1 P5 P1A P2A P50 P3A P3 P4A P4 P5A
ISOR 0.01 0.02 O5A O3A

L.S. 50 0 460
PLAN  108
SIZE 0.068 0.09 0.124
TEMP -173.15
CONF
CONN 0 Na2
ABIN
MORE -1
fmap 2
acta
OMIT 0 2 0
OMIT -1 3 3
OMIT 6 0 4
OMIT 1 3 4
REM <olex2.extras>
REM <HklSrc "%.\\Reint090.hkl">
REM </olex2.extras>

WGHT    0.081900
FVAR       0.00511
PART 1
W1A   5    0.277178    0.704550    0.682333    10.50000    0.03999    0.02392 =
         0.04651    0.00290   -0.00083   -0.00082
PART 2
W1B   5    0.324855    0.705146    0.664886    10.50000    0.04644    0.02441 =
         0.03761    0.00157   -0.00182   -0.00073
PART 1
W2A   5    0.376184    0.703553    0.689787    10.50000    0.03997    0.02698 =
         0.05173   -0.00169   -0.00082   -0.00162
PART 2
W2B   5    0.408741    0.704052    0.728867    10.50000    0.04200    0.02807 =
         0.04035    0.00204   -0.00070   -0.00380
PART 1
W3A   5    0.408201    0.703237    0.793144    10.50000    0.03691    0.03478 =
         0.05144   -0.00376   -0.00127   -0.00619
PART 2
W3B   5    0.383770    0.702647    0.829731    10.50000    0.05177    0.02618 =
         0.04161   -0.00298    0.00520   -0.00415
PART 1
W4A   5    0.328515    0.702861    0.849828    10.50000    0.04022    0.02697 =
         0.04684   -0.00306    0.00025   -0.00311
PART 2
W4B   5    0.285094    0.703172    0.828999    10.50000    0.05275    0.02496 =
         0.03956   -0.00438    0.00258    0.00096
PART 1
W5A   5    0.247708    0.704995    0.781459    10.50000    0.04012    0.02101 =
         0.04709    0.00006    0.00138    0.00113
PART 2
W5B   5    0.248713    0.704219    0.726723    10.50000    0.04689    0.02645 =
         0.04037    0.00109    0.00103    0.00552
PART 0
W6    5    0.272521    0.599369    0.589749    11.00000    0.06581    0.02762 =
         0.03981    0.00299   -0.00551   -0.00015
W7    5    0.372192    0.599317    0.593461    11.00000    0.06874    0.03151 =
         0.05873    0.00325    0.01990   -0.00155
W8    5    0.455909    0.599411    0.660443    11.00000    0.04969    0.03673 =
         0.12330    0.00300    0.02684   -0.00360
W9    5    0.490998    0.599035    0.763793    11.00000    0.03661    0.04100 =
         0.16566   -0.00088   -0.01752   -0.00460
W10   5    0.464019    0.599238    0.864578    11.00000    0.07747    0.04350 =
         0.12503   -0.00185   -0.06010   -0.00736
W11   5    0.384226    0.599056    0.925697    11.00000    0.10612    0.03744 =
         0.05443   -0.00351   -0.02827   -0.00434
W12   5    0.284411    0.599378    0.921786    11.00000    0.10602    0.03012 =
         0.04039   -0.00324    0.00827    0.00050
W13   5    0.201633    0.599083    0.854706    11.00000    0.06648    0.02770 =
         0.05674   -0.00170    0.02076    0.00124
W14   5    0.167107    0.599496    0.750195    11.00000    0.04346    0.02857 =
         0.07344    0.00017    0.00817    0.00351
W15   5    0.194437    0.599226    0.649386    11.00000    0.04667    0.03211 =
         0.05903    0.00300   -0.01343    0.00218
PART 2
P1    4    0.323974    0.500000    0.657177    10.25000    0.03737    0.01870 =
         0.04418    0.00000   -0.00331    0.00000
PART 1
P1A   4    0.273805    0.500000    0.676483    10.25000    0.03737    0.01870 =
         0.04418    0.00000   -0.00331    0.00000
P2A   4    0.380764    0.500000    0.684635    10.25000    0.03737    0.01870 =
         0.04418    0.00000   -0.00331    0.00000
PART 2
P3    4    0.390047    0.500000    0.836365    10.25000    0.03737    0.01870 =
         0.04418    0.00000   -0.00331    0.00000
PART 1
P3A   4    0.415520    0.500000    0.797225    10.25000    0.03737    0.01870 =
         0.04418    0.00000   -0.00331    0.00000
PART 2
P4    4    0.281494    0.500000    0.835333    10.25000    0.03737    0.01870 =
         0.04418    0.00000   -0.00331    0.00000
PART 1
P4A   4    0.328128    0.500000    0.857554    10.25000    0.03737    0.01870 =
         0.04418    0.00000   -0.00331    0.00000
PART 2
P5    4    0.242762    0.500000    0.723517    10.25000    0.03737    0.01870 =
         0.04418    0.00000   -0.00331    0.00000
PART 1
P5A   4    0.240314    0.500000    0.782641    10.25000    0.03737    0.01870 =
         0.04418    0.00000   -0.00331    0.00000
PART 2
P50   4    0.414856    0.500000    0.726265    10.25000    0.03737    0.01870 =
         0.04418    0.00000   -0.00331    0.00000
PART 0
NA1   2    0.329919    0.576886    0.761665    10.50000    0.03554    0.09576 =
         0.02503    0.02514   -0.00560   -0.00064
O78   3    0.378855    0.500000    0.570081    10.50000    0.05180    0.04081 =
         0.06010    0.00000    0.01349    0.00000
O79   3    0.173566    0.500000    0.633031    10.50000    0.03707    0.04002 =
         0.03865    0.00000   -0.02152    0.00000
PART 2
O5    3    0.323095    0.575851    0.680945    10.50000    0.04840    0.02290 =
         0.02774    0.00368   -0.00606    0.00283
O76   3    0.277839    0.800329    0.840326    10.50000    0.05927    0.04297 =
         0.02854   -0.00056   -0.01008    0.01112
PART 0
O74   3    0.484095    0.660533    0.639610    11.00000    0.05816    0.04211 =
         0.17038    0.01670    0.03724   -0.00871
PART 2
O1    3    0.393137    0.574411    0.733510    10.50000    0.03928    0.02568 =
         0.03915   -0.00264   -0.00197   -0.00092
PART 0
O80   3    0.515940    0.500000    0.766160    10.50000    0.02596    0.05541 =
         0.10292    0.00000   -0.01676    0.00000
PART 1
O6    3    0.383587    0.801427    0.678291    10.50000    0.04791    0.02935 =
         0.02285    0.00539    0.01696    0.00182
PART 2
O7    3    0.422815    0.802691    0.727240    10.50000    0.08887    0.02679 =
         0.02641    0.00217   -0.01235   -0.01966
O8    3    0.390781    0.803007    0.839753    10.50000    0.05838    0.03551 =
         0.03800   -0.01162   -0.01830   -0.00662
PART 1
O9    3    0.419072    0.804558    0.796246    10.50000    0.05001    0.03196 =
         0.03289   -0.00690   -0.01461   -0.01602
PART 2
O2    3    0.373759    0.575209    0.817919    10.50000    0.04004    0.02671 =
         0.04021    0.00380   -0.01248   -0.00045
PART 1
O10   3    0.268866    0.803265    0.670719    10.50000    0.03062    0.02361 =
         0.06811    0.00543    0.01649    0.00234
PART 2
O11   3    0.325532    0.803158    0.652414    10.50000    0.03433    0.03485 =
         0.04768    0.01231    0.01272    0.00195
O12   3    0.236362    0.801803    0.723487    10.50000    0.05279    0.02865 =
         0.07445    0.00595    0.00227    0.00757
PART 1
O13   3    0.235831    0.802476    0.784764    10.50000    0.06892    0.03172 =
         0.04883    0.00422    0.01577    0.01157
O14   3    0.327261    0.429132    0.833206    10.50000    0.03969    0.01331 =
         0.03316    0.00687   -0.00736   -0.00247
O15   3    0.262061    0.422873    0.774981    10.50000    0.03089    0.01853 =
         0.07635   -0.00886    0.00357   -0.00440
O16   3    0.393826    0.423510    0.786038    10.50000    0.05555    0.02572 =
         0.04227    0.01316   -0.03139   -0.00711
O17   3    0.286559    0.427350    0.696350    10.50000    0.03235    0.02068 =
         0.03805   -0.00483   -0.01480   -0.00291
O18   3    0.367918    0.425062    0.702412    10.50000    0.05224    0.01964 =
         0.05636   -0.00094    0.00109   -0.00832
PART 0
O19   3    0.171259    0.589952    0.696550    11.00000    0.05592    0.02688 =
         0.04348    0.00037   -0.01419    0.00562
O20   3    0.175220    0.590816    0.806337    11.00000    0.08628    0.04515 =
         0.04379    0.00232    0.02944    0.00663
O21   3    0.226606    0.592340    0.611006    11.00000    0.03959    0.02535 =
         0.04891    0.00077   -0.01255    0.00159
O22   3    0.322010    0.590702    0.581283    11.00000    0.05424    0.03913 =
         0.06204   -0.00697    0.02178    0.00019
O23   3    0.420255    0.592255    0.618141    11.00000    0.05119    0.04288 =
         0.06513    0.00044    0.00845    0.00007
O24   3    0.482164    0.592479    0.708444    11.00000    0.05643    0.05112 =
         0.09794   -0.00823   -0.04768    0.00047
O25   3    0.487197    0.592253    0.818305    11.00000    0.05360    0.09313 =
         0.06949    0.00614    0.01839   -0.00949
O26   3    0.430509    0.588816    0.906100    11.00000    0.10070    0.07015 =
         0.05483    0.00795    0.02081    0.01009
O27   3    0.333618    0.593535    0.934886    11.00000    0.08455    0.03598 =
         0.08577   -0.01026   -0.02896   -0.00483
O28   3    0.238259    0.592392    0.897335    11.00000    0.06433    0.03433 =
         0.05523    0.00393    0.02139   -0.00425
O29   3    0.451298    0.668320    0.763316    11.00000    0.04668    0.04999 =
         0.10721   -0.00821   -0.01450   -0.00088
O30   3    0.448830    0.500000    0.761267    10.50000    0.02629    0.07229 =
         0.07748    0.00000   -0.00387    0.00000
O31   3    0.431759    0.667945    0.839650    11.00000    0.05124    0.03335 =
         0.06587   -0.00253   -0.01830   -0.00465
O32   3    0.430069    0.500000    0.838742    10.50000    0.03601    0.02991 =
         0.05334    0.00000   -0.01412    0.00000
O33   3    0.371630    0.668106    0.885252    11.00000    0.10463    0.04994 =
         0.04571   -0.00049   -0.01815    0.00143
O34   3    0.371561    0.500000    0.882743    10.50000    0.06513    0.06978 =
         0.03563    0.00000   -0.01615    0.00000
O35   3    0.295127    0.670096    0.882109    11.00000    0.05155    0.02939 =
         0.04992   -0.00389    0.00881   -0.00531
O36   3    0.232124    0.669497    0.831136    11.00000    0.08276    0.03461 =
         0.05106    0.00235    0.02757    0.01556
O37   3    0.231910    0.500000    0.829563    10.50000    0.04892    0.04715 =
         0.05962    0.00000    0.02297    0.00000
O38   3    0.207722    0.500000    0.752875    10.50000    0.03386    0.02744 =
         0.05266    0.00000   -0.00479    0.00000
O39   3    0.206448    0.670587    0.752597    11.00000    0.04848    0.03058 =
         0.05298   -0.00030    0.00142    0.00344
O40   3    0.228517    0.500000    0.678319    10.50000    0.03668    0.03451 =
         0.04861    0.00000   -0.01134    0.00000
O41   3    0.227434    0.668089    0.675862    11.00000    0.03624    0.03862 =
         0.04702   -0.00051   -0.00695   -0.00386
O42   3    0.286820    0.669860    0.630174    11.00000    0.05057    0.03105 =
         0.02476    0.00542   -0.00548   -0.00099
O43   3    0.286749    0.500000    0.632175    10.50000    0.04366    0.02748 =
         0.04416    0.00000   -0.00453    0.00000
O44   3    0.362056    0.668396    0.631755    11.00000    0.07384    0.03516 =
         0.04604    0.00332    0.01581    0.00724
O45   3    0.361005    0.500000    0.634641    10.50000    0.06117    0.03947 =
         0.03912    0.00000    0.01337    0.00000
O46   3    0.422969    0.500000    0.684262    10.50000    0.03652    0.04195 =
         0.05002    0.00000    0.00041    0.00000
O47   3    0.425019    0.669138    0.684591    11.00000    0.03223    0.02823 =
         0.06337    0.00876    0.00964   -0.00108
PART 1
O3A   3    0.385676    0.704545    0.739246    10.50000    0.03987    0.01672 =
         0.04169    0.00292   -0.00648   -0.00438
PART 2
O4B   3    0.388484    0.707157    0.776514    10.50000    0.05163    0.03084 =
         0.05182   -0.00699    0.00636   -0.00804
PART 0
O50   3    0.485661    0.500000    0.881931    10.50000    0.03492    0.05085 =
         0.12039    0.00000   -0.03811    0.00000
PART 1
O4A   3    0.360144    0.704459    0.815008    10.50000    0.03761    0.05633 =
         0.05336    0.01710   -0.00706    0.01027
PART 2
O5B   3    0.334070    0.706996    0.822776    10.50000    0.05349    0.03554 =
         0.02088   -0.01537    0.00185   -0.00077
PART 1
O5A   3    0.291151    0.702690    0.810896    10.50000    0.03702    0.02243 =
         0.03806   -0.01674   -0.00167    0.00461
PART 2
O1B   3    0.273883    0.708978    0.775406    10.50000    0.04431    0.03773 =
         0.04829   -0.00421    0.01140    0.02121
PART 1
O1A   3    0.269400    0.707943    0.735423    10.50000    0.05252    0.02383 =
         0.03740   -0.00847   -0.00158    0.00018
PART 0
O56   3    0.276882    0.500000    0.948290    10.50000    0.10574    0.03352 =
         0.03784    0.00000    0.01317    0.00000
PART 1
O57   3    0.329483    0.801518    0.864259    10.50000    0.04202    0.03314 =
         0.05794   -0.00514   -0.01120   -0.00300
O2A   3    0.326878    0.707297    0.692788    10.50000    0.02739    0.02097 =
         0.06332   -0.00467   -0.00092   -0.00246
PART 0
O59   3    0.132319    0.663266    0.749785    11.00000    0.04752    0.04444 =
         0.11574    0.01279    0.02156    0.00587
PART 2
O3B   3    0.364245    0.713073    0.700984    10.50000    0.05514    0.01878 =
         0.05905   -0.01875   -0.00940    0.01533
PART 0
O61   3    0.526499    0.663236    0.766732    11.00000    0.06333    0.07050 =
         0.07484    0.01448   -0.01579   -0.01648
O62   3    0.174713    0.664174    0.875284    11.00000    0.06548    0.03681 =
         0.06336   -0.00878    0.00658   -0.00423
O63   3    0.260124    0.664769    0.553578    11.00000    0.09970    0.02681 =
         0.04092    0.00489   -0.00859   -0.00489
O64   3    0.274232    0.664075    0.957194    11.00000    0.14456    0.04760 =
         0.04998   -0.01966    0.02475   -0.00519
O65   3    0.475726    0.500000    0.642491    10.50000    0.04326    0.03723 =
         0.12163    0.00000    0.03493    0.00000
O66   3    0.398100    0.661449    0.962575    11.00000    0.10545    0.05353 =
         0.03899   -0.01166   -0.01972   -0.00457
O67   3    0.393799    0.500000    0.952394    10.50000    0.07658    0.04607 =
         0.03456    0.00000   -0.02698    0.00000
O68   3    0.383046    0.662784    0.558905    11.00000    0.06026    0.03924 =
         0.06571   -0.00487    0.01560   -0.00675
O69   3    0.492528    0.663942    0.889257    11.00000    0.10074    0.06294 =
         0.14012   -0.01298   -0.07823   -0.02956
O70   3    0.265827    0.500000    0.565411    10.50000    0.07440    0.03675 =
         0.03735    0.00000    0.00132    0.00000
O71   3    0.165056    0.663495    0.625690    11.00000    0.04966    0.03236 =
         0.06207    0.01584   -0.01448    0.00296
O72   3    0.296401    0.500000    0.880398    10.50000    0.04828    0.03879 =
         0.04325    0.00000    0.00119    0.00000
O73   3    0.141898    0.500000    0.750570    10.50000    0.03295    0.04518 =
         0.09561    0.00000    0.02951    0.00000
PART 2
O4    3    0.262973    0.572341    0.728504    10.50000    0.03617    0.02448 =
         0.05107   -0.00165   -0.00426   -0.00268
PART 0
O75   3    0.182699    0.500000    0.867904    10.50000    0.05365    0.03453 =
         0.04369    0.00000    0.02009    0.00000
PART 2
O3    3    0.294610    0.577514    0.817192    10.50000    0.04294    0.02643 =
         0.04697    0.00755    0.00981    0.00228
O2B   3    0.291226    0.711350    0.701894    10.50000    0.05307    0.02158 =
         0.04705   -0.00878    0.00213   -0.00654

PART 0
K2    1    0.170194    1.000000    0.869088    10.50000    0.05211    0.05591 =
         0.07511    0.00000    0.01798    0.00000

K3    1    0.376080    1.000000    0.558505    10.50000    0.08067    0.06866 =
         0.04618    0.00000   -0.00672    0.00000
K1    1    0.021922    0.500000    0.786932    10.50000    0.16271    0.31161 =
         0.11214    0.00000    0.01347    0.00000
NA2   2    0.329954    0.871660    0.759693    10.50000    0.13446    0.08640 =
         0.12348    0.03030   -0.00739    0.03575
HKLF 4


REM  schimof_la_pc_10_0m_a_a.res in C2/m
REM wR2 = 0.161416, GooF = S = 1.02006, Restrained GooF = 0.98603 for all data
REM R1 = 0.053087 for 9314 Fo > 4sig(Fo) and 0.089816 for all 16644 data
REM 901 parameters refined using 1567 restraints

END

WGHT      0.0819      0.0000

REM Highest difference peak  2.622,  deepest hole -1.957,  1-sigma level  0.242
Q1    1  -0.0293  0.5988  0.7868  11.00000  0.05    2.62
Q2    1   0.5026  0.6022  0.7509  11.00000  0.05    2.24
Q3    1   0.2313  0.9050  0.8634  11.00000  0.05    2.08
Q4    1   0.1608  1.1092  0.8171  11.00000  0.05    1.88
Q5    1   0.3296  0.6025  0.7582  11.00000  0.05    1.71
Q6    1   0.0791  0.5000  0.8320  10.50000  0.05    1.69
Q7    1   0.3653  1.0551  0.6276  11.00000  0.05    1.66
Q8    1   0.0332  0.3813  0.8262  11.00000  0.05    1.63
Q9    1   0.3434  0.9085  0.6200  11.00000  0.05    1.59
Q10   1   0.3283  1.1048  0.5699  11.00000  0.05    1.47
Q11   1   0.0683  0.5000  0.7377  10.50000  0.05    1.44
Q12   1   0.2236  1.0538  0.8307  11.00000  0.05    1.42
Q13   1   0.4422  0.5000  0.7842  10.50000  0.05    1.42
Q14   1   0.3282  1.0000  0.7549  10.50000  0.05    1.40
Q15   1  -0.0406  0.5479  0.7588  11.00000  0.05    1.37
Q16   1   0.3284  0.5309  0.7560  11.00000  0.05    1.30
Q17   1   0.1750  0.6021  0.8493  11.00000  0.05    1.28
Q18   1   0.1504  1.0000  0.9393  10.50000  0.05    1.28
Q19   1   0.2079  0.8985  0.8072  11.00000  0.05    1.23
Q20   1   0.4650  0.5961  0.8536  11.00000  0.05    1.22
Q21   1   0.1100  1.0627  0.8510  11.00000  0.05    1.20
Q22   1   0.0116  0.3982  0.7318  11.00000  0.05    1.20
Q23   1   0.4702  0.6007  0.6460  11.00000  0.05    1.19
Q24   1   0.4421  0.6014  0.6503  11.00000  0.05    1.18
Q25   1   0.3343  0.9073  0.7895  11.00000  0.05    1.16
Q26   1   0.4600  0.5871  0.8782  11.00000  0.05    1.14
Q27   1   0.4910  0.5843  0.7802  11.00000  0.05    1.14
Q28   1   0.4204  1.1087  0.5584  11.00000  0.05    1.13
Q29   1   0.3417  1.0982  0.5140  11.00000  0.05    1.11
Q30   1   0.3505  1.0000  0.4888  10.50000  0.05    1.03
Q31   1   0.3011  0.8986  0.7411  11.00000  0.05    1.03
Q32   1   0.1399  0.5977  0.7434  11.00000  0.05    0.98
Q33   1  -0.0116  0.5872  0.8223  11.00000  0.05    0.96
Q34   1   0.4592  0.6050  0.6788  11.00000  0.05    0.95
Q35   1   0.3882  0.6107  0.5810  11.00000  0.05    0.92
Q36   1   0.4471  0.8891  0.7278  11.00000  0.05    0.92
Q37   1   0.3094  0.8895  0.7301  11.00000  0.05    0.92
Q38   1   0.4524  0.5000  0.7417  10.50000  0.05    0.91
Q39   1   0.3175  0.9414  0.7594  11.00000  0.05    0.90
Q40   1   0.3524  0.5000  0.8850  10.50000  0.05    0.86
Q41   1   0.3566  0.9052  0.7431  11.00000  0.05    0.86
Q42   1   0.2690  0.6064  0.9125  11.00000  0.05    0.84
Q43   1   0.2121  1.0982  0.9013  11.00000  0.05    0.84
Q44   1   0.1837  1.1006  0.9270  11.00000  0.05    0.84
Q45   1   0.4188  1.1037  0.5866  11.00000  0.05    0.84
Q46   1   0.3100  0.5838  0.7673  11.00000  0.05    0.83
Q47   1   0.3520  0.9373  0.7654  11.00000  0.05    0.83
Q48   1   0.4039  0.5000  0.7282  10.50000  0.05    0.82
Q49   1   0.1671  0.6025  0.6476  11.00000  0.05    0.82
Q50   1   0.4264  0.7126  0.7720  11.00000  0.05    0.82
Q51   1   0.2191  0.5942  0.8976  11.00000  0.05    0.80
Q52   1   0.1828  0.6345  0.7628  11.00000  0.05    0.77
Q53   1   0.3619  0.6027  0.8599  11.00000  0.05    0.77
Q54   1   0.3498  0.5707  0.7485  11.00000  0.05    0.76
Q55   1   0.4497  0.6827  0.7397  11.00000  0.05    0.76
Q56   1   0.3298  0.5000  0.8203  10.50000  0.05    0.74
Q57   1   0.1702  1.0000  0.6884  10.50000  0.05    0.74
Q58   1   0.2411  0.6183  0.9193  11.00000  0.05    0.74
Q59   1   0.2982  0.6906  0.6619  11.00000  0.05    0.71
Q60   1   0.2495  0.5000  0.8384  10.50000  0.05    0.71
Q61   1   0.5196  0.5000  0.8523  10.50000  0.05    0.71
Q62   1   0.4093  0.6111  0.9273  11.00000  0.05    0.70
Q63   1   0.3810  0.5000  0.8633  10.50000  0.05    0.70
Q64   1   0.1627  0.6028  0.7976  11.00000  0.05    0.70
Q65   1   0.2608  0.7055  0.8289  11.00000  0.05    0.69
Q66   1   0.3483  0.7133  0.6297  11.00000  0.05    0.69
Q67   1   0.3389  0.8183  0.7687  11.00000  0.05    0.68
Q68   1   0.3153  0.8070  0.7599  11.00000  0.05    0.68
Q69   1   0.2920  0.8131  0.7422  11.00000  0.05    0.67
Q70   1   0.4409  0.5000  0.8189  10.50000  0.05    0.67
Q71   1   0.2414  1.0000  0.7903  10.50000  0.05    0.67
Q72   1   0.3218  0.8833  0.7563  11.00000  0.05    0.66
Q73   1   0.3776  0.5896  0.6015  11.00000  0.05    0.65
Q74   1   0.4910  0.5000  0.6291  10.50000  0.05    0.64
Q75   1   0.2327  1.0000  0.8226  10.50000  0.05    0.63
Q76   1   0.2052  0.7710  0.7688  11.00000  0.05    0.63
Q77   1   0.1098  1.0000  0.8383  10.50000  0.05    0.63
Q78   1   0.4241  0.6334  0.6800  11.00000  0.05    0.62
Q79   1   0.3909  0.6502  0.8778  11.00000  0.05    0.62
Q80   1   0.4879  0.5000  1.0014  10.50000  0.05    0.62
Q81   1   0.0897  0.5000  0.9275  10.50000  0.05    0.62
Q82   1   0.2385  0.5000  0.6684  10.50000  0.05    0.62
Q83   1   0.3107  0.7164  0.7905  11.00000  0.05    0.62
Q84   1   0.5338  0.5000  0.7110  10.50000  0.05    0.61
Q85   1   0.2484  0.6999  0.6408  11.00000  0.05    0.61
Q86   1   0.4515  1.0000  0.4918  10.50000  0.05    0.61
Q87   1   0.3292  0.8631  0.8894  11.00000  0.05    0.61
Q88   1   0.2701  0.5000  0.7491  10.50000  0.05    0.61
Q89   1   0.4394  0.5000  0.9774  10.50000  0.05    0.61
Q90   1   0.3609  0.7024  0.7311  11.00000  0.05    0.61
Q91   1   0.5025  0.4220  0.8924  11.00000  0.05    0.60
Q92   1   0.2517  1.0000  0.6421  10.50000  0.05    0.60
Q93   1   0.3289  0.8645  0.7420  11.00000  0.05    0.60
Q94   1   0.2282  0.5969  0.7525  11.00000  0.05    0.60
Q95   1  -0.0049  0.5000  0.8196  10.50000  0.05    0.60
Q96   1   0.4127  0.6010  0.8874  11.00000  0.05    0.59
Q97   1   0.3800  0.6032  0.9141  11.00000  0.05    0.59
Q98   1   0.1389  1.0000  0.6996  10.50000  0.05    0.59
Q99   1   0.1267  0.8923  0.6810  11.00000  0.05    0.59
Q100  1   0.4294  1.0000  0.7600  10.50000  0.05    0.59
Q101  1   0.4912  0.6858  0.8626  11.00000  0.05    0.59
Q102  1   0.3532  0.6089  0.5882  11.00000  0.05    0.58
Q103  1   0.1663  0.8192  0.8675  11.00000  0.05    0.58
Q104  1   0.2279  0.7023  0.7232  11.00000  0.05    0.58
Q105  1   0.3560  0.8261  0.8928  11.00000  0.05    0.58
Q106  1   0.2909  0.6592  0.9549  11.00000  0.05    0.58
Q107  1   0.2882  0.7840  0.7897  11.00000  0.05    0.58
Q108  1   0.5732  0.5000  0.6330  10.50000  0.05    0.57
;
_shelx_res_checksum                21265
_shelx_hkl_file
;
  -2   0   0  119.45    5.39
   4   0   0   11.00    0.58
   4   0   0   11.27    0.58
   4   0   0   11.03    0.56
   4   0   0    9.45    0.53
  -4   0   0   11.24    0.57
  -4   0   0   10.99    0.57
  -4   0   0   10.80    0.59
   6   0   0    0.53    0.14
  -6   0   0    0.34    0.20
   6   0   0    0.48    0.17
  -6   0   0    0.77    0.21
  -6   0   0    0.49    0.10
   6   0   0    0.73    0.21
   6   0   0    0.84    0.22
  -6   0   0    0.52    0.23
   8   0   0    4.77    0.34
  -8   0   0    4.42    0.44
  -8   0   0    4.44    0.29
  -8   0   0    5.02    0.51
   8   0   0    4.01    0.40
  -8   0   0    4.79    0.49
   8   0   0    4.21    0.44
 -10   0   0   16.02    0.98
 -10   0   0   15.62    0.76
  10   0   0   13.89    0.92
 -10   0   0   15.42    0.92
  10   0   0   14.98    0.79
  12   0   0   16.56    0.81
 -12   0   0   16.22    1.01
 -12   0   0   14.68    0.95
 -12   0   0   15.10    0.78
 -14   0   0   20.01    1.31
 -14   0   0   22.03    1.28
  14   0   0   24.23    1.12
 -16   0   0    0.22    0.33
 -16   0   0   -0.26    0.33
  16   0   0    0.40    0.17
  18   0   0   33.28    1.61
 -18   0   0   34.14    1.89
 -18   0   0   33.66    1.82
 -20   0   0   32.65    1.74
 -20   0   0   29.50    1.77
  20   0   0   30.09    1.48
 -22   0   0    2.24    0.56
  22   0   0    2.17    0.30
 -22   0   0    0.45    0.42
 -24   0   0   82.04    3.88
  24   0   0   75.35    3.57
 -24   0   0   75.62    3.93
 -26   0   0    1.25    0.51
 -26   0   0    0.65    0.51
  26   0   0    1.61    0.24
 -28   0   0    2.65    0.63
 -28   0   0    2.08    0.64
  28   0   0    2.54    0.34
 -30   0   0    0.15    0.51
 -30   0   0    0.01    0.49
 -32   0   0    0.41    0.52
 -32   0   0    0.46    0.55
 -34   0   0    0.65    0.61
 -34   0   0    1.18    0.68
 -36   0   0    0.70    0.65
 -36   0   0    1.34    0.67
 -38   0   0   29.85    2.20
 -38   0   0   32.96    2.24
 -40   0   0    1.04    0.82
 -40   0   0    1.25    0.73
  -1  -1   0  125.55    5.95
   1  -1   0  131.68    5.95
  -1  -1   0  133.56    5.96
   1   1   0  137.39    5.94
   3  -1   0    7.80    0.42
   3  -1   0    8.36    0.41
  -3  -1   0    7.37    0.45
   3  -1   0    7.74    0.40
  -3  -1   0    7.83    0.42
  -3  -1   0    7.89    0.40
  -3   1   0    8.04    0.40
   3   1   0    8.40    0.42
  -3   1   0    8.05    0.41
   3   1   0    8.31    0.46
   3   1   0    8.21    0.40
  -3   1   0    8.33    0.44
  -5  -1   0    3.90    0.29
   5  -1   0    4.26    0.32
  -5  -1   0    4.12    0.36
  -5  -1   0    4.00    0.33
   5  -1   0    4.07    0.27
   5  -1   0    4.07    0.25
  -5   1   0    3.99    0.24
  -5   1   0    4.20    0.33
  -5   1   0    4.21    0.27
   5   1   0    4.09    0.32
  -5   1   0    4.16    0.30
   5   1   0    4.78    0.32
   5   1   0    4.26    0.28
   7  -1   0    0.75    0.22
  -7  -1   0    0.50    0.21
   7  -1   0    0.52    0.11
   7  -1   0    0.76    0.16
   7  -1   0    0.41    0.18
  -7  -1   0    0.70    0.20
  -7  -1   0    0.34    0.24
  -7   1   0    0.41    0.18
   7   1   0    0.71    0.18
   7   1   0    0.57    0.24
  -7   1   0    0.48    0.11
   7   1   0    0.43    0.21
  -7   1   0    0.53    0.25
  -7   1   0    0.85    0.21
   9  -1   0  123.60    5.76
  -9  -1   0  127.79    5.88
  -9  -1   0  129.24    5.84
  -9  -1   0  127.86    5.88
   9  -1   0  129.24    5.82
  -9   1   0  123.06    5.83
   9   1   0  132.42    5.83
  -9   1   0  122.42    5.89
  -9   1   0  125.48    5.76
  -9   1   0  134.31    5.86
 -11  -1   0   84.96    3.98
  11  -1   0   82.84    3.82
 -11  -1   0   85.47    3.97
 -11   1   0   78.74    3.91
  11   1   0   85.41    3.82
 -11   1   0   87.01    3.83
  11   1   0   75.95    3.90
 -11   1   0   87.75    3.94
 -11   1   0   86.68    4.01
 -13  -1   0    0.08    0.29
 -13  -1   0    0.52    0.37
  13  -1   0    0.09    0.13
 -13   1   0    0.33    0.29
 -13   1   0   -0.64    0.29
  13   1   0   -0.01    0.15
 -13   1   0    0.12    0.34
 -13   1   0    0.34    0.19
  15  -1   0    9.10    0.53
 -15  -1   0    8.90    0.77
 -15  -1   0   10.31    0.80
 -15   1   0    9.16    0.74
 -15   1   0    9.90    0.58
 -15   1   0    9.82    0.84
 -15   1   0    8.71    0.74
  15   1   0    8.98    0.56
  17  -1   0   10.08    0.57
 -17  -1   0    9.07    0.82
 -17  -1   0    9.46    0.85
 -17   1   0   10.30    0.79
 -17   1   0    9.91    0.93
 -17   1   0    9.31    0.86
  17   1   0   10.34    0.64
 -17   1   0   10.88    0.59
  19  -1   0   -0.14    0.13
 -19  -1   0   -0.13    0.35
 -19  -1   0   -0.62    0.34
 -19   1   0   -0.39    0.29
  19   1   0    0.14    0.21
 -19   1   0    0.27    0.16
 -19   1   0   -0.37    0.31
 -19   1   0   -0.53    0.34
 -21  -1   0    5.49    0.71
 -21  -1   0    2.65    0.56
  21  -1   0    4.00    0.34
 -21   1   0    2.89    0.58
  21   1   0    4.18    0.39
 -21   1   0    4.25    0.62
  23  -1   0   40.27    1.92
 -23  -1   0   39.96    2.27
 -23  -1   0   42.39    2.28
 -23   1   0   43.48    2.31
 -23   1   0   38.93    2.19
  23   1   0   38.69    1.93
 -25  -1   0    0.44    0.47
  25  -1   0    0.90    0.20
 -25  -1   0    0.53    0.48
 -25   1   0    0.46    0.46
 -25   1   0    0.84    0.49
  25   1   0    0.57    0.21
 -27  -1   0   10.97    1.12
 -27  -1   0   12.97    1.22
  27  -1   0   13.81    0.73
 -27   1   0   13.84    1.19
  27   1   0   12.33    0.73
 -27   1   0   11.42    1.04
  29  -1   0    2.83    0.44
 -29  -1   0    3.66    0.72
 -29  -1   0    1.79    0.60
 -29   1   0    2.91    0.67
 -29   1   0    3.55    0.68
  29   1   0    2.52    0.34
 -31  -1   0    0.93    0.60
 -31  -1   0    1.03    0.63
 -31   1   0    0.47    0.53
 -31   1   0    1.16    0.66
 -33  -1   0    0.87    0.71
 -33  -1   0    0.37    0.54
 -33   1   0    0.64    0.63
 -33   1   0    0.83    0.61
 -35  -1   0    1.96    0.68
 -35  -1   0    2.40    0.79
 -35   1   0    3.89    0.83
 -35   1   0    3.20    0.80
 -37  -1   0    4.18    0.93
 -37  -1   0    1.34    0.77
 -37   1   0    3.37    0.88
 -37   1   0    2.75    0.84
 -39  -1   0    0.72    0.76
 -39  -1   0   -0.45    0.69
 -39   1   0   -0.43    0.74
 -39   1   0   -0.19    0.87
 -41  -1   0    1.96    0.76
 -41  -1   0    0.17    0.71
 -41   1   0    0.09    0.68
   0  -2   0    9.52    0.54
   0  -2   0    9.09    0.52
   0  -2   0   10.20    0.53
   0  -2   0   10.89    0.51
   0   2   0   10.21    0.54
   0   2   0   11.10    0.53
   0   2   0   10.23    0.51
   0   2   0    9.89    0.51
  -2  -2   0   12.62    0.65
  -2  -2   0   11.58    0.63
  -2  -2   0   12.60    0.60
   2  -2   0   12.17    0.63
  -2  -2   0   12.29    0.60
   2  -2   0   12.25    0.59
   2   2   0   11.76    0.63
  -2   2   0   11.83    0.60
   2   2   0   11.73    0.60
   2   2   0   12.84    0.65
  -2   2   0   11.41    0.62
  -2   2   0   11.80    0.59
   2   2   0   11.73    0.60
   4  -2   0    2.08    0.18
   4  -2   0    1.83    0.23
  -4  -2   0    1.78    0.26
   4  -2   0    1.85    0.23
  -4  -2   0    2.20    0.21
   4   2   0    1.87    0.20
  -4   2   0    1.86    0.21
   4   2   0    1.51    0.22
   4   2   0    1.96    0.26
   4   2   0    2.17    0.21
  -4   2   0    1.93    0.26
  -4   2   0    2.04    0.20
   6  -2   0   25.59    1.26
  -6  -2   0   25.63    1.34
  -6  -2   0   27.49    1.27
   6  -2   0   26.45    1.30
   6  -2   0   27.29    1.26
  -6  -2   0   26.47    1.29
  -6   2   0   26.66    1.32
   6   2   0   25.81    1.25
  -6   2   0   27.27    1.27
   6   2   0   25.42    1.30
  -6   2   0   26.69    1.25
   6   2   0   22.90    1.40
   8  -2   0    5.41    0.37
  -8  -2   0    5.06    0.44
  -8  -2   0    5.33    0.54
  -8  -2   0    5.77    0.41
  -8   2   0    6.27    0.45
  -8   2   0    5.59    0.49
  -8   2   0    5.58    0.37
   8   2   0    5.30    0.41
 -10  -2   0    0.31    0.31
 -10  -2   0   -0.29    0.20
  10  -2   0    0.11    0.15
 -10  -2   0    0.16    0.26
 -10   2   0    0.04    0.27
  10   2   0    0.27    0.19
 -10   2   0    0.23    0.15
 -10   2   0    0.53    0.22
 -10   2   0    0.29    0.25
  12  -2   0   12.58    0.66
 -12  -2   0   10.80    0.86
 -12  -2   0   12.72    0.78
 -12  -2   0   12.81    0.81
 -12   2   0   11.49    0.79
 -12   2   0   11.87    0.89
 -12   2   0   12.58    0.65
 -12   2   0   12.18    0.75
 -14  -2   0    5.70    0.67
  14  -2   0    6.18    0.40
 -14  -2   0    5.96    0.56
 -14  -2   0    5.25    0.58
 -14   2   0    6.05    0.40
 -14   2   0    6.62    0.56
 -14   2   0    5.11    0.65
 -14   2   0    6.14    0.59
  16  -2   0    0.05    0.14
 -16  -2   0    0.05    0.30
 -16  -2   0    0.00    0.29
 -16  -2   0   -0.55    0.33
  16   2   0    0.09    0.15
 -16   2   0    0.23    0.33
 -16   2   0   -0.01    0.30
 -16   2   0   -0.05    0.15
 -16   2   0   -0.96    0.28
 -18  -2   0   -0.08    0.32
 -18  -2   0    0.37    0.38
  18  -2   0   -0.11    0.14
 -18   2   0   -0.38    0.34
 -18   2   0   -0.06    0.35
 -18   2   0   -0.17    0.32
  18   2   0   -0.11    0.15
 -20  -2   0    0.24    0.34
 -20  -2   0    0.24    0.46
  20  -2   0   -0.04    0.15
 -20   2   0    0.04    0.34
 -20   2   0    0.06    0.41
 -20   2   0    0.35    0.44
  20   2   0    0.13    0.18
 -22  -2   0   -0.36    0.35
  22  -2   0    0.06    0.16
 -22  -2   0    0.59    0.45
 -22   2   0   -0.36    0.40
 -22   2   0   -0.01    0.38
 -22   2   0   -0.11    0.38
  22   2   0    0.13    0.23
 -24  -2   0    2.67    0.59
 -24  -2   0    2.58    0.59
  24  -2   0    2.72    0.33
 -24   2   0    3.56    0.69
  24   2   0    2.63    0.36
 -24   2   0    2.83    0.52
 -24   2   0    2.61    0.55
 -26  -2   0   13.89    1.10
  26  -2   0   13.32    0.73
 -26  -2   0   12.23    1.11
 -26   2   0   12.78    1.06
  26   2   0   11.67    0.76
 -26   2   0   10.58    1.11
  28  -2   0    1.92    0.27
 -28  -2   0    0.86    0.62
 -28  -2   0    1.64    0.56
 -28   2   0    1.12    0.54
 -28   2   0    1.09    0.59
  28   2   0    1.71    0.28
 -30  -2   0    5.29    0.86
 -30  -2   0    5.80    0.85
 -30   2   0    4.99    0.79
 -30   2   0    5.11    0.83
 -32  -2   0    5.94    0.89
 -32  -2   0    4.17    0.85
 -32   2   0    7.33    0.96
 -32   2   0    3.91    0.83
 -34  -2   0    0.92    0.65
 -34  -2   0    0.96    0.64
 -34   2   0   -0.09    0.59
 -34   2   0    0.80    0.63
 -36  -2   0    1.40    0.78
 -36  -2   0    0.37    0.66
 -36   2   0   -0.08    0.64
 -36   2   0    0.37    0.67
 -38  -2   0    1.13    0.71
 -38  -2   0    2.12    0.82
 -38   2   0    1.54    0.78
 -40  -2   0    0.22    0.82
 -40  -2   0   -0.52    0.61
 -40   2   0   -0.29    0.69
  -1  -3   0   53.13    2.55
  -1  -3   0   53.66    2.51
   1  -3   0   52.42    2.55
   1  -3   0   55.34    2.52
   1  -3   0   55.96    2.52
  -1  -3   0   57.62    2.54
  -1  -3   0   55.10    2.51
   1   3   0   56.33    2.55
   1   3   0   49.68    2.50
   1   3   0   53.14    2.54
  -1   3   0   57.25    2.52
  -1   3   0   53.17    2.54
  -1   3   0   53.19    2.50
   3  -3   0    9.58    0.52
  -3  -3   0    8.72    0.61
  -3  -3   0    9.47    0.53
  -3  -3   0   10.05    0.60
   3  -3   0    9.81    0.58
  -3   3   0   10.26    0.52
   3   3   0    9.39    0.66
   3   3   0    8.60    0.57
  -3   3   0    9.90    0.52
  -3   3   0   10.10    0.58
   3   3   0    9.66    0.54
  -3   3   0    9.92    0.54
   3   3   0    9.66    0.54
  -5  -3   0    3.64    0.43
   5  -3   0    3.60    0.32
  -5  -3   0    3.88    0.31
   5  -3   0    3.43    0.28
   5  -3   0    3.34    0.36
   5   3   0    3.42    0.40
  -5   3   0    4.03    0.32
  -5   3   0    3.27    0.34
  -5   3   0    3.77    0.36
   5   3   0    3.77    0.31
  -7  -3   0    0.25    0.27
   7  -3   0    0.20    0.18
  -7  -3   0   -0.03    0.16
  -7  -3   0    0.10    0.18
  -7   3   0    0.06    0.15
  -7   3   0    0.25    0.21
  -7   3   0    0.07    0.17
   7   3   0    0.26    0.16
  -9  -3   0   58.62    2.84
  -9  -3   0   62.85    2.86
   9  -3   0   59.48    2.83
  -9  -3   0   64.45    2.97
  -9   3   0   61.04    2.84
  -9   3   0   56.88    2.83
  -9   3   0   62.71    2.92
 -11  -3   0   13.32    0.78
 -11  -3   0   11.78    0.86
  11  -3   0   13.22    0.73
 -11  -3   0   12.01    0.78
 -11   3   0   12.77    0.87
 -11   3   0   13.87    0.79
 -13  -3   0    0.02    0.25
 -13  -3   0    0.31    0.25
  13  -3   0    0.80    0.21
 -13  -3   0    0.46    0.37
 -13   3   0    0.96    0.30
 -13   3   0    0.16    0.30
 -13   3   0    0.40    0.23
 -15  -3   0    3.57    0.49
 -15  -3   0    2.86    0.51
 -15  -3   0    3.73    0.55
  15  -3   0    3.12    0.34
 -15   3   0    3.42    0.45
 -15   3   0    1.64    0.44
 -15   3   0    3.29    0.43
 -17  -3   0    2.97    0.43
 -17  -3   0    2.17    0.50
 -17  -3   0    2.68    0.44
  17  -3   0    2.06    0.28
 -17   3   0    1.96    0.41
 -17   3   0    2.51    0.53
 -17   3   0    2.81    0.40
  19  -3   0   -0.02    0.17
 -19  -3   0    0.34    0.41
 -19  -3   0   -0.29    0.30
 -19  -3   0   -0.19    0.31
 -19   3   0   -0.83    0.32
 -19   3   0   -0.31    0.33
 -19   3   0   -0.13    0.30
 -21  -3   0    3.01    0.56
 -21  -3   0    2.38    0.48
  21  -3   0    2.75    0.34
 -21  -3   0    1.32    0.52
 -21   3   0    2.23    0.44
 -21   3   0    1.60    0.51
  21   3   0    2.48    0.33
 -21   3   0    1.56    0.46
 -23  -3   0   15.49    1.20
 -23  -3   0   17.62    1.36
  23  -3   0   17.75    0.95
 -23   3   0   17.41    1.17
 -23   3   0   17.92    1.23
 -23   3   0   19.31    1.36
  23   3   0   16.83    0.96
 -25  -3   0    1.25    0.57
  25  -3   0    0.92    0.25
 -25  -3   0    0.17    0.50
  25   3   0    0.94    0.27
 -25   3   0    0.00    0.50
 -25   3   0    1.34    0.50
 -25   3   0    1.12    0.54
  27  -3   0    0.47    0.22
 -27  -3   0    0.67    0.55
 -27  -3   0    0.38    0.47
 -27   3   0    0.06    0.45
 -27   3   0   -0.25    0.47
  27   3   0    0.55    0.29
 -27   3   0    0.72    0.52
 -29  -3   0    0.97    0.55
 -29  -3   0    2.03    0.69
 -29   3   0    2.80    0.71
 -29   3   0    2.05    0.62
  29   3   0    1.65    0.36
 -29   3   0    1.16    0.53
 -31  -3   0   -0.13    0.57
 -31  -3   0    0.29    0.50
 -31   3   0    0.14    0.50
 -31   3   0    0.01    0.56
 -33  -3   0    1.26    0.63
 -33  -3   0    2.06    0.78
 -33   3   0    0.69    0.73
 -33   3   0    1.90    0.66
 -35  -3   0    1.23    0.65
 -35  -3   0    0.21    0.73
 -35   3   0   -0.45    0.56
 -35   3   0    0.00    0.60
 -37  -3   0    1.89    0.73
 -37  -3   0    3.50    0.90
 -37   3   0    2.26    0.86
 -39  -3   0    0.64    0.69
 -39  -3   0    1.18    0.87
 -39   3   0    1.12    0.79
 -41  -3   0   -1.68    0.62
 -41  -3   0   -0.60    0.65
 -41   3   0    0.44    0.81
   0  -4   0  386.85   17.12
   0  -4   0  371.57   17.10
   0  -4   0  373.39   17.15
   0   4   0  386.83   17.10
   2  -4   0   -0.01    0.21
   2  -4   0   -0.02    0.18
  -2  -4   0    0.03    0.23
  -2  -4   0   -0.01    0.21
  -2  -4   0    0.22    0.17
   2  -4   0   -0.01    0.15
   2   4   0   -0.03    0.16
  -2   4   0    0.14    0.17
  -2   4   0    0.14    0.14
  -4  -4   0   15.26    0.82
   4  -4   0   15.07    0.87
  -4  -4   0   16.95    0.92
  -4   4   0   15.18    0.80
  -4   4   0   15.37    0.81
   4   4   0   15.03    0.83
  -4   4   0   15.47    0.83
  -6  -4   0   42.81    2.04
   6  -4   0   43.31    2.08
  -6  -4   0   43.34    2.14
   6   4   0   40.27    2.04
  -6   4   0   44.16    2.04
  -6   4   0   43.34    2.07
  -8  -4   0   11.45    0.71
  -8  -4   0   11.59    0.83
   8  -4   0   12.57    0.74
  -8   4   0   12.26    0.69
  -8   4   0   12.68    0.79
 -10  -4   0    6.05    0.49
 -10  -4   0    4.48    0.61
 -10  -4   0    5.41    0.47
  10  -4   0    6.56    0.48
 -10   4   0    6.34    0.60
 -10   4   0    6.04    0.49
  12  -4   0   43.89    2.19
 -12  -4   0   46.00    2.21
 -12  -4   0   45.43    2.23
 -12  -4   0   45.28    2.36
 -12   4   0   47.15    2.23
 -12   4   0   45.13    2.31
  14  -4   0   -0.02    0.20
 -14  -4   0    0.07    0.37
 -14  -4   0    0.21    0.25
 -14  -4   0    0.12    0.27
 -14   4   0    0.23    0.22
 -14   4   0    0.44    0.33
 -14   4   0   -0.16    0.25
 -16  -4   0    0.09    0.35
  16  -4   0   -0.27    0.18
 -16  -4   0   -0.24    0.27
 -16  -4   0   -0.10    0.26
 -16   4   0   -0.17    0.24
 -16   4   0   -0.10    0.24
 -16   4   0   -0.16    0.36
  18  -4   0    6.51    0.51
 -18  -4   0    5.52    0.59
 -18  -4   0    6.94    0.66
 -18  -4   0    6.47    0.79
 -18   4   0    6.22    0.58
 -18   4   0    6.36    0.73
 -18   4   0    5.29    0.65
  20  -4   0    0.21    0.21
 -20  -4   0    0.13    0.38
 -20  -4   0   -0.09    0.42
 -20  -4   0   -0.23    0.32
 -20   4   0    0.72    0.43
 -20   4   0   -0.21    0.34
 -20   4   0    0.52    0.31
 -22  -4   0    0.51    0.41
  22  -4   0    0.20    0.21
 -22  -4   0    0.57    0.48
 -22  -4   0    0.56    0.39
 -22   4   0   -0.17    0.39
 -22   4   0    0.35    0.35
 -22   4   0    0.21    0.44
 -24  -4   0    2.84    0.59
 -24  -4   0    3.08    0.68
  24  -4   0    4.26    0.45
 -24  -4   0    5.33    0.76
 -24   4   0    5.17    0.69
  24   4   0    4.69    0.44
 -24   4   0    3.63    0.72
 -24   4   0    4.33    0.64
 -26  -4   0   11.52    1.19
 -26  -4   0   10.38    1.07
  26  -4   0   13.84    0.81
 -26   4   0   13.11    1.03
 -26   4   0   12.18    1.28
 -26   4   0   13.85    1.11
  26   4   0   13.46    0.81
  28  -4   0    5.18    0.51
 -28  -4   0    3.91    0.80
 -28  -4   0    3.31    0.69
 -28   4   0    5.08    0.72
 -28   4   0    4.36    0.81
  28   4   0    5.34    0.54
 -28   4   0    5.94    0.94
 -30  -4   0    8.13    1.11
 -30  -4   0    7.77    1.05
 -30   4   0    8.26    1.17
 -30   4   0    7.56    1.08
  30   4   0    9.70    0.81
 -30   4   0    8.54    1.01
 -32  -4   0    4.11    0.82
 -32  -4   0    3.82    0.87
 -32   4   0    3.96    0.93
 -32   4   0    3.09    0.74
 -32   4   0    2.62    0.67
 -34  -4   0    3.98    0.81
 -34  -4   0    5.47    0.95
 -34   4   0    4.00    0.92
 -34   4   0    2.59    0.76
 -36  -4   0   -0.81    0.65
 -36  -4   0   -0.25    0.57
 -36   4   0   -0.57    0.71
 -38  -4   0    2.20    0.91
 -38  -4   0    0.21    0.73
 -38   4   0    0.60    0.77
 -40  -4   0    0.00    0.76
 -40  -4   0    0.60    0.71
 -40   4   0    0.33    0.78
   1  -5   0    6.22    0.47
   1  -5   0    6.08    0.48
  -1  -5   0    6.07    0.45
   1  -5   0    5.46    0.53
  -1  -5   0    5.31    0.53
  -1  -5   0    5.88    0.49
  -1   5   0    6.25    0.43
   1   5   0    5.52    0.43
   3  -5   0  188.75    8.48
  -3  -5   0  186.13    8.52
  -3  -5   0  184.51    8.46
   3  -5   0  187.48    8.52
  -3  -5   0  184.25    8.51
   3   5   0  185.41    8.46
  -3   5   0  185.51    8.44
  -5  -5   0    1.58    0.34
  -5  -5   0    1.17    0.24
   5  -5   0    1.13    0.29
  -5   5   0    1.48    0.26
   5   5   0    1.71    0.25
  -5   5   0    1.65    0.23
  -7  -5   0   17.01    0.92
   7  -5   0   16.62    0.99
  -7  -5   0   17.79    1.06
  -7   5   0   16.35    0.96
  -7   5   0   17.94    0.93
   7   5   0   16.50    0.95
  -9  -5   0   30.76    1.61
   9  -5   0   31.13    1.65
  -9  -5   0   33.21    1.75
   9   5   0   31.79    1.63
  -9   5   0   34.31    1.62
  -9   5   0   33.10    1.68
  11  -5   0  124.42    5.99
 -11  -5   0  136.23    5.99
 -11  -5   0  130.60    6.12
 -11   5   0  129.13    5.98
 -11   5   0  128.99    6.06
  13  -5   0    0.19    0.21
 -13  -5   0   -0.12    0.25
 -13  -5   0   -0.35    0.25
 -13  -5   0    0.35    0.35
 -13   5   0    0.15    0.30
 -13   5   0   -0.12    0.23
  15  -5   0    0.40    0.24
 -15  -5   0    0.08    0.27
 -15  -5   0    0.33    0.40
 -15  -5   0    0.05    0.26
 -15   5   0    0.31    0.28
 -15   5   0    0.58    0.37
  17  -5   0    6.33    0.54
 -17  -5   0    6.71    0.64
 -17  -5   0    7.93    0.65
 -17  -5   0    5.61    0.77
 -17   5   0    7.26    0.62
 -17   5   0    6.69    0.58
 -17   5   0    6.83    0.74
  19  -5   0    1.23    0.29
 -19  -5   0    1.69    0.52
 -19  -5   0    2.09    0.40
 -19  -5   0    0.53    0.34
 -19   5   0    1.25    0.40
 -19   5   0    1.32    0.33
 -19   5   0    1.84    0.48
 -21  -5   0    3.90    0.69
  21  -5   0    4.60    0.49
 -21  -5   0    5.00    0.69
 -21  -5   0    4.17    0.61
 -21   5   0    3.98    0.65
 -21   5   0    4.59    0.59
 -21   5   0    4.37    0.59
 -23  -5   0    0.50    0.40
 -23  -5   0    1.35    0.49
  23  -5   0    1.12    0.29
 -23  -5   0    1.30    0.55
 -23   5   0    1.07    0.54
 -23   5   0    1.14    0.42
 -23   5   0    0.98    0.40
 -25  -5   0    0.71    0.46
  25  -5   0    0.72    0.27
 -25  -5   0   -0.20    0.47
 -25  -5   0    0.22    0.43
 -25   5   0    1.16    0.63
 -25   5   0    1.06    0.42
 -25   5   0    0.59    0.51
  27  -5   0   22.86    1.21
 -27  -5   0   22.68    1.50
 -27  -5   0   22.23    1.63
 -27  -5   0   19.40    1.48
 -27   5   0   19.98    1.41
 -27   5   0   22.76    1.64
  27   5   0   20.56    1.19
 -27   5   0   18.96    1.46
 -29  -5   0    0.34    0.53
 -29  -5   0    1.34    0.69
 -29   5   0    0.26    0.49
 -29   5   0    0.63    0.52
  29   5   0    0.28    0.30
 -29   5   0   -0.14    0.57
 -31  -5   0    0.20    0.72
 -31  -5   0    0.39    0.64
 -31   5   0    1.29    0.59
 -31   5   0    1.00    0.75
 -31   5   0    0.53    0.68
 -33  -5   0    0.26    0.59
 -33  -5   0   -0.09    0.63
 -33   5   0    0.85    0.79
 -33   5   0    0.57    0.68
 -35  -5   0   15.24    1.56
 -35  -5   0   16.77    1.57
 -35   5   0   18.16    1.65
 -37  -5   0   -1.00    0.63
 -37  -5   0   -0.45    0.54
 -37   5   0    0.03    0.78
 -39  -5   0    1.50    0.86
 -39  -5   0    2.87    0.91
 -39   5   0    0.98    0.88
   0  -6   0  113.40    5.35
   0  -6   0  114.12    5.28
   0  -6   0  116.61    5.30
   0   6   0  112.83    5.26
   2  -6   0    1.50    0.28
  -2  -6   0    1.91    0.31
  -2  -6   0    1.12    0.34
   2  -6   0    1.54    0.34
  -2  -6   0    1.58    0.31
   2  -6   0    2.11    0.31
   2   6   0    2.16    0.29
  -2   6   0    2.09    0.29
   4  -6   0    7.79    0.56
  -4  -6   0    7.57    0.64
  -4  -6   0    7.23    0.53
   4  -6   0    7.02    0.60
  -4  -6   0    7.20    0.61
   4   6   0    6.83    0.52
  -4   6   0    6.40    0.49
  -6  -6   0   21.41    1.29
  -6  -6   0   23.13    1.21
   6  -6   0   23.00    1.23
   6  -6   0   23.05    1.27
   6   6   0   23.33    1.21
  -6   6   0   22.74    1.19
  -6   6   0   23.90    1.23
   8  -6   0    2.88    0.39
  -8  -6   0    2.63    0.46
  -8  -6   0    2.94    0.43
  -8   6   0    2.87    0.35
   8   6   0    2.98    0.41
  -8   6   0    3.40    0.44
  10  -6   0    6.98    0.57
 -10  -6   0    6.25    0.53
 -10  -6   0    6.72    0.63
  10   6   0    6.40    0.54
 -10   6   0    5.19    0.49
 -10   6   0    6.51    0.62
 -12  -6   0   32.60    1.65
 -12  -6   0   30.31    1.78
  12  -6   0   31.94    1.66
 -12   6   0   32.42    1.64
 -12   6   0   31.40    1.72
 -14  -6   0    0.71    0.30
 -14  -6   0    0.92    0.37
  14  -6   0    0.87    0.30
 -14   6   0    1.50    0.32
 -14   6   0    1.37    0.38
 -16  -6   0   -0.52    0.34
  16  -6   0    0.24    0.26
 -16  -6   0    0.27    0.30
 -16   6   0    0.55    0.36
 -16   6   0    0.36    0.30
 -18  -6   0    5.25    0.62
 -18  -6   0    3.51    0.62
 -18  -6   0    4.03    0.55
  18  -6   0    4.45    0.53
 -18   6   0    4.36    0.58
 -18   6   0    4.68    0.66
 -20  -6   0    0.53    0.37
 -20  -6   0    0.64    0.38
  20  -6   0    1.11    0.32
 -20  -6   0    0.22    0.48
 -20   6   0    0.48    0.46
 -20   6   0    1.66    0.42
 -20   6   0    1.20    0.35
 -22  -6   0    0.77    0.54
 -22  -6   0   -0.05    0.36
  22  -6   0    0.92    0.32
 -22  -6   0    0.67    0.40
 -22   6   0    0.40    0.32
 -22   6   0    0.02    0.50
 -22   6   0    0.47    0.42
 -24  -6   0    5.22    0.68
  24  -6   0    6.03    0.58
 -24  -6   0    4.66    0.81
 -24  -6   0    5.26    0.73
 -24   6   0    5.60    0.68
 -24   6   0    6.29    0.81
 -24   6   0    4.50    0.82
 -26  -6   0    8.30    0.91
  26  -6   0    8.74    0.71
 -26  -6   0    8.60    1.09
 -26  -6   0    7.82    0.91
 -26   6   0    6.77    0.96
 -26   6   0    9.15    1.19
 -26   6   0    9.20    0.82
  28  -6   0    2.34    0.42
 -28  -6   0    3.02    0.78
 -28  -6   0    1.19    0.57
 -28  -6   0    3.25    0.66
 -28   6   0    2.35    0.69
 -28   6   0    2.83    0.75
  28   6   0    3.65    0.49
 -28   6   0    2.98    0.58
 -30  -6   0    5.65    0.81
 -30  -6   0    5.07    0.81
 -30  -6   0    6.05    0.97
 -30   6   0    5.13    0.94
 -30   6   0    4.34    0.68
  30   6   0    6.31    0.65
 -30   6   0    4.39    0.84
 -32  -6   0    0.19    0.53
 -32  -6   0    0.46    0.71
 -32   6   0    2.39    0.82
 -32   6   0   -0.60    0.57
 -34  -6   0    3.92    0.96
 -34  -6   0    2.01    0.72
 -34   6   0    1.33    0.77
 -34   6   0    1.73    0.84
 -36  -6   0    0.37    0.59
 -36  -6   0   -0.28    0.69
 -36   6   0    1.18    0.88
 -36   6   0   -0.94    0.63
 -38  -6   0    1.49    0.84
 -38  -6   0    1.33    0.74
 -38   6   0    0.51    0.78
 -38   6   0    0.98    0.86
  -1  -7   0   49.57    2.39
   1  -7   0   45.45    2.29
   1  -7   0   46.48    2.37
  -1  -7   0   45.39    2.31
   1  -7   0   48.26    2.30
  -1  -7   0   44.40    2.28
  -1   7   0   47.89    2.27
   1   7   0   46.37    2.27
   3  -7   0   10.21    0.81
   3  -7   0   10.05    0.74
  -3  -7   0   11.45    0.79
  -3  -7   0   12.10    0.74
  -3  -7   0   12.60    0.86
   3   7   0   11.26    0.73
  -3   7   0   12.03    0.71
   5  -7   0    0.23    0.29
   5  -7   0    0.41    0.25
  -5  -7   0   -0.17    0.27
  -5  -7   0    0.18    0.23
  -5   7   0    0.27    0.19
   5   7   0    0.02    0.20
  -5   7   0    0.19    0.21
   7  -7   0    0.51    0.26
   7  -7   0    0.31    0.30
  -7  -7   0    0.45    0.27
  -7  -7   0    0.38    0.32
   7   7   0    0.11    0.22
  -7   7   0    0.42    0.21
  -7   7   0    0.63    0.24
  -9  -7   0   21.88    1.24
   9  -7   0   22.47    1.28
  -9  -7   0   21.56    1.34
   9   7   0   24.40    1.24
  -9   7   0   22.87    1.27
  -9   7   0   21.43    1.21
  11  -7   0    4.13    0.52
 -11  -7   0    3.55    0.55
 -11  -7   0    3.66    0.46
  11   7   0    4.64    0.51
 -11   7   0    3.34    0.42
 -11   7   0    4.57    0.52
  13  -7   0   -0.33    0.26
 -13  -7   0   -0.04    0.27
 -13  -7   0   -0.38    0.35
 -13   7   0   -0.18    0.21
  13   7   0    0.06    0.25
 -13   7   0   -0.15    0.30
  15  -7   0   10.12    0.77
 -15  -7   0    9.50    0.90
 -15  -7   0    9.11    0.74
  15   7   0    8.77    0.71
 -15   7   0   11.04    0.87
 -15   7   0    9.19    0.73
 -17  -7   0    3.96    0.67
 -17  -7   0    4.69    0.58
  17  -7   0    4.56    0.56
 -17   7   0    3.95    0.62
 -17   7   0    4.88    0.53
 -19  -7   0   -0.19    0.42
  19  -7   0    0.10    0.29
 -19  -7   0   -0.01    0.32
 -19   7   0    0.32    0.35
 -19   7   0    0.27    0.43
  21  -7   0    5.68    0.60
 -21  -7   0    5.11    0.68
 -21  -7   0    4.89    0.73
 -21   7   0    4.61    0.75
 -21   7   0    4.91    0.58
 -21   7   0    5.81    0.71
 -23  -7   0   27.50    1.67
 -23  -7   0   27.13    1.62
  23  -7   0   26.86    1.56
 -23  -7   0   30.73    1.89
 -23   7   0   28.56    1.68
 -23   7   0   27.49    1.83
 -23   7   0   27.68    1.54
 -25  -7   0    0.32    0.51
 -25  -7   0    1.11    0.47
  25  -7   0    1.32    0.38
 -25  -7   0    0.20    0.56
 -25   7   0    0.65    0.59
 -25   7   0    0.64    0.41
 -25   7   0    1.50    0.55
 -27  -7   0    1.33    0.53
 -27  -7   0    0.62    0.53
  27  -7   0   -0.17    0.31
 -27  -7   0    1.52    0.67
 -27   7   0    0.60    0.51
 -27   7   0   -0.49    0.58
 -27   7   0    0.38    0.39
 -29  -7   0    0.39    0.49
 -29  -7   0    0.72    0.69
 -29  -7   0    1.05    0.53
 -29   7   0    1.15    0.67
 -29   7   0   -0.12    0.51
 -31  -7   0   -0.15    0.54
 -31  -7   0   -0.49    0.63
 -31   7   0   -0.31    0.74
 -31   7   0    0.67    0.61
 -33  -7   0    1.80    0.84
 -33  -7   0    2.71    0.72
 -33   7   0    3.07    0.97
 -33   7   0    2.91    0.81
 -35  -7   0   -0.61    0.83
 -35  -7   0    0.62    0.61
 -35   7   0   -1.40    0.61
 -35   7   0   -0.24    0.80
 -37  -7   0    6.05    0.95
 -37  -7   0    4.55    1.06
 -37   7   0    4.30    0.97
 -37   7   0    2.79    1.00
   0  -8   0    1.97    0.36
   0  -8   0    3.67    0.50
   0  -8   0    3.53    0.47
   0   8   0    3.16    0.39
  -2  -8   0    6.52    0.69
  -2  -8   0    8.99    0.65
   2  -8   0    8.55    0.73
  -2  -8   0    8.31    0.66
   2  -8   0    7.62    0.63
   2  -8   0    8.17    0.61
   2   8   0    8.13    0.59
  -2   8   0    8.10    0.58
   4  -8   0    1.68    0.38
  -4  -8   0    1.42    0.35
   4  -8   0    1.89    0.34
  -4  -8   0    1.63    0.34
   4   8   0    1.34    0.31
  -4   8   0    1.30    0.26
   6  -8   0   11.27    0.80
   6  -8   0    9.09    0.83
  -6  -8   0   12.23    0.88
  -6  -8   0   11.83    0.79
   6   8   0   12.61    0.78
  -6   8   0   12.98    0.79
  -6   8   0   12.25    0.76
   8  -8   0    3.84    0.52
  -8  -8   0    3.59    0.46
   8  -8   0    2.69    0.47
  -8  -8   0    3.25    0.51
  -8   8   0    4.37    0.46
   8   8   0    3.76    0.44
  -8   8   0    3.03    0.43
 -10  -8   0   -0.09    0.34
 -10  -8   0    0.01    0.24
  10  -8   0    0.21    0.29
  10  -8   0   -0.23    0.24
  10   8   0    0.05    0.23
 -10   8   0    0.03    0.27
 -10   8   0    0.19    0.24
 -12  -8   0    8.70    0.74
 -12  -8   0    9.15    0.88
  12  -8   0    9.21    0.77
  12   8   0    9.54    0.75
 -12   8   0   10.36    0.71
 -12   8   0    9.46    0.80
 -14  -8   0    1.67    0.51
  14  -8   0    1.85    0.40
 -14  -8   0    1.61    0.34
 -14   8   0    1.95    0.37
  14   8   0    1.71    0.35
 -14   8   0    2.23    0.46
 -16  -8   0    0.01    0.42
  16  -8   0    0.25    0.28
 -16  -8   0    0.07    0.31
 -16   8   0   -0.18    0.26
 -16   8   0    0.10    0.37
  16   8   0    0.00    0.27
 -18  -8   0    0.00    0.43
 -18  -8   0    0.61    0.34
  18  -8   0    0.06    0.32
 -18   8   0    0.34    0.42
  18   8   0    0.24    0.29
 -18   8   0   -0.29    0.30
 -20  -8   0   -0.14    0.45
 -20  -8   0   -0.05    0.35
  20  -8   0    0.42    0.35
 -20   8   0   -0.04    0.44
 -20   8   0    0.34    0.37
  22  -8   0   -0.04    0.33
 -22  -8   0   -0.42    0.50
 -22  -8   0   -0.14    0.35
 -22   8   0   -0.37    0.38
 -22   8   0   -0.89    0.45
 -22   8   0    0.50    0.35
 -24  -8   0    0.74    0.47
  24  -8   0    0.54    0.37
 -24  -8   0    1.89    0.67
 -24   8   0    0.94    0.40
 -24   8   0    1.33    0.65
 -24   8   0    1.31    0.51
  26  -8   0    5.22    0.69
 -26  -8   0    4.77    0.89
 -26  -8   0    4.69    0.70
 -26   8   0    5.18    0.75
 -26   8   0    5.50    0.68
 -26   8   0    5.08    0.90
  28  -8   0    0.91    0.40
 -28  -8   0    0.86    0.73
 -28  -8   0    1.13    0.57
 -28   8   0    0.20    0.59
 -28   8   0    0.35    0.68
 -30  -8   0    4.17    0.91
 -30   8   0    2.38    0.69
 -30   8   0    0.81    0.71
 -32  -8   0    1.58    0.91
 -32   8   0    1.93    0.83
 -32   8   0    1.65    0.72
 -34  -8   0    0.43    0.79
 -34   8   0   -0.03    0.80
 -34   8   0   -0.25    0.65
 -36  -8   0    0.35    0.63
 -36  -8   0    0.97    0.82
 -36   8   0    0.17    0.90
 -36   8   0    1.38    0.77
   1  -9   0   50.91    2.61
   1  -9   0   55.63    2.73
  -1  -9   0   52.30    2.63
  -1  -9   0   51.01    2.62
   1  -9   0   52.75    2.61
  -1  -9   0   52.97    2.72
  -1   9   0   52.81    2.58
   1   9   0   52.54    2.58
  -3  -9   0    1.10    0.33
   3  -9   0    1.53    0.41
   3  -9   0    1.40    0.33
  -3  -9   0    0.96    0.40
  -3  -9   0    1.45    0.33
   3   9   0    1.32    0.30
  -3   9   0    1.26    0.30
  -5  -9   0    2.63    0.41
   5  -9   0    3.57    0.48
   5  -9   0    2.76    0.49
  -5  -9   0    2.44    0.46
   5   9   0    3.78    0.43
  -5   9   0    3.43    0.41
  -7  -9   0    0.18    0.27
  -7  -9   0    0.01    0.31
   7  -9   0    0.21    0.32
   7  -9   0    0.07    0.25
   7   9   0    0.56    0.26
  -7   9   0    0.18    0.23
  -7   9   0    0.46    0.25
  -9  -9   0   33.40    1.73
   9  -9   0   29.33    1.77
  -9  -9   0   30.45    1.82
   9  -9   0   31.14    1.72
  -9   9   0   36.08    1.70
   9   9   0   30.87    1.70
  -9   9   0   32.03    1.72
  11  -9   0   32.30    1.88
 -11  -9   0   33.90    1.95
 -11  -9   0   36.49    1.84
  11  -9   0   33.32    1.83
  11   9   0   34.58    1.81
 -11   9   0   34.69    1.78
 -11   9   0   33.20    1.83
 -13  -9   0    0.08    0.32
 -13  -9   0   -0.14    0.30
  13  -9   0    0.22    0.36
  13  -9   0    0.09    0.28
  13   9   0   -0.31    0.27
 -13   9   0   -0.02    0.26
 -13   9   0   -0.01    0.29
 -15  -9   0    9.21    0.78
  15  -9   0    8.60    0.80
 -15  -9   0    9.00    0.88
  15   9   0    8.68    0.74
 -15   9   0   10.11    0.88
 -15   9   0   10.15    0.77
  17  -9   0    6.82    0.76
 -17  -9   0    7.61    0.75
 -17  -9   0    7.74    0.94
 -17   9   0    6.94    0.69
 -17   9   0    7.57    0.85
  17   9   0    6.77    0.72
 -19  -9   0    0.34    0.37
  19  -9   0   -0.57    0.27
 -19  -9   0    0.41    0.50
 -19   9   0    0.20    0.41
  19   9   0    0.31    0.33
 -19   9   0   -0.24    0.34
 -21  -9   0    1.47    0.64
  21  -9   0    2.06    0.48
 -21  -9   0    1.36    0.46
 -21   9   0    1.96    0.50
 -21   9   0    1.04    0.53
  21   9   0    2.06    0.47
  23  -9   0   37.87    2.05
 -23  -9   0   37.08    2.32
 -23  -9   0   36.37    2.07
 -23   9   0   35.04    2.26
  23   9   0   34.88    2.08
 -23   9   0   38.73    2.09
 -23   9   0   36.00    1.94
 -25  -9   0    0.62    0.55
  25  -9   0    1.33    0.48
 -25  -9   0    1.91    0.59
  25   9   0    1.76    0.51
 -25   9   0    1.60    0.46
 -25   9   0    1.18    0.57
 -25   9   0    1.21    0.61
 -27  -9   0    6.29    0.90
  27  -9   0    5.18    0.68
 -27  -9   0    4.39    0.93
 -27   9   0    4.89    0.77
 -27   9   0    3.90    0.85
 -29  -9   0    3.44    0.94
 -29  -9   0    3.16    0.87
 -29   9   0    2.47    0.89
 -29   9   0    1.82    0.68
 -31  -9   0   -0.44    0.70
 -31   9   0    0.01    0.67
 -31   9   0    0.80    0.61
 -33  -9   0    1.71    0.86
 -33   9   0    0.26    0.71
 -33   9   0    0.42    0.82
 -35  -9   0    2.85    0.99
 -35   9   0    0.34    0.86
 -35   9   0    0.54    0.72
   0 -10   0  976.49   44.53
   0 -10   0 1000.00   44.54
   0 -10   0  997.22   44.65
   0  10   0  979.93   44.48
  -2 -10   0   56.22    2.75
  -2 -10   0   53.74    2.86
   2 -10   0   51.93    2.74
   2 -10   0   54.88    2.86
  -2 -10   0   53.86    2.77
  -2  10   0   55.14    2.70
   2  10   0   57.13    2.72
   4 -10   0    5.62    0.70
  -4 -10   0    5.52    0.64
  -4 -10   0    5.41    0.62
   4 -10   0    5.85    0.60
  -4  10   0    4.48    0.53
   4  10   0    5.15    0.58
   6 -10   0   -0.24    0.32
  -6 -10   0   -0.30    0.29
  -6 -10   0    0.14    0.27
   6 -10   0    0.07    0.27
  -6  10   0   -0.03    0.20
   6  10   0   -0.12    0.23
  -6  10   0   -0.14    0.24
   8 -10   0    2.63    0.47
  -8 -10   0    3.35    0.52
  -8 -10   0    3.37    0.56
   8 -10   0    4.25    0.62
  -8  10   0    4.07    0.51
   8  10   0    3.93    0.55
  -8  10   0    4.04    0.49
  10 -10   0   10.23    0.91
 -10 -10   0   10.06    0.95
 -10 -10   0   10.63    0.88
  10 -10   0    9.59    0.83
 -10  10   0    9.91    0.84
  10  10   0   10.04    0.80
 -10  10   0   11.81    0.83
  12 -10   0   10.41    0.86
 -12 -10   0   11.69    1.00
  12 -10   0   11.62    0.95
 -12 -10   0   11.13    0.85
 -12  10   0   11.11    0.84
 -12  10   0   10.94    0.91
  12  10   0   10.30    0.85
 -14 -10   0    7.76    0.91
 -14 -10   0    9.85    0.83
  14 -10   0    9.26    0.81
  14 -10   0    8.28    0.82
 -14  10   0    7.89    0.80
 -14  10   0    9.71    0.77
  14  10   0    9.69    0.77
 -16 -10   0    0.34    0.37
  16 -10   0   -0.57    0.37
 -16 -10   0    0.55    0.49
  16 -10   0    0.08    0.37
 -16  10   0    0.11    0.33
  16  10   0   -0.09    0.30
 -16  10   0    0.06    0.35
  18 -10   0    7.35    0.78
  18 -10   0    8.23    0.87
 -18 -10   0    7.54    0.82
 -18 -10   0    8.23    0.99
  18  10   0    8.47    0.82
 -18  10   0    8.68    0.94
 -18  10   0    7.21    0.72
 -20 -10   0    6.63    0.83
 -20 -10   0    7.02    0.88
  20 -10   0    7.27    0.83
  20  10   0    5.48    0.76
 -20  10   0    6.52    0.78
 -20  10   0    5.75    0.84
 -22 -10   0   -0.15    0.63
 -22 -10   0   -0.03    0.48
  22 -10   0    0.62    0.49
 -22  10   0    1.09    0.64
  22  10   0    0.88    0.51
 -22  10   0    0.93    0.47
  24 -10   0   34.41    2.06
 -24 -10   0   37.17    2.10
 -24 -10   0   36.02    2.37
 -24  10   0   38.68    2.35
 -24  10   0   36.26    2.11
  24  10   0   33.50    2.07
 -26 -10   0    0.71    0.55
 -26 -10   0    0.47    0.73
  26 -10   0    0.75    0.48
  26  10   0    0.59    0.49
 -26  10   0    0.45    0.70
 -26  10   0    0.43    0.55
 -28 -10   0    1.16    0.65
 -28 -10   0    2.12    0.90
  28 -10   0    1.53    0.55
 -28  10   0   -0.73    0.70
  28  10   0    1.42    0.57
 -28  10   0    0.87    0.62
 -30 -10   0    0.39    0.77
 -30  10   0   -0.47    0.64
  30  10   0    0.76    0.49
 -30  10   0   -0.46    0.54
 -32 -10   0    0.44    0.83
 -32  10   0   -0.23    0.80
  32  10   0    0.22    0.58
 -32  10   0   -0.14    0.59
 -34 -10   0    1.61    1.07
 -34  10   0   -0.05    0.69
  34  10   0   -0.19    0.55
 -34  10   0    0.60    0.82
   1 -11   0   33.59    2.07
  -1 -11   0   37.60    1.98
   1 -11   0   38.31    2.00
   1 -11   0   39.03    1.97
  -1 -11   0   35.63    1.97
  -1 -11   0   32.69    2.07
  -1  11   0   36.90    1.92
   1  11   0   36.81    1.93
  -3 -11   0   11.34    0.89
  -3 -11   0   11.36    0.88
   3 -11   0   10.98    0.99
   3 -11   0   11.92    0.89
   3  11   0   11.18    0.82
  -3  11   0   11.72    0.81
  -5 -11   0    3.35    0.52
  -5 -11   0    3.41    0.49
   5 -11   0    3.97    0.55
   5 -11   0    2.53    0.55
   5  11   0    2.52    0.43
  -5  11   0    2.58    0.40
   7 -11   0    0.56    0.34
   7 -11   0    0.45    0.39
  -7 -11   0    0.53    0.34
  -7 -11   0    0.94    0.43
  -7  11   0    0.31    0.30
  -7  11   0    1.08    0.33
   7  11   0    0.40    0.30
   9 -11   0   21.52    1.37
   9 -11   0   20.72    1.42
  -9 -11   0   19.66    1.30
  -9 -11   0   21.30    1.39
   9  11   0   22.52    1.29
  -9  11   0   22.93    1.27
  -9  11   0   21.27    1.31
  11 -11   0   33.83    1.88
 -11 -11   0   31.10    1.88
 -11 -11   0   31.81    1.75
  11 -11   0   30.28    1.78
 -11  11   0   31.57    1.72
 -11  11   0   29.21    1.77
  11  11   0   30.49    1.74
 -13 -11   0   -0.31    0.35
  13 -11   0    0.13    0.34
  13 -11   0   -0.10    0.37
 -13 -11   0   -0.27    0.38
 -13  11   0   -0.22    0.34
 -13  11   0   -0.05    0.28
  13  11   0    0.10    0.30
  15 -11   0    2.06    0.47
  15 -11   0    1.30    0.52
 -15 -11   0    1.31    0.54
 -15 -11   0    0.97    0.45
  15  11   0    1.24    0.40
 -15  11   0    2.53    0.46
 -15  11   0    1.47    0.48
  17 -11   0    5.21    0.70
 -17 -11   0    3.19    0.56
  17 -11   0    3.03    0.58
 -17 -11   0    3.76    0.70
 -17  11   0    3.68    0.59
  17  11   0    1.90    0.47
 -17  11   0    3.06    0.53
 -19 -11   0    0.03    0.50
 -19 -11   0   -0.79    0.36
  19 -11   0   -0.75    0.30
  19 -11   0   -0.86    0.34
  19  11   0    0.03    0.38
 -19  11   0   -0.03    0.48
 -19  11   0    0.04    0.38
  21 -11   0   -0.12    0.43
 -21 -11   0    1.40    0.51
 -21 -11   0    0.62    0.63
  21 -11   0    1.28    0.54
  21  11   0    1.09    0.47
 -21  11   0    0.35    0.44
 -21  11   0    1.11    0.59
  23 -11   0   16.03    1.24
 -23 -11   0   14.25    1.17
  23 -11   0   14.40    1.19
 -23 -11   0   14.64    1.42
  23  11   0   12.99    1.10
 -23  11   0   12.37    1.15
 -23  11   0   10.65    1.23
 -25 -11   0    1.13    0.72
  25 -11   0   -0.06    0.45
 -25 -11   0   -0.85    0.47
  25 -11   0    0.06    0.45
 -25  11   0    0.02    0.47
 -25  11   0   -0.40    0.57
  25  11   0   -0.88    0.45
 -27 -11   0    9.49    1.31
  27 -11   0    9.60    1.04
 -27 -11   0    5.66    0.89
 -27  11   0    4.83    0.81
 -27  11   0    5.17    1.02
  27  11   0    7.91    0.96
 -29 -11   0    1.46    0.87
 -29  11   0    1.53    0.76
 -29  11   0    1.04    0.63
  29  11   0    0.50    0.52
 -31 -11   0    1.76    0.89
  31  11   0    0.56    0.61
 -31  11   0   -0.02    0.78
 -31  11   0    1.33    0.69
 -33 -11   0    0.42    0.90
 -33  11   0    0.66    0.69
 -33  11   0   -0.01    0.83
  33  11   0    1.09    0.62
   0 -12   0    4.48    0.58
   0 -12   0    3.85    0.56
   0  12   0    3.60    0.51
  -2 -12   0    3.49    0.52
  -2 -12   0    3.13    0.53
   2 -12   0    3.88    0.65
   2 -12   0    2.96    0.51
  -2  12   0    3.40    0.48
   2  12   0    3.28    0.49
  -4 -12   0    1.92    0.44
   4 -12   0    1.30    0.51
  -4 -12   0    1.70    0.44
   4 -12   0    2.38    0.46
  -4  12   0    0.88    0.34
   4  12   0    2.76    0.45
  -6 -12   0    9.05    0.84
   6 -12   0   11.57    0.99
  -6 -12   0   10.16    0.91
   6 -12   0    9.04    0.88
   6  12   0    9.56    0.79
  -6  12   0    9.63    0.75
  -6  12   0    9.38    0.79
   8 -12   0    1.11    0.42
  -8 -12   0    1.01    0.45
   8 -12   0    1.61    0.51
  -8 -12   0    0.60    0.44
   8  12   0    0.87    0.35
  -8  12   0    1.07    0.37
  -8  12   0    1.04    0.34
 -10 -12   0   -0.03    0.35
  10 -12   0    0.36    0.44
  10 -12   0    0.12    0.35
 -10 -12   0    0.66    0.46
 -10  12   0   -0.14    0.31
 -10  12   0    0.47    0.35
  10  12   0    0.42    0.36
 -12 -12   0   10.57    1.00
 -12 -12   0    8.12    0.85
  12 -12   0   11.59    0.99
  12 -12   0    9.23    0.87
 -12  12   0    9.66    0.84
  12  12   0    9.99    0.85
 -12  12   0    9.12    0.83
  14 -12   0    4.77    0.73
 -14 -12   0    5.50    0.80
 -14 -12   0    3.90    0.66
  14 -12   0    4.89    0.70
 -14  12   0    4.91    0.69
  14  12   0    4.52    0.64
 -14  12   0    3.47    0.56
 -16 -12   0    0.15    0.49
  16 -12   0   -0.33    0.40
  16 -12   0    0.32    0.40
 -16 -12   0    0.61    0.42
  16  12   0    0.12    0.35
 -16  12   0    0.07    0.35
 -16  12   0   -0.03    0.43
  18 -12   0   -0.44    0.42
 -18 -12   0   -0.22    0.41
  18 -12   0   -0.36    0.42
 -18 -12   0    0.22    0.56
  18  12   0    0.00    0.40
 -18  12   0   -0.48    0.37
 -18  12   0    0.08    0.39
 -20 -12   0   -0.30    0.44
  20 -12   0   -0.15    0.39
  20 -12   0   -0.67    0.38
 -20 -12   0    0.40    0.59
 -20  12   0   -0.29    0.34
  20  12   0    0.06    0.43
 -20  12   0    0.19    0.47
  22 -12   0    0.75    0.49
  22 -12   0   -0.46    0.42
 -22 -12   0   -0.05    0.61
 -22 -12   0    1.03    0.52
  22  12   0    0.18    0.48
 -22  12   0    0.74    0.60
 -22  12   0    0.51    0.48
  24 -12   0    0.63    0.55
 -24 -12   0    0.78    0.55
 -24 -12   0    0.90    0.72
  24 -12   0    1.53    0.62
 -24  12   0    1.64    0.57
  24  12   0    0.85    0.51
 -24  12   0    1.22    0.67
  26 -12   0    7.32    0.97
  26 -12   0    8.27    1.02
 -26 -12   0    8.13    1.20
 -26 -12   0    7.22    0.97
  26  12   0    6.16    0.89
 -26  12   0    9.00    1.23
 -26  12   0    7.89    0.92
 -28 -12   0    0.94    0.81
  28 -12   0    0.94    0.61
 -28  12   0    1.23    0.62
 -28  12   0    1.37    0.79
  28  12   0    1.02    0.64
 -30 -12   0    2.86    1.02
  30 -12   0    2.90    0.71
 -30  12   0    1.97    0.91
 -30  12   0    3.70    0.81
  30  12   0    5.46    0.85
 -32 -12   0    3.81    1.03
  32 -12   0    3.77    0.80
 -32  12   0    3.11    0.83
 -32  12   0    3.03    1.00
  32  12   0    3.65    0.75
   1 -13   0    2.46    0.51
  -1 -13   0    3.11    0.51
  -1 -13   0    2.72    0.55
  -1  13   0    2.84    0.46
   1  13   0    3.68    0.50
  -3 -13   0    1.38    0.42
   3 -13   0    1.27    0.46
  -3 -13   0    0.77    0.40
   3 -13   0    1.69    0.56
   3  13   0    0.96    0.39
  -3  13   0    1.14    0.36
   5 -13   0    0.89    0.50
   5 -13   0    0.13    0.35
  -5 -13   0    0.26    0.39
  -5 -13   0    0.24    0.41
  -5  13   0    0.41    0.32
   5  13   0    0.26    0.33
  -5  13   0    0.76    0.36
  -7 -13   0   -0.26    0.36
   7 -13   0   -0.05    0.39
   7 -13   0    0.01    0.43
  -7 -13   0    0.15    0.39
  -7  13   0    0.32    0.31
   7  13   0    0.37    0.34
  -7  13   0   -0.08    0.29
   9 -13   0    3.33    0.57
   9 -13   0    3.38    0.68
  -9 -13   0    3.24    0.61
  -9 -13   0    2.79    0.63
   9  13   0    3.50    0.58
  -9  13   0    4.33    0.57
  -9  13   0    4.50    0.64
  11 -13   0    1.09    0.57
 -11 -13   0    2.57    0.62
  11 -13   0    2.03    0.51
 -11 -13   0    1.78    0.53
  11  13   0    2.44    0.51
 -11  13   0    1.88    0.48
 -11  13   0    2.25    0.45
 -13 -13   0   -0.04    0.37
  13 -13   0    0.63    0.51
 -13 -13   0    0.38    0.46
  13 -13   0    0.16    0.39
 -13  13   0   -0.34    0.39
 -13  13   0    0.26    0.33
  13  13   0   -0.37    0.31
  15 -13   0    2.18    0.54
  15 -13   0    1.04    0.55
 -15 -13   0    1.13    0.54
 -15 -13   0    2.12    0.56
 -15  13   0    2.29    0.49
  15  13   0    1.29    0.47
 -15  13   0    1.37    0.52
  17 -13   0    0.22    0.44
 -17 -13   0    0.76    0.51
 -17 -13   0    0.37    0.57
  17 -13   0    1.04    0.61
 -17  13   0    0.84    0.49
 -17  13   0    0.57    0.38
  17  13   0   -0.18    0.42
  19 -13   0    0.68    0.57
  19 -13   0    0.22    0.47
 -19 -13   0    0.34    0.48
 -19 -13   0    0.23    0.58
  19  13   0    0.00    0.39
 -19  13   0   -0.60    0.45
 -19  13   0    0.53    0.44
  21 -13   0    1.13    0.52
 -21 -13   0   -0.03    0.52
  21 -13   0    0.54    0.60
 -21 -13   0   -0.36    0.58
  21  13   0    0.92    0.48
 -21  13   0   -0.18    0.49
 -21  13   0   -0.17    0.44
 -23 -13   0    6.38    0.85
  23 -13   0    5.46    0.85
  23 -13   0    4.14    0.76
 -23 -13   0    4.67    0.97
 -23  13   0    6.37    0.97
  23  13   0    5.56    0.84
 -23  13   0    4.87    0.74
  25 -13   0    0.79    0.56
  25 -13   0    0.02    0.58
 -25 -13   0    0.36    0.71
 -25 -13   0    0.88    0.56
 -25  13   0    0.48    0.59
  25  13   0   -0.04    0.46
 -25  13   0   -0.52    0.49
  27 -13   0    0.14    0.56
 -27 -13   0    0.80    0.73
  27 -13   0    0.56    0.62
 -27  13   0   -0.59    0.50
  27  13   0   -0.07    0.48
 -27  13   0   -0.05    0.62
 -29 -13   0   -0.36    0.72
  29 -13   0    0.58    0.58
 -29  13   0    1.32    0.62
  29  13   0    1.10    0.66
 -29  13   0    1.27    0.82
   0 -14   0   18.65    1.30
   0  14   0   18.38    1.25
  -2 -14   0   -0.16    0.37
   2 -14   0   -0.29    0.38
  -2 -14   0    0.48    0.42
   2  14   0    0.26    0.35
  -2  14   0    0.85    0.38
  -4 -14   0    2.63    0.56
   4 -14   0    3.10    0.60
  -4 -14   0    2.63    0.61
   4  14   0    2.77    0.52
  -4  14   0    3.47    0.52
   6 -14   0    9.08    1.07
  -6 -14   0    6.77    0.88
  -6 -14   0    8.61    0.97
   6 -14   0   10.03    0.93
  -6  14   0   10.25    0.82
   6  14   0    9.19    0.83
  -6  14   0    8.52    0.81
  -8 -14   0    2.86    0.60
   8 -14   0    2.61    0.57
   8 -14   0    3.87    0.73
  -8 -14   0    2.83    0.57
  -8  14   0    2.66    0.53
   8  14   0    3.09    0.54
  -8  14   0    1.84    0.45
 -10 -14   0    0.64    0.54
  10 -14   0    1.37    0.56
 -10 -14   0    0.95    0.48
  10 -14   0    1.42    0.61
  10  14   0    1.14    0.50
 -10  14   0    1.46    0.47
 -10  14   0    1.07    0.46
  12 -14   0   19.02    1.42
 -12 -14   0   17.08    1.39
 -12 -14   0   15.88    1.31
  12 -14   0   14.37    1.22
  12  14   0   17.62    1.27
 -12  14   0   17.24    1.20
 -12  14   0   14.97    1.18
 -14 -14   0    0.91    0.56
 -14 -14   0    1.57    0.65
  14 -14   0    2.58    0.60
  14 -14   0    1.75    0.62
 -14  14   0    1.26    0.44
 -14  14   0    1.31    0.54
  14  14   0    1.85    0.50
  16 -14   0    0.62    0.55
 -16 -14   0   -0.14    0.48
 -16 -14   0   -0.12    0.51
  16 -14   0   -0.25    0.43
 -16  14   0    0.20    0.42
  16  14   0   -0.42    0.38
 -16  14   0    0.23    0.49
 -18 -14   0    0.39    0.64
  18 -14   0    0.06    0.51
  18 -14   0    0.29    0.51
 -18 -14   0    1.01    0.56
 -18  14   0    0.83    0.54
 -18  14   0    0.41    0.45
  18  14   0   -0.28    0.40
 -20 -14   0    0.06    0.51
 -20 -14   0    0.65    0.65
  20 -14   0    0.12    0.49
  20 -14   0    0.12    0.52
  20  14   0    0.49    0.48
 -20  14   0    0.88    0.50
 -20  14   0    0.38    0.60
  22 -14   0   -0.17    0.48
 -22 -14   0   -0.58    0.50
 -22 -14   0   -0.39    0.63
  22 -14   0   -0.01    0.52
 -22  14   0   -0.38    0.42
 -22  14   0    0.18    0.64
  22  14   0   -0.58    0.43
 -24 -14   0   -0.20    0.55
 -24 -14   0   -0.40    0.66
  24 -14   0   -0.19    0.57
  24 -14   0    0.09    0.61
 -24  14   0    0.12    0.64
  24  14   0    0.19    0.46
 -24  14   0    0.75    0.51
  26 -14   0    7.57    1.07
  26 -14   0    4.45    0.85
 -26 -14   0    7.32    1.21
  26  14   0    4.91    0.84
 -26  14   0    5.36    0.87
 -26  14   0    7.16    1.09
   1 -15   0    0.47    0.51
  -1 -15   0    0.76    0.49
   1  15   0    0.33    0.40
  -1  15   0    1.06    0.46
  -3 -15   0   39.06    2.12
  -3 -15   0   35.05    2.10
   3 -15   0   34.38    2.13
   3  15   0   34.65    2.01
  -3  15   0   36.59    2.01
  -5 -15   0    1.07    0.50
   5 -15   0    1.33    0.53
  -5 -15   0    1.10    0.51
  -5  15   0    0.66    0.44
   5  15   0    1.28    0.46
  -5  15   0    0.65    0.41
  -7 -15   0    2.55    0.65
  -7 -15   0    1.53    0.57
   7 -15   0    3.23    0.62
  -7  15   0    2.72    0.53
   7  15   0    2.30    0.56
  -7  15   0    1.99    0.48
   9 -15   0    5.06    0.90
   9 -15   0    5.40    0.79
  -9 -15   0    7.22    0.98
  -9 -15   0    8.36    0.97
  -9  15   0    8.30    0.86
   9  15   0    6.66    0.81
  -9  15   0    6.71    0.75
  11 -15   0   33.70    2.27
 -11 -15   0   34.17    2.13
  11 -15   0   32.06    2.04
 -11 -15   0   34.00    2.03
 -11  15   0   34.92    1.94
  11  15   0   33.82    1.98
 -11  15   0   32.48    2.00
 -13 -15   0    0.28    0.47
  13 -15   0    0.42    0.50
  13 -15   0   -0.06    0.57
 -13 -15   0   -0.13    0.52
 -13  15   0    0.26    0.49
 -13  15   0    0.39    0.41
  13  15   0   -0.55    0.39
 -15 -15   0   -0.23    0.54
  15 -15   0    0.15    0.65
  15 -15   0    0.00    0.51
 -15 -15   0   -0.19    0.51
 -15  15   0    0.69    0.45
  15  15   0    0.66    0.52
 -15  15   0    0.10    0.49
  17 -15   0    0.26    0.59
 -17 -15   0    0.37    0.58
 -17 -15   0    0.77    0.67
  17 -15   0    1.01    0.54
 -17  15   0    0.79    0.57
 -17  15   0    1.89    0.54
  17  15   0    1.28    0.52
 -19 -15   0    0.31    0.56
  19 -15   0    0.35    0.59
  19 -15   0    0.14    0.52
 -19 -15   0    0.33    0.65
 -19  15   0    0.06    0.46
 -19  15   0    0.60    0.59
  19  15   0   -0.51    0.42
  21 -15   0    0.95    0.70
 -21 -15   0    1.28    0.79
  21 -15   0    0.13    0.60
 -21 -15   0    1.36    0.67
  21  15   0    3.57    0.69
 -21  15   0    2.09    0.74
 -21  15   0    1.47    0.60
  23 -15   0   -0.47    0.48
  23 -15   0    0.62    0.72
 -23 -15   0   -0.65    0.54
 -23 -15   0    0.26    0.75
  23  15   0    0.16    0.59
 -23  15   0   -0.60    0.49
 -23  15   0    0.65    0.69
  25 -15   0    0.59    0.60
  25 -15   0    0.42    0.63
 -25 -15   0   -0.87    0.72
 -25  15   0   -0.25    0.53
 -25  15   0    0.59    0.74
  25  15   0   -0.46    0.51
   0 -16   0   69.02    3.64
   0  16   0   70.79    3.56
   2 -16   0    1.19    0.55
  -2 -16   0    2.10    0.62
  -2  16   0    2.45    0.52
   2  16   0    2.83    0.55
  -4 -16   0    1.73    0.57
   4 -16   0    4.02    0.67
  -4 -16   0    2.11    0.58
   4  16   0    2.95    0.56
  -4  16   0    2.15    0.47
  -4  16   0    2.88    0.56
  -6 -16   0    1.75    0.55
   6 -16   0    2.42    0.59
  -6 -16   0    2.47    0.59
   6  16   0    1.79    0.51
  -6  16   0    1.69    0.46
  -6  16   0    1.51    0.48
   8 -16   0    0.25    0.53
  -8 -16   0   -0.42    0.47
  -8 -16   0    0.40    0.54
  -8  16   0   -0.35    0.38
  -8  16   0    0.46    0.41
   8  16   0   -0.10    0.43
 -10 -16   0    1.15    0.64
  10 -16   0    1.06    0.56
 -10 -16   0    1.08    0.60
  10  16   0    0.49    0.52
 -10  16   0    1.83    0.50
 -10  16   0    1.13    0.50
 -12 -16   0    6.29    0.95
 -12 -16   0    6.16    0.88
  12 -16   0    8.02    1.04
 -12  16   0    8.11    0.93
 -12  16   0    4.66    0.70
  12  16   0    7.31    0.94
 -14 -16   0    0.29    0.56
 -14 -16   0    0.36    0.61
  14 -16   0    0.20    0.51
 -14  16   0    0.22    0.49
  14  16   0    0.01    0.44
 -14  16   0    0.62    0.46
 -16 -16   0    0.14    0.61
  16 -16   0   -0.51    0.45
 -16 -16   0   -0.28    0.53
 -16  16   0   -0.28    0.44
  16  16   0    0.60    0.55
 -16  16   0   -0.51    0.50
 -18 -16   0    0.18    0.58
  18 -16   0   -0.23    0.53
 -18 -16   0   -0.68    0.61
 -18  16   0    0.16    0.48
 -18  16   0   -0.39    0.46
  18  16   0    0.66    0.54
  20 -16   0   -0.13    0.49
 -20 -16   0    0.64    0.71
 -20 -16   0   -0.52    0.56
 -20  16   0   -0.98    0.54
 -20  16   0   -0.45    0.40
  20  16   0   -0.07    0.48
   1 -17   0   10.31    1.09
  -1 -17   0    8.51    1.07
   1  17   0    8.57    0.93
  -1  17   0    9.18    1.02
  -3 -17   0    2.83    0.64
   3 -17   0    1.14    0.59
   3  17   0    0.93    0.45
  -3  17   0    1.98    0.54
  -3  17   0    1.01    0.41
   5 -17   0    0.16    0.48
  -5 -17   0    0.79    0.50
  -5 -17   0   -0.31    0.51
  -5  17   0    0.41    0.39
  -5  17   0    0.28    0.40
   5  17   0    0.87    0.44
  -7 -17   0    0.20    0.48
  -7 -17   0    0.17    0.49
   7 -17   0    0.28    0.49
   7  17   0    0.38    0.47
  -7  17   0    0.29    0.38
  -7  17   0    0.24    0.42
  -9 -17   0    4.85    0.81
  -9 -17   0    4.78    0.81
   9 -17   0    4.64    0.80
  -9  17   0    5.08    0.74
   9  17   0    5.63    0.80
  -9  17   0    5.60    0.75
 -11 -17   0    0.23    0.53
  11 -17   0    0.50    0.56
 -11 -17   0    0.61    0.62
 -11  17   0    0.22    0.41
  11  17   0    0.15    0.50
 -11  17   0    0.19    0.49
 -13 -17   0    0.17    0.51
  13 -17   0    0.23    0.52
 -13 -17   0   -0.29    0.55
 -13  17   0    0.04    0.50
 -13  17   0   -1.00    0.39
  13  17   0    0.39    0.50
 -15 -17   0    2.29    0.75
 -15 -17   0    1.33    0.63
  15 -17   0    3.05    0.77
  15  17   0    3.39    0.72
 -15  17   0    2.24    0.56
 -15  17   0    2.93    0.64
 -17 -17   0    1.91    0.72
 -17 -17   0    0.39    0.70
  17 -17   0    0.32    0.58
 -17  17   0    1.69    0.65
  17  17   0    1.70    0.65
 -17  17   0    1.41    0.57
   0 -18   0    0.65    0.62
   0  18   0    1.28    0.56
  -2 -18   0    0.14    0.52
   2 -18   0   -0.05    0.52
  -2  18   0   -0.11    0.46
   2  18   0    0.39    0.43
  -4 -18   0    0.15    0.54
   4 -18   0    0.06    0.48
  -4  18   0    0.20    0.42
  -4  18   0    0.50    0.42
   4  18   0   -0.14    0.46
   6 -18   0    0.58    0.55
  -6 -18   0    1.52    0.68
   6  18   0    0.39    0.49
  -6  18   0    0.57    0.43
  -6  18   0    0.80    0.48
   8 -18   0    0.70    0.57
  -8 -18   0   -0.15    0.51
  -8 -18   0    0.04    0.57
  -8  18   0    0.07    0.44
   8  18   0    0.60    0.52
  -8  18   0    0.03    0.42
  10 -18   0    0.26    0.56
 -10 -18   0   -0.14    0.52
 -10 -18   0    0.19    0.52
  10  18   0   -0.29    0.50
 -10  18   0    0.18    0.50
 -10  18   0    0.17    0.46
 -42   0   1   -0.73    0.69
 -40   0   1    2.71    0.89
 -40   0   1    1.52    0.77
 -38   0   1    1.42    0.95
 -38   0   1    1.03    0.91
 -36   0   1    5.86    1.01
 -36   0   1    5.04    0.90
 -34   0   1   27.68    1.85
 -34   0   1   25.00    1.94
 -32   0   1    1.00    0.58
 -32   0   1   -0.03    0.55
 -30   0   1    0.92    0.55
 -30   0   1    0.05    0.57
  28   0  -1   73.49    3.47
 -28   0   1   71.26    3.90
 -28   0   1   83.77    3.94
 -26   0   1    1.61    0.58
  26   0  -1    1.80    0.27
 -26   0   1    1.27    0.52
  24   0  -1   83.21    3.87
 -24   0   1   84.43    4.25
 -24   0   1   86.11    4.20
  22   0  -1  112.01    5.06
 -22   0   1  111.10    5.34
 -22   0   1  109.51    5.39
 -20   0   1   19.07    1.22
 -20   0   1   19.61    1.23
  20   0  -1   15.75    0.86
  18   0  -1   13.43    0.69
 -18   0   1   13.10    1.00
 -18   0   1   12.95    0.96
 -16   0   1   41.22    2.26
 -16   0   1   43.67    2.24
  16   0  -1   44.46    2.02
 -14   0   1    0.68    0.35
  14   0  -1    1.04    0.16
 -14   0   1    0.54    0.33
  12   0  -1    0.39    0.27
 -12   0   1    0.17    0.33
  12   0  -1    0.17    0.13
 -12   0   1    0.40    0.31
 -12   0   1    0.88    0.37
  10   0  -1  229.77   10.44
 -10   0   1  224.69   10.58
 -10   0   1  234.37   10.58
 -10   0   1  240.46   10.59
   8   0  -1    2.48    0.23
   8   0  -1    3.51    0.36
  -8   0   1    2.43    0.33
   8   0  -1    2.16    0.41
  -8   0   1    2.04    0.32
  -8   0   1    3.05    0.38
   6   0  -1    0.10    0.17
   6   0  -1    0.05    0.15
  -6   0   1    0.02    0.20
  -6   0   1   -0.21    0.16
  -6   0   1    0.13    0.17
   6   0  -1   -0.02    0.18
   6   0  -1    0.09    0.09
   4   0  -1   96.76    4.46
  -4   0   1  100.39    4.46
   4   0  -1   97.84    4.47
   4   0  -1   95.68    4.46
  -4   0   1   98.02    4.47
  -4   0   1   99.92    4.48
  -2   0   1  145.57    6.66
  -2   0   1  150.69    6.67
  -2   0  -1  101.73    4.18
  -2   0  -1   92.38    4.18
   2   0   1   82.76    4.17
   4   0   1   73.91    3.61
   4   0   1   83.02    3.59
   4   0   1   74.09    3.59
   4   0   1   81.89    3.62
  -4   0  -1   78.73    3.58
   4   0   1   78.98    3.58
  -4   0  -1   79.86    3.62
  -4   0  -1   79.92    3.59
  -6   0  -1    1.19    0.24
  -6   0  -1    0.64    0.15
   6   0   1    0.36    0.18
   6   0   1    0.63    0.18
  -6   0  -1    0.60    0.17
   6   0   1    0.43    0.17
   6   0   1    0.47    0.18
   6   0   1    0.53    0.21
  -8   0  -1    3.11    0.41
   8   0   1    3.68    0.35
  -8   0  -1    3.67    0.37
   8   0   1    2.69    0.36
   8   0   1    3.35    0.44
   8   0   1    2.97    0.35
  -8   0  -1    3.15    0.30
  10   0   1   59.43    2.60
  10   0   1   51.27    2.74
 -10   0  -1   56.60    2.73
 -10   0  -1   59.96    2.58
  10   0   1   52.15    2.65
 -10   0  -1   52.18    2.65
  12   0   1    2.97    0.34
 -12   0  -1    2.27    0.40
 -12   0  -1    2.68    0.45
 -12   0  -1    3.10    0.31
  14   0   1    7.41    0.48
 -14   0  -1    6.11    0.70
 -14   0  -1    7.32    0.45
 -14   0  -1    7.05    0.66
 -16   0  -1   -0.06    0.33
  16   0   1    0.27    0.17
 -16   0  -1   -0.39    0.32
 -18   0  -1    0.21    0.32
 -18   0  -1    0.08    0.36
  18   0   1    0.46    0.20
  20   0   1    1.19    0.23
 -20   0  -1    0.69    0.43
 -20   0  -1    0.48    0.43
 -22   0  -1    1.03    0.43
 -22   0  -1    1.07    0.49
 -24   0  -1   27.78    1.77
 -24   0  -1   27.64    1.69
  24   0   1   28.91    1.41
 -26   0  -1    1.14    0.55
 -26   0  -1    1.92    0.59
  26   0   1    2.53    0.34
  28   0   1    5.52    0.45
 -28   0  -1    4.58    0.76
 -28   0  -1    4.05    0.74
 -30   0  -1    2.87    0.73
 -30   0  -1    2.28    0.66
 -32   0  -1   -0.42    0.51
 -32   0  -1   -0.20    0.52
 -34   0  -1    1.75    0.65
 -34   0  -1    0.75    0.62
 -36   0  -1    3.71    0.88
 -36   0  -1    4.24    0.83
 -38   0  -1    0.23    0.69
 -38   0  -1    1.69    0.81
 -40   0  -1    1.97    0.84
 -41  -1   1   -0.08    0.84
 -41  -1   1    0.21    0.69
 -41   1   1    0.95    0.78
 -39  -1   1    7.47    1.15
 -39  -1   1    5.50    0.98
 -39   1   1    5.05    0.98
 -39   1   1    3.78    1.01
 -37  -1   1   10.47    1.38
 -37  -1   1    9.01    1.34
 -37   1   1   10.46    1.31
 -37   1   1    9.40    1.36
 -35  -1   1    0.02    0.69
 -35  -1   1    0.26    0.57
 -35   1   1   -0.08    0.65
 -35   1   1    0.04    0.67
 -33  -1   1    2.27    0.69
 -33   1   1    3.10    0.76
 -33   1   1    3.19    0.76
 -31  -1   1    3.95    0.71
 -31  -1   1    6.68    0.93
 -31   1   1    5.43    0.84
 -31   1   1    5.35    0.85
 -29  -1   1   -0.16    0.46
 -29  -1   1   -0.21    0.50
 -29   1   1    0.43    0.47
 -29   1   1    0.72    0.54
  27  -1  -1   20.73    1.01
 -27  -1   1   19.23    1.43
 -27  -1   1   20.69    1.44
 -27   1   1   17.46    1.49
  27   1  -1   19.01    1.00
 -27   1   1   20.33    1.45
  25  -1  -1   15.09    0.76
 -25  -1   1   12.40    1.21
 -25  -1   1   12.97    1.13
  25   1  -1   14.49    0.78
 -25   1   1   13.18    1.16
 -25   1   1   16.18    1.18
 -23  -1   1    8.70    0.88
 -23  -1   1    6.32    0.83
  23  -1  -1    7.97    0.47
 -23   1   1    5.72    0.84
  23   1  -1    7.30    0.50
 -23   1   1    9.23    0.91
  21  -1  -1    7.39    0.44
 -21  -1   1    7.31    0.80
 -21  -1   1    7.42    0.85
 -21   1   1    7.53    0.77
  21   1  -1    6.65    0.48
 -21   1   1    7.23    0.81
 -21   1   1    8.29    0.83
  19  -1  -1   13.97    0.72
 -19  -1   1   14.36    1.03
 -19  -1   1   13.62    1.02
 -19   1   1   13.77    1.05
 -19   1   1   13.69    1.01
 -19   1   1   15.86    1.06
 -19   1   1   13.66    0.72
  19   1  -1   14.44    0.79
 -17  -1   1    2.94    0.50
  17  -1  -1    1.97    0.23
 -17  -1   1    3.38    0.51
 -17   1   1    2.79    0.26
  17   1  -1    2.10    0.26
 -17   1   1    2.39    0.48
 -17   1   1    2.04    0.46
 -17   1   1    1.65    0.41
  15  -1  -1    1.82    0.21
 -15  -1   1    1.73    0.42
 -15  -1   1    1.40    0.42
  15   1  -1    1.52    0.21
 -15   1   1    1.50    0.43
 -15   1   1    2.00    0.38
 -15   1   1    2.11    0.26
 -15   1   1    1.45    0.41
  13  -1  -1    0.97    0.14
 -13  -1   1    1.15    0.38
 -13  -1   1    0.61    0.32
  13   1  -1    0.74    0.27
  13   1  -1    0.68    0.14
 -13   1   1    0.93    0.19
 -13   1   1    0.69    0.33
 -13   1   1    1.21    0.37
 -13   1   1    0.56    0.32
 -11  -1   1   66.68    3.15
 -11  -1   1   69.24    3.12
  11  -1  -1   66.08    2.96
 -11   1   1   64.68    3.15
 -11   1   1   66.42    3.12
  11   1  -1   61.21    3.04
 -11   1   1   64.30    2.96
 -11   1   1   62.12    3.08
  -9  -1   1    1.37    0.34
  -9  -1   1    1.44    0.27
   9  -1  -1    1.08    0.14
   9  -1  -1    1.19    0.25
  -9  -1   1    1.47    0.29
  -9   1   1    1.24    0.17
  -9   1   1    1.09    0.36
   9   1  -1    1.59    0.24
  -9   1   1    1.38    0.27
  -9   1   1    1.58    0.33
   7  -1  -1   25.01    1.26
  -7  -1   1   24.59    1.17
   7  -1  -1   25.42    1.20
   7  -1  -1   23.53    1.12
  -7  -1   1   22.90    1.25
  -7  -1   1   24.65    1.22
  -7   1   1   24.36    1.25
   7   1  -1   20.93    1.28
   7   1  -1   24.59    1.16
  -7   1   1   24.34    1.20
  -7   1   1   24.51    1.20
   7   1  -1   23.84    1.25
  -7   1   1   24.77    1.12
   5  -1  -1   13.94    0.73
  -5  -1   1   14.13    0.69
  -5  -1   1   14.45    0.73
   5  -1  -1   13.90    0.74
   5  -1  -1   14.39    0.68
  -5  -1   1   14.23    0.78
  -5   1   1   14.27    0.76
   5   1  -1   14.35    0.77
   5   1  -1   14.64    0.69
  -5   1   1   13.85    0.73
   5   1  -1   14.62    0.74
   5   1  -1   14.50    0.69
  -5   1   1   14.02    0.67
  -3  -1   1   -0.01    0.07
  -3  -1   1    0.00    0.07
  -3  -1   1    0.18    0.11
   3  -1  -1    0.11    0.07
   3  -1  -1    0.00    0.07
   3  -1  -1    0.11    0.07
  -3  -1   1    0.11    0.05
   3   1  -1    0.07    0.05
  -3   1   1    0.07    0.06
  -3   1   1    0.06    0.09
  -3   1   1    0.06    0.08
   3   1  -1   -0.15    0.11
   3   1  -1    0.05    0.08
   3   1  -1    0.01    0.07
  -1  -1   1  305.93   13.29
  -1  -1   1  295.24   13.27
   1  -1  -1  297.02   13.27
  -1   1   1  298.96   13.26
  -1   1   1  281.25   13.27
  -1  -1  -1  217.49    9.77
   1  -1   1  217.91    9.75
   1  -1   1  214.80    9.77
   1  -1   1  220.18    9.75
  -1  -1  -1  216.52    9.78
   1   1   1  217.09    9.76
   1   1   1  217.60    9.76
  -3  -1  -1    0.32    0.10
   3  -1   1    0.61    0.11
  -3  -1  -1    0.39    0.12
   3  -1   1    0.37    0.09
   3  -1   1    0.48    0.07
  -3  -1  -1    0.37    0.11
   3   1   1    0.60    0.13
   3   1   1    0.42    0.10
  -3   1  -1    0.46    0.08
   3   1   1    0.33    0.10
  -3   1  -1    0.49    0.07
  -3   1  -1    0.45    0.12
  -5  -1  -1   11.21    0.60
  -5  -1  -1   10.30    0.58
   5  -1   1   10.72    0.53
   5  -1   1   11.10    0.55
  -5  -1  -1    9.51    0.60
   5  -1   1   10.30    0.59
   5  -1   1   10.86    0.54
  -5   1  -1   10.03    0.62
  -5   1  -1   10.96    0.55
  -5   1  -1   10.80    0.54
   5   1   1   11.79    0.61
   5   1   1   10.49    0.57
  -5   1  -1   10.92    0.54
   5   1   1   10.06    0.59
   7  -1   1   26.43    1.24
   7  -1   1   26.19    1.23
  -7  -1  -1   24.45    1.28
   7  -1   1   26.69    1.26
  -7  -1  -1   26.88    1.32
  -7  -1  -1   27.09    1.33
   7   1   1   26.90    1.28
  -7   1  -1   25.60    1.27
  -7   1  -1   26.12    1.25
   7   1   1   22.72    1.28
  -7   1  -1   25.14    1.32
  -7   1  -1   25.36    1.22
   9  -1   1    1.14    0.27
  -9  -1  -1    0.84    0.29
  -9  -1  -1    0.61    0.27
   9  -1   1    0.92    0.22
   9  -1   1    1.22    0.19
  -9  -1  -1    0.71    0.29
  -9   1  -1    0.93    0.29
   9   1   1    1.35    0.18
  -9   1  -1    0.71    0.24
  -9   1  -1    0.59    0.31
  -9   1  -1    1.03    0.18
   9   1   1    0.98    0.26
 -11  -1  -1   10.59    0.78
 -11  -1  -1   10.46    0.79
  11  -1   1   11.41    0.69
 -11  -1  -1   10.60    0.77
  11  -1   1   10.87    0.61
 -11   1  -1   10.85    0.72
 -11   1  -1   12.80    0.65
  11   1   1   11.69    0.62
 -11   1  -1   10.50    0.81
 -11   1  -1   11.23    0.78
  13  -1   1    6.57    0.43
 -13  -1  -1    6.78    0.62
 -13  -1  -1    6.60    0.64
 -13   1  -1    7.41    0.50
 -13   1  -1    6.40    0.65
 -13   1  -1    6.12    0.60
  13   1   1    6.85    0.47
 -13   1  -1    6.63    0.73
 -15  -1  -1   -0.45    0.32
 -15  -1  -1   -0.08    0.30
  15  -1   1   -0.07    0.15
 -15   1  -1   -0.11    0.33
  15   1   1   -0.06    0.20
 -15   1  -1   -0.51    0.31
 -15   1  -1   -0.19    0.28
 -15   1  -1    0.23    0.21
  17  -1   1   -0.09    0.15
 -17  -1  -1   -0.04    0.34
 -17  -1  -1    0.23    0.33
  17   1   1   -0.06    0.22
 -17   1  -1   -0.08    0.36
 -17   1  -1    0.28    0.34
 -17   1  -1    0.50    0.36
 -19  -1  -1    0.24    0.40
 -19  -1  -1    0.04    0.38
  19  -1   1    0.17    0.16
 -19   1  -1    0.06    0.33
 -19   1  -1   -0.08    0.37
  19   1   1    0.09    0.22
  21  -1   1    1.49    0.25
 -21  -1  -1    1.54    0.49
 -21  -1  -1    2.59    0.55
  21   1   1    1.99    0.30
 -21   1  -1    1.91    0.52
 -21   1  -1    2.68    0.49
 -23  -1  -1    0.22    0.48
 -23  -1  -1    0.24    0.43
  23  -1   1    0.27    0.19
 -23   1  -1   -0.18    0.35
  23   1   1    0.07    0.20
 -23   1  -1    0.13    0.42
  25  -1   1   12.67    0.74
 -25  -1  -1   13.78    1.14
 -25  -1  -1   11.40    1.08
 -25   1  -1   11.84    1.04
 -25   1  -1   13.15    1.12
  25   1   1   13.24    0.76
 -27  -1  -1    0.73    0.53
  27  -1   1    2.25    0.31
 -27  -1  -1    1.88    0.56
 -27   1  -1    1.76    0.57
 -27   1  -1    1.31    0.56
  27   1   1    1.25    0.26
 -29  -1  -1   -0.83    0.51
  29  -1   1    0.27    0.20
 -29  -1  -1    0.34    0.55
 -29   1  -1    0.28    0.45
 -29   1  -1   -0.16    0.49
  29   1   1    0.03    0.19
 -31  -1  -1    9.02    1.03
 -31  -1  -1    7.48    1.00
 -31   1  -1    9.49    1.11
 -31   1  -1    8.42    1.02
 -33  -1  -1    0.80    0.66
 -33  -1  -1   -0.25    0.52
 -33   1  -1    0.22    0.56
 -33   1  -1    0.00    0.59
 -35  -1  -1    0.24    0.61
 -35  -1  -1    0.04    0.65
 -35   1  -1    0.07    0.61
 -35   1  -1   -0.70    0.53
 -37  -1  -1    2.31    0.74
 -37  -1  -1    1.57    0.72
 -37   1  -1    0.19    0.77
 -37   1  -1    1.47    0.71
 -39  -1  -1   -0.69    0.72
 -39  -1  -1   -0.10    0.73
 -39   1  -1   -0.45    0.69
 -41  -1  -1    0.00    0.63
 -41  -1  -1   -0.08    0.87
 -41   1  -1   -0.78    0.60
 -40  -2   1    1.96    0.78
 -40  -2   1    3.52    1.00
 -40   2   1    3.62    0.91
 -38  -2   1   -0.41    0.59
 -38  -2   1    0.01    0.82
 -38   2   1    0.47    0.73
 -38   2   1   -0.71    0.72
 -36  -2   1    1.29    0.66
 -36  -2   1    3.36    0.81
 -36   2   1    0.65    0.71
 -36   2   1    2.93    0.84
 -34  -2   1    1.37    0.64
 -34  -2   1    0.91    0.69
 -34   2   1    1.25    0.69
 -34   2   1    1.61    0.71
 -32  -2   1    0.47    0.55
 -32  -2   1    1.03    0.69
 -32   2   1   -0.05    0.55
 -32   2   1    1.36    0.63
 -30  -2   1    3.41    0.76
 -30  -2   1    1.58    0.60
 -30   2   1    3.42    0.73
 -30   2   1    2.80    0.65
  28  -2  -1    4.09    0.35
 -28  -2   1    4.34    0.82
 -28  -2   1    2.29    0.65
 -28   2   1    3.57    0.69
 -28   2   1    2.83    0.67
  28   2  -1    3.41    0.38
 -26  -2   1    0.47    0.54
 -26  -2   1    0.22    0.44
  26  -2  -1    0.29    0.17
 -26   2   1   -0.61    0.41
  26   2  -1    0.23    0.21
 -26   2   1   -0.67    0.46
 -26   2   1    1.24    0.53
 -24  -2   1    3.93    0.67
 -24  -2   1    2.41    0.56
  24  -2  -1    3.14    0.31
 -24   2   1    3.23    0.62
 -24   2   1    1.52    0.50
  24   2  -1    3.49    0.42
 -24   2   1    2.18    0.61
  22  -2  -1    3.03    0.31
 -22  -2   1    3.28    0.62
 -22  -2   1    3.00    0.54
 -22   2   1    3.31    0.34
 -22   2   1    2.67    0.58
 -22   2   1    2.69    0.59
  22   2  -1    3.11    0.39
 -22   2   1    2.37    0.51
 -20  -2   1   -0.17    0.32
  20  -2  -1    0.42    0.16
 -20  -2   1   -0.04    0.39
  20   2  -1    0.22    0.17
 -20   2   1    0.00    0.43
 -20   2   1    0.26    0.20
 -20   2   1    0.79    0.39
 -20   2   1   -0.09    0.39
 -18  -2   1    0.09    0.35
 -18  -2   1    0.06    0.38
  18  -2  -1    0.27    0.15
  18   2  -1    0.15    0.14
 -18   2   1   -0.46    0.33
 -18   2   1    0.14    0.34
 -18   2   1    0.36    0.18
 -18   2   1    0.34    0.34
 -16  -2   1    0.04    0.29
  16  -2  -1   -0.17    0.13
 -16  -2   1   -0.14    0.36
 -16  -2   1   -0.07    0.28
 -16   2   1    0.07    0.14
 -16   2   1    0.37    0.36
 -16   2   1    0.38    0.38
 -16   2   1    0.11    0.30
  14  -2  -1    2.94    0.29
 -14  -2   1    3.56    0.42
 -14  -2   1    3.73    0.55
 -14  -2   1    3.59    0.46
 -14   2   1    3.15    0.49
 -14   2   1    3.73    0.47
 -14   2   1    3.40    0.28
 -14   2   1    4.00    0.54
 -12  -2   1    3.47    0.42
 -12  -2   1    3.71    0.45
  12  -2  -1    2.61    0.27
 -12  -2   1    2.98    0.49
 -12   2   1    3.17    0.40
  12   2  -1    2.58    0.37
 -12   2   1    3.33    0.38
 -12   2   1    3.09    0.26
 -12   2   1    2.99    0.44
  10  -2  -1   20.69    1.03
 -10  -2   1   20.71    1.23
 -10  -2   1   20.84    1.12
 -10  -2   1   21.90    1.08
 -10   2   1   21.33    1.02
 -10   2   1   21.03    1.11
  10   2  -1   22.06    1.06
 -10   2   1   19.95    1.18
 -10   2   1   20.28    1.10
  -8  -2   1   20.05    0.98
  -8  -2   1   19.16    1.02
   8  -2  -1   19.81    0.96
  -8  -2   1   19.29    1.10
  -8   2   1   18.99    1.06
   8   2  -1   19.44    0.96
  -8   2   1   19.93    0.95
  -8   2   1   19.82    1.03
   8   2  -1   18.86    0.98
   6  -2  -1    0.39    0.15
  -6  -2   1    0.31    0.13
  -6  -2   1    0.29    0.15
   6  -2  -1    0.47    0.18
  -6  -2   1    0.45    0.22
   6  -2  -1    0.31    0.13
  -6   2   1    0.33    0.17
  -6   2   1    0.20    0.18
   6   2  -1    0.42    0.15
  -6   2   1    0.33    0.13
   6   2  -1    0.32    0.12
  -4  -2   1   25.82    1.19
   4  -2  -1   24.97    1.21
  -4  -2   1   25.48    1.22
   4  -2  -1   25.37    1.21
   4  -2  -1   24.70    1.20
  -4  -2   1   26.36    1.28
   4   2  -1   24.79    1.21
  -4   2   1   25.21    1.21
   4   2  -1   26.61    1.28
   4   2  -1   24.77    1.18
   4   2  -1   23.83    1.21
  -4   2   1   26.07    1.20
  -4   2   1   24.67    1.22
  -2  -2   1   38.62    1.84
   2  -2  -1   40.68    1.85
   2  -2  -1   38.54    1.86
  -2  -2   1   38.23    1.86
   2  -2  -1   40.50    1.84
  -2  -2   1   40.27    1.89
   2   2  -1   39.91    1.86
   2   2  -1   39.88    1.84
  -2   2   1   39.43    1.84
   2   2  -1   41.39    1.89
   2   2  -1   40.40    1.85
  -2   2   1   40.36    1.84
  -2   2   1   41.14    1.86
   0  -2   1    0.41    0.13
   0  -2  -1    0.08    0.10
   0  -2   1    0.12    0.11
   0  -2  -1    0.14    0.10
   0  -2  -1    0.05    0.08
   0  -2   1    0.07    0.08
   0   2   1    0.20    0.12
   0   2   1    0.08    0.09
   0   2  -1    0.06    0.08
   0   2   1    0.15    0.09
   0   2  -1    0.14    0.10
   0   2   1    0.02    0.08
   0   2  -1    0.15    0.11
  -2  -2  -1   46.21    2.11
  -2  -2  -1   44.87    2.13
   2  -2   1   48.33    2.09
   2  -2   1   43.25    2.09
  -2  -2  -1   46.39    2.11
   2  -2   1   45.55    2.12
   2   2   1   45.19    2.10
   2   2   1   46.27    2.11
  -2   2  -1   45.35    2.09
  -2   2  -1   45.63    2.09
  -2   2  -1   44.76    2.12
   2   2   1   46.74    2.14
   4  -2   1   19.86    0.94
   4  -2   1   18.03    0.93
  -4  -2  -1   19.12    0.98
  -4  -2  -1   19.19    0.93
   4  -2   1   18.91    0.90
  -4  -2  -1   19.48    0.93
  -4   2  -1   17.72    0.95
  -4   2  -1   20.30    0.91
   4   2   1   18.46    0.92
   4   2   1   19.33    0.93
   4   2   1   19.49    0.98
  -4   2  -1   17.55    0.92
  -6  -2  -1   -0.14    0.20
   6  -2   1    0.05    0.11
   6  -2   1    0.14    0.15
  -6  -2  -1    0.01    0.17
  -6  -2  -1   -0.10    0.15
   6  -2   1   -0.05    0.17
   6   2   1    0.11    0.14
   6   2   1    0.13    0.17
  -6   2  -1    0.12    0.18
  -6   2  -1    0.11    0.12
  -6   2  -1   -0.04    0.13
   6   2   1   -0.15    0.22
   8  -2   1   17.16    0.94
   8  -2   1   19.08    0.94
  -8  -2  -1   18.37    0.98
  -8  -2  -1   19.89    1.07
  -8  -2  -1   19.09    1.00
  -8   2  -1   18.56    0.94
  -8   2  -1   17.26    1.03
  -8   2  -1   19.68    0.94
   8   2   1   19.78    0.97
  -8   2  -1   18.75    0.97
  10  -2   1    8.18    0.49
 -10  -2  -1    7.50    0.59
 -10  -2  -1    8.21    0.66
 -10  -2  -1    7.52    0.57
 -10   2  -1    8.40    0.56
 -10   2  -1    7.19    0.52
 -10   2  -1    7.92    0.64
 -10   2  -1    7.47    0.47
  12  -2   1    3.48    0.30
 -12  -2  -1    2.84    0.40
 -12  -2  -1    3.35    0.41
 -12  -2  -1    3.08    0.44
 -12   2  -1    2.92    0.28
 -12   2  -1    2.35    0.42
 -12   2  -1    2.91    0.37
 -12   2  -1    2.76    0.42
 -14  -2  -1    1.69    0.36
 -14  -2  -1    1.50    0.38
  14  -2   1    1.84    0.27
 -14  -2  -1    1.86    0.40
 -14   2  -1    1.07    0.24
 -14   2  -1    1.88    0.37
 -14   2  -1    1.99    0.42
  14   2   1    1.51    0.21
 -14   2  -1    1.63    0.32
  16  -2   1    1.04    0.21
 -16  -2  -1    0.49    0.38
 -16  -2  -1   -0.14    0.33
 -16  -2  -1    0.60    0.35
  16   2   1    1.26    0.21
 -16   2  -1    0.80    0.32
 -16   2  -1    0.88    0.38
 -16   2  -1    1.56    0.44
  18  -2   1    0.00    0.15
 -18  -2  -1    0.45    0.41
 -18  -2  -1    0.23    0.35
 -18   2  -1    0.28    0.39
 -18   2  -1   -0.01    0.30
  18   2   1    0.09    0.18
 -18   2  -1    0.37    0.38
 -20  -2  -1    1.91    0.48
  20  -2   1    1.25    0.23
 -20  -2  -1    1.25    0.47
 -20   2  -1    1.30    0.45
 -20   2  -1    1.19    0.40
 -20   2  -1    1.06    0.49
  20   2   1    1.02    0.25
  22  -2   1   11.87    0.69
 -22  -2  -1   12.31    0.99
 -22  -2  -1   10.25    0.95
 -22   2  -1   10.51    0.95
 -22   2  -1   10.19    0.88
 -22   2  -1   12.29    1.08
  22   2   1   12.11    0.75
  24  -2   1    3.33    0.36
 -24  -2  -1    2.55    0.57
 -24  -2  -1    2.44    0.61
  24   2   1    2.80    0.39
 -24   2  -1    4.31    0.73
 -24   2  -1    3.63    0.56
 -24   2  -1    2.81    0.54
 -26  -2  -1   -0.69    0.39
  26  -2   1   -0.14    0.18
 -26  -2  -1   -0.20    0.50
 -26   2  -1   -0.81    0.38
  26   2   1    0.09    0.24
 -26   2  -1   -0.02    0.45
 -28  -2  -1   -0.68    0.43
  28  -2   1    0.26    0.21
 -28  -2  -1    0.72    0.52
  28   2   1    0.14    0.23
 -28   2  -1    0.76    0.49
 -28   2  -1    0.03    0.55
 -30  -2  -1    1.32    0.63
 -30  -2  -1    2.44    0.67
 -30   2  -1    1.80    0.67
  30   2   1    1.77    0.44
 -30   2  -1    3.24    0.63
 -32  -2  -1    1.31    0.64
 -32  -2  -1    0.60    0.58
 -32   2  -1   -0.37    0.54
 -32   2  -1    1.63    0.63
 -34  -2  -1    0.66    0.69
 -34  -2  -1    0.25    0.56
 -34   2  -1    0.65    0.62
 -34   2  -1   -0.11    0.57
 -36  -2  -1    1.53    0.72
 -36  -2  -1    1.83    0.70
 -36   2  -1    0.81    0.64
 -36   2  -1    0.59    0.69
 -38  -2  -1   -0.07    0.76
 -38  -2  -1   -0.57    0.67
 -38   2  -1    1.46    0.77
 -40  -2  -1    1.76    0.74
 -40  -2  -1    0.78    0.87
 -40   2  -1    1.17    0.80
 -41  -3   1   -0.77    0.70
 -41  -3   1    0.92    0.70
 -41   3   1   -0.41    0.70
 -39  -3   1    4.92    1.06
 -39  -3   1    5.99    1.00
 -39   3   1   10.17    1.31
 -37  -3   1    6.37    1.00
 -37  -3   1   10.21    1.39
 -37   3   1    6.33    1.07
 -35  -3   1   -0.11    0.61
 -35  -3   1    2.03    0.78
 -35   3   1   -0.18    0.60
 -35   3   1    0.87    0.67
 -33  -3   1    1.70    0.76
 -33  -3   1    3.20    0.76
 -33   3   1    4.36    0.78
 -33   3   1    3.06    0.79
 -31  -3   1   -0.02    0.65
 -31  -3   1    0.81    0.53
 -31   3   1    0.65    0.55
 -31   3   1    0.39    0.57
 -29  -3   1    1.73    0.63
 -29  -3   1    0.56    0.51
 -29   3   1    0.33    0.62
  29   3  -1    0.23    0.29
 -29   3   1    0.56    0.52
 -29   3   1    1.94    0.59
 -27  -3   1   -0.21    0.43
  27  -3  -1    0.55    0.20
 -27  -3   1    0.46    0.56
 -27   3   1    0.76    0.51
 -27   3   1    0.68    0.56
 -27   3   1    0.69    0.55
  27   3  -1   -0.07    0.24
 -25  -3   1   19.24    1.38
  25  -3  -1   20.25    1.07
 -25  -3   1   20.67    1.48
 -25   3   1   20.75    1.45
 -25   3   1   20.27    1.55
 -25   3   1   23.14    1.38
  25   3  -1   19.63    1.09
 -23  -3   1    3.19    0.58
 -23  -3   1    3.02    0.67
  23  -3  -1    3.71    0.37
 -23   3   1    4.34    0.69
 -23   3   1    3.68    0.66
 -23   3   1    3.89    0.58
  23   3  -1    3.86    0.39
 -21  -3   1    1.22    0.50
 -21  -3   1    0.65    0.40
  21  -3  -1    0.91    0.21
  21   3  -1    1.31    0.23
 -21   3   1    1.00    0.41
 -21   3   1    1.20    0.48
 -21   3   1    1.00    0.46
 -19  -3   1    3.52    0.47
 -19  -3   1    2.43    0.56
 -19  -3   1    2.98    0.52
  19  -3  -1    2.73    0.33
 -19   3   1    1.84    0.53
 -19   3   1    2.16    0.43
 -19   3   1    3.32    0.47
  17  -3  -1    1.74    0.24
 -17  -3   1    1.07    0.37
 -17  -3   1    1.31    0.35
 -17  -3   1    1.92    0.50
 -17   3   1    1.76    0.38
 -17   3   1    1.74    0.45
 -17   3   1    1.06    0.32
 -15  -3   1    2.64    0.36
 -15  -3   1    2.10    0.39
 -15  -3   1    2.65    0.51
  15  -3  -1    2.36    0.30
 -15   3   1    2.77    0.41
 -15   3   1    3.28    0.44
 -15   3   1    1.28    0.42
 -13  -3   1    0.01    0.36
  13  -3  -1   -0.01    0.16
 -13  -3   1    0.13    0.22
 -13  -3   1   -0.02    0.24
 -13   3   1    0.20    0.21
 -13   3   1   -0.12    0.26
 -13   3   1    0.29    0.31
 -13   3   1   -0.05    0.15
  11  -3  -1   10.37    0.61
 -11  -3   1   11.26    0.69
 -11  -3   1   10.28    0.64
 -11  -3   1   10.68    0.84
  11   3  -1    8.58    0.67
 -11   3   1   11.27    0.71
 -11   3   1   10.78    0.60
 -11   3   1   11.98    0.77
  -9  -3   1    2.44    0.32
   9  -3  -1    2.62    0.32
  -9  -3   1    2.30    0.33
  -9  -3   1    2.26    0.41
  -9   3   1    2.30    0.34
   9   3  -1    2.55    0.27
  -9   3   1    2.75    0.29
  -9   3   1    2.29    0.31
  -7  -3   1    5.01    0.38
  -7  -3   1    4.80    0.49
   7  -3  -1    4.89    0.38
  -7   3   1    3.97    0.39
  -7   3   1    4.64    0.45
   7   3  -1    4.57    0.33
   7   3  -1    4.27    0.46
  -7   3   1    4.18    0.36
  -5  -3   1    5.39    0.36
  -5  -3   1    4.88    0.45
   5  -3  -1    4.54    0.40
   5  -3  -1    4.74    0.37
  -5  -3   1    5.03    0.40
   5   3  -1    5.51    0.34
  -5   3   1    5.62    0.38
  -5   3   1    5.47    0.38
   5   3  -1    3.95    0.37
  -5   3   1    4.19    0.37
  -3  -3   1    0.10    0.18
  -3  -3   1    0.14    0.14
   3  -3  -1    0.32    0.18
   3  -3  -1    0.11    0.12
  -3  -3   1    0.09    0.20
   3  -3  -1   -0.05    0.15
  -3   3   1    0.15    0.16
   3   3  -1    0.24    0.13
   3   3  -1    0.02    0.21
   3   3  -1    0.02    0.13
  -3   3   1    0.22    0.14
   3   3  -1    0.24    0.16
  -3   3   1    0.12    0.12
  -1  -3   1  141.00    6.28
   1  -3  -1  136.95    6.26
  -1  -3   1  133.55    6.28
  -1  -3   1  139.92    6.25
   1  -3  -1  131.84    6.26
  -1  -3   1  138.27    6.25
   1  -3  -1  145.36    6.25
   1  -3  -1  135.43    6.29
   1   3  -1  142.72    6.25
  -1   3   1  131.51    6.24
  -1   3   1  133.17    6.26
   1   3  -1  138.66    6.25
  -1   3   1  143.89    6.27
  -1   3   1  131.97    6.28
   1   3  -1  135.16    6.28
   1   3  -1  146.78    6.29
  -1  -3  -1  120.84    5.43
  -1  -3  -1  119.73    5.41
  -1  -3  -1  118.98    5.41
   1  -3   1  116.97    5.41
   1  -3   1  120.52    5.44
   1  -3   1  121.92    5.39
   1   3   1  112.59    5.44
   1   3   1  116.86    5.43
   1   3   1  118.92    5.41
  -1   3  -1  124.93    5.42
  -1   3  -1  117.13    5.43
  -1   3  -1  115.28    5.39
   1   3   1  121.98    5.41
  -3  -3  -1   -0.22    0.18
  -3  -3  -1    0.21    0.15
   3  -3   1    0.05    0.17
   3  -3   1    0.13    0.12
  -3   3  -1    0.00    0.11
  -3   3  -1    0.11    0.15
   3   3   1   -0.09    0.12
  -3   3  -1    0.05    0.12
  -3   3  -1    0.13    0.16
   3   3   1    0.16    0.18
   3   3   1   -0.13    0.12
   5  -3   1    3.36    0.27
  -5  -3  -1    3.43    0.35
   5  -3   1    2.65    0.35
  -5  -3  -1    4.09    0.42
  -5   3  -1    3.10    0.35
   5   3   1    2.53    0.31
  -5   3  -1    3.10    0.27
   5   3   1    3.19    0.32
  -5   3  -1    2.41    0.30
  -7  -3  -1    0.23    0.20
  -7  -3  -1    0.35    0.18
   7  -3   1    0.50    0.21
  -7  -3  -1    0.44    0.28
  -7   3  -1    0.28    0.17
  -7   3  -1    0.68    0.26
   9  -3   1    2.36    0.29
  -9  -3  -1    2.13    0.33
  -9  -3  -1    1.73    0.29
  -9  -3  -1    1.79    0.27
  -9   3  -1    1.80    0.33
  -9   3  -1    1.85    0.27
 -11  -3  -1   -0.04    0.22
 -11  -3  -1    0.37    0.33
  11  -3   1    0.02    0.18
 -11  -3  -1   -0.15    0.22
 -11   3  -1   -0.18    0.28
 -11   3  -1    0.32    0.22
 -11   3  -1    0.01    0.17
 -13  -3  -1    3.85    0.47
  13  -3   1    4.08    0.37
 -13  -3  -1    3.68    0.52
 -13  -3  -1    4.23    0.49
 -13   3  -1    3.74    0.41
 -13   3  -1    4.53    0.47
 -13   3  -1    4.25    0.57
 -15  -3  -1    1.88    0.38
 -15  -3  -1    1.86    0.44
  15  -3   1    0.98    0.24
 -15  -3  -1    1.64    0.35
 -15   3  -1    1.88    0.45
 -15   3  -1    1.31    0.30
 -15   3  -1    1.48    0.34
  17  -3   1    0.25    0.19
 -17  -3  -1   -0.16    0.35
 -17  -3  -1    0.04    0.34
 -17  -3  -1    0.29    0.32
 -17   3  -1    0.18    0.36
 -17   3  -1    0.06    0.29
 -17   3  -1    0.01    0.27
 -19  -3  -1    0.37    0.35
 -19  -3  -1    0.96    0.39
  19  -3   1    0.33    0.20
 -19  -3  -1    1.12    0.45
  19   3   1    0.38    0.20
 -19   3  -1    0.89    0.39
 -19   3  -1    0.08    0.30
 -19   3  -1    0.38    0.42
  21  -3   1   -0.12    0.18
 -21  -3  -1    0.59    0.43
 -21  -3  -1    0.04    0.39
 -21  -3  -1    0.12    0.41
  21   3   1    0.11    0.19
 -21   3  -1    0.46    0.43
 -21   3  -1   -0.02    0.38
 -21   3  -1   -0.08    0.32
  23  -3   1    0.39    0.22
 -23  -3  -1    0.83    0.49
 -23  -3  -1    0.09    0.46
 -23   3  -1    0.61    0.51
  23   3   1    0.71    0.25
 -23   3  -1   -0.11    0.37
 -23   3  -1    1.12    0.49
 -25  -3  -1   14.87    1.32
 -25  -3  -1   14.19    1.19
  25  -3   1   16.26    0.91
  25   3   1   15.89    0.95
 -25   3  -1   16.36    1.13
 -25   3  -1   15.70    1.32
 -25   3  -1   17.25    1.24
 -27  -3  -1   -0.30    0.47
  27  -3   1    0.28    0.23
 -27  -3  -1    0.27    0.47
 -27   3  -1    0.38    0.53
  27   3   1    0.13    0.29
 -27   3  -1    0.89    0.47
 -27   3  -1    0.22    0.51
 -29  -3  -1   -0.59    0.51
 -29  -3  -1    0.15    0.53
  29  -3   1   -0.20    0.22
  29   3   1    0.85    0.34
 -29   3  -1    0.89    0.58
 -29   3  -1    0.54    0.46
 -31  -3  -1   -0.28    0.50
 -31  -3  -1   -0.15    0.57
 -31   3  -1    0.51    0.49
 -31   3  -1    0.50    0.60
 -33  -3  -1    1.16    0.67
 -33  -3  -1    0.29    0.56
 -33   3  -1    0.09    0.62
 -33   3  -1    1.07    0.59
 -35  -3  -1   -0.05    0.56
 -35  -3  -1   -0.21    0.60
 -35   3  -1   -0.18    0.96
 -35   3  -1   -0.01    0.68
 -37  -3  -1    2.05    0.86
 -37  -3  -1    1.53    0.73
 -37   3  -1    3.71    0.94
 -39  -3  -1   -0.33    0.66
 -39  -3  -1   -0.22    0.72
 -39   3  -1    0.80    0.76
 -41  -3  -1    0.34    0.65
 -41  -3  -1   -0.49    0.81
 -41   3  -1    0.61    0.77
 -40  -4   1   -0.42    0.73
 -40  -4   1    1.08    0.70
 -40   4   1    0.98    0.86
 -38  -4   1    0.11    0.71
 -38  -4   1    0.56    0.72
 -38   4   1   -0.43    0.69
 -36  -4   1   -0.03    0.62
 -36  -4   1    0.86    0.77
 -36   4   1    0.46    0.70
 -34  -4   1   11.65    1.44
 -34  -4   1   13.46    1.47
 -34   4   1   18.76    1.64
 -34   4   1   17.38    1.35
 -32  -4   1    0.18    0.54
 -32  -4   1   -0.29    0.72
 -32   4   1    0.02    0.56
 -32   4   1    0.20    0.60
 -32   4   1    0.18    0.62
 -30  -4   1    3.13    0.89
 -30  -4   1    2.30    0.66
 -30   4   1    3.77    0.89
 -30   4   1    3.37    0.74
 -30   4   1    2.93    0.68
 -28  -4   1   22.29    1.65
 -28  -4   1   23.67    1.81
 -28   4   1   25.42    1.55
  28   4  -1   22.86    1.27
 -28   4   1   24.13    1.74
 -28   4   1   23.65    1.69
 -26  -4   1    1.17    0.58
  26  -4  -1    0.88    0.25
 -26  -4   1    0.04    0.43
 -26   4   1    0.28    0.54
 -26   4   1    0.07    0.53
  26   4  -1    0.65    0.25
 -26   4   1    1.26    0.48
 -24  -4   1    3.14    0.61
 -24  -4   1    3.41    0.71
 -24  -4   1    4.79    0.63
  24  -4  -1    5.43    0.45
 -24   4   1    3.37    0.56
 -24   4   1    3.78    0.67
  24   4  -1    4.87    0.43
 -24   4   1    4.19    0.73
 -22  -4   1    2.41    0.46
 -22  -4   1    1.93    0.49
  22  -4  -1    1.95    0.28
 -22  -4   1    2.33    0.61
 -22   4   1    1.38    0.43
 -22   4   1    2.77    0.59
 -22   4   1    1.30    0.47
 -20  -4   1   -0.30    0.42
 -20  -4   1    0.03    0.33
  20  -4  -1    0.09    0.19
 -20  -4   1   -0.01    0.31
 -20   4   1   -0.57    0.27
 -20   4   1   -0.21    0.34
 -20   4   1    0.25    0.45
 -18  -4   1    2.79    0.46
  18  -4  -1    3.37    0.38
 -18  -4   1    2.79    0.58
 -18  -4   1    3.92    0.50
 -18   4   1    3.91    0.51
 -18   4   1    3.04    0.58
 -18   4   1    3.87    0.53
 -16  -4   1    2.94    0.55
  16  -4  -1    3.27    0.36
 -16  -4   1    4.45    0.46
 -16  -4   1    2.86    0.42
 -16   4   1    2.35    0.37
 -16   4   1    2.14    0.46
 -16   4   1    2.61    0.40
 -14  -4   1    0.88    0.27
  14  -4  -1    0.26    0.19
 -14  -4   1    1.09    0.43
 -14  -4   1    0.40    0.26
 -14   4   1    1.00    0.38
 -14   4   1    0.10    0.25
  12  -4  -1   11.64    0.70
 -12  -4   1   11.17    0.73
 -12  -4   1   10.44    0.85
 -12  -4   1   12.53    0.72
 -12   4   1   12.53    0.85
 -12   4   1   10.76    0.73
 -10  -4   1   85.78    3.96
  10  -4  -1   84.49    3.97
 -10  -4   1   80.98    4.10
 -10   4   1   89.47    3.99
 -10   4   1   85.87    4.05
  -8  -4   1   18.77    0.99
  -8  -4   1   19.15    1.15
   8  -4  -1   18.99    1.01
  -8   4   1   18.83    1.01
  -8   4   1   19.50    1.06
  -6  -4   1    2.22    0.37
  -6  -4   1    1.91    0.32
  -6  -4   1    2.20    0.31
   6  -4  -1    2.31    0.31
  -6   4   1    1.98    0.28
  -6   4   1    2.23    0.28
   4  -4  -1   77.91    3.66
  -4  -4   1   77.12    3.69
   4  -4  -1   77.81    3.68
  -4  -4   1   78.43    3.64
  -4  -4   1   81.49    3.72
   4   4  -1   76.28    3.64
  -4   4   1   83.01    3.64
  -4   4   1   79.01    3.64
  -2  -4   1    6.94    0.54
   2  -4  -1    7.53    0.55
  -2  -4   1    7.89    0.53
  -2  -4   1    7.30    0.47
   2  -4  -1    7.77    0.51
  -2   4   1    7.26    0.48
   2   4  -1    7.72    0.47
   0  -4  -1    0.18    0.18
   0  -4  -1    0.14    0.18
   0  -4   1   -0.28    0.17
   0  -4  -1    0.10    0.18
   0  -4   1    0.89    0.25
   0  -4   1    0.04    0.17
   0   4   1    0.23    0.15
   0   4  -1    0.22    0.16
   2  -4   1   17.74    0.96
  -2  -4  -1   16.47    0.92
   2  -4   1   17.79    0.89
  -2  -4  -1   17.09    0.95
   2   4   1   15.64    0.89
  -2   4  -1   18.70    0.91
  -2   4  -1   17.90    0.88
   4  -4   1   64.19    3.01
  -4  -4  -1   63.21    3.03
  -4  -4  -1   64.22    2.98
  -4   4  -1   62.53    2.95
  -4   4  -1   63.86    2.98
   4   4   1   63.74    2.98
  -4   4  -1   65.22    2.96
  -6  -4  -1    0.69    0.21
   6  -4   1    0.31    0.22
  -6  -4  -1    0.46    0.29
   6   4   1    0.71    0.21
  -6   4  -1    0.79    0.18
  -6   4  -1    0.93    0.23
  -8  -4  -1   16.03    0.96
  -8  -4  -1   15.48    0.84
   8  -4   1   14.78    0.85
  -8   4  -1   14.88    0.82
  -8   4  -1   14.34    0.88
  10  -4   1   25.40    1.36
 -10  -4  -1   27.27    1.39
 -10  -4  -1   26.13    1.37
 -10  -4  -1   26.33    1.48
 -10   4  -1   28.54    1.37
 -10   4  -1   28.02    1.45
 -12  -4  -1    0.01    0.22
 -12  -4  -1   -0.05    0.24
 -12  -4  -1    0.00    0.31
  12  -4   1    0.75    0.24
 -12   4  -1    0.11    0.29
 -12   4  -1    0.39    0.22
 -14  -4  -1    1.05    0.32
  14  -4   1    1.04    0.25
 -14  -4  -1    0.54    0.37
 -14  -4  -1    0.68    0.30
 -14   4  -1    1.07    0.25
 -14   4  -1    0.80    0.39
 -14   4  -1    1.27    0.31
  16  -4   1    2.10    0.31
 -16  -4  -1    2.48    0.42
 -16  -4  -1    2.27    0.38
 -16  -4  -1    2.05    0.48
 -16   4  -1    1.62    0.43
 -16   4  -1    1.44    0.30
 -16   4  -1    1.55    0.36
 -18  -4  -1    0.69    0.34
 -18  -4  -1    0.32    0.33
  18  -4   1    0.64    0.25
 -18  -4  -1    0.30    0.40
 -18   4  -1    0.72    0.42
 -18   4  -1    0.13    0.33
 -18   4  -1    0.59    0.29
 -20  -4  -1    1.60    0.44
  20  -4   1    2.72    0.39
 -20  -4  -1    1.87    0.49
 -20  -4  -1    1.89    0.56
 -20   4  -1    1.87    0.40
 -20   4  -1    1.74    0.51
 -20   4  -1    2.14    0.40
 -22  -4  -1   15.32    1.09
  22  -4   1   14.53    0.89
 -22  -4  -1   13.40    1.16
 -22  -4  -1   15.05    1.10
 -22   4  -1   13.32    1.17
  22   4   1   15.04    0.85
 -22   4  -1   13.54    1.07
 -22   4  -1   16.19    1.04
  24  -4   1    0.41    0.25
 -24  -4  -1    0.23    0.48
 -24  -4  -1    0.60    0.45
 -24  -4  -1    0.06    0.46
 -24   4  -1   -0.04    0.42
 -24   4  -1   -0.17    0.36
  24   4   1    0.32    0.24
 -24   4  -1    0.36    0.53
 -26  -4  -1    0.18    0.45
  26  -4   1    0.24    0.24
 -26  -4  -1    0.57    0.53
  26   4   1    0.13    0.26
 -26   4  -1    0.39    0.40
 -26   4  -1    0.18    0.52
 -26   4  -1    0.21    0.51
 -28  -4  -1    1.70    0.64
 -28  -4  -1    0.75    0.60
  28  -4   1    1.55    0.32
 -28   4  -1    1.37    0.59
  28   4   1    1.29    0.36
 -28   4  -1    1.86    0.69
 -28   4  -1    1.12    0.51
 -30  -4  -1    5.33    0.89
 -30  -4  -1    7.67    1.08
 -30   4  -1    9.99    1.31
  30   4   1    6.73    0.72
 -30   4  -1    8.97    0.95
 -30   4  -1    8.01    1.08
 -32  -4  -1    0.35    0.57
 -32  -4  -1   -0.92    0.54
 -32   4  -1    0.44    0.52
 -32   4  -1   -0.10    0.65
 -34  -4  -1    1.00    0.64
 -34  -4  -1    1.57    0.72
 -34   4  -1    1.10    0.71
 -36  -4  -1   -0.33    0.64
 -36  -4  -1    0.50    0.65
 -36   4  -1    0.05    0.67
 -38  -4  -1    0.04    0.63
 -38  -4  -1   -0.24    0.64
 -38   4  -1    0.37    0.84
 -40  -4  -1    2.27    0.85
 -40  -4  -1    2.95    0.90
 -40   4  -1    2.03    0.89
 -39  -5   1    0.11    0.61
 -39  -5   1   -0.32    0.72
 -39   5   1    0.92    0.88
 -37  -5   1    1.29    0.67
 -37  -5   1   -1.34    0.75
 -37   5   1   -0.36    0.69
 -35  -5   1    0.83    0.78
 -35  -5   1   -0.42    0.61
 -35   5   1   -0.64    0.68
 -35   5   1    0.24    0.80
 -33  -5   1    5.53    0.97
 -33  -5   1    4.44    0.85
 -33   5   1    4.39    0.92
 -33   5   1    3.10    0.75
 -33   5   1    2.18    0.79
 -31  -5   1   42.41    2.53
 -31  -5   1   37.71    2.39
 -31   5   1   36.42    2.41
 -31   5   1   38.54    2.58
 -31   5   1   40.17    2.30
 -29  -5   1    1.24    0.65
 -29  -5   1    1.90    0.73
  29   5  -1    1.82    0.35
 -29   5   1    1.04    0.76
 -29   5   1    1.64    0.68
 -29   5   1    1.40    0.56
 -27  -5   1   62.92    3.31
 -27  -5   1   60.54    3.07
  27  -5  -1   60.24    2.85
 -27  -5   1   57.87    3.13
 -27   5   1   60.53    3.06
 -27   5   1   54.16    3.14
 -27   5   1   55.37    3.31
  27   5  -1   59.05    2.84
 -25  -5   1    1.20    0.61
 -25  -5   1    2.17    0.54
  25  -5  -1    1.44    0.31
 -25  -5   1    2.66    0.53
 -25   5   1    2.10    0.68
 -25   5   1    1.75    0.48
 -25   5   1    2.46    0.60
 -23  -5   1    0.08    0.38
 -23  -5   1    0.36    0.51
  23  -5  -1    0.61    0.26
 -23  -5   1    1.35    0.43
 -23   5   1   -0.15    0.37
 -23   5   1    0.52    0.35
 -23   5   1    0.96    0.52
 -21  -5   1    0.05    0.30
  21  -5  -1    0.29    0.23
 -21  -5   1    0.25    0.37
 -21  -5   1    1.17    0.53
 -21   5   1    0.32    0.36
 -21   5   1    0.07    0.31
 -21   5   1    0.20    0.41
  19  -5  -1    0.88    0.26
 -19  -5   1    0.53    0.33
 -19  -5   1    0.47    0.32
 -19  -5   1   -0.31    0.41
 -19   5   1    0.79    0.42
 -19   5   1    0.44    0.30
 -19   5   1    0.71    0.39
 -17  -5   1    0.61    0.45
  17  -5  -1    1.26    0.28
 -17  -5   1    1.92    0.36
 -17  -5   1    1.58    0.34
 -17   5   1    1.25    0.37
 -17   5   1    1.28    0.42
 -17   5   1    0.62    0.31
 -15  -5   1   -0.19    0.23
 -15  -5   1    0.29    0.40
 -15  -5   1    0.04    0.25
  15  -5  -1   -0.22    0.20
 -15   5   1    0.09    0.31
 -15   5   1   -0.30    0.26
  13  -5  -1   18.53    1.07
 -13  -5   1   19.62    1.08
 -13  -5   1   17.47    1.24
 -13   5   1   19.33    1.20
 -13   5   1   21.29    1.12
 -11  -5   1   49.47    2.62
  11  -5  -1   50.33    2.48
 -11  -5   1   52.49    2.47
 -11   5   1   52.69    2.48
 -11   5   1   51.51    2.55
   9  -5  -1    2.48    0.36
  -9  -5   1    2.84    0.43
  -9  -5   1    3.20    0.37
  -9   5   1    4.47    0.38
  -9   5   1    2.44    0.37
  -7  -5   1  132.47    6.04
  -7  -5   1  134.03    6.15
   7  -5  -1  130.18    6.08
  -7   5   1  128.41    6.04
  -7   5   1  135.84    6.07
   7   5  -1  130.21    6.05
  -5  -5   1    0.01    0.19
   5  -5  -1    0.51    0.25
   5  -5  -1    0.18    0.21
  -5  -5   1    0.33    0.27
  -5  -5   1   -0.06    0.24
  -5   5   1    0.21    0.18
  -5   5   1    0.33    0.18
   5   5  -1    0.27    0.19
   3  -5  -1    3.20    0.42
  -3  -5   1    2.58    0.37
  -3  -5   1    2.58    0.36
  -3  -5   1    2.92    0.43
   3  -5  -1    2.36    0.32
  -3   5   1    3.11    0.35
   3   5  -1    2.76    0.33
   1  -5  -1    1.02    0.30
   1  -5  -1    0.73    0.22
  -1  -5   1    0.48    0.28
  -1  -5   1    1.65    0.25
   1  -5  -1    0.69    0.23
  -1  -5   1    1.26    0.26
  -1   5   1    0.84    0.20
   1   5  -1    0.98    0.20
  -1  -5  -1    0.26    0.26
  -1  -5  -1    0.02    0.19
   1  -5   1    0.05    0.17
   1  -5   1   -0.07    0.25
  -1  -5  -1   -0.04    0.21
   1  -5   1    0.35    0.22
  -1   5  -1   -0.18    0.14
   1   5   1    0.01    0.16
   3  -5   1    0.49    0.26
   3  -5   1    0.42    0.22
  -3  -5  -1    0.12    0.20
  -3  -5  -1   -0.03    0.24
   3  -5   1    0.29    0.18
  -3   5  -1    0.33    0.18
   3   5   1    0.30    0.18
  -5  -5  -1    0.70    0.25
  -5  -5  -1    0.66    0.29
   5  -5   1    0.70    0.27
  -5   5  -1    0.65    0.18
   5   5   1    0.75    0.21
  -5   5  -1    0.83    0.23
  -7  -5  -1  130.62    5.93
   7  -5   1  123.64    5.86
  -7  -5  -1  126.69    5.83
   7   5   1  125.81    5.83
  -7   5  -1  128.49    5.85
  -7   5  -1  126.05    5.81
   9  -5   1    1.35    0.29
  -9  -5  -1    1.47    0.39
  -9  -5  -1    2.62    0.36
   9   5   1    1.29    0.26
  -9   5  -1    1.69    0.33
  -9   5  -1    1.34    0.25
 -11  -5  -1    9.38    0.65
  11  -5   1   10.09    0.67
 -11  -5  -1    9.00    0.79
 -11   5  -1    8.39    0.63
 -11   5  -1    8.85    0.70
 -13  -5  -1    0.77    0.30
 -13  -5  -1    0.78    0.27
 -13  -5  -1    0.37    0.36
  13  -5   1    0.46    0.26
 -13   5  -1    1.12    0.35
 -13   5  -1   -0.02    0.23
  15  -5   1    0.11    0.24
 -15  -5  -1    0.55    0.32
 -15  -5  -1    0.47    0.37
 -15  -5  -1    0.78    0.31
 -15   5  -1    0.35    0.28
 -15   5  -1    0.05    0.32
 -17  -5  -1    0.04    0.37
 -17  -5  -1   -0.07    0.27
 -17  -5  -1   -0.19    0.30
  17  -5   1    0.43    0.26
 -17   5  -1    0.34    0.30
 -17   5  -1    0.48    0.37
 -17   5  -1    0.36    0.26
  19  -5   1    0.15    0.25
 -19  -5  -1    0.33    0.34
 -19  -5  -1    0.53    0.35
 -19  -5  -1    0.17    0.40
 -19   5  -1    0.26    0.38
 -19   5  -1    0.54    0.36
 -19   5  -1   -0.03    0.26
  21  -5   1    5.73    0.55
 -21  -5  -1    5.12    0.67
 -21  -5  -1    5.61    0.69
 -21  -5  -1    3.86    0.69
 -21   5  -1    3.34    0.55
 -21   5  -1    4.10    0.68
 -21   5  -1    5.43    0.56
 -23  -5  -1    5.23    0.77
 -23  -5  -1    5.15    0.65
  23  -5   1    4.12    0.51
 -23  -5  -1    4.09    0.63
 -23   5  -1    4.78    0.63
 -23   5  -1    2.28    0.64
 -23   5  -1    3.58    0.58
 -25  -5  -1    2.34    0.65
 -25  -5  -1    1.16    0.48
  25  -5   1    1.51    0.33
 -25  -5  -1    0.78    0.49
 -25   5  -1    0.44    0.53
  25   5   1    1.73    0.32
 -25   5  -1    1.64    0.46
 -25   5  -1    1.25    0.47
 -27  -5  -1    9.92    1.24
  27  -5   1    9.78    0.77
 -27  -5  -1   11.98    1.11
 -27  -5  -1   11.65    1.08
 -27   5  -1    8.96    1.15
 -27   5  -1   10.52    0.97
  27   5   1   10.71    0.76
 -27   5  -1    9.81    1.08
 -29  -5  -1    0.20    0.59
  29  -5   1    0.66    0.33
 -29  -5  -1    0.73    0.65
  29   5   1    1.06    0.36
 -29   5  -1    1.24    0.66
 -29   5  -1    0.96    0.54
 -29   5  -1   -0.31    0.63
 -31  -5  -1   41.24    2.49
 -31  -5  -1   35.71    2.28
 -31   5  -1   30.92    2.24
 -31   5  -1   37.42    2.56
 -31   5  -1   39.51    2.16
 -33  -5  -1    0.02    0.63
 -33  -5  -1   -0.01    0.55
 -33   5  -1   -0.45    0.65
 -33   5  -1    0.10    0.62
 -35  -5  -1    1.30    0.72
 -35  -5  -1    0.61    0.72
 -35   5  -1    0.20    0.71
 -37  -5  -1    1.88    0.73
 -37  -5  -1   -0.95    0.65
 -37   5  -1    2.15    0.92
 -39  -5  -1    4.58    0.99
 -39  -5  -1    5.57    1.05
 -39   5  -1    4.69    1.10
 -38  -6   1    0.00    0.75
 -38  -6   1    1.19    0.77
 -38   6   1    0.43    0.78
 -38   6   1    0.52    0.90
 -36  -6   1    0.15    0.59
 -36  -6   1    0.06    0.73
 -36   6   1    0.81    0.75
 -36   6   1    0.18    0.62
 -34  -6   1   16.21    1.55
 -34  -6   1   13.19    1.30
 -34   6   1   12.35    1.49
 -34   6   1   12.66    1.47
 -32  -6   1    0.69    0.74
 -32  -6   1   -0.24    0.49
 -32   6   1    0.23    0.75
 -32   6   1    0.92    0.68
 -30  -6   1    0.72    0.56
 -30  -6   1    1.58    0.83
 -30   6   1    1.33    0.76
 -30   6   1    1.19    0.66
 -30   6   1    0.92    0.55
  30   6  -1    0.33    0.36
 -28  -6   1   16.82    1.26
  28  -6  -1   16.91    1.03
 -28  -6   1   16.11    1.50
 -28  -6   1   16.51    1.34
 -28   6   1   16.52    1.54
 -28   6   1   15.91    1.36
 -28   6   1   15.57    1.19
 -26  -6   1    0.50    0.46
 -26  -6   1   -0.51    0.53
 -26  -6   1    1.19    0.47
  26  -6  -1    0.75    0.31
 -26   6   1   -0.26    0.49
 -26   6   1    0.65    0.59
 -26   6   1    1.01    0.44
 -24  -6   1    7.93    0.96
 -24  -6   1    8.72    0.88
 -24  -6   1    8.82    0.83
  24  -6  -1    9.71    0.72
 -24   6   1    8.76    0.95
 -24   6   1   10.13    0.81
 -24   6   1   11.18    1.15
 -22  -6   1    6.51    0.73
 -22  -6   1    6.70    0.93
 -22  -6   1    7.73    0.76
  22  -6  -1    7.37    0.63
 -22   6   1    6.49    0.80
 -22   6   1    6.99    0.67
 -22   6   1    6.80    0.96
 -20  -6   1   -0.11    0.32
 -20  -6   1    0.68    0.50
  20  -6  -1    0.42    0.27
 -20  -6   1    0.29    0.35
 -20   6   1    0.20    0.31
 -20   6   1    0.46    0.38
 -20   6   1    0.67    0.44
 -18  -6   1    1.54    0.46
 -18  -6   1    1.87    0.39
  18  -6  -1    3.14    0.43
 -18   6   1    1.78    0.42
 -18   6   1    1.72    0.52
 -16  -6   1    8.53    0.86
 -16  -6   1   10.60    0.75
  16  -6  -1   10.44    0.73
 -16   6   1   10.63    0.76
 -16   6   1   10.42    0.85
  14  -6  -1    1.60    0.33
 -14  -6   1    1.37    0.46
 -14  -6   1    1.24    0.31
 -14   6   1    1.22    0.33
 -14   6   1    1.53    0.38
 -12  -6   1    5.72    0.53
 -12  -6   1    6.07    0.71
  12  -6  -1    5.23    0.52
 -12   6   1    5.64    0.55
 -12   6   1    5.87    0.62
  10  -6  -1   86.73    4.20
 -10  -6   1   85.27    4.30
 -10  -6   1   91.77    4.16
 -10   6   1   90.72    4.22
 -10   6   1   89.36    4.16
  10   6  -1   88.81    4.18
   8  -6  -1   10.34    0.77
   8  -6  -1   10.93    0.71
  -8  -6   1   10.18    0.69
  -8  -6   1   11.06    0.84
   8   6  -1   11.02    0.69
  -8   6   1   10.14    0.71
  -8   6   1   10.75    0.67
   6  -6  -1    0.63    0.29
  -6  -6   1    0.91    0.35
   6  -6  -1    1.05    0.26
  -6  -6   1    1.18    0.27
  -6  -6   1    0.97    0.32
  -6   6   1    0.93    0.24
  -6   6   1    0.90    0.22
   6   6  -1    0.87    0.24
   4  -6  -1   33.11    1.64
  -4  -6   1   31.00    1.69
  -4  -6   1   33.25    1.61
   4  -6  -1   30.70    1.67
  -4  -6   1   32.44    1.69
  -4   6   1   31.51    1.59
   4   6  -1   32.79    1.61
  -2  -6   1   -0.09    0.25
   2  -6  -1    0.29    0.28
   2  -6  -1   -0.03    0.21
  -2  -6   1    0.25    0.23
  -2  -6   1    0.32    0.24
   2   6  -1    0.30    0.20
  -2   6   1   -0.12    0.19
   0  -6  -1    0.14    0.27
   0  -6   1    0.39    0.24
   0  -6  -1   -0.18    0.20
   0  -6  -1    0.34    0.22
   0  -6   1    0.62    0.23
   0  -6   1    0.30    0.28
   0   6  -1    0.26    0.20
   0   6   1    0.10    0.18
   2  -6   1    0.86    0.31
  -2  -6  -1    0.97    0.27
  -2  -6  -1    0.69    0.23
   2  -6   1    0.66    0.24
   2  -6   1    0.44    0.20
   2   6   1    1.04    0.24
  -2   6  -1    0.86    0.22
  -4  -6  -1   27.48    1.45
   4  -6   1   27.49    1.46
  -4  -6  -1   27.51    1.39
   4  -6   1   25.51    1.40
  -4   6  -1   27.47    1.35
   4   6   1   26.06    1.37
  -6  -6  -1    1.11    0.27
   6  -6   1    0.60    0.28
  -6  -6  -1    0.74    0.32
   6   6   1    0.85    0.24
  -6   6  -1    1.05    0.26
  -6   6  -1    0.82    0.22
  -8  -6  -1    8.03    0.71
   8  -6   1    7.42    0.60
  -8  -6  -1    7.90    0.61
  -8   6  -1    7.20    0.58
  -8   6  -1    7.05    0.54
   8   6   1    7.34    0.58
 -10  -6  -1   40.05    2.13
  10  -6   1   39.38    2.03
 -10  -6  -1   40.78    2.01
  10   6   1   37.32    1.98
 -10   6  -1   41.52    1.97
 -10   6  -1   40.09    2.06
 -12  -6  -1    0.16    0.27
 -12  -6  -1    0.71    0.39
  12  -6   1    0.24    0.27
  12   6   1   -0.07    0.21
 -12   6  -1   -0.01    0.20
 -12   6  -1    0.17    0.27
 -14  -6  -1    1.85    0.37
 -14  -6  -1    1.62    0.46
  14  -6   1    1.72    0.33
 -14   6  -1    2.72    0.36
 -14   6  -1    2.09    0.43
 -16  -6  -1    0.13    0.30
 -16  -6  -1    0.29    0.40
  16  -6   1    0.01    0.24
 -16  -6  -1   -0.10    0.28
 -16   6  -1   -0.27    0.26
 -16   6  -1   -0.07    0.32
  18  -6   1    0.97    0.31
 -18  -6  -1    0.82    0.46
 -18  -6  -1    0.81    0.33
 -18  -6  -1    0.59    0.35
 -18   6  -1    1.24    0.47
 -18   6  -1    0.87    0.34
 -18   6  -1    0.89    0.29
 -20  -6  -1    2.30    0.45
 -20  -6  -1    2.69    0.49
  20  -6   1    1.63    0.35
 -20  -6  -1    1.01    0.53
 -20   6  -1    2.57    0.39
 -20   6  -1    2.69    0.48
 -20   6  -1    2.28    0.59
  22  -6   1    9.14    0.71
 -22  -6  -1    9.29    0.86
 -22  -6  -1    9.26    1.01
 -22  -6  -1    7.47    0.81
 -22   6  -1    8.82    0.84
 -22   6  -1    9.78    0.74
 -22   6  -1    8.75    0.98
 -24  -6  -1    0.29    0.43
 -24  -6  -1    1.25    0.59
 -24  -6  -1   -0.01    0.41
  24  -6   1    0.76    0.31
 -24   6  -1    0.88    0.48
 -24   6  -1    0.88    0.39
 -24   6  -1    0.64    0.52
 -26  -6  -1   -0.60    0.41
 -26  -6  -1   -1.23    0.47
 -26  -6  -1    0.58    0.46
  26  -6   1   -0.23    0.25
 -26   6  -1    0.33    0.53
 -26   6  -1    0.33    0.40
 -26   6  -1   -0.24    0.44
 -28  -6  -1    0.55    0.51
  28  -6   1    0.02    0.31
 -28  -6  -1    1.19    0.66
 -28  -6  -1   -0.49    0.49
 -28   6  -1    0.14    0.62
 -28   6  -1    0.54    0.46
  28   6   1    0.27    0.32
 -28   6  -1   -0.21    0.51
 -30  -6  -1    6.34    0.96
 -30  -6  -1    4.94    0.79
 -30  -6  -1    3.38    0.79
 -30   6  -1    2.34    0.74
  30   6   1    5.22    0.63
 -30   6  -1    5.17    1.01
 -32  -6  -1    0.87    0.69
 -32  -6  -1   -0.51    0.56
 -32   6  -1   -0.86    0.68
 -32   6  -1    0.34    0.60
 -34  -6  -1    1.83    0.74
 -34  -6  -1    1.23    0.84
 -34   6  -1    0.75    0.69
 -34   6  -1    0.29    0.83
 -36  -6  -1   -0.07    0.59
 -36  -6  -1    0.18    0.67
 -36   6  -1    0.57    0.68
 -36   6  -1   -0.12    0.70
 -38  -6  -1   -0.30    0.77
 -38  -6  -1   -0.54    0.61
 -38   6  -1    2.01    0.93
 -37  -7   1    9.26    1.20
 -37  -7   1   10.46    1.41
 -37   7   1    7.38    1.16
 -37   7   1    8.88    1.38
 -35  -7   1   -0.57    0.68
 -35  -7   1   -0.01    0.56
 -35   7   1   -1.41    0.72
 -35   7   1    1.10    0.75
 -33  -7   1    3.22    0.74
 -33  -7   1    3.70    0.92
 -33   7   1    4.76    0.99
 -33   7   1    2.05    0.81
 -31  -7   1    2.02    0.82
 -31  -7   1    1.52    0.65
 -31   7   1    1.24    0.73
 -31   7   1    1.85    0.72
 -29  -7   1    0.12    0.49
 -29  -7   1   -0.50    0.61
 -29  -7   1    0.01    0.48
 -29   7   1    0.03    0.51
 -29   7   1    1.06    0.50
 -29   7   1   -0.48    0.67
 -27  -7   1    0.00    0.44
  27  -7  -1   -0.08    0.31
 -27  -7   1   -0.05    0.43
 -27  -7   1   -1.03    0.51
 -27   7   1   -0.06    0.40
 -27   7   1   -0.60    0.49
 -27   7   1    0.66    0.60
 -25  -7   1   19.22    1.49
 -25  -7   1   16.41    1.19
  25  -7  -1   17.29    1.12
 -25  -7   1   18.05    1.29
 -25   7   1   17.25    1.53
 -25   7   1   18.71    1.16
 -25   7   1   16.90    1.31
 -23  -7   1    5.39    0.77
  23  -7  -1    7.55    0.69
 -23  -7   1    7.00    0.99
 -23   7   1    6.39    0.87
 -23   7   1    7.49    0.71
 -23   7   1    5.32    0.86
 -21  -7   1    2.06    0.45
 -21  -7   1    2.32    0.62
  21  -7  -1    2.34    0.41
 -21   7   1    2.41    0.41
 -21   7   1    0.89    0.53
 -21   7   1    0.91    0.41
 -19  -7   1    2.19    0.51
  19  -7  -1    3.46    0.50
 -19  -7   1    4.02    0.54
 -19   7   1    2.74    0.58
 -19   7   1    2.50    0.48
 -17  -7   1    1.51    0.38
  17  -7  -1    2.22    0.37
 -17  -7   1    2.02    0.49
 -17   7   1    1.49    0.47
 -17   7   1    1.95    0.41
 -15  -7   1    5.99    0.75
 -15  -7   1    4.73    0.54
  15  -7  -1    4.11    0.56
 -15   7   1    5.64    0.58
 -15   7   1    5.11    0.69
 -13  -7   1    9.32    0.70
 -13  -7   1    8.93    0.86
  13  -7  -1    9.51    0.72
  13   7  -1    9.01    0.69
 -13   7   1   10.21    0.72
 -13   7   1    8.32    0.78
 -11  -7   1    5.02    0.53
 -11  -7   1    6.47    0.72
  11  -7  -1    6.56    0.59
 -11   7   1    5.68    0.50
 -11   7   1    5.38    0.56
  11   7  -1    5.49    0.53
   9  -7  -1    1.33    0.31
   9  -7  -1    0.98    0.33
  -9  -7   1    1.93    0.44
  -9  -7   1    1.38    0.29
  -9   7   1    1.16    0.30
   9   7  -1    1.18    0.28
  -9   7   1    1.54    0.31
   7  -7  -1    1.01    0.33
   7  -7  -1    1.82    0.33
  -7  -7   1    1.12    0.36
  -7  -7   1    1.73    0.32
  -7   7   1    1.94    0.31
   7   7  -1    1.50    0.30
  -7   7   1    1.35    0.29
  -5  -7   1    0.16    0.22
   5  -7  -1    0.05    0.28
  -5  -7   1    0.05    0.28
  -5  -7   1    0.51    0.31
   5  -7  -1    0.13    0.24
   5   7  -1    0.12    0.21
  -5   7   1    0.04    0.19
  -5   7   1    0.37    0.19
   3  -7  -1    0.04    0.23
  -3  -7   1    0.68    0.29
   3  -7  -1    0.08    0.28
  -3  -7   1   -0.02    0.24
  -3  -7   1    0.53    0.32
   3   7  -1    0.13    0.20
  -3   7   1    0.00    0.18
  -1  -7   1  127.29    5.88
   1  -7  -1  126.49    5.81
  -1  -7   1  124.75    5.83
   1  -7  -1  122.08    5.87
  -1  -7   1  124.80    5.80
   1  -7  -1  123.79    5.80
   1   7  -1  126.72    5.78
  -1   7   1  126.14    5.78
  -1  -7  -1  113.76    5.33
   1  -7   1  113.74    5.32
  -1  -7  -1  118.91    5.41
   1  -7   1  109.53    5.39
   1  -7   1  113.37    5.33
  -1  -7  -1  116.74    5.35
  -1   7  -1  116.45    5.30
   1   7   1  114.25    5.30
   3  -7   1    0.80    0.26
  -3  -7  -1    0.73    0.27
   3  -7   1    0.09    0.30
   3  -7   1    0.60    0.23
  -3  -7  -1    0.50    0.28
   3   7   1    0.00    0.20
  -3   7  -1    0.21    0.19
  -5  -7  -1    0.01    0.25
   5  -7   1    0.43    0.29
   5  -7   1    0.60    0.27
  -5  -7  -1    0.03    0.28
   5   7   1    0.03    0.21
  -5   7  -1    0.21    0.19
  -5   7  -1    0.28    0.23
   7  -7   1    1.61    0.36
  -7  -7  -1    1.77    0.40
  -7  -7  -1    1.40    0.30
   7   7   1    1.31    0.30
  -7   7  -1    1.48    0.29
  -7   7  -1    1.20    0.25
  -9  -7  -1   -0.45    0.28
  -9  -7  -1    0.54    0.26
   9  -7   1   -0.12    0.26
   9   7   1    0.03    0.22
  -9   7  -1    0.27    0.24
  -9   7  -1    0.11    0.21
 -11  -7  -1    1.17    0.42
  11  -7   1    0.21    0.28
 -11  -7  -1    0.98    0.30
  11   7   1    0.65    0.26
 -11   7  -1    0.88    0.35
 -11   7  -1    0.73    0.24
  13  -7   1   21.02    1.21
 -13  -7  -1   20.48    1.18
 -13  -7  -1   20.56    1.34
 -13   7  -1   20.11    1.15
  13   7   1   19.93    1.17
 -13   7  -1   20.76    1.25
 -15  -7  -1    2.12    0.53
 -15  -7  -1    1.72    0.36
  15  -7   1    1.58    0.38
  15   7   1    2.40    0.39
 -15   7  -1    1.83    0.43
 -15   7  -1    2.24    0.37
  17  -7   1   -0.22    0.23
 -17  -7  -1   -0.11    0.33
 -17  -7  -1   -0.66    0.34
 -17   7  -1    0.35    0.30
 -17   7  -1    0.10    0.39
 -19  -7  -1    0.59    0.49
 -19  -7  -1    0.36    0.33
  19  -7   1   -0.25    0.28
 -19   7  -1    0.07    0.37
 -19   7  -1    0.60    0.35
  21  -7   1   -0.15    0.28
 -21  -7  -1   -0.01    0.49
 -21  -7  -1    0.15    0.36
 -21  -7  -1    0.08    0.37
 -21   7  -1    0.14    0.36
 -21   7  -1   -0.51    0.38
 -21   7  -1    0.30    0.30
 -23  -7  -1    1.34    0.60
  23  -7   1    0.94    0.34
 -23  -7  -1    0.79    0.46
 -23  -7  -1    0.71    0.47
 -23   7  -1    1.15    0.49
 -23   7  -1    0.40    0.56
 -23   7  -1    1.01    0.36
  25  -7   1   14.17    1.00
 -25  -7  -1   15.96    1.14
 -25  -7  -1   14.22    1.30
 -25  -7  -1   14.92    1.14
 -25   7  -1   14.56    1.16
 -25   7  -1   12.62    0.98
 -25   7  -1   13.45    1.39
 -27  -7  -1    1.45    0.70
 -27  -7  -1    0.26    0.48
  27  -7   1    1.61    0.41
 -27  -7  -1    0.76    0.53
 -27   7  -1    1.38    0.56
 -27   7  -1    1.38    0.44
 -27   7  -1    1.01    0.63
  29  -7   1    0.43    0.39
 -29  -7  -1    0.10    0.53
 -29  -7  -1   -0.62    0.52
 -29  -7  -1    0.46    0.64
  29   7   1    0.11    0.30
 -29   7  -1   -0.29    0.49
 -29   7  -1    0.66    0.74
 -31  -7  -1   -0.45    0.58
 -31  -7  -1    0.68    0.69
 -31  -7  -1    0.02    0.51
  31   7   1    0.48    0.58
 -31   7  -1   -0.56    0.60
 -31   7  -1   -0.05    0.61
 -33  -7  -1   -0.08    0.71
 -33  -7  -1    1.09    0.64
 -33   7  -1    0.49    0.69
 -33   7  -1    1.45    0.80
 -35  -7  -1   -0.50    0.52
 -35  -7  -1    0.11    0.70
 -35   7  -1   -0.19    0.68
 -35   7  -1    1.53    0.86
 -37  -7  -1    2.84    0.82
 -37  -7  -1    3.74    0.96
 -37   7  -1    2.78    1.00
 -37   7  -1    0.36    0.78
 -36  -8   1    1.90    0.87
 -36   8   1    1.62    1.00
 -36   8   1    0.79    0.76
 -34  -8   1    0.85    0.76
 -34   8   1    0.71    0.72
 -34   8   1   -0.76    0.76
 -32  -8   1    0.80    0.77
 -32   8   1    0.90    0.83
 -32   8   1   -0.10    0.64
 -30  -8   1    1.13    0.76
 -30   8   1    0.09    0.71
 -30   8   1    0.82    0.58
  28  -8  -1    2.50    0.48
 -28  -8   1    1.94    0.80
 -28  -8   1    2.16    0.57
 -28   8   1    1.72    0.53
 -28   8   1    2.18    0.69
 -28   8   1    1.09    0.71
 -26  -8   1    0.20    0.46
  26  -8  -1    0.50    0.38
 -26  -8   1    0.05    0.60
 -26   8   1   -0.41    0.55
 -26   8   1   -0.15    0.36
 -26   8   1    0.49    0.53
 -24  -8   1    1.17    0.64
 -24  -8   1    0.95    0.45
  24  -8  -1    1.89    0.43
 -24   8   1    0.66    0.41
 -24   8   1    0.10    0.51
 -24   8   1    0.86    0.50
 -22  -8   1    1.01    0.61
 -22  -8   1    1.26    0.45
  22  -8  -1    1.69    0.42
 -22   8   1    1.62    0.55
 -22   8   1    1.41    0.48
 -20  -8   1    0.41    0.35
 -20  -8   1    0.76    0.55
  20  -8  -1    0.50    0.34
 -20   8   1    0.44    0.45
 -20   8   1    1.31    0.45
 -18  -8   1    0.18    0.32
  18  -8  -1    0.21    0.31
 -18  -8   1    0.19    0.47
 -18   8   1    0.14    0.36
 -18   8   1    0.03    0.31
 -16  -8   1    0.09    0.29
  16  -8  -1   -0.24    0.30
 -16  -8   1    0.09    0.42
 -16   8   1    0.66    0.32
 -16   8   1    0.41    0.39
  16   8  -1    0.19    0.27
 -14  -8   1    0.77    0.45
 -14  -8   1    0.60    0.32
  14  -8  -1    0.32    0.34
 -14   8   1    0.51    0.31
 -14   8   1    0.71    0.31
  14   8  -1    0.64    0.30
  12  -8  -1    3.24    0.49
  12  -8  -1    2.76    0.42
 -12  -8   1    2.98    0.55
 -12  -8   1    2.12    0.39
 -12   8   1    2.60    0.39
 -12   8   1    2.43    0.42
  12   8  -1    3.23    0.45
 -10  -8   1    4.94    0.56
 -10  -8   1    4.71    0.69
  10  -8  -1    6.04    0.58
  10  -8  -1    6.41    0.63
 -10   8   1    5.95    0.56
  10   8  -1    5.62    0.54
 -10   8   1    5.96    0.55
  -8  -8   1    3.69    0.45
  -8  -8   1    3.12    0.52
   8  -8  -1    3.91    0.53
   8  -8  -1    3.21    0.47
   8   8  -1    3.55    0.44
  -8   8   1    4.35    0.48
  -8   8   1    3.36    0.45
   6  -8  -1    0.51    0.28
  -6  -8   1    0.46    0.34
   6  -8  -1    0.37    0.31
  -6  -8   1    0.53    0.32
  -6  -8   1    0.45    0.28
   6   8  -1    0.32    0.24
  -6   8   1    0.85    0.25
  -6   8   1    0.35    0.23
   4  -8  -1   10.46    0.83
   4  -8  -1   10.92    0.78
  -4  -8   1   10.51    0.79
  -4  -8   1   10.63    0.72
  -4  -8   1    9.81    0.83
  -4   8   1   10.49    0.70
   4   8  -1   10.94    0.71
   2  -8  -1   26.46    1.44
  -2  -8   1   27.16    1.53
  -2  -8   1   25.01    1.41
   2  -8  -1   29.05    1.53
  -2  -8   1   27.11    1.47
  -2   8   1   26.01    1.39
   2   8  -1   25.71    1.39
   0  -8   1    0.41    0.32
   0  -8   1    0.25    0.24
   0  -8  -1    0.37    0.25
   0  -8  -1    0.33    0.26
   0  -8   1    0.54    0.26
   0  -8  -1    0.37    0.33
   0   8   1    0.08    0.20
   0   8  -1    0.40    0.21
  -2  -8  -1   30.31    1.57
   2  -8   1   28.17    1.56
   2  -8   1   29.03    1.64
  -2  -8  -1   28.84    1.59
   2  -8   1   29.85    1.54
  -2   8  -1   31.59    1.53
   2   8   1   29.30    1.55
   4  -8   1    7.10    0.60
  -4  -8  -1    6.65    0.59
   4  -8   1    6.98    0.68
  -4  -8  -1    7.91    0.61
   4   8   1    5.86    0.55
  -4   8  -1    7.59    0.56
   6  -8   1    0.00    0.24
  -6  -8  -1    0.06    0.28
  -6  -8  -1    0.07    0.24
   6  -8   1   -0.06    0.29
  -6   8  -1   -0.13    0.21
  -6   8  -1   -0.24    0.19
   6   8   1    0.04    0.24
  -8  -8  -1    5.95    0.55
   8  -8   1    5.53    0.56
  -8  -8  -1    4.95    0.57
   8  -8   1    5.67    0.62
  -8   8  -1    6.50    0.53
  -8   8  -1    4.79    0.52
   8   8   1    5.98    0.52
 -10  -8  -1    2.20    0.47
  10  -8   1    2.10    0.41
 -10  -8  -1    2.22    0.37
 -10   8  -1    2.68    0.41
 -10   8  -1    1.89    0.31
  10   8   1    1.20    0.31
 -12  -8  -1    1.90    0.48
 -12  -8  -1    1.79    0.38
  12  -8   1    2.80    0.48
  12   8   1    2.35    0.37
 -12   8  -1    2.63    0.37
 -12   8  -1    2.53    0.43
  14  -8   1    0.67    0.36
 -14  -8  -1    0.63    0.43
 -14  -8  -1    0.18    0.31
 -14   8  -1    0.39    0.32
  14   8   1   -0.11    0.24
 -14   8  -1    0.20    0.27
  16  -8   1    0.92    0.37
 -16  -8  -1    1.06    0.48
 -16  -8  -1    1.08    0.38
  16   8   1    0.95    0.32
 -16   8  -1    1.41    0.42
 -16   8  -1    0.65    0.31
 -18  -8  -1   -0.38    0.31
  18  -8   1    0.05    0.31
 -18  -8  -1    0.30    0.46
 -18   8  -1    0.26    0.39
 -18   8  -1   -0.24    0.29
  18   8   1    0.09    0.28
 -20  -8  -1    0.69    0.40
 -20  -8  -1    1.61    0.59
  20  -8   1    0.90    0.38
 -20   8  -1    1.11    0.41
  20   8   1    1.12    0.36
 -20   8  -1    1.22    0.51
  22  -8   1    5.34    0.65
 -22  -8  -1    5.01    0.67
 -22  -8  -1    5.34    0.81
 -22   8  -1    5.75    0.84
 -22   8  -1    4.12    0.56
 -22   8  -1    5.40    0.73
 -24  -8  -1    0.78    0.62
 -24  -8  -1    1.37    0.50
  24  -8   1    1.20    0.42
 -24   8  -1    1.46    0.61
 -24   8  -1    0.66    0.43
 -24   8  -1    1.02    0.38
  26  -8   1    0.41    0.39
 -26  -8  -1    0.40    0.62
 -26  -8  -1   -0.17    0.47
 -26   8  -1   -0.35    0.38
 -26   8  -1   -0.34    0.52
 -26   8  -1   -0.93    0.43
 -28  -8  -1    1.03    0.58
  28  -8   1   -0.39    0.36
 -28  -8  -1    0.52    0.68
 -28   8  -1    0.48    0.63
 -28   8  -1    0.83    0.55
 -30  -8  -1    0.48    0.70
 -30  -8  -1    0.83    0.57
 -30  -8  -1    0.24    0.59
 -30   8  -1    1.10    0.60
 -30   8  -1    1.13    0.79
 -32  -8  -1   -0.05    0.70
 -32  -8  -1    1.95    0.72
 -32   8  -1    0.93    0.67
 -32   8  -1   -0.99    0.60
 -34  -8  -1    0.18    0.58
 -34  -8  -1    0.44    0.75
 -34   8  -1    0.45    0.69
 -34   8  -1   -0.87    0.68
 -36  -8  -1    0.25    0.73
 -36  -8  -1    1.25    0.71
 -36   8  -1    0.80    0.77
 -36   8  -1    1.50    0.88
 -35  -9   1    0.13    0.86
 -35   9   1    0.21    0.68
 -35   9   1   -0.35    0.73
 -33  -9   1    3.08    0.96
 -33   9   1    3.99    1.04
 -33   9   1    1.75    0.79
 -31  -9   1   -0.20    0.75
 -31   9   1    0.72    0.63
 -31   9   1    0.46    0.77
 -29  -9   1   -0.48    0.70
 -29   9   1    0.13    0.56
 -29   9   1   -0.47    0.62
  27  -9  -1    8.06    0.82
 -27  -9   1    9.30    1.00
 -27  -9   1    6.37    1.07
 -27   9   1    7.83    1.03
 -27   9   1    6.33    1.02
  25  -9  -1    8.25    0.84
 -25  -9   1    9.62    0.98
 -25  -9   1   10.11    1.21
 -25   9   1   10.06    1.21
 -25   9   1    8.95    0.80
 -25   9   1    8.23    0.98
 -23  -9   1    4.24    0.63
  23  -9  -1    4.08    0.61
 -23  -9   1    3.67    0.82
 -23   9   1    2.14    0.70
  23   9  -1    3.67    0.59
 -23   9   1    3.92    0.64
 -21  -9   1    3.22    0.76
  21  -9  -1    5.03    0.68
 -21  -9   1    3.86    0.58
  21   9  -1    4.26    0.61
 -21   9   1    3.37    0.59
 -21   9   1    4.61    0.75
 -19  -9   1    2.57    0.49
 -19  -9   1    3.12    0.67
  19  -9  -1    2.78    0.49
 -19   9   1    2.20    0.49
 -19   9   1    2.48    0.59
  19   9  -1    3.72    0.52
 -17  -9   1    1.64    0.41
  17  -9  -1    2.42    0.49
 -17  -9   1    1.37    0.55
  17  -9  -1    1.40    0.40
  17   9  -1    2.28    0.44
 -17   9   1    1.55    0.39
 -17   9   1    1.77    0.46
 -15  -9   1    2.28    0.44
  15  -9  -1    1.98    0.43
 -15  -9   1    3.40    0.65
  15  -9  -1    2.66    0.44
 -15   9   1    1.75    0.43
  15   9  -1    2.87    0.45
 -15   9   1    2.39    0.43
  13  -9  -1   -0.41    0.33
  13  -9  -1    0.35    0.30
 -13  -9   1   -0.31    0.29
 -13  -9   1    0.44    0.41
 -13   9   1    0.16    0.27
 -13   9   1   -0.09    0.32
  13   9  -1    0.04    0.29
  11  -9  -1   26.49    1.50
 -11  -9   1   25.10    1.43
  11  -9  -1   25.41    1.47
 -11  -9   1   24.70    1.57
 -11   9   1   25.95    1.47
 -11   9   1   24.89    1.40
  11   9  -1   23.87    1.40
   9  -9  -1    1.87    0.41
  -9  -9   1    1.27    0.38
  -9  -9   1    1.18    0.42
   9  -9  -1    2.25    0.45
  -9   9   1    1.89    0.36
  -9   9   1    1.64    0.36
   9   9  -1    1.93    0.38
  -7  -9   1    4.24    0.59
   7  -9  -1    4.03    0.60
  -7  -9   1    4.64    0.51
   7  -9  -1    4.49    0.54
  -7   9   1    4.47    0.46
   7   9  -1    3.69    0.46
  -7   9   1    4.51    0.50
  -5  -9   1    6.18    0.69
   5  -9  -1    5.18    0.65
   5  -9  -1    5.38    0.57
  -5  -9   1    6.05    0.64
  -5  -9   1    6.04    0.61
  -5   9   1    5.51    0.54
   5   9  -1    5.57    0.52
  -3  -9   1    0.30    0.34
   3  -9  -1   -0.04    0.25
  -3  -9   1    0.19    0.28
   3  -9  -1    0.02    0.32
  -3  -9   1    0.22    0.28
   3   9  -1    0.18    0.22
  -3   9   1   -0.14    0.20
  -1  -9   1  134.83    6.24
   1  -9  -1  133.04    6.32
   1  -9  -1  125.03    6.21
   1  -9  -1  134.05    6.23
  -1  -9   1  143.04    6.23
  -1  -9   1  132.75    6.32
   1   9  -1  130.99    6.18
   1  -9   1   98.71    4.86
   1  -9   1  104.05    4.99
  -1  -9  -1  100.40    4.88
   1  -9   1  104.69    4.88
  -1  -9  -1  105.38    4.91
   1   9   1  104.75    4.85
  -1   9  -1  105.54    4.84
  -3  -9  -1   -0.15    0.24
   3  -9   1    0.28    0.33
   3  -9   1   -0.16    0.24
  -3  -9  -1   -0.09    0.25
   3  -9   1    0.25    0.22
   3   9   1    0.08    0.24
  -3   9  -1    0.18    0.21
   5  -9   1    4.15    0.59
  -5  -9  -1    3.92    0.56
   5  -9   1    3.87    0.51
  -5  -9  -1    4.41    0.52
   5   9   1    3.82    0.46
  -5   9  -1    3.94    0.47
   7  -9   1    5.60    0.63
  -7  -9  -1    4.88    0.56
  -7  -9  -1    4.11    0.54
   7  -9   1    4.68    0.54
  -7   9  -1    5.28    0.51
  -7   9  -1    4.83    0.50
   7   9   1    4.76    0.50
   9  -9   1    0.84    0.32
   9  -9   1    1.55    0.40
  -9  -9  -1    0.52    0.38
  -9  -9  -1    0.46    0.34
   9   9   1    0.06    0.28
  -9   9  -1    0.00    0.24
  -9   9  -1    0.44    0.29
  11  -9   1    3.41    0.47
 -11  -9  -1    3.57    0.50
  11  -9   1    3.21    0.51
 -11  -9  -1    2.65    0.55
  11   9   1    2.82    0.43
 -11   9  -1    2.65    0.41
 -11   9  -1    3.01    0.46
 -13  -9  -1    8.99    0.80
 -13  -9  -1    8.82    0.89
  13  -9   1    9.70    0.80
  13   9   1    9.84    0.74
 -13   9  -1    7.33    0.75
 -13   9  -1    9.08    0.68
 -15  -9  -1   -0.14    0.40
 -15  -9  -1    0.53    0.36
  15  -9   1   -0.24    0.31
  15   9   1    0.68    0.32
 -15   9  -1    0.44    0.31
 -15   9  -1    0.80    0.39
 -17  -9  -1   -0.05    0.35
 -17  -9  -1   -0.24    0.34
  17  -9   1   -0.15    0.33
 -17   9  -1    0.27    0.37
  17   9   1   -0.12    0.28
 -17   9  -1    0.02    0.29
  19  -9   1    0.35    0.34
 -19  -9  -1    0.98    0.54
 -19  -9  -1    0.54    0.41
 -19   9  -1    0.63    0.49
  19   9   1   -0.01    0.31
 -19   9  -1    0.18    0.35
 -21  -9  -1    0.82    0.62
 -21  -9  -1    0.55    0.44
  21  -9   1    0.96    0.43
 -21   9  -1   -0.15    0.35
 -21   9  -1    0.33    0.53
  21   9   1    0.40    0.37
 -23  -9  -1   -0.42    0.44
 -23  -9  -1    0.86    0.65
  23  -9   1    0.27    0.42
 -23   9  -1   -0.39    0.32
  23   9   1   -0.26    0.36
 -23   9  -1    0.38    0.44
 -23   9  -1   -0.23    0.48
 -25  -9  -1    7.43    0.95
  25  -9   1    8.03    0.82
 -25  -9  -1    6.40    1.02
  25   9   1    9.92    0.93
 -25   9  -1    6.74    0.90
 -25   9  -1    5.66    0.98
 -27  -9  -1    1.46    0.60
  27  -9   1    0.99    0.47
 -27  -9  -1   -0.60    0.60
 -27   9  -1   -0.11    0.66
 -27   9  -1    1.06    0.57
  27   9   1    0.46    0.48
 -29  -9  -1   -0.99    0.64
 -29  -9  -1   -0.17    0.52
  29  -9   1   -0.02    0.63
 -29   9  -1    0.01    0.54
 -29   9  -1    0.33    0.66
 -31  -9  -1    1.42    0.80
 -31   9  -1    1.20    0.64
 -31   9  -1    1.69    0.84
 -33  -9  -1   -0.14    0.74
 -33   9  -1   -0.02    0.75
 -33   9  -1    0.38    0.66
 -35  -9  -1    1.05    0.88
 -35   9  -1    0.06    0.84
 -35   9  -1    1.39    0.75
 -34 -10   1   12.99    1.61
 -34  10   1   13.29    1.53
 -34  10   1    9.16    1.22
 -32 -10   1    0.76    0.83
  32  10  -1    0.32    0.50
 -32  10   1    0.19    0.65
 -32  10   1    0.37    0.80
 -30 -10   1   -0.30    0.70
 -30  10   1   -0.03    0.71
  30  10  -1    0.50    0.55
 -30  10   1    0.32    0.60
  28 -10  -1   34.43    2.23
 -28 -10   1   36.28    2.48
 -28  10   1   35.35    2.47
  28  10  -1   39.59    2.25
 -28  10   1   36.99    2.23
  26 -10  -1    1.17    0.52
 -26 -10   1    0.25    0.70
 -26 -10   1    0.95    0.56
  26  10  -1    2.63    0.58
 -26  10   1    0.95    0.57
 -26  10   1    1.40    0.75
 -24 -10   1   49.44    2.73
  24 -10  -1   40.67    2.33
 -24 -10   1   39.99    2.35
 -24  10   1   46.73    2.64
 -24  10   1   38.69    2.34
  24  10  -1   41.40    2.40
 -22 -10   1   61.28    3.05
  22 -10  -1   58.76    3.06
 -22 -10   1   58.60    3.32
  22 -10  -1   57.40    3.07
 -22  10   1   59.03    3.07
  22  10  -1   59.16    3.06
 -22  10   1   56.74    3.21
  20 -10  -1    2.71    0.53
 -20 -10   1    2.50    0.54
 -20 -10   1    2.71    0.74
  20 -10  -1    3.53    0.57
  20  10  -1    3.31    0.55
 -20  10   1    2.29    0.49
 -20  10   1    3.00    0.67
 -18 -10   1    5.13    0.80
  18 -10  -1    3.61    0.59
 -18 -10   1    4.44    0.60
  18 -10  -1    4.56    0.64
 -18  10   1    2.48    0.58
 -18  10   1    3.46    0.51
  18  10  -1    2.97    0.51
 -16 -10   1   22.16    1.55
  16 -10  -1   21.82    1.40
 -16 -10   1   23.31    1.37
  16 -10  -1   22.67    1.39
  16  10  -1   22.82    1.39
 -16  10   1   22.11    1.44
 -16  10   1   21.16    1.32
  14 -10  -1    2.78    0.50
 -14 -10   1    1.91    0.42
 -14 -10   1    2.67    0.54
  14 -10  -1    1.68    0.43
 -14  10   1    1.77    0.40
 -14  10   1    2.50    0.50
  14  10  -1    1.90    0.43
  12 -10  -1    0.61    0.35
  12 -10  -1    0.03    0.35
 -12 -10   1    0.16    0.43
 -12 -10   1    0.57    0.37
 -12  10   1    0.27    0.35
 -12  10   1    0.59    0.31
  12  10  -1    0.41    0.31
 -10 -10   1   96.33    4.71
 -10 -10   1  100.15    4.59
  10 -10  -1   95.71    4.69
  10 -10  -1   92.66    4.61
 -10  10   1   93.40    4.56
  10  10  -1   93.20    4.59
 -10  10   1   99.97    4.61
  -8 -10   1    6.60    0.62
   8 -10  -1    6.74    0.67
  -8 -10   1    6.02    0.73
   8 -10  -1    7.54    0.77
  -8  10   1    6.79    0.62
   8  10  -1    5.45    0.60
  -8  10   1    7.41    0.65
   6 -10  -1   -0.43    0.24
   6 -10  -1    0.13    0.34
  -6 -10   1    0.11    0.32
  -6 -10   1   -0.30    0.25
  -6  10   1    0.08    0.27
  -6  10   1    0.44    0.26
   6  10  -1    0.02    0.26
   4 -10  -1   30.21    1.65
  -4 -10   1   29.24    1.64
  -4 -10   1   27.02    1.73
  -4 -10   1   31.52    1.70
   4 -10  -1   29.14    1.74
   4  10  -1   32.24    1.62
  -4  10   1   29.65    1.59
  -2 -10   1   55.13    2.66
  -2 -10   1   50.01    2.74
   2 -10  -1   51.15    2.65
  -2 -10   1   54.17    2.67
   2 -10  -1   51.56    2.75
  -2  10   1   51.38    2.59
   2  10  -1   53.25    2.61
   0 -10   1    1.23    0.40
   0 -10   1    1.24    0.49
   0 -10  -1    1.02    0.40
   0 -10  -1    1.16    0.45
   0 -10   1    1.52    0.46
   0  10   1    1.42    0.36
   0  10  -1    0.68    0.33
   2 -10   1   38.68    2.07
   2 -10   1   39.66    2.04
  -2 -10  -1   41.58    2.09
  -2 -10  -1   37.51    2.10
   2 -10   1   37.97    2.17
   2  10   1   41.67    2.04
  -2  10  -1   39.30    2.02
   4 -10   1   29.37    1.62
   4 -10   1   26.07    1.52
  -4 -10  -1   27.50    1.52
  -4 -10  -1   26.73    1.55
  -4  10  -1   26.88    1.45
   4  10   1   25.86    1.47
  -6 -10  -1   -0.74    0.26
   6 -10   1    0.21    0.34
   6 -10   1   -0.16    0.26
  -6 -10  -1    0.32    0.30
  -6  10  -1    0.39    0.26
   6  10   1    0.17    0.26
  -6  10  -1    0.07    0.25
  -8 -10  -1    1.01    0.40
   8 -10   1    2.71    0.51
  -8 -10  -1    1.48    0.44
   8 -10   1    2.34    0.43
   8  10   1    2.21    0.38
  -8  10  -1    1.76    0.36
  -8  10  -1    2.44    0.39
  10 -10   1   27.01    1.57
 -10 -10  -1   24.46    1.55
 -10 -10  -1   22.94    1.47
  10 -10   1   24.01    1.48
  10  10   1   27.12    1.47
 -10  10  -1   26.49    1.50
 -10  10  -1   26.10    1.43
  12 -10   1    0.20    0.33
 -12 -10  -1    0.33    0.38
  12 -10   1    0.91    0.46
 -12 -10  -1    0.41    0.43
 -12  10  -1   -0.08    0.27
  12  10   1    0.05    0.29
 -12  10  -1    0.45    0.38
 -14 -10  -1    6.29    0.71
 -14 -10  -1    4.49    0.65
  14 -10   1    4.60    0.62
  14 -10   1    4.70    0.66
 -14  10  -1    3.86    0.52
  14  10   1    3.04    0.49
 -14  10  -1    5.29    0.64
 -16 -10  -1    0.62    0.48
  16 -10   1    0.16    0.38
 -16 -10  -1   -0.01    0.37
 -16  10  -1    0.61    0.39
  16  10   1    0.32    0.32
 -16  10  -1    0.61    0.36
 -18 -10  -1    0.35    0.50
 -18 -10  -1   -0.29    0.37
  18 -10   1   -0.36    0.38
 -18  10  -1   -0.14    0.42
 -18  10  -1    0.25    0.35
  18  10   1   -0.18    0.29
 -20 -10  -1    0.94    0.48
 -20 -10  -1    0.32    0.60
  20 -10   1    1.03    0.48
  20  10   1    0.74    0.41
 -20  10  -1    0.84    0.56
 -20  10  -1    0.67    0.43
 -22 -10  -1    0.25    0.49
 -22 -10  -1    1.84    0.71
  22 -10   1    0.15    0.46
 -22  10  -1    0.49    0.48
 -22  10  -1    0.97    0.62
  22  10   1    0.49    0.44
 -24 -10  -1   13.49    1.41
  24 -10   1   13.51    1.13
 -24 -10  -1   12.96    1.16
 -24  10  -1   12.78    1.06
 -24  10  -1   10.73    1.24
  24  10   1   13.85    1.17
 -26 -10  -1    1.14    0.72
 -26 -10  -1    0.87    0.57
  26 -10   1    0.66    0.50
 -26  10  -1    0.65    0.54
  26  10   1    0.96    0.49
 -26  10  -1    0.13    0.61
  28 -10   1    2.82    0.63
 -28 -10  -1    2.83    0.91
 -28 -10  -1    1.71    0.65
 -28  10  -1    2.49    0.82
  28  10   1    1.58    0.55
 -28  10  -1    1.96    0.68
 -30 -10  -1   -0.01    0.77
 -30  10  -1    1.30    0.84
  30  10   1    1.39    0.62
 -30  10  -1   -0.06    0.57
 -32 -10  -1   -0.64    0.76
 -32  10  -1   -0.75    0.73
  32  10   1    0.38    0.51
 -32  10  -1   -0.08    0.60
 -34 -10  -1    1.51    0.89
 -34  10  -1    0.38    0.70
  34  10   1    1.99    0.71
 -34  10  -1    1.56    0.96
  33 -11  -1    0.28    0.54
 -33 -11   1    0.15    0.89
 -33  11   1    1.68    0.78
  33  11  -1    0.08    0.62
 -33  11   1    2.17    0.99
  31 -11  -1    3.46    0.71
 -31 -11   1    4.42    1.05
 -31  11   1    2.78    0.77
 -31  11   1    3.93    0.97
  31  11  -1    4.47    0.77
 -29 -11   1   -0.46    0.70
  29 -11  -1   -0.28    0.46
  29  11  -1   -0.66    0.48
 -29  11   1   -1.19    0.67
 -29  11   1   -0.56    0.58
 -27 -11   1   10.81    1.49
  27 -11  -1   14.45    1.20
  27 -11  -1   13.38    1.25
  27  11  -1   15.05    1.21
 -27  11   1   12.16    1.25
 -27  11   1   12.81    1.47
 -25 -11   1    0.70    0.73
  25 -11  -1    1.61    0.54
  25 -11  -1    2.33    0.60
 -25 -11   1    0.63    0.52
  25  11  -1    1.37    0.54
 -25  11   1    1.63    0.60
 -25  11   1    0.95    0.66
 -23 -11   1    3.03    0.84
 -23 -11   1    2.68    0.63
  23 -11  -1    3.74    0.67
  23 -11  -1    3.03    0.61
 -23  11   1    2.34    0.72
  23  11  -1    2.37    0.61
 -23  11   1    3.04    0.66
  21 -11  -1    2.17    0.59
 -21 -11   1    1.54    0.73
  21 -11  -1    1.90    0.53
 -21 -11   1    2.52    0.57
 -21  11   1    3.21    0.68
 -21  11   1    0.87    0.45
  21  11  -1    1.18    0.46
 -19 -11   1    4.61    0.65
 -19 -11   1    4.27    0.82
  19 -11  -1    4.35    0.71
  19 -11  -1    5.27    0.72
 -19  11   1    4.14    0.71
  19  11  -1    3.88    0.60
 -19  11   1    4.21    0.62
 -17 -11   1    1.19    0.50
 -17 -11   1    1.59    0.45
  17 -11  -1    1.27    0.47
  17 -11  -1    0.86    0.50
 -17  11   1    1.50    0.44
 -17  11   1    1.08    0.48
  17  11  -1    0.86    0.42
 -15 -11   1    0.65    0.51
  15 -11  -1   -0.21    0.33
 -15 -11   1    0.23    0.39
  15 -11  -1   -0.44    0.37
  15  11  -1   -0.05    0.31
 -15  11   1   -0.57    0.30
 -15  11   1    0.78    0.43
 -13 -11   1    1.22    0.52
 -13 -11   1    1.92    0.48
  13 -11  -1    0.60    0.39
  13 -11  -1    1.65    0.52
  13  11  -1    2.13    0.43
 -13  11   1    1.54    0.45
 -13  11   1    2.07    0.43
 -11 -11   1   24.50    1.55
 -11 -11   1   24.20    1.44
  11 -11  -1   18.85    1.50
  11 -11  -1   23.16    1.44
 -11  11   1   23.74    1.36
 -11  11   1   23.70    1.42
  11  11  -1   24.31    1.43
   9 -11  -1    0.54    0.40
  -9 -11   1    0.91    0.44
  -9 -11   1    0.03    0.32
   9 -11  -1    0.67    0.37
  -9  11   1    0.57    0.31
  -9  11   1    0.21    0.31
   9  11  -1    0.75    0.34
   7 -11  -1   10.64    0.94
  -7 -11   1   11.14    0.93
  -7 -11   1   10.42    0.84
   7 -11  -1   10.63    0.86
  -7  11   1   11.33    0.82
   7  11  -1   10.42    0.85
  -7  11   1   11.14    0.81
  -5 -11   1    2.27    0.44
  -5 -11   1    3.13    0.50
   5 -11  -1    2.89    0.56
   5 -11  -1    2.59    0.46
  -5  11   1    2.76    0.44
   5  11  -1    3.36    0.45
  -3 -11   1    0.01    0.29
   3 -11  -1   -0.22    0.34
   3 -11  -1    0.19    0.32
  -3 -11   1   -0.28    0.28
  -3 -11   1    0.13    0.32
   3  11  -1   -0.04    0.26
  -3  11   1    0.07    0.25
  -1 -11   1   78.73    4.00
  -1 -11   1   82.21    4.02
   1 -11  -1   81.78    4.02
  -1 -11   1   83.78    4.14
  -1  11   1   85.38    3.97
   1  11  -1   82.49    3.96
  -1 -11  -1   57.98    2.92
  -1 -11  -1   58.85    2.92
   1 -11   1   59.47    2.92
   1 -11   1   56.68    3.03
   1 -11   1   56.52    2.89
   1  11   1   60.17    2.88
  -1  11  -1   55.29    2.86
  -3 -11  -1   -0.01    0.34
   3 -11   1   -0.05    0.32
  -3 -11  -1    0.03    0.30
   3 -11   1   -0.19    0.36
   3  11   1   -0.10    0.25
  -3  11  -1   -0.07    0.23
   5 -11   1    1.47    0.40
   5 -11   1    1.12    0.46
  -5 -11  -1    1.22    0.40
  -5 -11  -1    0.76    0.37
  -5  11  -1    1.43    0.33
   5  11   1    0.57    0.34
   7 -11   1   13.36    1.02
   7 -11   1   12.03    0.92
  -7 -11  -1   12.60    0.99
  -7 -11  -1   11.51    0.96
  -7  11  -1   13.18    0.88
  -7  11  -1   12.10    0.87
   7  11   1   11.98    0.88
  -9 -11  -1   -0.12    0.38
   9 -11   1    0.47    0.41
   9 -11   1    0.07    0.32
  -9 -11  -1   -0.06    0.33
  -9  11  -1   -0.17    0.27
  -9  11  -1    0.69    0.32
   9  11   1    0.16    0.32
  11 -11   1    2.99    0.57
  11 -11   1    2.06    0.45
 -11 -11  -1    2.64    0.49
 -11 -11  -1    2.35    0.57
 -11  11  -1    2.14    0.40
 -11  11  -1    2.58    0.49
  11  11   1    1.98    0.43
 -13 -11  -1    1.04    0.42
 -13 -11  -1    0.79    0.49
  13 -11   1    1.63    0.42
  13 -11   1    1.52    0.50
 -13  11  -1    1.49    0.41
  13  11   1    1.47    0.40
 -13  11  -1    1.30    0.42
 -15 -11  -1   -0.09    0.44
  15 -11   1    0.70    0.47
  15 -11   1    0.19    0.36
 -15 -11  -1   -0.20    0.39
  15  11   1    0.22    0.30
 -15  11  -1   -0.27    0.26
 -15  11  -1   -0.35    0.32
  17 -11   1    0.06    0.35
  17 -11   1   -0.09    0.39
 -17 -11  -1   -0.13    0.41
 -17 -11  -1    0.09    0.48
 -17  11  -1   -0.24    0.33
 -17  11  -1    0.02    0.43
  17  11   1   -0.24    0.34
  19 -11   1    0.11    0.41
 -19 -11  -1   -0.44    0.45
  19 -11   1   -0.06    0.37
 -19 -11  -1   -0.31    0.42
 -19  11  -1    0.01    0.36
 -19  11  -1    0.16    0.45
  19  11   1    0.29    0.35
  21 -11   1    1.76    0.53
 -21 -11  -1    0.83    0.64
 -21 -11  -1    0.51    0.51
 -21  11  -1    0.42    0.53
 -21  11  -1    1.10    0.47
  21  11   1    0.82    0.44
 -23 -11  -1    0.03    0.49
  23 -11   1    0.02    0.46
 -23 -11  -1   -0.97    0.53
  23  11   1    0.08    0.48
 -23  11  -1    0.02    0.45
 -23  11  -1   -0.05    0.61
  25 -11   1    3.75    0.67
 -25 -11  -1    3.68    0.88
 -25 -11  -1    2.40    0.63
  25  11   1    2.34    0.58
 -25  11  -1    1.83    0.58
 -25  11  -1    2.34    0.71
 -27 -11  -1    1.55    0.64
  27 -11   1    1.30    0.57
 -27 -11  -1    1.03    0.75
 -27  11  -1    0.08    0.55
 -27  11  -1    1.53    0.74
  27  11   1    1.71    0.60
 -29 -11  -1    2.38    0.81
  29  11   1    0.03    0.54
 -29  11  -1    0.42    0.61
 -29  11  -1    0.44    0.68
 -31 -11  -1    5.89    1.11
 -31  11  -1    4.19    0.83
  31  11   1    2.13    0.68
 -31  11  -1    5.41    1.11
 -33 -11  -1    0.58    0.86
  33  11   1   -0.43    0.52
 -33  11  -1    0.24    0.76
 -33  11  -1   -0.76    0.59
  32 -12  -1    0.15    0.55
 -32 -12   1    0.52    0.87
  32  12  -1    0.54    0.64
 -32  12   1    0.38    0.69
 -32  12   1    0.77    0.83
  30 -12  -1    1.24    0.61
 -30 -12   1    1.08    0.89
 -30  12   1    1.98    0.73
 -30  12   1    3.14    0.95
  30  12  -1    2.34    0.73
  28 -12  -1    1.07    0.63
 -28 -12   1    0.90    0.83
 -28  12   1    0.58    0.78
 -28  12   1    1.32    0.66
  28  12  -1    2.21    0.63
  26 -12  -1    0.25    0.50
 -26 -12   1    0.78    0.79
  26 -12  -1    0.24    0.51
 -26 -12   1   -0.70    0.55
  26  12  -1   -0.33    0.54
 -26  12   1   -0.59    0.53
 -26  12   1    0.47    0.68
 -24 -12   1    1.46    0.74
 -24 -12   1    0.70    0.54
  24 -12  -1    1.58    0.59
  24 -12  -1    2.41    0.64
 -24  12   1    1.54    0.71
 -24  12   1    1.25    0.57
  24  12  -1    2.87    0.60
  22 -12  -1    1.66    0.56
 -22 -12   1    2.20    0.58
  22 -12  -1    1.88    0.59
 -22 -12   1    0.95    0.69
 -22  12   1    2.16    0.57
 -22  12   1    2.39    0.64
  22  12  -1    2.83    0.59
 -20 -12   1    0.46    0.45
  20 -12  -1   -0.43    0.43
 -20 -12   1   -0.73    0.53
  20 -12  -1   -0.36    0.39
 -20  12   1    0.06    0.39
 -20  12   1    0.86    0.55
  20  12  -1    0.17    0.40
 -18 -12   1    0.37    0.43
  18 -12  -1    0.11    0.44
 -18 -12   1    0.86    0.58
  18 -12  -1   -0.12    0.39
 -18  12   1   -0.04    0.38
  18  12  -1    0.38    0.39
 -18  12   1    0.18    0.45
  16 -12  -1    0.40    0.47
  16 -12  -1    0.67    0.44
 -16 -12   1    0.42    0.45
 -16 -12   1    0.34    0.43
  16  12  -1    0.90    0.41
 -16  12   1    0.94    0.39
 -16  12   1    0.42    0.43
 -14 -12   1   -0.04    0.40
 -14 -12   1    0.38    0.51
  14 -12  -1    0.00    0.37
  14 -12  -1    0.70    0.52
 -14  12   1    0.26    0.31
  14  12  -1    0.69    0.41
 -14  12   1    0.50    0.41
  12 -12  -1    1.72    0.48
 -12 -12   1    1.83    0.47
  12 -12  -1    2.18    0.55
 -12 -12   1    2.91    0.62
 -12  12   1    2.44    0.47
  12  12  -1    2.65    0.53
 -12  12   1    1.87    0.45
  10 -12  -1    5.50    0.75
  10 -12  -1    6.59    0.83
 -10 -12   1    5.71    0.76
 -10 -12   1    5.51    0.80
  10  12  -1    5.18    0.65
 -10  12   1    6.20    0.71
 -10  12   1    6.45    0.70
  -8 -12   1    2.22    0.54
   8 -12  -1    2.51    0.49
  -8 -12   1    1.51    0.46
   8 -12  -1    2.73    0.58
  -8  12   1    1.55    0.41
  -8  12   1    2.43    0.46
   8  12  -1    2.46    0.45
   6 -12  -1    0.13    0.34
  -6 -12   1   -0.24    0.35
  -6 -12   1   -0.43    0.33
   6 -12  -1    0.38    0.42
  -6  12   1   -0.26    0.27
  -6  12   1   -0.18    0.29
   6  12  -1    0.26    0.31
   4 -12  -1   15.07    1.21
   4 -12  -1   15.61    1.10
  -4 -12   1   16.16    1.12
  -4 -12   1   13.64    1.06
   4  12  -1   17.06    1.08
  -4  12   1   15.87    1.02
   2 -12  -1   13.59    1.00
  -2 -12   1   13.67    0.99
  -2 -12   1   13.51    1.02
  -2 -12   1   14.87    1.16
  -2  12   1   11.80    0.93
   2  12  -1   13.08    0.96
   0 -12  -1    0.00    0.31
   0 -12   1   -0.41    0.28
   0 -12   1   -0.54    0.36
   0 -12  -1   -0.20    0.28
   0 -12   1   -0.09    0.26
   0  12  -1    0.02    0.29
   0  12   1    0.29    0.28
  -2 -12  -1   16.36    1.10
  -2 -12  -1   14.65    1.07
   2 -12   1   14.99    1.07
   2 -12   1   15.63    1.20
   2  12   1   16.23    1.03
  -2  12  -1   14.44    0.99
   4 -12   1   12.07    0.95
  -4 -12  -1   10.95    0.94
   4 -12   1   12.71    1.08
  -4 -12  -1   13.07    0.98
  -4  12  -1   12.23    0.86
   4  12   1   12.89    0.90
   6 -12   1    0.32    0.34
  -6 -12  -1    0.12    0.34
  -6 -12  -1    0.27    0.35
   6 -12   1    0.22    0.42
   6  12   1   -0.25    0.27
  -6  12  -1   -0.16    0.28
  -6  12  -1   -0.43    0.26
  -8 -12  -1    6.34    0.77
   8 -12   1    6.94    0.84
  -8 -12  -1    5.79    0.71
   8 -12   1    6.17    0.71
  -8  12  -1    6.45    0.70
  -8  12  -1    6.02    0.60
   8  12   1    5.02    0.63
 -10 -12  -1    1.20    0.49
 -10 -12  -1    0.33    0.40
  10 -12   1    0.87    0.49
  10 -12   1    1.75    0.46
 -10  12  -1    1.22    0.36
 -10  12  -1    0.74    0.39
  10  12   1    0.77    0.37
  12 -12   1    1.29    0.50
 -12 -12  -1    0.58    0.42
  12 -12   1    1.20    0.48
 -12 -12  -1    1.49    0.53
 -12  12  -1    1.58    0.41
  12  12   1    1.56    0.47
 -12  12  -1    0.84    0.39
 -14 -12  -1    0.57    0.49
  14 -12   1    0.68    0.46
  14 -12   1    0.64    0.51
 -14 -12  -1    0.81    0.48
 -14  12  -1    1.24    0.41
 -14  12  -1    1.13    0.43
  14  12   1    0.35    0.36
 -16 -12  -1    2.30    0.53
  16 -12   1    2.02    0.58
 -16 -12  -1    1.41    0.60
  16 -12   1    2.47    0.51
 -16  12  -1    2.10    0.46
  16  12   1    1.17    0.46
 -16  12  -1    0.82    0.51
 -18 -12  -1    1.42    0.52
  18 -12   1   -0.25    0.42
 -18 -12  -1    0.47    0.55
  18 -12   1    0.28    0.41
 -18  12  -1   -0.14    0.41
 -18  12  -1   -0.35    0.36
  18  12   1    0.57    0.40
 -20 -12  -1    0.55    0.59
 -20 -12  -1    0.31    0.49
  20 -12   1    0.46    0.48
  20 -12   1   -0.51    0.38
 -20  12  -1    0.67    0.44
  20  12   1    0.55    0.42
 -20  12  -1    0.52    0.52
 -22 -12  -1    4.77    0.90
 -22 -12  -1    3.43    0.71
  22 -12   1    6.88    0.84
  22 -12   1    5.15    0.75
  22  12   1    4.12    0.67
 -22  12  -1    6.24    0.93
 -22  12  -1    4.65    0.70
  24 -12   1    1.69    0.61
  24 -12   1    1.95    0.62
 -24 -12  -1    1.67    0.73
 -24 -12  -1    1.17    0.58
  24  12   1    1.30    0.57
 -24  12  -1    1.26    0.63
 -24  12  -1    0.97    0.54
  26 -12   1   -0.68    0.45
 -26 -12  -1    0.46    0.71
 -26 -12  -1   -0.75    0.51
  26 -12   1   -0.13    0.46
 -26  12  -1   -0.12    0.50
 -26  12  -1   -0.89    0.58
  26  12   1    0.57    0.51
 -28 -12  -1    0.50    0.75
  28 -12   1   -0.63    0.53
  28 -12   1    0.38    0.54
  28  12   1    0.67    0.54
 -28  12  -1   -0.29    0.53
 -28  12  -1   -0.03    0.71
  30 -12   1    1.23    0.63
 -30 -12  -1    2.14    0.90
  30  12   1    2.01    0.67
 -30  12  -1    1.69    0.73
 -30  12  -1    0.89    0.81
  32 -12   1    0.58    0.60
 -32 -12  -1   -1.04    0.69
 -32  12  -1    0.21    0.66
  32  12   1    0.47    0.56
 -32  12  -1    0.80    0.93
 -29 -13   1   -0.54    0.73
  29 -13  -1    0.05    0.54
 -29  13   1    0.10    0.66
  29  13  -1    1.04    0.64
 -29  13   1   -0.56    0.59
  27 -13  -1   -0.24    0.57
 -27 -13   1   -1.19    0.63
  27 -13  -1   -0.40    0.52
 -27  13   1    0.01    0.52
  27  13  -1    0.09    0.56
 -27  13   1   -1.43    0.59
  25 -13  -1    3.18    0.70
  25 -13  -1    3.09    0.74
 -25 -13   1    2.68    0.75
 -25 -13   1    4.20    0.96
  25  13  -1    6.12    0.83
 -25  13   1    2.12    0.75
 -25  13   1    1.47    0.58
  23 -13  -1    0.79    0.55
 -23 -13   1    1.10    0.56
  23 -13  -1    0.77    0.60
 -23 -13   1    0.56    0.57
 -23  13   1    0.69    0.51
  23  13  -1   -0.05    0.45
 -23  13   1    0.34    0.61
  21 -13  -1    0.40    0.49
 -21 -13   1    0.49    0.52
 -21 -13   1   -0.88    0.53
  21 -13  -1    0.20    0.54
 -21  13   1    0.91    0.61
 -21  13   1    0.81    0.50
  21  13  -1    0.39    0.45
  19 -13  -1   -0.29    0.41
 -19 -13   1   -0.13    0.46
 -19 -13   1    0.19    0.55
  19 -13  -1    0.32    0.50
 -19  13   1    1.27    0.58
  19  13  -1    0.33    0.42
 -19  13   1   -0.37    0.42
  17 -13  -1    0.70    0.54
 -17 -13   1   -0.21    0.54
 -17 -13   1    0.26    0.45
  17 -13  -1    0.54    0.49
 -17  13   1   -0.36    0.37
 -17  13   1   -0.19    0.44
  17  13  -1    0.17    0.41
 -15 -13   1    0.55    0.56
 -15 -13   1    1.60    0.55
  15 -13  -1    0.58    0.44
  15 -13  -1    0.82    0.58
 -15  13   1    0.63    0.42
 -15  13   1    1.09    0.45
  15  13  -1    0.31    0.40
  13 -13  -1    0.10    0.49
  13 -13  -1   -0.48    0.34
 -13 -13   1    0.75    0.44
 -13 -13   1    0.58    0.47
 -13  13   1    0.43    0.39
 -13  13   1   -0.17    0.39
  13  13  -1    0.51    0.43
  11 -13  -1    2.25    0.61
 -11 -13   1    2.96    0.54
 -11 -13   1    1.25    0.54
  11 -13  -1    1.91    0.51
  11  13  -1    2.36    0.51
 -11  13   1    2.07    0.48
 -11  13   1    2.76    0.50
  -9 -13   1   -0.47    0.39
   9 -13  -1    0.62    0.52
   9 -13  -1    0.04    0.37
  -9 -13   1    0.00    0.42
   9  13  -1   -0.02    0.34
  -9  13   1   -0.22    0.32
  -9  13   1    0.16    0.31
   7 -13  -1   -0.37    0.43
  -7 -13   1    0.31    0.43
  -7 -13   1    0.06    0.40
   7 -13  -1   -0.30    0.34
  -7  13   1    0.34    0.31
   7  13  -1    0.41    0.34
  -7  13   1    0.11    0.31
   5 -13  -1    0.10    0.36
  -5 -13   1    0.17    0.37
  -5 -13   1    0.67    0.41
  -5  13   1    0.36    0.30
  -5  13   1   -0.23    0.31
   5  13  -1    0.09    0.32
  -3 -13   1   -0.10    0.35
  -3 -13   1   -0.18    0.32
   3 -13  -1    0.21    0.36
   3  13  -1    0.09    0.29
  -3  13   1    0.16    0.29
   1 -13  -1    9.62    0.89
  -1 -13   1    9.84    0.87
  -1 -13   1   10.82    0.85
  -1  13   1    9.08    0.79
   1  13  -1    9.26    0.78
   1 -13   1    7.04    0.85
  -1 -13  -1    7.05    0.77
   1 -13   1    7.37    0.92
  -1 -13  -1    7.90    0.82
  -1  13  -1    9.36    0.74
   1  13   1    8.09    0.77
   3 -13   1    0.51    0.47
  -3 -13  -1   -0.01    0.33
   3 -13   1    0.54    0.37
  -3 -13  -1   -0.08    0.39
   3  13   1   -0.08    0.27
  -3  13  -1   -0.38    0.25
  -5 -13  -1    0.04    0.37
   5 -13   1   -0.25    0.33
  -5 -13  -1    0.31    0.38
   5 -13   1   -0.38    0.40
  -5  13  -1    0.05    0.27
   5  13   1    0.37    0.36
  -5  13  -1   -0.39    0.28
   7 -13   1   -0.27    0.34
   7 -13   1    0.11    0.46
  -7 -13  -1    0.99    0.45
  -7 -13  -1   -0.02    0.39
  -7  13  -1   -0.04    0.30
  -7  13  -1    0.22    0.29
   7  13   1    0.56    0.39
   9 -13   1   -0.01    0.36
   9 -13   1   -0.23    0.44
  -9 -13  -1    0.22    0.43
  -9 -13  -1    0.23    0.44
  -9  13  -1    0.50    0.32
   9  13   1   -0.14    0.31
  -9  13  -1   -0.09    0.35
  11 -13   1    0.58    0.46
 -11 -13  -1    0.66    0.51
  11 -13   1   -0.62    0.44
 -11 -13  -1    0.02    0.44
  11  13   1    0.19    0.37
 -11  13  -1    0.42    0.41
 -11  13  -1    0.25    0.36
  13 -13   1    1.66    0.55
 -13 -13  -1    0.89    0.47
  13 -13   1    1.70    0.65
 -13 -13  -1    1.33    0.50
 -13  13  -1    2.05    0.53
 -13  13  -1    1.02    0.43
  13  13   1    1.14    0.45
  15 -13   1    0.63    0.43
 -15 -13  -1    0.31    0.42
 -15 -13  -1    0.27    0.48
  15 -13   1   -0.88    0.42
  15  13   1    0.82    0.46
 -15  13  -1    0.32    0.40
 -15  13  -1    1.08    0.42
  17 -13   1   -0.16    0.53
  17 -13   1    0.25    0.45
 -17 -13  -1    0.00    0.53
 -17 -13  -1    0.16    0.48
 -17  13  -1    0.04    0.45
  17  13   1   -0.35    0.36
 -17  13  -1    0.53    0.39
  19 -13   1    0.50    0.58
  19 -13   1    0.36    0.46
 -19 -13  -1   -0.24    0.48
 -19 -13  -1    0.31    0.60
 -19  13  -1    0.93    0.45
 -19  13  -1   -0.09    0.48
  19  13   1   -0.41    0.41
 -21 -13  -1   -0.05    0.62
  21 -13   1    0.32    0.57
 -21 -13  -1    0.79    0.56
  21 -13   1    0.18    0.45
  21  13   1    0.24    0.48
 -21  13  -1   -0.14    0.48
 -21  13  -1   -0.14    0.41
 -23 -13  -1    0.12    0.67
 -23 -13  -1    0.54    0.59
  23 -13   1    0.37    0.56
  23 -13   1   -0.03    0.49
  23  13   1   -0.07    0.47
 -23  13  -1    0.93    0.69
 -23  13  -1    0.88    0.53
 -25 -13  -1    2.34    0.86
  25 -13   1    2.20    0.66
 -25 -13  -1    2.35    0.66
  25 -13   1    3.09    0.75
 -25  13  -1    2.72    0.80
 -25  13  -1    1.46    0.62
  25  13   1    2.08    0.59
  27 -13   1    0.12    0.54
 -27 -13  -1   -0.46    0.67
  27 -13   1    0.02    0.56
  27  13   1    0.20    0.50
 -27  13  -1   -0.26    0.64
 -27  13  -1    0.07    0.57
  29 -13   1   -0.16    0.58
 -29 -13  -1    0.53    0.76
  29  13   1    0.34    0.54
 -29  13  -1   -0.51    0.54
 -29  13  -1   -0.21    0.74
  26 -14  -1    0.16    0.57
 -26 -14   1    0.41    0.63
  26 -14  -1   -0.21    0.59
 -26  14   1   -0.18    0.62
  26  14  -1    0.42    0.56
 -26  14   1   -0.11    0.62
 -24 -14   1    0.00    0.56
  24 -14  -1    0.08    0.57
 -24 -14   1    0.81    0.76
  24 -14  -1   -0.09    0.57
  24  14  -1    1.10    0.55
 -24  14   1   -0.30    0.61
 -24  14   1    0.32    0.55
  22 -14  -1    0.04    0.50
 -22 -14   1    1.01    0.76
 -22 -14   1    0.28    0.57
  22 -14  -1    0.76    0.63
 -22  14   1    0.89    0.67
 -22  14   1   -0.01    0.51
  22  14  -1   -0.32    0.44
  20 -14  -1    0.11    0.48
  20 -14  -1   -0.56    0.57
 -20 -14   1    0.90    0.71
 -20 -14   1   -0.05    0.50
 -20  14   1    0.54    0.56
  20  14  -1   -0.10    0.47
 -20  14   1    0.88    0.52
 -18 -14   1    0.43    0.47
 -18 -14   1    1.31    0.71
  18 -14  -1    0.54    0.62
  18 -14  -1    0.27    0.51
 -18  14   1    0.38    0.46
  18  14  -1    0.09    0.48
 -18  14   1   -0.09    0.43
  16 -14  -1    0.72    0.61
 -16 -14   1   -0.07    0.47
 -16 -14   1    1.77    0.67
  16 -14  -1    1.26    0.52
 -16  14   1    0.59    0.49
 -16  14   1   -0.07    0.42
  16  14  -1    0.08    0.42
  14 -14  -1    0.06    0.50
 -14 -14   1    0.66    0.57
 -14 -14   1    0.22    0.47
  14 -14  -1    0.23    0.50
 -14  14   1    0.17    0.40
 -14  14   1   -0.28    0.43
  14  14  -1   -0.39    0.41
 -12 -14   1    3.48    0.76
  12 -14  -1    4.11    0.72
  12 -14  -1    5.83    0.90
 -12 -14   1    5.01    0.71
 -12  14   1    5.22    0.71
 -12  14   1    4.33    0.62
  12  14  -1    4.51    0.66
 -10 -14   1   15.38    1.33
 -10 -14   1   17.99    1.27
  10 -14  -1   20.32    1.47
  10 -14  -1   18.19    1.36
  10  14  -1   17.45    1.27
 -10  14   1   17.34    1.20
 -10  14   1   17.00    1.22
   8 -14  -1    2.88    0.59
  -8 -14   1    2.77    0.60
  -8 -14   1    2.43    0.55
  -8  14   1    2.70    0.50
  -8  14   1    2.16    0.47
   8  14  -1    2.52    0.53
   6 -14  -1    0.45    0.41
  -6 -14   1    0.40    0.45
  -6 -14   1   -0.60    0.42
  -6  14   1   -0.14    0.33
   6  14  -1    0.22    0.41
  -6  14   1    0.52    0.35
  -4 -14   1   19.52    1.37
  -4 -14   1   19.82    1.34
   4 -14  -1   17.46    1.31
   4  14  -1   18.47    1.28
  -4  14   1   19.02    1.23
  -2 -14   1    4.66    0.69
  -2 -14   1    5.06    0.71
   2 -14  -1    6.08    0.78
  -2  14   1    5.59    0.67
   2  14  -1    6.83    0.69
   0 -14   1   -0.51    0.36
   0 -14  -1   -0.23    0.42
   0  14  -1   -0.09    0.35
   0  14   1   -0.02    0.36
  -2 -14  -1    9.51    0.88
   2 -14   1   10.15    1.10
  -2 -14  -1    8.62    0.91
   2 -14   1    6.86    0.87
  -2  14  -1    9.41    0.80
   2  14   1    8.72    0.81
   4 -14   1   17.86    1.38
  -4 -14  -1   15.35    1.18
  -4 -14  -1   16.49    1.17
   4 -14   1   13.74    1.15
  -4  14  -1   14.35    1.04
   4  14   1   13.50    1.06
  -6 -14  -1   -0.25    0.39
   6 -14   1    0.51    0.55
   6 -14   1    0.08    0.41
  -6 -14  -1    0.34    0.47
  -6  14  -1   -0.21    0.30
  -6  14  -1   -0.27    0.29
   6  14   1   -0.15    0.34
  -8 -14  -1    4.55    0.68
  -8 -14  -1    3.67    0.67
   8 -14   1    4.23    0.66
   8 -14   1    4.52    0.80
  -8  14  -1    4.57    0.63
  -8  14  -1    3.07    0.55
   8  14   1    4.48    0.61
  10 -14   1    5.34    0.76
 -10 -14  -1    3.40    0.69
 -10 -14  -1    3.98    0.66
  10 -14   1    2.91    0.74
 -10  14  -1    5.25    0.77
  10  14   1    4.39    0.64
 -10  14  -1    4.40    0.60
 -12 -14  -1    1.43    0.57
 -12 -14  -1    1.59    0.58
  12 -14   1    0.82    0.58
  12 -14   1    0.17    0.45
 -12  14  -1    0.76    0.46
 -12  14  -1    0.40    0.41
  12  14   1    0.54    0.41
 -14 -14  -1   -0.11    0.51
 -14 -14  -1    0.37    0.49
  14 -14   1   -0.17    0.50
  14 -14   1    0.08    0.50
 -14  14  -1   -0.06    0.38
 -14  14  -1    0.36    0.49
  14  14   1   -0.04    0.38
 -16 -14  -1    0.92    0.60
  16 -14   1    1.54    0.55
  16 -14   1    1.11    0.65
 -16 -14  -1    0.88    0.50
 -16  14  -1    0.31    0.37
  16  14   1    0.41    0.47
 -16  14  -1   -0.34    0.46
  18 -14   1    0.38    0.56
 -18 -14  -1   -0.57    0.55
 -18 -14  -1   -0.23    0.42
  18 -14   1   -0.31    0.50
  18  14   1    0.41    0.44
 -18  14  -1    0.04    0.44
 -18  14  -1   -0.50    0.48
  20 -14   1    1.24    0.58
 -20 -14  -1    0.22    0.48
  20 -14   1    1.10    0.58
 -20 -14  -1    0.64    0.56
  20  14   1    0.91    0.51
 -20  14  -1    0.86    0.52
 -20  14  -1    0.58    0.59
 -22 -14  -1    6.03    0.99
 -22 -14  -1    4.22    0.81
  22 -14   1    3.74    0.82
  22 -14   1    4.97    0.85
 -22  14  -1    3.89    0.84
 -22  14  -1    3.72    0.69
  22  14   1    4.29    0.73
  24 -14   1   -0.42    0.56
  24 -14   1   -0.38    0.53
 -24 -14  -1    0.17    0.60
 -24 -14  -1    0.13    0.55
 -24  14  -1    0.21    0.67
 -24  14  -1   -0.37    0.46
  24  14   1    1.19    0.62
 -26 -14  -1   -0.58    0.71
  26 -14   1   -0.26    0.52
  26 -14   1   -0.61    0.59
  26  14   1   -0.02    0.54
 -26  14  -1    0.27    0.69
 -26  14  -1    0.02    0.56
  25 -15  -1    0.47    0.61
 -25 -15   1    1.53    0.87
  25  15  -1    0.80    0.59
 -25  15   1    1.26    0.66
 -25  15   1    0.27    0.65
 -23 -15   1    0.16    0.57
  23 -15  -1    0.08    0.61
 -23 -15   1   -0.14    0.67
 -23  15   1   -0.10    0.45
  23  15  -1   -0.35    0.47
 -23  15   1   -0.70    0.62
 -21 -15   1    0.10    0.65
  21 -15  -1    0.07    0.56
 -21 -15   1    0.07    0.55
  21  15  -1    0.11    0.51
 -21  15   1    0.51    0.54
 -21  15   1    0.21    0.59
  19 -15  -1    0.60    0.59
 -19 -15   1    0.28    0.54
 -19 -15   1    0.51    0.68
  19  15  -1   -0.75    0.42
 -19  15   1    0.34    0.56
 -19  15   1    0.65    0.50
 -17 -15   1    0.61    0.52
 -17 -15   1    0.59    0.66
  17 -15  -1   -0.16    0.48
 -17  15   1   -0.10    0.43
 -17  15   1   -0.63    0.45
  17  15  -1    0.33    0.46
  15 -15  -1    0.23    0.49
 -15 -15   1    0.09    0.46
 -15 -15   1    0.35    0.57
 -15  15   1    0.28    0.49
  15  15  -1    0.91    0.52
 -15  15   1   -0.51    0.40
 -13 -15   1    9.18    1.08
  13 -15  -1    8.68    0.98
 -13 -15   1    7.70    1.01
  13  15  -1    9.29    0.95
 -13  15   1    7.69    0.97
 -13  15   1    8.72    0.93
  11 -15  -1   12.02    1.14
 -11 -15   1   11.52    1.10
 -11 -15   1   11.83    1.20
 -11  15   1   11.77    1.09
 -11  15   1   11.95    1.06
  11  15  -1   13.36    1.08
   9 -15  -1    0.40    0.46
  -9 -15   1    0.50    0.52
  -9 -15   1    1.20    0.50
   9  15  -1   -0.26    0.38
  -9  15   1    0.15    0.41
  -9  15   1    0.20    0.42
   7 -15  -1   24.36    1.64
  -7 -15   1   25.47    1.68
  -7 -15   1   25.57    1.67
   7  15  -1   27.33    1.62
  -7  15   1   22.95    1.52
  -7  15   1   24.21    1.51
   5 -15  -1   -0.07    0.43
  -5 -15   1   -0.34    0.40
  -5 -15   1   -0.14    0.42
  -5  15   1    0.34    0.35
   5  15  -1    0.16    0.39
  -5  15   1    0.29    0.37
   3 -15  -1    1.26    0.54
  -3 -15   1    0.80    0.49
  -3 -15   1    1.16    0.49
   3  15  -1    0.32    0.41
  -3  15   1    0.74    0.45
  -1 -15   1    0.20    0.45
   1 -15  -1    0.40    0.53
  -1  15   1    0.67    0.40
   1  15  -1    0.26    0.37
  -1 -15  -1    0.13    0.46
   1 -15   1    0.71    0.52
  -1  15  -1    0.46    0.42
   1  15   1    0.87    0.42
   3 -15   1   -0.03    0.49
  -3 -15  -1    0.04    0.43
  -3 -15  -1   -0.78    0.41
   3  15   1    0.26    0.38
  -3  15  -1   -0.18    0.35
  -5 -15  -1   -0.38    0.43
   5 -15   1   -0.13    0.44
  -5 -15  -1   -0.21    0.39
   5 -15   1   -0.26    0.55
   5  15   1   -0.08    0.37
  -5  15  -1    0.38    0.40
  -5  15  -1    0.40    0.35
  -7 -15  -1   27.37    1.79
  -7 -15  -1   27.90    1.81
   7 -15   1   27.96    1.76
   7 -15   1   30.75    1.96
   7  15   1   27.71    1.72
  -7  15  -1   28.03    1.69
  -7  15  -1   26.57    1.65
  -9 -15  -1    0.06    0.48
   9 -15   1   -0.07    0.45
  -9 -15  -1    0.33    0.54
   9 -15   1    0.00    0.57
   9  15   1   -0.12    0.38
  -9  15  -1   -0.08    0.41
  -9  15  -1    0.32    0.40
  11 -15   1    1.48    0.69
 -11 -15  -1    1.15    0.62
  11 -15   1    0.40    0.51
 -11 -15  -1    1.25    0.62
  11  15   1    1.02    0.50
 -11  15  -1    1.30    0.54
 -11  15  -1    1.45    0.51
  13 -15   1    2.12    0.59
  13 -15   1    0.94    0.71
 -13 -15  -1    1.75    0.66
 -13 -15  -1    2.05    0.59
  13  15   1    0.79    0.52
 -13  15  -1    0.68    0.50
 -13  15  -1    1.41    0.50
  15 -15   1   -0.03    0.52
  15 -15   1    0.16    0.55
 -15 -15  -1   -0.01    0.57
 -15 -15  -1   -0.12    0.55
 -15  15  -1    0.40    0.46
  15  15   1    0.74    0.49
 -15  15  -1    0.66    0.41
 -17 -15  -1   -0.41    0.44
  17 -15   1    0.14    0.51
 -17 -15  -1   -0.05    0.59
  17 -15   1    0.05    0.55
  17  15   1    0.15    0.51
 -17  15  -1    0.10    0.39
 -17  15  -1    0.28    0.48
 -19 -15  -1    0.43    0.68
  19 -15   1   -0.40    0.51
  19 -15   1   -0.13    0.51
 -19 -15  -1   -0.07    0.56
 -19  15  -1   -0.54    0.42
  19  15   1    0.24    0.49
 -19  15  -1   -0.33    0.53
  21 -15   1    0.30    0.58
 -21 -15  -1    1.04    0.65
 -21 -15  -1    1.90    0.80
  21 -15   1    0.55    0.60
  21  15   1    0.55    0.61
 -21  15  -1   -0.18    0.52
 -21  15  -1    0.39    0.61
  23 -15   1    0.43    0.63
 -23 -15  -1    1.31    0.83
 -23 -15  -1    0.53    0.64
  23 -15   1    0.38    0.59
 -23  15  -1    0.57    0.58
  23  15   1    1.21    0.65
 -23  15  -1    0.29    0.70
  20 -16  -1   -0.65    0.55
 -20 -16   1   -0.08    0.47
 -20 -16   1    0.16    0.68
 -20  16   1    0.45    0.60
  20  16  -1    0.68    0.52
 -20  16   1   -0.08    0.46
 -18 -16   1    0.21    0.55
  18 -16  -1   -0.15    0.50
 -18 -16   1   -0.57    0.63
  18  16  -1    0.89    0.54
 -18  16   1   -0.14    0.48
 -18  16   1    0.05    0.46
  16 -16  -1    0.96    0.59
 -16 -16   1    1.33    0.64
 -16 -16   1    1.36    0.70
  16  16  -1    2.59    0.66
 -16  16   1    0.11    0.46
 -16  16   1    2.45    0.66
  14 -16  -1    0.23    0.50
 -14 -16   1    0.86    0.64
 -14 -16   1    0.80    0.53
 -14  16   1   -0.38    0.37
  14  16  -1    1.20    0.53
 -14  16   1    0.11    0.49
  12 -16  -1    1.17    0.60
 -12 -16   1    2.32    0.68
 -12 -16   1    0.71    0.53
 -12  16   1    1.29    0.53
 -12  16   1    1.71    0.53
  12  16  -1    1.27    0.58
 -10 -16   1   20.57    1.59
  10 -16  -1   20.75    1.57
 -10 -16   1   21.51    1.58
 -10  16   1   22.31    1.49
  10  16  -1   22.99    1.49
 -10  16   1   23.13    1.51
  -8 -16   1   -0.32    0.44
  -8 -16   1    0.41    0.48
   8 -16  -1   -0.20    0.46
  -8  16   1   -0.37    0.39
  -8  16   1    0.19    0.38
   8  16  -1   -0.65    0.42
   6 -16  -1   -0.72    0.38
  -6 -16   1    0.35    0.45
  -6 -16   1    0.06    0.46
   6  16  -1    0.26    0.41
  -6  16   1    0.34    0.38
  -6  16   1    0.09    0.39
   4 -16  -1    7.06    0.95
  -4 -16   1    6.78    0.91
  -4 -16   1    9.21    0.95
  -4  16   1    8.85    0.84
   4  16  -1    9.51    0.95
  -4  16   1    8.37    0.83
   2 -16  -1    0.36    0.51
  -2 -16   1   -0.03    0.47
  -2  16   1   -0.01    0.39
   2  16  -1    0.37    0.40
   0 -16  -1   -0.26    0.45
   0 -16   1   -0.15    0.48
   0  16   1   -0.12    0.41
   0  16  -1   -0.47    0.37
   2 -16   1    0.66    0.50
  -2 -16  -1   -0.16    0.45
  -2  16  -1    0.65    0.41
   2  16   1    0.39    0.42
  -4 -16  -1    6.09    0.88
   4 -16   1    6.09    0.84
   4  16   1    4.87    0.69
  -4  16  -1    5.57    0.75
  -4  16  -1    5.73    0.72
  -6 -16  -1   -0.59    0.41
   6 -16   1    0.01    0.45
  -6 -16  -1   -0.09    0.54
  -6  16  -1    0.04    0.35
  -6  16  -1   -0.20    0.33
   6  16   1   -0.98    0.31
  -8 -16  -1    0.53    0.58
  -8 -16  -1    0.56    0.52
   8 -16   1    0.32    0.48
  -8  16  -1    0.31    0.41
  -8  16  -1    0.32    0.41
   8  16   1    0.53    0.48
  10 -16   1    4.59    0.91
 -10 -16  -1    6.47    0.90
 -10 -16  -1    7.37    0.99
  10 -16   1    4.57    0.82
 -10  16  -1    6.05    0.81
  10  16   1    6.38    0.90
 -10  16  -1    5.66    0.84
  12 -16   1   -0.62    0.57
  12 -16   1   -0.25    0.46
 -12 -16  -1   -0.06    0.54
 -12 -16  -1   -0.43    0.48
  12  16   1   -0.26    0.48
 -12  16  -1   -0.47    0.46
 -12  16  -1    0.45    0.45
  14 -16   1    0.83    0.54
  14 -16   1    0.25    0.60
 -14 -16  -1    0.10    0.55
 -14 -16  -1    0.27    0.53
  14  16   1   -0.03    0.43
 -14  16  -1    0.23    0.53
 -14  16  -1    0.96    0.49
 -16 -16  -1    0.78    0.63
  16 -16   1   -0.11    0.59
  16 -16   1   -0.15    0.54
 -16 -16  -1   -0.20    0.59
 -16  16  -1   -0.01    0.53
  16  16   1    0.24    0.51
 -16  16  -1    0.14    0.45
  18 -16   1    0.40    0.64
 -18 -16  -1   -0.23    0.50
 -18 -16  -1    0.60    0.65
  18 -16   1   -0.40    0.50
 -18  16  -1   -0.36    0.49
  18  16   1   -0.37    0.51
 -18  16  -1    0.34    0.47
 -20 -16  -1    0.64    0.68
  20 -16   1    1.78    0.69
 -20 -16  -1    0.68    0.76
  20 -16   1    0.53    0.66
 -20  16  -1    0.46    0.64
  20  16   1    1.51    0.66
 -20  16  -1    0.87    0.52
 -17 -17   1    0.44    0.59
  17 -17  -1    0.27    0.55
 -17 -17   1    0.10    0.68
 -17  17   1   -0.31    0.54
  17  17  -1   -0.67    0.51
 -17  17   1    0.44    0.47
 -15 -17   1    0.60    0.65
  15 -17  -1    2.10    0.63
 -15 -17   1    1.51    0.67
 -15  17   1    0.83    0.57
  15  17  -1   -0.34    0.50
 -15  17   1    1.46    0.56
  13 -17  -1    3.56    0.73
 -13 -17   1    2.12    0.73
 -13 -17   1    1.87    0.68
  13  17  -1    1.44    0.57
 -13  17   1    0.73    0.54
 -13  17   1    1.32    0.49
 -11 -17   1    1.28    0.66
  11 -17  -1    0.17    0.59
 -11 -17   1    1.37    0.65
 -11  17   1    1.56    0.53
  11  17  -1    1.54    0.59
 -11  17   1    1.25    0.52
   9 -17  -1    0.77    0.61
  -9 -17   1   -0.02    0.52
  -9 -17   1    0.35    0.51
  -9  17   1    0.55    0.44
  -9  17   1    0.57    0.43
   9  17  -1   -0.07    0.46
  -7 -17   1    0.02    0.50
   7 -17  -1   -0.20    0.52
  -7 -17   1    0.25    0.47
  -7  17   1    0.52    0.44
  -7  17   1    0.00    0.39
   7  17  -1    0.59    0.46
   5 -17  -1    0.22    0.48
  -5 -17   1   -0.33    0.43
  -5 -17   1   -0.07    0.50
  -5  17   1    0.00    0.42
   5  17  -1    0.29    0.40
  -5  17   1    0.28    0.40
   3 -17  -1    0.50    0.49
  -3 -17   1    0.31    0.55
   3  17  -1    0.00    0.42
  -3  17   1   -0.31    0.42
  -3  17   1    0.26    0.38
   1 -17  -1   29.24    1.84
  -1 -17   1   26.35    1.80
  -1  17   1   25.47    1.74
   1  17  -1   29.11    1.73
  -1 -17  -1   24.61    1.73
   1 -17   1   23.77    1.79
   1  17   1   29.27    1.68
  -1  17  -1   25.06    1.61
  -3 -17  -1    0.50    0.52
   3 -17   1    0.19    0.48
   3  17   1    0.69    0.45
  -3  17  -1    1.26    0.45
  -5 -17  -1   -0.48    0.47
   5 -17   1   -0.20    0.45
   5  17   1    0.11    0.41
  -5  17  -1    0.22    0.41
  -5  17  -1    0.57    0.41
  -7 -17  -1    1.11    0.56
  -7 -17  -1    1.01    0.59
   7 -17   1    0.27    0.48
  -7  17  -1   -0.49    0.38
   7  17   1   -0.01    0.44
  -7  17  -1    0.16    0.40
  -9 -17  -1    0.63    0.53
  -9 -17  -1   -0.04    0.50
   9 -17   1    0.04    0.47
   9  17   1    1.15    0.55
  -9  17  -1    0.23    0.45
  -9  17  -1    0.30    0.39
 -11 -17  -1    0.30    0.57
  11 -17   1    0.20    0.53
 -11 -17  -1    0.36    0.59
 -11  17  -1    0.05    0.47
 -11  17  -1    0.22    0.46
  11  17   1    0.22    0.46
 -13 -17  -1    4.19    0.82
 -13 -17  -1    3.64    0.81
  13 -17   1    2.97    0.74
  13  17   1    2.45    0.64
 -13  17  -1    2.43    0.55
 -13  17  -1    3.95    0.74
 -15 -17  -1   -0.04    0.61
  15 -17   1    0.81    0.58
 -15 -17  -1   -0.17    0.59
  15  17   1   -0.36    0.49
 -15  17  -1    0.04    0.45
 -15  17  -1    0.32    0.55
 -17 -17  -1    0.41    0.62
  17 -17   1   -0.82    0.54
 -17 -17  -1   -0.01    0.59
 -17  17  -1   -0.30    0.56
 -17  17  -1   -0.12    0.46
  17  17   1    1.44    0.62
  10 -18  -1    0.57    0.57
 -10 -18   1    1.96    0.67
 -10 -18   1    1.29    0.64
  10  18  -1   -0.07    0.47
 -10  18   1   -0.55    0.38
 -10  18   1    0.85    0.53
  -8 -18   1   -0.13    0.51
  -8 -18   1    0.88    0.55
   8 -18  -1   -0.22    0.49
  -8  18   1    0.54    0.47
  -8  18   1   -0.16    0.44
   8  18  -1   -0.03    0.49
  -6 -18   1    0.63    0.55
  -6 -18   1    0.60    0.51
   6 -18  -1   -0.08    0.49
  -6  18   1    0.44    0.44
   6  18  -1   -0.37    0.43
  -6  18   1   -0.19    0.41
   4 -18  -1    1.64    0.64
  -4 -18   1    1.49    0.66
  -4  18   1    1.47    0.50
  -4  18   1    1.76    0.51
   4  18  -1    1.54    0.53
   2 -18  -1    1.19    0.67
  -2 -18   1    2.20    0.68
   2  18  -1    0.71    0.51
  -2  18   1    1.30    0.51
   0 -18   1    0.56    0.57
   0 -18  -1   -0.04    0.53
   0  18  -1   -0.54    0.37
   0  18   1    0.13    0.46
   2 -18   1    1.60    0.62
  -2 -18  -1    1.63    0.62
   2  18   1    1.16    0.50
  -2  18  -1    1.51    0.54
   4 -18   1    1.14    0.57
  -4 -18  -1    0.25    0.57
  -4  18  -1    0.87    0.49
   4  18   1    0.21    0.50
  -4  18  -1    0.88    0.46
  -6 -18  -1   -0.90    0.47
   6 -18   1    0.41    0.58
  -6  18  -1    0.81    0.49
  -6  18  -1   -0.56    0.39
   6  18   1   -0.13    0.45
   8 -18   1    0.60    0.55
  -8 -18  -1    1.34    0.61
  -8 -18  -1    1.14    0.60
   8  18   1    1.28    0.58
  -8  18  -1    1.68    0.56
  -8  18  -1    1.07    0.49
  10 -18   1    0.78    0.63
 -10 -18  -1    0.22    0.55
 -10 -18  -1    0.59    0.62
 -10  18  -1    0.33    0.42
 -10  18  -1   -0.15    0.46
  10  18   1    0.74    0.57
 -42   0   2    0.66    0.66
 -42   0   2   -0.45    0.92
 -40   0   2    1.79    0.94
 -40   0   2    0.49    0.69
 -38   0   2   60.22    3.44
 -36   0   2    1.77    0.83
 -36   0   2    0.38    0.70
 -34   0   2    1.31    0.78
 -34   0   2    1.94    0.74
 -32   0   2    1.20    0.62
 -32   0   2   -0.11    0.49
 -30   0   2    0.18    0.53
 -30   0   2    0.36    0.55
 -28   0   2    0.94    0.56
 -28   0   2    1.56    0.67
  26   0  -2    1.36    0.17
 -26   0   2    2.09    0.57
 -26   0   2    0.69    0.49
 -24   0   2   60.58    3.07
 -24   0   2   55.21    3.04
  24   0  -2   57.73    2.66
 -22   0   2    0.41    0.44
  22   0  -2    0.63    0.15
 -22   0   2    0.46    0.45
  20   0  -2    3.44    0.26
 -20   0   2    3.44    0.62
 -20   0   2    3.43    0.56
 -18   0   2    7.36    0.75
 -18   0   2    6.60    0.75
  18   0  -2    7.85    0.42
  16   0  -2    1.26    0.18
 -16   0   2    1.71    0.43
 -16   0   2    0.60    0.37
 -14   0   2   15.38    1.01
  14   0  -2   14.65    0.71
 -14   0   2   13.50    0.99
 -14   0   2   15.69    0.98
 -12   0   2    7.20    0.67
 -12   0   2    8.36    0.67
 -10   0   2    4.73    0.57
  10   0  -2    4.64    0.27
 -10   0   2    4.13    0.59
 -10   0   2    5.35    0.56
  -8   0   2    2.74    0.41
   8   0  -2    1.99    0.30
  -8   0   2    2.17    0.32
  -8   0   2    1.87    0.32
   6   0  -2    0.87    0.19
  -6   0   2    1.40    0.23
  -6   0   2    1.12    0.22
  -6   0   2    1.31    0.26
   6   0  -2    1.14    0.23
   6   0  -2    1.24    0.20
   4   0  -2   13.00    0.68
   4   0  -2   13.56    0.66
  -4   0   2   12.34    0.67
  -4   0   2   13.15    0.66
   4   0  -2   12.98    0.67
  -4   0   2   13.29    0.70
  -2   0   2    0.01    0.08
  -2   0   2    0.33    0.09
  -2   0   2    0.28    0.05
   2   0  -2    0.36    0.07
   0   0   2  265.99   12.16
   0   0  -2  276.46   12.18
  -2   0  -2    0.42    0.05
   2   0   2    0.49    0.06
  -2   0  -2    0.59    0.12
  -2   0  -2    0.52    0.14
  -2   0  -2    0.61    0.10
   2   0   2    0.08    0.07
   2   0   2    0.53    0.13
   2   0   2    0.37    0.13
   4   0   2   28.13    1.33
   4   0   2   29.56    1.30
   4   0   2   25.12    1.33
  -4   0  -2   27.62    1.29
  -4   0  -2   29.17    1.34
  -4   0  -2   27.78    1.32
  -4   0  -2   28.14    1.36
   4   0   2   25.31    1.34
  -6   0  -2    9.20    0.58
   6   0   2    8.69    0.49
  -6   0  -2    9.04    0.50
   6   0   2    7.93    0.56
   6   0   2    8.88    0.55
   6   0   2    8.17    0.50
  -6   0  -2    9.04    0.52
   6   0   2    6.63    0.53
  -8   0  -2    0.33    0.22
  -8   0  -2    0.78    0.21
   8   0   2    0.59    0.23
  -8   0  -2    0.34    0.29
   8   0   2    0.61    0.24
   8   0   2    0.26    0.20
   8   0   2    0.50    0.26
  10   0   2    0.34    0.23
 -10   0  -2    0.62    0.22
  10   0   2    0.94    0.25
 -10   0  -2    0.14    0.26
 -10   0  -2    0.55    0.34
 -12   0  -2  175.86    8.20
  12   0   2  176.93    8.05
 -12   0  -2  182.55    8.03
 -12   0  -2  172.61    8.11
 -14   0  -2    8.42    0.71
 -14   0  -2    8.20    0.76
  14   0   2    8.62    0.56
  16   0   2    1.46    0.26
 -16   0  -2    1.77    0.40
 -16   0  -2    1.34    0.44
 -18   0  -2   15.71    1.13
  18   0   2   15.86    0.87
 -18   0  -2   15.60    1.06
 -20   0  -2   37.68    2.01
  20   0   2   36.20    1.81
 -20   0  -2   37.65    2.09
 -22   0  -2    0.85    0.45
 -22   0  -2    0.81    0.48
  22   0   2    0.13    0.22
  24   0   2    7.25    0.53
 -24   0  -2    6.79    0.88
 -24   0  -2    7.14    0.77
 -26   0  -2   27.81    1.67
  26   0   2   26.09    1.35
 -26   0  -2   25.44    1.71
  28   0   2   -0.25    0.20
 -28   0  -2   -0.56    0.47
 -28   0  -2   -0.11    0.41
 -30   0  -2    0.20    0.53
  30   0   2    0.13    0.26
 -30   0  -2    0.34    0.53
 -32   0  -2    0.07    0.56
 -32   0  -2   -0.23    0.50
 -34   0  -2   -0.07    0.61
 -34   0  -2    0.13    0.65
 -36   0  -2    1.36    0.69
 -36   0  -2    3.36    0.78
 -38   0  -2    0.55    0.71
 -38   0  -2   -0.05    0.61
 -40   0  -2    1.64    0.82
 -41  -1   2    1.80    0.84
 -41  -1   2    0.37    0.74
 -41   1   2    0.30    0.66
 -39  -1   2    1.26    0.80
 -39  -1   2    1.85    0.79
 -39   1   2    2.20    0.81
 -39   1   2    2.80    0.82
 -37  -1   2    3.11    0.89
 -37  -1   2    2.86    0.81
 -37   1   2    2.58    0.91
 -37   1   2    1.96    0.89
 -35  -1   2    6.71    1.04
 -35  -1   2    8.80    1.09
 -35   1   2    8.43    1.14
 -35   1   2    7.74    1.07
 -33  -1   2    4.95    0.88
 -33  -1   2    2.23    0.73
 -33   1   2    4.85    0.85
 -33   1   2    2.88    0.73
 -31  -1   2    0.97    0.61
 -31  -1   2    1.14    0.65
 -31   1   2    1.18    0.59
 -31   1   2    0.10    0.60
 -29  -1   2    4.62    0.83
 -29  -1   2    5.61    0.82
 -29   1   2    3.93    0.75
 -29   1   2    6.75    0.85
  27  -1  -2   14.96    0.73
 -27  -1   2   13.81    1.22
 -27  -1   2   13.05    1.15
 -27   1   2   12.91    1.27
 -27   1   2   14.73    1.17
  27   1  -2   13.88    0.74
  25  -1  -2    1.09    0.15
 -25  -1   2    1.11    0.53
 -25  -1   2    0.82    0.47
 -25   1   2    0.75    0.46
  25   1  -2    0.60    0.17
 -25   1   2   -0.18    0.42
 -23  -1   2   22.00    1.44
  23  -1  -2   21.65    1.03
 -23  -1   2   19.27    1.38
 -23   1   2   23.39    1.43
  23   1  -2   20.97    1.05
 -23   1   2   20.09    1.41
 -21  -1   2    0.72    0.40
 -21  -1   2    0.94    0.51
  21  -1  -2    1.03    0.15
  21   1  -2    0.72    0.17
 -21   1   2    1.23    0.49
 -21   1   2    0.45    0.41
 -21   1   2    1.43    0.45
 -19  -1   2    0.31    0.39
 -19  -1   2    0.08    0.38
  19  -1  -2    0.52    0.12
 -19   1   2   -0.02    0.43
 -19   1   2    0.56    0.41
  19   1  -2    0.30    0.17
 -19   1   2   -0.04    0.37
  17  -1  -2    0.62    0.12
 -17  -1   2    0.51    0.40
 -17  -1   2   -0.12    0.35
 -17   1   2    0.61    0.13
 -17   1   2    0.00    0.34
 -17   1   2    0.75    0.39
 -17   1   2    1.29    0.42
  17   1  -2    0.51    0.18
  15  -1  -2    0.86    0.12
 -15  -1   2    0.60    0.33
 -15  -1   2    0.05    0.38
  15   1  -2    0.65    0.15
 -15   1   2    0.54    0.39
 -15   1   2    0.94    0.38
 -15   1   2    1.01    0.35
 -15   1   2    1.03    0.15
 -13  -1   2    0.09    0.26
  13  -1  -2    0.10    0.09
 -13  -1   2   -0.04    0.34
 -13   1   2    0.09    0.30
  13   1  -2    0.03    0.10
 -13   1   2    0.19    0.13
 -13   1   2   -0.10    0.30
 -13   1   2    0.20    0.34
  13   1  -2    0.41    0.24
 -11  -1   2    3.77    0.51
 -11  -1   2    4.08    0.45
  11  -1  -2    3.59    0.23
 -11   1   2    3.44    0.24
 -11   1   2    4.45    0.51
 -11   1   2    3.40    0.43
 -11   1   2    4.11    0.51
  11   1  -2    4.16    0.41
   9  -1  -2    3.52    0.22
  -9  -1   2    3.82    0.40
  -9  -1   2    3.27    0.46
  -9   1   2    4.02    0.43
  -9   1   2    2.99    0.42
   9   1  -2    4.13    0.34
  -9   1   2    3.17    0.22
  -9   1   2    3.61    0.41
   9   1  -2    3.94    0.26
  -7  -1   2    1.69    0.18
   7  -1  -2    1.62    0.24
  -7  -1   2    1.75    0.33
   7  -1  -2    1.46    0.15
  -7  -1   2    1.80    0.24
   7  -1  -2    1.57    0.27
  -7   1   2    1.43    0.24
   7   1  -2    1.62    0.19
  -7   1   2    1.44    0.15
  -7   1   2    1.64    0.30
   7   1  -2    1.87    0.30
   7   1  -2    1.53    0.17
  -7   1   2    1.31    0.22
  -5  -1   2    5.97    0.49
   5  -1  -2    6.78    0.43
  -5  -1   2    6.49    0.34
  -5  -1   2    6.10    0.32
  -5  -1   2    6.47    0.38
   5  -1  -2    6.54    0.39
   5   1  -2    6.78    0.47
   5   1  -2    6.02    0.33
  -5   1   2    6.47    0.44
  -5   1   2    5.90    0.39
  -5   1   2    6.17    0.33
   5   1  -2    6.28    0.38
   5   1  -2    6.20    0.32
  -3  -1   2   41.17    1.83
   3  -1  -2   41.07    1.87
  -3  -1   2   40.01    1.86
  -3  -1   2   39.10    1.92
   3  -1  -2   38.33    1.87
   3  -1  -2   41.92    1.86
   3   1  -2   41.47    1.83
  -3   1   2   38.51    1.87
  -3   1   2   40.29    1.86
   3   1  -2   41.46    1.92
  -3   1   2   42.29    1.88
   3   1  -2   41.10    1.86
  -1  -1   2    5.26    0.30
   1  -1  -2    4.47    0.25
  -1  -1   2    4.58    0.26
   1  -1  -2    4.58    0.26
  -1   1   2    4.25    0.25
  -1   1   2    5.06    0.26
   1   1  -2    4.73    0.26
   1  -1   2    4.01    0.22
   1  -1   2    4.13    0.20
  -1  -1  -2    4.11    0.24
  -1  -1  -2    4.09    0.24
  -1  -1  -2    3.88    0.20
   1  -1   2    3.74    0.24
  -1  -1  -2    3.73    0.21
   1   1   2    4.07    0.21
   1   1   2    3.94    0.24
   1   1   2    3.93    0.24
  -1   1  -2    3.54    0.23
  -1   1  -2    3.77    0.19
   1   1   2    4.03    0.22
   3  -1   2   60.22    2.75
   3  -1   2   64.09    2.80
  -3  -1  -2   59.22    2.79
   3  -1   2   59.85    2.78
  -3  -1  -2   61.92    2.79
  -3  -1  -2   59.31    2.79
  -3   1  -2   60.40    2.75
  -3   1  -2   59.85    2.78
   3   1   2   62.88    2.80
   3   1   2   62.47    2.80
   3   1   2   61.99    2.77
   3   1   2   60.18    2.79
  -3   1  -2   59.55    2.80
  -5  -1  -2    0.64    0.19
   5  -1   2    0.44    0.16
  -5  -1  -2    0.72    0.19
  -5  -1  -2    0.76    0.20
   5  -1   2    0.66    0.11
   5  -1   2    0.73    0.11
   5  -1   2    0.83    0.15
   5   1   2    0.83    0.18
  -5   1  -2    0.81    0.12
   5   1   2    0.67    0.18
  -5   1  -2    0.65    0.19
   5   1   2    0.52    0.19
  -5   1  -2    0.64    0.13
  -5   1  -2    0.75    0.13
  -7  -1  -2    4.11    0.46
   7  -1   2    4.62    0.35
   7  -1   2    4.33    0.32
  -7  -1  -2    5.06    0.43
  -7  -1  -2    3.92    0.43
   7  -1   2    4.54    0.34
   7   1   2    4.45    0.42
  -7   1  -2    4.88    0.35
   7   1   2    4.29    0.43
  -7   1  -2    4.79    0.34
  -7   1  -2    4.65    0.43
   7   1   2    4.27    0.33
  -7   1  -2    4.72    0.38
  -9  -1  -2    3.95    0.44
  -9  -1  -2    3.37    0.50
   9  -1   2    3.58    0.36
   9  -1   2    3.91    0.35
  -9  -1  -2    3.55    0.49
   9  -1   2    3.96    0.42
  -9   1  -2    3.63    0.40
  -9   1  -2    3.37    0.33
   9   1   2    3.64    0.33
  -9   1  -2    3.92    0.46
  -9   1  -2    3.44    0.46
 -11  -1  -2   30.23    1.66
 -11  -1  -2   32.28    1.65
  11  -1   2   31.47    1.52
 -11  -1  -2   30.67    1.63
  11  -1   2   30.30    1.55
 -11   1  -2   34.04    1.69
  11   1   2   31.97    1.53
 -11   1  -2   30.81    1.61
 -11   1  -2   31.03    1.58
 -11   1  -2   31.68    1.54
 -13  -1  -2    2.63    0.43
  13  -1   2    2.10    0.31
 -13  -1  -2    2.67    0.47
  13   1   2    2.94    0.36
 -13   1  -2    1.97    0.34
 -13   1  -2    2.97    0.50
 -13   1  -2    2.36    0.41
 -13   1  -2    2.83    0.40
  15  -1   2    9.34    0.58
 -15  -1  -2    9.09    0.78
 -15  -1  -2    8.53    0.79
 -15   1  -2    8.65    0.70
 -15   1  -2    8.44    0.80
  15   1   2    9.87    0.64
 -15   1  -2    9.70    0.76
  17  -1   2    4.40    0.38
 -17  -1  -2    5.51    0.72
 -17  -1  -2    3.57    0.51
 -17   1  -2    2.69    0.53
 -17   1  -2    3.24    0.46
  17   1   2    4.37    0.47
 -19  -1  -2    0.12    0.37
  19  -1   2    0.20    0.19
 -19  -1  -2    0.19    0.37
 -19   1  -2    0.23    0.41
 -19   1  -2   -0.55    0.29
  19   1   2   -0.05    0.23
 -21  -1  -2   33.44    1.92
  21  -1   2   32.58    1.62
 -21  -1  -2   30.40    1.81
 -21   1  -2   34.63    1.81
 -21   1  -2   34.74    1.96
  21   1   2   31.90    1.65
 -23  -1  -2    6.88    0.81
 -23  -1  -2    5.16    0.70
  23  -1   2    5.62    0.46
  23   1   2    5.15    0.49
 -23   1  -2    4.49    0.70
 -23   1  -2    6.06    0.73
  25  -1   2   -0.01    0.21
 -25  -1  -2   -0.53    0.47
 -25  -1  -2   -0.73    0.40
  25   1   2   -0.20    0.21
 -25   1  -2   -0.65    0.43
 -25   1  -2    0.78    0.44
  27  -1   2    2.46    0.31
 -27  -1  -2    2.47    0.63
 -27  -1  -2    1.99    0.59
 -27   1  -2    2.32    0.57
 -27   1  -2    2.08    0.65
  27   1   2    2.09    0.31
 -29  -1  -2    0.02    0.50
  29  -1   2    0.73    0.24
 -29  -1  -2    0.84    0.53
 -29   1  -2    0.39    0.56
  29   1   2    0.43    0.24
 -29   1  -2    0.45    0.50
 -31  -1  -2    1.26    0.60
 -31  -1  -2    0.97    0.66
 -31   1  -2    2.09    0.61
 -31   1  -2    0.46    0.63
 -33  -1  -2    0.58    0.63
 -33  -1  -2   -0.26    0.52
 -33   1  -2    0.52    0.56
 -33   1  -2    0.44    0.64
 -35  -1  -2    0.17    0.64
 -35  -1  -2   -0.41    0.51
 -35   1  -2    0.31    0.68
 -35   1  -2    0.80    0.64
 -37  -1  -2   -0.30    0.59
 -37  -1  -2    0.24    0.58
 -37   1  -2    0.43    0.68
 -37   1  -2    0.48    0.63
 -39  -1  -2    2.62    0.86
 -39  -1  -2    1.78    0.74
 -39   1  -2    1.75    0.81
 -41  -1  -2    0.37    0.69
 -41   1  -2    1.66    0.78
 -40  -2   2    2.19    0.85
 -40  -2   2    0.15    0.68
 -40   2   2    1.07    0.85
 -38  -2   2   -0.38    0.68
 -38  -2   2    0.23    0.64
 -38   2   2    1.00    0.71
 -38   2   2    0.76    0.79
 -36  -2   2   -0.49    0.52
 -36  -2   2   -0.12    0.63
 -36   2   2   -0.20    0.61
 -36   2   2    0.04    0.62
 -34  -2   2    0.82    0.77
 -34  -2   2    0.87    0.58
 -34   2   2    1.31    0.66
 -34   2   2    0.53    0.64
 -32  -2   2    8.04    1.12
 -32  -2   2    8.88    1.13
 -32   2   2    9.71    1.22
 -32   2   2    9.79    1.10
 -30  -2   2    5.59    0.82
 -30  -2   2    5.88    0.91
 -30   2   2    5.83    0.84
 -30   2   2    4.38    0.85
 -28  -2   2    1.24    0.52
 -28  -2   2    1.61    0.69
 -28   2   2    0.24    0.55
 -28   2   2    0.64    0.54
  28   2  -2    0.66    0.20
 -26  -2   2    7.88    0.87
 -26  -2   2    8.45    0.99
  26  -2  -2    7.53    0.47
 -26   2   2    7.19    0.85
  26   2  -2    7.89    0.53
 -26   2   2    9.14    1.04
 -26   2   2    7.27    0.88
  24  -2  -2    1.73    0.21
 -24  -2   2    2.94    0.68
 -24  -2   2    1.74    0.54
 -24   2   2    1.46    0.51
 -24   2   2    1.91    0.57
 -24   2   2    1.82    0.23
  24   2  -2    1.62    0.28
 -24   2   2    1.40    0.51
  22  -2  -2    0.81    0.16
 -22  -2   2    1.10    0.50
 -22  -2   2   -0.26    0.34
  22   2  -2    0.37    0.19
 -22   2   2    0.37    0.16
 -22   2   2    0.83    0.49
 -22   2   2    0.53    0.43
 -22   2   2    0.65    0.48
 -20  -2   2    1.31    0.51
 -20  -2   2    1.76    0.46
  20  -2  -2    1.41    0.18
 -20   2   2    1.36    0.44
  20   2  -2    1.39    0.21
 -20   2   2    0.75    0.43
 -20   2   2    1.50    0.46
 -20   2   2    1.28    0.22
 -18  -2   2   -0.36    0.37
 -18  -2   2   -0.29    0.30
  18  -2  -2    0.13    0.13
 -18   2   2    0.17    0.38
  18   2  -2    0.22    0.13
 -18   2   2    0.13    0.41
 -18   2   2    0.62    0.37
 -18   2   2    0.16    0.16
 -16  -2   2    0.69    0.41
  16  -2  -2    0.17    0.13
 -16  -2   2   -0.06    0.28
  16   2  -2    0.06    0.16
 -16   2   2    0.22    0.29
 -16   2   2    0.11    0.36
 -16   2   2    0.29    0.32
 -16   2   2    0.18    0.13
 -14  -2   2    3.86    0.47
 -14  -2   2    3.52    0.54
  14  -2  -2    3.63    0.29
 -14  -2   2    3.56    0.49
  14   2  -2    4.16    0.40
 -14   2   2    4.42    0.58
 -14   2   2    4.24    0.46
 -14   2   2    3.95    0.28
  14   2  -2    3.86    0.34
 -14   2   2    3.05    0.43
  12  -2  -2    0.00    0.12
 -12  -2   2   -0.03    0.26
 -12  -2   2   -0.05    0.21
 -12  -2   2    0.18    0.36
  12   2  -2    0.00    0.14
 -12   2   2   -0.26    0.24
 -12   2   2    0.28    0.12
  12   2  -2   -0.07    0.17
 -12   2   2    0.31    0.27
 -12   2   2    0.55    0.31
  10  -2  -2   -0.06    0.12
 -10  -2   2    0.12    0.34
 -10  -2   2   -0.13    0.16
 -10  -2   2    0.25    0.22
  10   2  -2   -0.01    0.14
 -10   2   2    0.09    0.12
 -10   2   2   -0.15    0.23
  10   2  -2   -0.14    0.13
 -10   2   2   -0.45    0.19
 -10   2   2   -0.09    0.30
  -8  -2   2   17.42    0.88
  -8  -2   2   17.49    1.04
   8  -2  -2   18.41    0.89
  -8  -2   2   19.10    0.96
  -8   2   2   17.65    0.98
  -8   2   2   17.96    0.88
   8   2  -2   18.56    0.90
   8   2  -2   17.31    0.87
  -8   2   2   17.82    1.02
   6  -2  -2   22.02    1.23
  -6  -2   2   24.61    1.16
  -6  -2   2   26.19    1.31
   6  -2  -2   24.93    1.21
   6  -2  -2   24.72    1.18
  -6  -2   2   23.86    1.20
  -6  -2   2   25.00    1.19
   6   2  -2   25.56    1.15
  -6   2   2   23.97    1.23
   6   2  -2   24.57    1.18
  -6   2   2   23.53    1.21
  -6   2   2   24.67    1.17
  -4  -2   2    2.35    0.32
   4  -2  -2    2.82    0.24
   4  -2  -2    2.69    0.26
  -4  -2   2    3.24    0.21
   4  -2  -2    2.57    0.24
  -4  -2   2    3.00    0.25
   4  -2  -2    2.74    0.26
  -4   2   2    2.50    0.25
   4   2  -2    2.93    0.20
  -4   2   2    2.94    0.23
  -4   2   2    2.57    0.26
   4   2  -2    2.54    0.30
   4   2  -2    2.69    0.23
   2  -2  -2   34.48    1.57
  -2  -2   2   33.90    1.58
  -2  -2   2   34.17    1.61
  -2  -2   2   32.85    1.55
   2  -2  -2   33.39    1.57
  -2   2   2   32.90    1.56
   2   2  -2   33.42    1.58
  -2   2   2   34.42    1.57
  -2   2   2   33.44    1.54
   2   2  -2   33.18    1.61
  -2   2   2   33.19    1.58
   0  -2   2   52.44    2.33
   0  -2  -2   52.57    2.35
   0  -2   2   50.35    2.36
   0  -2   2   51.04    2.35
   0   2  -2   51.90    2.33
   0   2  -2   50.40    2.35
   0   2   2   50.29    2.35
   0   2   2   48.62    2.34
   0   2   2   50.71    2.34
   0   2  -2   51.05    2.36
  -2  -2  -2   17.14    0.82
   2  -2   2   17.27    0.80
  -2  -2  -2   16.44    0.83
  -2  -2  -2   16.29    0.85
   2  -2   2   16.31    0.84
   2  -2   2   16.99    0.79
   2   2   2   16.87    0.80
  -2   2  -2   16.13    0.80
   2   2   2   18.02    0.86
   2   2   2   17.28    0.82
  -2   2  -2   16.47    0.83
   2   2   2   16.69    0.83
  -2   2  -2   16.23    0.79
   4  -2   2    2.75    0.27
   4  -2   2    2.90    0.20
  -4  -2  -2    2.61    0.31
   4  -2   2    2.80    0.27
  -4  -2  -2    2.93    0.28
  -4  -2  -2    3.11    0.26
   4   2   2    2.98    0.24
  -4   2  -2    2.87    0.28
   4   2   2    3.09    0.26
  -4   2  -2    3.05    0.25
   4   2   2    3.05    0.31
   4   2   2    2.60    0.26
  -4   2  -2    2.89    0.22
   6  -2   2   40.56    1.89
   6  -2   2   40.29    1.92
  -6  -2  -2   42.89    1.94
  -6  -2  -2   42.24    1.94
  -6  -2  -2   40.27    1.98
  -6   2  -2   41.35    1.97
   6   2   2   39.40    1.95
  -6   2  -2   41.79    1.90
  -6   2  -2   39.81    1.91
   6   2   2   40.40    1.93
  -8  -2  -2   13.18    0.78
   8  -2   2   12.80    0.72
   8  -2   2   14.18    0.74
  -8  -2  -2   13.88    0.83
  -8  -2  -2   14.26    0.80
  -8   2  -2   13.36    0.84
  -8   2  -2   14.69    0.74
  -8   2  -2   13.38    0.74
  -8   2  -2   13.85    0.71
 -10  -2  -2    0.77    0.26
 -10  -2  -2    0.85    0.29
  10  -2   2    0.63    0.19
 -10  -2  -2    1.09    0.31
 -10   2  -2    0.32    0.22
 -10   2  -2    0.46    0.29
 -10   2  -2    0.57    0.18
 -10   2  -2    0.91    0.21
 -12  -2  -2    1.72    0.36
 -12  -2  -2    0.90    0.34
 -12  -2  -2    1.30    0.34
  12  -2   2    1.56    0.23
 -12   2  -2    1.45    0.30
 -12   2  -2    1.72    0.27
 -12   2  -2    0.84    0.35
  14  -2   2    2.74    0.32
 -14  -2  -2    2.18    0.41
 -14  -2  -2    2.02    0.40
 -14  -2  -2    2.57    0.43
 -14   2  -2    2.54    0.39
 -14   2  -2    2.18    0.34
 -14   2  -2    2.51    0.46
  14   2   2    2.26    0.30
  16  -2   2    0.29    0.18
 -16  -2  -2    0.26    0.32
 -16  -2  -2    0.54    0.35
 -16  -2  -2    0.15    0.34
  16   2   2    0.14    0.18
 -16   2  -2    0.32    0.36
 -16   2  -2    0.45    0.32
 -16   2  -2   -0.05    0.28
 -18  -2  -2    1.85    0.46
  18  -2   2    2.36    0.32
 -18  -2  -2    2.45    0.48
  18   2   2    1.78    0.29
 -18   2  -2    2.77    0.55
 -18   2  -2    2.65    0.46
 -18   2  -2    2.04    0.41
 -20  -2  -2    0.18    0.37
 -20  -2  -2    0.53    0.41
  20  -2   2    0.07    0.18
 -20   2  -2   -0.16    0.36
 -20   2  -2    0.46    0.35
 -20   2  -2    0.44    0.41
  20   2   2    0.18    0.24
  22  -2   2    0.14    0.19
 -22  -2  -2    0.56    0.42
 -22  -2  -2    0.50    0.44
 -22   2  -2    0.20    0.35
 -22   2  -2   -0.41    0.40
  22   2   2    0.00    0.26
 -22   2  -2    0.16    0.34
 -24  -2  -2    3.13    0.64
 -24  -2  -2    3.11    0.61
  24  -2   2    3.82    0.40
 -24   2  -2    2.70    0.63
 -24   2  -2    3.47    0.56
  24   2   2    3.25    0.44
  26  -2   2    0.29    0.22
 -26  -2  -2    0.51    0.52
 -26  -2  -2    0.33    0.46
 -26   2  -2   -0.32    0.37
 -26   2  -2    0.46    0.53
  26   2   2    0.01    0.26
 -28  -2  -2   -0.15    0.52
  28  -2   2    0.02    0.21
 -28  -2  -2   -0.14    0.48
  28   2   2    0.01    0.23
 -28   2  -2   -0.45    0.46
 -28   2  -2    0.35    0.44
 -30  -2  -2    1.31    0.61
 -30  -2  -2    0.65    0.61
 -30   2  -2    1.36    0.63
 -30   2  -2    1.65    0.58
  30   2   2    0.92    0.29
 -32  -2  -2    3.78    0.76
 -32   2  -2    3.51    0.86
 -32   2  -2    4.15    0.72
 -34  -2  -2   -0.06    0.54
 -34  -2  -2   -0.18    0.65
 -34   2  -2    0.28    0.66
 -34   2  -2    0.41    0.57
 -36  -2  -2    0.34    0.61
 -36  -2  -2   -0.39    0.56
 -36   2  -2    0.74    0.66
 -38  -2  -2    2.56    0.89
 -38  -2  -2    2.40    0.79
 -38   2  -2    1.76    0.82
 -40  -2  -2    0.55    0.76
 -40  -2  -2    0.59    0.72
 -40   2  -2    0.76    0.78
 -41  -3   2    1.45    0.98
 -41  -3   2   -0.77    0.61
 -41   3   2    0.59    0.82
 -39  -3   2    1.62    0.84
 -39  -3   2    1.58    0.88
 -39   3   2    0.09    0.85
 -37  -3   2    1.69    0.81
 -37  -3   2    3.96    0.94
 -37   3   2    2.41    0.78
 -37   3   2    0.47    0.81
 -35  -3   2    1.18    0.64
 -35  -3   2    1.02    0.76
 -35   3   2    1.21    0.76
 -35   3   2    0.64    0.68
 -33  -3   2    1.43    0.64
 -33  -3   2    2.15    0.78
 -33   3   2    3.83    0.88
 -33   3   2    3.59    0.75
 -31  -3   2    0.97    0.65
 -31  -3   2    0.31    0.50
 -31   3   2    0.48    0.62
 -31   3   2    1.34    0.70
 -31   3   2    0.43    0.56
 -29  -3   2    3.35    0.66
 -29  -3   2    1.54    0.74
 -29   3   2    1.62    0.64
 -29   3   2    3.09    0.67
 -29   3   2    1.61    0.68
  27  -3  -2    2.37    0.31
 -27  -3   2    2.01    0.57
 -27  -3   2    1.76    0.67
 -27   3   2    2.35    0.65
  27   3  -2    2.01    0.32
 -27   3   2    2.17    0.58
 -27   3   2    2.25    0.63
 -25  -3   2    0.79    0.49
  25  -3  -2    1.79    0.24
 -25  -3   2    2.69    0.65
 -25   3   2    2.50    0.56
 -25   3   2    2.64    0.66
 -25   3   2    1.52    0.55
  25   3  -2    1.75    0.27
 -23  -3   2   11.24    0.97
  23  -3  -2   12.42    0.68
 -23  -3   2   14.01    1.15
 -23   3   2   13.78    1.12
 -23   3   2   11.74    0.98
 -23   3   2   10.00    0.98
  23   3  -2   11.67    0.69
 -21  -3   2    2.05    0.55
 -21  -3   2    0.86    0.40
  21  -3  -2    1.14    0.20
 -21   3   2    0.11    0.31
 -21   3   2    0.77    0.46
 -21   3   2    0.99    0.43
 -21   3   2    0.22    0.37
 -19  -3   2    0.46    0.43
 -19  -3   2   -0.01    0.31
  19  -3  -2    0.08    0.15
 -19  -3   2    0.33    0.32
 -19   3   2   -0.45    0.34
 -19   3   2   -0.04    0.31
 -19   3   2    0.31    0.39
 -19   3   2   -0.01    0.14
  17  -3  -2    0.29    0.16
 -17  -3   2    0.33    0.31
 -17  -3   2   -0.25    0.26
 -17  -3   2    0.52    0.42
 -17   3   2    0.29    0.35
 -17   3   2    0.28    0.15
 -17   3   2    0.36    0.35
 -17   3   2    0.24    0.27
 -15  -3   2    1.75    0.30
 -15  -3   2    1.68    0.49
 -15  -3   2    2.24    0.37
  15  -3  -2    1.74    0.23
 -15   3   2    1.68    0.22
 -15   3   2    1.93    0.37
 -15   3   2    1.83    0.33
 -15   3   2    1.12    0.40
 -13  -3   2    1.20    0.44
  13  -3  -2    0.61    0.18
 -13  -3   2    0.40    0.25
 -13  -3   2    0.16    0.21
 -13   3   2    0.39    0.29
 -13   3   2    0.61    0.35
 -13   3   2    0.59    0.27
  13   3  -2    0.29    0.19
 -13   3   2    0.40    0.16
 -11  -3   2    0.40    0.25
 -11  -3   2    0.78    0.40
  11  -3  -2    0.52    0.18
 -11  -3   2    0.34    0.19
 -11   3   2    0.31    0.17
 -11   3   2    0.26    0.30
  11   3  -2    0.48    0.17
 -11   3   2    0.27    0.23
  -9  -3   2    3.35    0.46
   9  -3  -2    4.10    0.35
  -9  -3   2    3.52    0.33
  -9  -3   2    3.48    0.41
  -9   3   2    4.08    0.34
  -9   3   2    3.83    0.47
   9   3  -2    3.66    0.31
  -9   3   2    3.95    0.43
   7  -3  -2    0.30    0.18
  -7  -3   2    0.28    0.21
  -7  -3   2    0.11    0.31
  -7  -3   2    0.14    0.15
  -7   3   2    0.17    0.22
   7   3  -2    0.43    0.17
  -7   3   2    0.62    0.19
  -7   3   2    0.06    0.16
   7   3  -2   -0.01    0.12
   5  -3  -2    2.71    0.30
  -5  -3   2    2.54    0.25
   5  -3  -2    2.60    0.27
  -5  -3   2    2.58    0.37
   5  -3  -2    2.22    0.30
  -5  -3   2    3.55    0.36
  -5   3   2    2.92    0.32
  -5   3   2    2.06    0.30
   5   3  -2    2.83    0.29
  -5   3   2    2.45    0.31
   5   3  -2    2.69    0.24
   3  -3  -2    0.01    0.15
  -3  -3   2    0.34    0.13
  -3  -3   2   -0.15    0.21
   3  -3  -2    0.06    0.20
  -3  -3   2    0.12    0.18
  -3   3   2    0.13    0.14
  -3   3   2   -0.02    0.16
   3   3  -2    0.11    0.15
   3   3  -2    0.60    0.23
  -3   3   2    0.33    0.13
   3   3  -2    0.11    0.11
  -1  -3   2    6.41    0.46
   1  -3  -2    7.52    0.45
   1  -3  -2    7.16    0.42
  -1  -3   2    6.63    0.41
  -1  -3   2    7.56    0.42
  -1  -3   2    6.90    0.47
   1   3  -2    7.05    0.41
   1   3  -2    6.89    0.46
  -1   3   2    6.95    0.44
  -1   3   2    7.10    0.44
   1   3  -2    6.95    0.48
  -1   3   2    6.75    0.47
  -1   3   2    7.30    0.43
  -1  -3  -2   13.23    0.71
   1  -3   2   12.98    0.68
   1  -3   2   12.84    0.66
   1  -3   2   11.71    0.72
  -1  -3  -2   12.42    0.70
  -1  -3  -2   12.71    0.71
   1   3   2   13.34    0.69
  -1   3  -2   12.74    0.66
  -1   3  -2   13.47    0.72
  -1   3  -2   14.12    0.70
   1   3   2   13.05    0.72
   1   3   2   12.96    0.68
   3  -3   2    0.83    0.14
   3  -3   2    0.67    0.21
  -3  -3  -2    0.67    0.18
  -3  -3  -2    0.55    0.21
   3  -3   2    0.46    0.12
   3   3   2    0.30    0.18
   3   3   2    0.80    0.13
  -3   3  -2    0.65    0.14
  -3   3  -2    0.34    0.12
   3   3   2    0.77    0.17
  -3   3  -2    0.68    0.18
  -5  -3  -2    1.46    0.28
   5  -3   2    1.53    0.20
  -5  -3  -2    1.10    0.18
   5  -3   2    1.58    0.25
  -5  -3  -2    1.21    0.23
  -5   3  -2    0.98    0.22
   5   3   2    1.62    0.22
  -5   3  -2    1.49    0.21
   5   3   2    2.11    0.25
  -5   3  -2    1.37    0.17
   7  -3   2    0.01    0.12
  -7  -3  -2   -0.04    0.16
   7  -3   2   -0.07    0.20
  -7  -3  -2    0.21    0.22
  -7  -3  -2   -0.07    0.24
  -7   3  -2    0.27    0.22
  -7   3  -2   -0.17    0.14
  -9  -3  -2    2.23    0.38
  -9  -3  -2    2.33    0.31
   9  -3   2    3.08    0.36
  -9  -3  -2    2.54    0.35
  -9   3  -2    2.35    0.28
  -9   3  -2    2.50    0.36
 -11  -3  -2    5.08    0.56
 -11  -3  -2    5.40    0.52
 -11  -3  -2    5.22    0.49
  11  -3   2    5.31    0.44
 -11   3  -2    4.87    0.39
 -11   3  -2    4.54    0.46
 -11   3  -2    5.15    0.55
 -13  -3  -2    1.19    0.32
  13  -3   2    1.35    0.24
 -13  -3  -2    1.55    0.39
 -13  -3  -2    0.46    0.32
 -13   3  -2    0.73    0.37
 -13   3  -2    0.96    0.27
 -13   3  -2    0.97    0.23
 -15  -3  -2    0.68    0.36
 -15  -3  -2    0.02    0.29
 -15  -3  -2   -0.08    0.30
  15  -3   2    0.42    0.21
 -15   3  -2   -0.07    0.26
 -15   3  -2    0.22    0.35
 -15   3  -2   -0.09    0.23
 -17  -3  -2    2.56    0.49
  17  -3   2    3.13    0.38
 -17  -3  -2    2.71    0.45
 -17  -3  -2    2.40    0.45
 -17   3  -2    2.53    0.38
  17   3   2    2.68    0.33
 -17   3  -2    3.31    0.53
 -17   3  -2    4.29    0.52
 -19  -3  -2   -0.10    0.36
 -19  -3  -2    0.01    0.35
  19  -3   2   -0.15    0.19
 -19  -3  -2    0.06    0.36
 -19   3  -2    0.21    0.35
 -19   3  -2   -0.19    0.35
 -19   3  -2    0.07    0.27
  19   3   2    0.25    0.20
 -21  -3  -2    3.78    0.61
  21  -3   2    4.61    0.45
 -21  -3  -2    4.67    0.66
 -21  -3  -2    4.00    0.60
  21   3   2    3.84    0.41
 -21   3  -2    5.42    0.63
 -21   3  -2    3.57    0.58
 -21   3  -2    4.15    0.67
  23  -3   2   -0.14    0.20
 -23  -3  -2    0.42    0.46
 -23  -3  -2   -0.36    0.44
  23   3   2   -0.21    0.23
 -23   3  -2    0.05    0.37
 -23   3  -2    0.16    0.42
 -23   3  -2   -0.31    0.43
 -25  -3  -2    0.67    0.50
  25  -3   2    0.41    0.24
 -25  -3  -2   -0.47    0.40
 -25   3  -2    0.34    0.38
  25   3   2   -0.27    0.26
 -25   3  -2    0.39    0.50
 -25   3  -2    0.57    0.45
 -27  -3  -2    1.12    0.58
 -27  -3  -2    2.02    0.61
  27  -3   2    2.11    0.33
  27   3   2    1.90    0.38
 -27   3  -2    1.14    0.54
 -27   3  -2    1.61    0.63
 -27   3  -2    1.71    0.49
  29  -3   2   -0.04    0.24
 -29  -3  -2    1.02    0.57
 -29  -3  -2    0.52    0.54
 -29   3  -2   -0.19    0.45
  29   3   2    0.85    0.35
 -29   3  -2   -0.50    0.49
 -31  -3  -2   -0.10    0.55
 -31  -3  -2    0.05    0.53
 -31   3  -2   -0.39    0.57
 -31   3  -2   -0.42    0.48
 -33  -3  -2    0.37    0.60
 -33  -3  -2   -0.21    0.49
 -33   3  -2    0.30    0.61
 -33   3  -2    0.08    0.55
 -35  -3  -2   -0.14    0.58
 -35  -3  -2   -0.12    0.57
 -35   3  -2    0.67    0.68
 -37  -3  -2   -0.44    0.57
 -37  -3  -2    0.49    0.68
 -37   3  -2   -0.30    0.74
 -39  -3  -2    0.70    0.80
 -39  -3  -2    0.90    0.69
 -39   3  -2   -0.78    0.75
 -41  -3  -2    0.23    0.64
 -41  -3  -2    0.22    0.69
 -41   3  -2    0.67    0.77
 -40  -4   2    0.40    0.71
 -40  -4   2   -0.80    0.83
 -40   4   2    0.80    0.86
 -38  -4   2    3.93    0.83
 -38  -4   2    2.46    0.96
 -38   4   2    3.29    0.96
 -36  -4   2   -0.04    0.58
 -36  -4   2    0.46    0.71
 -36   4   2   -0.46    0.73
 -36   4   2   -0.37    0.59
 -34  -4   2    2.76    0.74
 -34  -4   2    2.87    0.86
 -34   4   2    1.63    0.78
 -34   4   2    2.80    0.75
 -34   4   2    1.56    0.75
 -32  -4   2    4.07    0.80
 -32  -4   2    3.87    0.90
 -32   4   2    5.60    0.83
 -32   4   2    3.84    0.83
 -32   4   2    1.51    0.68
 -30  -4   2    7.38    1.12
 -30  -4   2    8.47    1.00
 -30   4   2    8.19    1.16
 -30   4   2    8.81    1.24
 -30   4   2    7.24    0.98
 -28  -4   2    2.81    0.61
 -28  -4   2    1.48    0.67
 -28   4   2    1.67    0.53
  28   4  -2    2.20    0.34
 -28   4   2    1.96    0.68
 -28   4   2    2.43    0.71
  26  -4  -2    6.13    0.49
 -26  -4   2    5.26    0.87
 -26  -4   2    4.80    0.75
 -26   4   2    5.44    0.80
 -26   4   2    7.87    0.95
 -26   4   2    7.52    0.85
  26   4  -2    6.17    0.50
 -24  -4   2    2.84    0.71
  24  -4  -2    4.72    0.43
 -24  -4   2    3.84    0.62
 -24   4   2    5.40    0.72
 -24   4   2    4.04    0.70
 -24   4   2    5.34    0.72
 -22  -4   2   -0.32    0.33
  22  -4  -2    0.08    0.19
 -22  -4   2    0.10    0.47
 -22  -4   2   -0.08    0.34
 -22   4   2    0.18    0.31
 -22   4   2    0.42    0.45
 -22   4   2    0.28    0.37
 -20  -4   2    1.26    0.40
 -20  -4   2    2.05    0.53
  20  -4  -2    2.42    0.33
 -20  -4   2    1.17    0.37
 -20   4   2    1.79    0.47
 -20   4   2    1.10    0.46
 -20   4   2    1.75    0.39
 -18  -4   2    0.56    0.29
 -18  -4   2    0.62    0.34
 -18  -4   2    0.79    0.47
  18  -4  -2    1.06    0.22
 -18   4   2    0.53    0.31
 -18   4   2    0.83    0.35
 -18   4   2    0.61    0.40
  16  -4  -2    0.40    0.20
 -16  -4   2    0.13    0.38
 -16  -4   2    0.08    0.26
 -16  -4   2   -0.13    0.24
 -16   4   2    0.00    0.28
 -16   4   2   -0.27    0.36
 -16   4   2    0.07    0.26
  14  -4  -2    0.82    0.22
 -14  -4   2    0.65    0.28
 -14  -4   2    0.09    0.38
 -14  -4   2    0.99    0.25
 -14   4   2    0.98    0.33
 -14   4   2    0.07    0.34
 -12  -4   2    1.03    0.24
  12  -4  -2    1.23    0.25
 -12  -4   2    0.70    0.41
 -12  -4   2    1.10    0.28
 -12   4   2    0.92    0.34
 -12   4   2    1.57    0.32
  10  -4  -2    0.37    0.21
 -10  -4   2    0.11    0.18
 -10  -4   2   -0.07    0.34
 -10   4   2    0.51    0.25
 -10   4   2    0.44    0.22
  -8  -4   2   16.35    0.94
   8  -4  -2   15.86    0.91
  -8  -4   2   15.71    1.04
  -8  -4   2   17.36    0.87
  -8   4   2   15.99    0.91
  -8   4   2   16.84    0.93
   6  -4  -2   59.14    2.76
  -6  -4   2   59.35    2.86
  -6  -4   2   60.67    2.73
   6  -4  -2   57.11    2.77
  -6  -4   2   56.49    2.78
  -6   4   2   59.95    2.75
  -6   4   2   56.83    2.75
  -4  -4   2    5.28    0.39
   4  -4  -2    5.78    0.42
   4  -4  -2    3.99    0.47
  -4  -4   2    5.09    0.46
  -4  -4   2    3.97    0.48
  -4   4   2    4.32    0.36
  -4   4   2    5.22    0.38
   4   4  -2    5.30    0.39
  -2  -4   2   35.88    1.79
   2  -4  -2   34.65    1.78
  -2  -4   2   36.14    1.73
  -2  -4   2   36.96    1.79
   2  -4  -2   36.47    1.75
   2   4  -2   36.78    1.73
  -2   4   2   36.67    1.73
   0  -4  -2    5.59    0.42
   0  -4   2    5.28    0.46
   0  -4   2    5.20    0.40
   0  -4   2    5.12    0.39
   0  -4  -2    4.84    0.41
   0   4  -2    5.09    0.43
   0   4   2    5.28    0.38
   0   4  -2    5.69    0.37
   2  -4   2   30.12    1.44
   2  -4   2   28.25    1.49
  -2  -4  -2   29.01    1.48
  -2  -4  -2   28.96    1.49
  -2   4  -2   31.25    1.43
   2   4   2   29.95    1.46
  -2   4  -2   30.84    1.46
  -4  -4  -2    3.16    0.42
   4  -4   2    2.50    0.38
  -4  -4  -2    3.79    0.37
  -4   4  -2    3.60    0.31
   4   4   2    3.77    0.36
  -4   4  -2    3.75    0.31
  -4   4  -2    3.23    0.33
   6  -4   2   82.87    3.83
  -6  -4  -2   85.59    3.83
  -6  -4  -2   81.94    3.87
   6   4   2   83.81    3.80
  -6   4  -2   79.87    3.77
  -6   4  -2   78.10    3.82
  -6   4  -2   82.47    3.75
  -8  -4  -2    4.83    0.48
  -8  -4  -2    4.55    0.55
  -8  -4  -2    6.14    0.45
   8  -4   2    5.85    0.47
  -8   4  -2    4.33    0.48
   8   4   2    5.50    0.42
  -8   4  -2    4.93    0.39
 -10  -4  -2   -0.07    0.24
 -10  -4  -2    0.00    0.21
  10  -4   2   -0.27    0.18
 -10  -4  -2    0.05    0.31
 -10   4  -2    0.01    0.19
 -10   4  -2   -0.03    0.28
 -12  -4  -2   27.23    1.42
  12  -4   2   26.65    1.40
 -12  -4  -2   26.56    1.42
 -12  -4  -2   27.34    1.52
 -12   4  -2   25.91    1.38
 -12   4  -2   29.10    1.54
 -14  -4  -2   -0.41    0.29
 -14  -4  -2   -0.41    0.23
 -14  -4  -2    0.00    0.32
  14  -4   2    0.32    0.23
 -14   4  -2    0.03    0.24
 -14   4  -2    0.12    0.21
 -14   4  -2    0.01    0.30
  16  -4   2    0.70    0.25
 -16  -4  -2    0.96    0.36
 -16  -4  -2    0.88    0.39
 -16  -4  -2    0.76    0.35
 -16   4  -2    0.68    0.32
 -16   4  -2    1.34    0.27
 -16   4  -2    0.74    0.40
 -18  -4  -2    0.24    0.35
 -18  -4  -2   -0.18    0.34
  18  -4   2    0.44    0.25
 -18  -4  -2   -0.10    0.36
 -18   4  -2   -0.28    0.23
 -18   4  -2    0.50    0.34
 -18   4  -2    0.48    0.40
  20  -4   2    7.00    0.59
 -20  -4  -2    7.61    0.84
 -20  -4  -2    8.36    0.78
 -20  -4  -2    8.21    0.85
 -20   4  -2    6.06    0.62
 -20   4  -2    7.23    0.93
 -20   4  -2    9.39    0.76
 -22  -4  -2    0.09    0.41
  22  -4   2    0.44    0.26
 -22  -4  -2    0.04    0.45
 -22  -4  -2    0.29    0.41
 -22   4  -2    0.60    0.43
 -22   4  -2    0.10    0.33
  22   4   2    0.40    0.25
 -22   4  -2    0.66    0.50
  24  -4   2    0.33    0.25
 -24  -4  -2    0.23    0.45
 -24  -4  -2    0.12    0.43
 -24  -4  -2    0.14    0.45
 -24   4  -2    0.36    0.48
  24   4   2    1.27    0.29
 -24   4  -2    0.18    0.39
 -24   4  -2    0.31    0.38
  26  -4   2    1.29    0.31
 -26  -4  -2    1.49    0.59
 -26  -4  -2   -0.03    0.45
  26   4   2    0.53    0.30
 -26   4  -2    0.37    0.47
 -26   4  -2    0.24    0.51
 -26   4  -2    0.59    0.43
  28  -4   2    0.15    0.27
 -28  -4  -2    0.28    0.54
 -28  -4  -2   -0.45    0.45
 -28   4  -2    0.33    0.56
 -28   4  -2    0.02    0.50
 -28   4  -2   -0.43    0.40
  28   4   2   -0.13    0.30
 -30  -4  -2    2.49    0.75
 -30  -4  -2    1.53    0.68
 -30   4  -2    1.73    0.56
 -30   4  -2    3.14    0.82
  30   4   2    1.63    0.44
 -30   4  -2    1.38    0.63
 -32  -4  -2    2.67    0.73
 -32  -4  -2    4.62    0.90
 -32   4  -2    3.36    0.66
 -32   4  -2    3.85    0.89
 -34  -4  -2    0.00    0.60
 -34  -4  -2   -0.54    0.58
 -34   4  -2   -0.46    0.72
 -36  -4  -2    0.14    0.56
 -36  -4  -2   -0.55    0.58
 -36   4  -2    0.53    0.74
 -38  -4  -2    4.38    0.91
 -38  -4  -2    1.82    0.77
 -38   4  -2    0.55    0.87
 -40  -4  -2    0.72    0.78
 -40  -4  -2    0.47    0.85
 -40   4  -2    1.31    0.89
 -39  -5   2    0.19    0.80
 -39  -5   2   -0.05    0.65
 -39   5   2   -0.13    0.79
 -37  -5   2    0.32    0.75
 -37  -5   2   -0.53    0.65
 -37   5   2    0.04    0.78
 -37   5   2    0.52    0.74
 -35  -5   2   16.61    1.51
 -35  -5   2   19.09    1.74
 -35   5   2   21.81    1.74
 -35   5   2   18.21    1.67
 -33  -5   2    0.76    0.77
 -33  -5   2   -0.21    0.53
 -33   5   2   -0.91    0.68
 -33   5   2   -0.70    0.54
 -33   5   2    0.03    0.59
 -31  -5   2    2.83    0.74
 -31  -5   2    5.83    1.03
 -31   5   2    3.12    0.87
 -31   5   2    4.32    0.78
 -31   5   2    3.48    0.92
 -29  -5   2    0.20    0.49
 -29  -5   2    0.96    0.70
 -29   5   2    0.09    0.59
 -29   5   2   -0.25    0.46
  29   5  -2    0.30    0.28
 -29   5   2    0.53    0.60
  27  -5  -2   21.80    1.14
 -27  -5   2   18.62    1.59
 -27  -5   2   17.46    1.45
  27   5  -2   20.10    1.11
 -27   5   2   19.08    1.63
 -27   5   2   16.84    1.47
 -27   5   2   21.74    1.38
 -25  -5   2    0.83    0.59
 -25  -5   2    0.76    0.41
  25  -5  -2    0.35    0.25
 -25  -5   2    0.64    0.44
 -25   5   2   -0.02    0.48
 -25   5   2    0.39    0.40
 -25   5   2    0.68    0.51
 -23  -5   2    0.42    0.37
  23  -5  -2    0.37    0.23
 -23  -5   2   -0.10    0.37
 -23  -5   2    0.31    0.43
 -23   5   2    0.40    0.42
 -23   5   2    0.44    0.36
 -23   5   2   -0.02    0.43
 -21  -5   2    7.73    0.99
 -21  -5   2    9.56    0.85
 -21  -5   2   10.47    0.78
  21  -5  -2    8.52    0.64
 -21   5   2   10.52    0.84
 -21   5   2    9.66    0.78
 -21   5   2    8.89    0.92
  19  -5  -2    0.46    0.23
 -19  -5   2    0.52    0.33
 -19  -5   2    0.08    0.45
 -19  -5   2    0.53    0.31
 -19   5   2    0.28    0.29
 -19   5   2    0.60    0.40
 -19   5   2    0.10    0.36
 -17  -5   2    0.13    0.40
 -17  -5   2    0.18    0.30
  17  -5  -2    0.20    0.22
 -17  -5   2   -0.21    0.25
 -17   5   2    0.01    0.39
 -17   5   2    0.41    0.34
  15  -5  -2   -0.01    0.20
 -15  -5   2    0.41    0.35
 -15  -5   2   -0.02    0.23
 -15   5   2    0.50    0.29
 -15   5   2   -0.06    0.33
 -13  -5   2    0.75    0.43
 -13  -5   2    0.80    0.25
  13  -5  -2    0.35    0.24
 -13   5   2    0.70    0.31
 -13   5   2    0.03    0.28
 -11  -5   2    6.27    0.66
  11  -5  -2    6.24    0.55
 -11  -5   2    7.99    0.53
 -11   5   2    6.22    0.53
 -11   5   2    6.99    0.64
  -9  -5   2    0.89    0.23
   9  -5  -2    1.05    0.27
  -9  -5   2    0.55    0.37
  -9   5   2    0.56    0.23
  -9   5   2    1.22    0.29
   7  -5  -2    6.53    0.55
  -7  -5   2    6.36    0.48
   7  -5  -2    7.08    0.54
  -7  -5   2    6.81    0.57
  -7  -5   2    5.69    0.57
   7   5  -2    6.91    0.51
  -7   5   2    6.61    0.51
  -7   5   2    6.82    0.53
  -5  -5   2    2.03    0.38
  -5  -5   2    1.45    0.32
   5  -5  -2    2.05    0.30
   5  -5  -2    3.10    0.40
  -5  -5   2    1.89    0.25
  -5   5   2    2.31    0.31
  -5   5   2    2.50    0.30
   5   5  -2    2.09    0.28
  -3  -5   2  213.51    9.46
   3  -5  -2  203.07    9.45
  -3  -5   2  206.95    9.46
   3  -5  -2  205.17    9.41
  -3  -5   2  205.91    9.39
  -3   5   2  203.94    9.39
   3   5  -2  210.43    9.40
  -1  -5   2    9.64    0.60
  -1  -5   2    9.07    0.65
  -1  -5   2    9.37    0.67
   1  -5  -2   10.51    0.62
   1   5  -2    9.29    0.59
  -1   5   2    9.15    0.58
   1  -5   2   29.00    1.44
  -1  -5  -2   27.89    1.46
  -1  -5  -2   28.59    1.44
   1  -5   2   29.26    1.50
   1  -5   2   28.38    1.44
  -1   5  -2   28.21    1.41
   1   5   2   29.36    1.42
   3  -5   2  167.11    7.86
  -3  -5  -2  172.79    7.83
   3  -5   2  172.51    7.80
  -3  -5  -2  171.49    7.88
  -3   5  -2  173.23    7.79
   3   5   2  172.21    7.82
  -5  -5  -2    8.08    0.58
  -5  -5  -2    8.47    0.63
   5  -5   2    7.08    0.58
  -5   5  -2    7.42    0.48
  -5   5  -2    7.99    0.50
  -5   5  -2    6.87    0.52
   5   5   2    7.45    0.54
  -7  -5  -2   23.03    1.21
  -7  -5  -2   24.74    1.29
   7  -5   2   22.28    1.23
  -7   5  -2   22.45    1.14
  -7   5  -2   21.81    1.11
   7   5   2   21.74    1.17
  -7   5  -2   21.51    1.20
  -9  -5  -2    3.60    0.55
   9  -5   2    4.97    0.51
  -9  -5  -2    4.61    0.45
  -9   5  -2    4.46    0.40
  -9   5  -2    3.91    0.52
   9   5   2    4.93    0.46
  11  -5   2    5.80    0.54
 -11  -5  -2    6.03    0.53
 -11  -5  -2    5.52    0.48
 -11  -5  -2    5.05    0.63
 -11   5  -2    5.08    0.47
  11   5   2    4.89    0.47
 -11   5  -2    4.69    0.60
 -13  -5  -2    2.91    0.49
  13  -5   2    3.28    0.44
 -13  -5  -2    2.55    0.39
 -13  -5  -2    2.55    0.42
 -13   5  -2    2.86    0.37
 -13   5  -2    3.21    0.47
 -15  -5  -2   26.24    1.44
 -15  -5  -2   24.48    1.52
 -15  -5  -2   26.80    1.42
  15  -5   2   24.83    1.38
 -15   5  -2   26.14    1.55
 -15   5  -2   27.15    1.40
 -15   5  -2   25.16    1.31
 -17  -5  -2    3.07    0.54
 -17  -5  -2    2.23    0.41
  17  -5   2    1.83    0.35
 -17  -5  -2    2.28    0.45
 -17   5  -2    2.13    0.32
 -17   5  -2    2.12    0.39
 -17   5  -2    2.19    0.49
 -19  -5  -2    0.62    0.37
 -19  -5  -2    0.31    0.35
 -19  -5  -2    0.10    0.40
  19  -5   2    0.79    0.29
 -19   5  -2   -0.07    0.31
 -19   5  -2    0.25    0.27
 -19   5  -2    0.34    0.41
 -21  -5  -2   36.68    2.20
 -21  -5  -2   41.30    2.16
 -21  -5  -2   41.12    2.13
  21  -5   2   37.18    1.98
 -21   5  -2   39.89    2.10
 -21   5  -2   38.55    2.00
 -21   5  -2   40.38    2.31
 -23  -5  -2   36.84    2.10
 -23  -5  -2   31.28    2.00
  23  -5   2   35.24    1.82
 -23  -5  -2   37.01    2.02
 -23   5  -2   34.64    2.19
 -23   5  -2   36.07    1.97
 -23   5  -2   35.58    1.88
  25  -5   2    0.41    0.29
 -25  -5  -2    0.09    0.48
 -25  -5  -2    0.21    0.44
 -25  -5  -2   -0.22    0.47
  25   5   2    0.17    0.27
 -25   5  -2    0.51    0.38
 -25   5  -2   -0.12    0.42
 -25   5  -2    0.22    0.56
 -27  -5  -2   -0.07    0.49
  27  -5   2    0.67    0.32
 -27  -5  -2    0.87    0.53
 -27  -5  -2   -0.02    0.53
 -27   5  -2   -0.21    0.41
 -27   5  -2    0.96    0.62
  27   5   2    0.69    0.31
 -27   5  -2    0.89    0.54
 -29  -5  -2    8.27    1.06
 -29  -5  -2   11.31    1.14
  29  -5   2   10.48    0.78
 -29   5  -2   10.66    0.98
 -29   5  -2    7.93    1.21
 -29   5  -2    9.34    1.12
  29   5   2   10.01    0.81
 -31  -5  -2    3.39    0.84
 -31  -5  -2    4.42    0.87
 -31   5  -2    3.77    0.82
 -31   5  -2    4.48    0.94
  31   5   2    4.78    0.79
 -33  -5  -2    0.62    0.58
 -33  -5  -2    0.90    0.66
 -33   5  -2    1.12    0.63
 -33   5  -2    0.67    0.72
 -35  -5  -2   -0.58    0.70
 -35  -5  -2    0.64    0.63
 -35   5  -2   -0.15    0.82
 -37  -5  -2    1.87    0.73
 -37  -5  -2    1.52    0.83
 -37   5  -2   -0.31    0.77
 -39  -5  -2    1.61    0.87
 -39  -5  -2    2.70    0.98
 -39   5  -2    0.09    0.82
 -38  -6   2    5.67    1.12
 -38  -6   2    5.87    1.03
 -38   6   2    6.32    1.17
 -38   6   2    3.01    0.96
 -36  -6   2   -0.09    0.55
 -36  -6   2    0.35    0.79
 -36   6   2    0.20    0.70
 -36   6   2   -0.92    0.66
 -34  -6   2    2.44    0.74
 -34  -6   2    1.38    0.86
 -34   6   2    1.23    0.84
 -34   6   2    2.93    0.96
 -32  -6   2    0.33    0.55
 -32  -6   2    1.28    0.80
 -32   6   2    0.96    0.69
 -32   6   2    1.67    0.60
 -32   6   2    0.79    0.70
 -30  -6   2    2.88    0.72
 -30  -6   2    4.32    0.90
 -30   6   2    3.60    0.79
 -30   6   2    4.57    0.71
 -30   6   2    3.97    0.87
 -28  -6   2    0.56    0.48
  28  -6  -2    0.30    0.39
 -28  -6   2    0.32    0.51
 -28  -6   2    0.91    0.68
 -28   6   2    1.57    0.63
 -28   6   2    1.17    0.62
 -28   6   2    1.05    0.51
 -26  -6   2    3.42    0.63
  26  -6  -2    3.95    0.52
 -26  -6   2    5.18    0.71
 -26  -6   2    2.37    0.77
 -26   6   2    5.45    0.83
 -26   6   2    3.78    0.59
 -26   6   2    3.45    0.69
  24  -6  -2    5.97    0.59
 -24  -6   2    5.66    0.88
 -24  -6   2    5.36    0.74
 -24  -6   2    7.66    0.76
 -24   6   2    7.49    1.02
 -24   6   2    6.64    0.81
 -24   6   2    6.59    0.71
  22  -6  -2    0.15    0.26
 -22  -6   2    0.30    0.53
 -22  -6   2    0.09    0.35
 -22  -6   2    0.47    0.41
 -22   6   2   -0.15    0.47
 -22   6   2   -0.36    0.32
 -22   6   2   -0.04    0.43
 -20  -6   2    1.73    0.60
  20  -6  -2    1.55    0.34
 -20  -6   2    2.78    0.43
 -20  -6   2    1.67    0.43
 -20   6   2    2.95    0.43
 -20   6   2    2.61    0.46
 -20   6   2    1.52    0.52
 -18  -6   2    1.03    0.46
  18  -6  -2    1.46    0.32
 -18  -6   2    0.87    0.33
 -18   6   2    1.44    0.41
 -18   6   2    0.74    0.45
 -16  -6   2   -0.01    0.25
  16  -6  -2    0.00    0.24
 -16  -6   2   -0.07    0.39
 -16   6   2    0.35    0.37
 -16   6   2    0.08    0.30
  14  -6  -2    4.80    0.51
 -14  -6   2    5.14    0.63
 -14  -6   2    4.78    0.47
 -14   6   2    4.31    0.54
 -14   6   2    4.03    0.61
 -12  -6   2    0.10    0.38
  12  -6  -2    0.23    0.27
 -12  -6   2   -0.12    0.22
 -12   6   2    0.84    0.32
 -12   6   2    0.05    0.23
 -10  -6   2    0.52    0.36
  10  -6  -2    1.14    0.28
 -10  -6   2    1.65    0.28
  10  -6  -2    0.77    0.27
 -10   6   2    0.38    0.28
 -10   6   2    1.12    0.29
  -8  -6   2    9.03    0.62
   8  -6  -2    8.57    0.67
  -8  -6   2   10.98    0.80
   8  -6  -2    8.89    0.71
  -8  -6   2    9.09    0.71
  -8   6   2    8.94    0.61
   8   6  -2    9.12    0.63
  -8   6   2    9.47    0.65
   6  -6  -2   33.56    1.67
  -6  -6   2   32.37    1.63
  -6  -6   2   31.05    1.73
   6  -6  -2   32.69    1.70
  -6  -6   2   33.68    1.72
  -6   6   2   33.76    1.64
  -6   6   2   32.09    1.63
   6   6  -2   31.70    1.63
  -4  -6   2    3.70    0.37
   4  -6  -2    2.87    0.36
  -4  -6   2    2.79    0.42
  -4  -6   2    3.03    0.40
   4  -6  -2    3.78    0.48
   4   6  -2    2.84    0.36
  -4   6   2    2.88    0.36
  -2  -6   2    4.97    0.43
  -2  -6   2    5.31    0.55
   2  -6  -2    5.18    0.55
   2  -6  -2    5.44    0.47
  -2  -6   2    5.53    0.54
   2   6  -2    4.73    0.42
  -2   6   2    4.69    0.42
   0  -6   2    0.41    0.23
   0  -6  -2    0.49    0.23
   0  -6   2   -0.10    0.25
   0  -6   2    0.43    0.22
   0  -6  -2    0.11    0.22
   0   6   2    0.18    0.19
   0   6  -2   -0.08    0.16
  -2  -6  -2    4.73    0.48
   2  -6   2    4.04    0.39
   2  -6   2    5.78    0.49
   2  -6   2    5.31    0.45
  -2  -6  -2    3.58    0.45
  -2   6  -2    4.99    0.39
   2   6   2    4.05    0.43
  -4  -6  -2    1.94    0.37
   4  -6   2    2.68    0.32
  -4  -6  -2    3.11    0.43
   4  -6   2    2.73    0.40
  -4   6  -2    3.34    0.32
   4   6   2    2.74    0.35
   6  -6   2   50.31    2.50
  -6  -6  -2   50.46    2.53
  -6  -6  -2   50.60    2.46
   6   6   2   50.73    2.44
  -6   6  -2   52.22    2.47
  -6   6  -2   49.54    2.40
  -8  -6  -2    1.28    0.36
   8  -6   2    1.40    0.33
  -8  -6  -2    1.82    0.34
  -8   6  -2    1.06    0.29
   8   6   2    1.42    0.28
  -8   6  -2    1.60    0.27
 -10  -6  -2    0.05    0.32
  10  -6   2    0.07    0.25
 -10  -6  -2    0.20    0.25
 -10   6  -2    0.06    0.26
  10   6   2   -0.18    0.19
 -10   6  -2   -0.19    0.18
 -12  -6  -2   46.71    2.32
  12  -6   2   44.78    2.31
 -12  -6  -2   47.24    2.44
 -12   6  -2   45.24    2.36
 -12   6  -2   47.18    2.26
  12   6   2   46.87    2.29
 -14  -6  -2    0.78    0.42
  14  -6   2    0.55    0.28
 -14  -6  -2    0.94    0.34
 -14   6  -2    1.02    0.28
 -14   6  -2    0.52    0.35
  14   6   2    0.85    0.27
 -16  -6  -2    1.92    0.41
 -16  -6  -2    2.22    0.50
  16  -6   2    2.34    0.37
 -16  -6  -2    2.32    0.40
 -16   6  -2    1.93    0.37
 -16   6  -2    0.95    0.46
 -18  -6  -2    1.68    0.39
 -18  -6  -2    1.45    0.43
 -18  -6  -2    1.23    0.48
  18  -6   2    1.49    0.35
 -18   6  -2    2.13    0.39
 -18   6  -2    1.72    0.47
 -18   6  -2    1.33    0.30
 -20  -6  -2    7.40    0.90
 -20  -6  -2    7.83    0.75
  20  -6   2    8.59    0.70
 -20  -6  -2   10.70    0.85
 -20   6  -2    9.99    0.92
 -20   6  -2    7.12    0.63
 -20   6  -2    8.60    0.77
 -22  -6  -2    1.05    0.55
 -22  -6  -2    0.28    0.44
 -22  -6  -2    0.50    0.42
  22  -6   2    0.23    0.30
 -22   6  -2    0.31    0.41
 -22   6  -2    0.21    0.30
 -22   6  -2    0.67    0.55
 -24  -6  -2    0.25    0.45
 -24  -6  -2    0.40    0.51
 -24  -6  -2   -0.30    0.41
  24  -6   2    0.24    0.29
 -24   6  -2   -0.05    0.54
 -24   6  -2   -0.01    0.39
 -24   6  -2    0.08    0.34
 -26  -6  -2    2.94    0.60
 -26  -6  -2    2.30    0.57
  26  -6   2    2.60    0.43
 -26  -6  -2    4.22    0.77
 -26   6  -2    3.98    0.77
  26   6   2    3.29    0.43
 -26   6  -2    2.90    0.51
 -26   6  -2    2.56    0.60
 -28  -6  -2   -0.50    0.50
  28  -6   2   -0.02    0.31
 -28  -6  -2    0.26    0.54
 -28  -6  -2    0.85    0.60
 -28   6  -2    0.78    0.54
 -28   6  -2    0.34    0.61
  28   6   2    0.24    0.30
 -28   6  -2    0.35    0.43
 -30  -6  -2    2.11    0.78
 -30  -6  -2    2.30    0.70
 -30  -6  -2    1.45    0.60
 -30   6  -2    1.86    0.76
  30   6   2    1.97    0.43
 -30   6  -2    1.85    0.68
 -32  -6  -2    3.16    0.83
 -32  -6  -2    2.41    0.70
 -32   6  -2    1.62    0.78
 -32   6  -2    1.08    0.69
 -34  -6  -2   -0.11    0.61
 -34  -6  -2   -0.12    0.64
 -34   6  -2    0.91    0.69
 -34   6  -2    2.61    0.90
 -36  -6  -2   -0.27    0.76
 -36  -6  -2   -0.61    0.50
 -36   6  -2    0.03    0.60
 -36   6  -2   -0.47    0.69
 -38  -6  -2    0.47    0.64
 -38  -6  -2    0.95    0.87
 -38   6  -2    1.63    0.91
 -37  -7   2    2.85    1.00
 -37  -7   2    2.62    0.86
 -37   7   2    3.27    1.02
 -37   7   2    3.53    0.93
 -35  -7   2   -0.25    0.62
 -35  -7   2   -0.16    0.73
 -35   7   2   -0.15    0.66
 -35   7   2    0.69    0.75
 -33  -7   2    3.75    0.82
 -33  -7   2    4.22    0.99
 -33   7   2    3.90    0.88
 -33   7   2    2.35    0.95
 -31  -7   2   -0.45    0.46
 -31  -7   2    0.03    0.71
 -31   7   2    0.02    0.63
 -31   7   2   -0.24    0.71
 -29  -7   2    2.27    0.75
 -29  -7   2    1.89    0.63
 -29  -7   2    1.64    0.80
 -29   7   2    0.90    0.50
 -29   7   2    1.23    0.67
 -29   7   2    0.46    0.60
 -27  -7   2    0.57    0.68
  27  -7  -2    0.78    0.32
 -27  -7   2    1.83    0.50
 -27   7   2    1.20    0.46
 -27   7   2    1.36    0.64
 -27   7   2   -0.38    0.52
  25  -7  -2    1.56    0.37
 -25  -7   2    1.73    0.49
 -25  -7   2    1.65    0.71
 -25   7   2    3.15    0.74
 -25   7   2    2.33    0.49
 -25   7   2    1.01    0.51
 -23  -7   2   17.59    1.50
 -23  -7   2   19.68    1.23
  23  -7  -2   18.19    1.13
 -23   7   2   17.47    1.27
 -23   7   2   18.94    1.19
 -23   7   2   20.59    1.50
 -21  -7   2    2.26    0.45
 -21  -7   2    2.57    0.67
  21  -7  -2    1.89    0.40
 -21   7   2    3.51    0.63
 -21   7   2    2.35    0.43
 -21   7   2    2.19    0.52
 -19  -7   2   -0.24    0.45
  19  -7  -2    0.25    0.29
 -19  -7   2    0.08    0.30
 -19   7   2    0.37    0.42
 -19   7   2    0.09    0.33
 -17  -7   2    0.77    0.32
  17  -7  -2    0.59    0.31
 -17  -7   2    0.61    0.40
 -17   7   2    0.70    0.41
 -17   7   2    0.59    0.35
 -15  -7   2    4.05    0.49
  15  -7  -2    3.91    0.48
 -15  -7   2    4.45    0.65
 -15   7   2    2.93    0.51
 -15   7   2    3.43    0.49
 -13  -7   2    0.05    0.35
  13  -7  -2    0.13    0.26
  13  -7  -2    0.04    0.26
 -13  -7   2    0.09    0.26
 -13   7   2   -0.35    0.26
 -13   7   2    0.43    0.32
  11  -7  -2    1.05    0.35
 -11  -7   2    0.85    0.27
  11  -7  -2    0.51    0.27
 -11  -7   2    0.93    0.35
  11   7  -2    0.69    0.28
 -11   7   2    0.90    0.29
 -11   7   2    0.46    0.25
  -9  -7   2   16.25    0.94
   9  -7  -2   14.48    1.03
   9  -7  -2   15.70    0.98
  -9  -7   2   17.90    1.12
   9   7  -2   16.80    0.99
  -9   7   2   16.27    0.97
  -9   7   2   16.98    0.97
  -7  -7   2    0.42    0.23
   7  -7  -2    1.46    0.35
  -7  -7   2    0.37    0.32
  -7  -7   2    1.26    0.40
   7  -7  -2    0.53    0.27
  -7   7   2    0.85    0.26
   7   7  -2    0.76    0.25
  -7   7   2    0.72    0.24
  -5  -7   2   -0.07    0.27
  -5  -7   2   -0.21    0.27
  -5  -7   2   -0.19    0.21
   5  -7  -2    0.05    0.29
   5  -7  -2    0.12    0.23
  -5   7   2   -0.24    0.18
   5   7  -2    0.09    0.21
  -5   7   2   -0.24    0.17
  -3  -7   2    0.86    0.30
   3  -7  -2    0.54    0.26
   3  -7  -2    0.52    0.32
  -3  -7   2    0.76    0.25
  -3  -7   2    0.57    0.32
   3   7  -2    0.68    0.25
  -3   7   2    0.80    0.23
   1  -7  -2    8.52    0.64
  -1  -7   2    8.05    0.61
  -1  -7   2    8.13    0.66
  -1  -7   2    8.35    0.66
   1  -7  -2    9.06    0.63
   1   7  -2    8.16    0.57
  -1   7   2    8.64    0.59
  -1  -7  -2   12.32    0.78
   1  -7   2   11.30    0.77
   1  -7   2   13.55    0.88
   1  -7   2   12.72    0.80
  -1  -7  -2   12.61    0.81
  -1   7  -2   11.86    0.72
   1   7   2   11.40    0.74
  -3  -7  -2    0.54    0.26
  -3  -7  -2    0.29    0.27
   3  -7   2    0.13    0.23
   3  -7   2   -0.01    0.20
   3  -7   2    0.27    0.29
  -3   7  -2    0.21    0.18
   3   7   2    0.33    0.21
   5  -7   2    0.36    0.29
  -5  -7  -2    0.08    0.24
  -5  -7  -2   -0.01    0.28
   5   7   2    0.07    0.23
  -5   7  -2    0.08    0.20
  -5   7  -2    0.16    0.20
   7  -7   2    0.22    0.28
  -7  -7  -2    0.53    0.27
  -7  -7  -2    0.38    0.31
   7   7   2    0.18    0.22
  -7   7  -2    0.19    0.20
  -7   7  -2    0.48    0.24
  -9  -7  -2   12.80    0.92
   9  -7   2   11.76    0.85
  -9  -7  -2   12.85    0.85
  -9   7  -2   12.85    0.76
  -9   7  -2   12.57    0.83
   9   7   2   11.39    0.78
 -11  -7  -2    2.63    0.38
  11  -7   2    2.24    0.43
 -11  -7  -2    2.28    0.47
 -11   7  -2    1.18    0.35
  11   7   2    2.38    0.37
 -11   7  -2    1.59    0.30
 -13  -7  -2    1.94    0.43
  13  -7   2    2.99    0.43
 -13  -7  -2    1.96    0.40
 -13   7  -2    2.93    0.38
 -13   7  -2    2.52    0.47
  13   7   2    1.35    0.33
 -15  -7  -2   -0.07    0.38
 -15  -7  -2   -0.06    0.27
  15  -7   2    0.19    0.28
  15   7   2    0.19    0.27
 -15   7  -2    0.00    0.24
 -15   7  -2    0.18    0.32
 -17  -7  -2    2.05    0.43
 -17  -7  -2    1.46    0.45
  17  -7   2    2.10    0.42
 -17   7  -2    1.75    0.36
 -17   7  -2    0.78    0.43
  17   7   2    1.15    0.35
 -19  -7  -2   -0.10    0.34
 -19  -7  -2    0.04    0.45
  19  -7   2   -0.09    0.30
 -19   7  -2    0.11    0.26
 -19   7  -2   -0.15    0.42
 -19   7  -2   -0.10    0.31
 -21  -7  -2    9.46    0.87
 -21  -7  -2    8.81    0.98
  21  -7   2    9.61    0.76
 -21  -7  -2    7.45    0.84
 -21   7  -2    7.31    1.01
 -21   7  -2    9.67    0.81
 -21   7  -2    8.13    0.69
 -23  -7  -2   -0.15    0.40
  23  -7   2   -0.07    0.30
 -23  -7  -2   -0.09    0.35
 -23  -7  -2    0.05    0.49
 -23   7  -2   -0.15    0.45
 -23   7  -2    0.51    0.32
 -23   7  -2    0.08    0.39
  25  -7   2    0.15    0.32
 -25  -7  -2   -0.05    0.39
 -25  -7  -2    0.69    0.48
 -25  -7  -2   -0.07    0.56
 -25   7  -2   -0.33    0.50
 -25   7  -2    0.01    0.33
 -25   7  -2   -0.59    0.42
 -27  -7  -2    1.55    0.57
 -27  -7  -2    2.61    0.74
 -27  -7  -2    1.74    0.61
  27  -7   2    2.57    0.46
 -27   7  -2    1.91    0.60
 -27   7  -2    1.26    0.66
  29  -7   2   -0.34    0.32
 -29  -7  -2    0.45    0.51
 -29  -7  -2   -0.57    0.56
 -29  -7  -2    0.21    0.53
  29   7   2   -0.41    0.29
 -29   7  -2   -1.26    0.61
 -29   7  -2   -0.64    0.49
 -31  -7  -2    0.08    0.57
 -31  -7  -2    0.17    0.67
 -31  -7  -2   -0.29    0.47
 -31   7  -2    1.33    0.74
  31   7   2   -0.10    0.35
 -31   7  -2   -0.76    0.53
 -33  -7  -2   -0.07    0.53
 -33  -7  -2    0.19    0.67
 -33   7  -2   -0.27    0.60
 -33   7  -2    0.50    0.70
 -35  -7  -2    0.61    0.68
 -35  -7  -2   -0.36    0.56
 -35   7  -2    0.57    0.81
 -35   7  -2    0.74    0.68
 -37  -7  -2    0.13    0.82
 -37  -7  -2    0.42    0.62
 -37   7  -2    0.01    0.79
 -37   7  -2    1.83    0.79
 -38  -8   2   -0.26    0.95
 -38   8   2   -0.55    0.73
 -38   8   2    0.80    0.93
 -36  -8   2    0.25    0.80
 -36   8   2   -0.77    0.71
 -36   8   2   -0.52    0.67
 -34  -8   2    0.17    0.76
 -34   8   2    1.38    0.75
 -34   8   2    0.43    0.74
 -32  -8   2    4.33    0.98
 -32   8   2    4.46    0.94
 -32   8   2    4.99    0.87
 -30  -8   2    2.04    0.85
 -30   8   2    1.86    0.76
 -30   8   2    1.74    0.68
 -28  -8   2    0.77    0.49
 -28  -8   2   -0.25    0.64
  28  -8  -2    0.65    0.60
 -28   8   2   -0.03    0.55
 -28   8   2    0.07    0.42
 -28   8   2    1.45    0.72
 -26  -8   2    2.93    0.56
 -26  -8   2    3.11    0.79
  26  -8  -2    3.13    0.51
 -26   8   2    4.13    0.80
 -26   8   2    3.32    0.56
 -26   8   2    4.11    0.67
 -24  -8   2    1.75    0.67
 -24  -8   2    0.06    0.40
  24  -8  -2    1.17    0.39
 -24   8   2   -0.04    0.50
 -24   8   2    0.89    0.48
 -24   8   2    0.32    0.38
 -22  -8   2    0.12    0.38
 -22  -8   2    0.36    0.56
  22  -8  -2    0.47    0.36
 -22   8   2    1.00    0.57
 -22   8   2    0.77    0.45
 -20  -8   2    1.62    0.52
  20  -8  -2    1.68    0.40
 -20  -8   2    1.70    0.42
 -20   8   2    1.34    0.48
 -20   8   2    0.90    0.40
 -18  -8   2    0.26    0.31
  18  -8  -2    0.12    0.30
 -18  -8   2   -0.20    0.45
 -18   8   2    0.07    0.35
 -18   8   2    0.17    0.30
  16  -8  -2    0.03    0.31
  16  -8  -2    0.50    0.31
 -16  -8   2    0.77    0.41
 -16  -8   2    0.26    0.30
 -16   8   2    0.51    0.32
 -16   8   2    0.39    0.39
  16   8  -2    0.55    0.30
  14  -8  -2    1.43    0.37
 -14  -8   2    0.91    0.46
 -14  -8   2    0.77    0.31
  14  -8  -2    1.25    0.35
 -14   8   2    1.33    0.32
 -14   8   2    1.02    0.35
  14   8  -2    1.04    0.32
 -12  -8   2   -0.73    0.32
  12  -8  -2    0.25    0.30
 -12  -8   2   -0.12    0.26
  12  -8  -2    0.05    0.26
  12   8  -2    0.31    0.29
 -12   8   2    0.01    0.27
 -12   8   2    0.35    0.24
  10  -8  -2    0.80    0.37
 -10  -8   2    0.33    0.27
 -10  -8   2    0.42    0.31
  10  -8  -2    0.36    0.28
  10   8  -2    0.52    0.29
 -10   8   2    0.48    0.27
 -10   8   2    0.01    0.26
  -8  -8   2    8.13    0.64
  -8  -8   2    7.82    0.73
   8  -8  -2    8.22    0.64
  -8  -8   2    7.31    0.74
   8  -8  -2    6.96    0.69
   8   8  -2    7.19    0.59
  -8   8   2    6.86    0.61
  -8   8   2    7.54    0.61
  -6  -8   2   13.13    0.98
   6  -8  -2   13.73    0.97
  -6  -8   2   15.05    0.89
   6  -8  -2   13.86    0.91
  -6  -8   2   15.31    1.02
   6   8  -2   13.44    0.87
  -6   8   2   14.96    0.87
  -6   8   2   15.40    0.90
  -4  -8   2    0.39    0.25
   4  -8  -2    0.14    0.25
  -4  -8   2    0.11    0.28
   4  -8  -2    0.10    0.30
  -4  -8   2   -0.11    0.29
   4   8  -2    0.49    0.24
  -4   8   2    0.56    0.25
  -2  -8   2   17.18    1.14
   2  -8  -2   17.79    1.06
  -2  -8   2   17.16    1.04
  -2  -8   2   18.92    1.09
   2  -8  -2   19.03    1.17
  -2   8   2   18.73    1.04
   2   8  -2   17.66    1.02
   0  -8   2   31.63    1.71
   0  -8  -2   32.51    1.72
   0  -8  -2   32.52    1.72
   0  -8   2   32.48    1.71
   0  -8   2   34.94    1.81
   0   8   2   33.16    1.68
   0   8  -2   33.39    1.67
   2  -8   2    5.44    0.52
   2  -8   2    5.17    0.56
   2  -8   2    5.07    0.53
  -2  -8  -2    5.19    0.57
  -2  -8  -2    5.98    0.56
   2   8   2    5.86    0.50
  -2   8  -2    6.51    0.48
  -4  -8  -2    1.25    0.31
  -4  -8  -2    1.09    0.34
   4  -8   2    1.06    0.30
   4  -8   2    1.63    0.39
   4   8   2    1.00    0.26
  -4   8  -2    0.78    0.23
   6  -8   2   19.66    1.14
   6  -8   2   19.26    1.20
  -6  -8  -2   19.47    1.21
  -6  -8  -2   20.11    1.14
  -6   8  -2   18.98    1.12
  -6   8  -2   19.02    1.06
   6   8   2   19.52    1.10
  -8  -8  -2    5.42    0.56
   8  -8   2    4.81    0.65
  -8  -8  -2    5.75    0.65
  -8   8  -2    5.64    0.55
   8   8   2    5.22    0.52
  -8   8  -2    6.24    0.51
  10  -8   2   -0.18    0.28
 -10  -8  -2    0.05    0.34
 -10  -8  -2    0.41    0.29
 -10   8  -2    0.32    0.24
  10   8   2    0.24    0.24
 -10   8  -2    0.18    0.29
 -12  -8  -2    0.25    0.37
 -12  -8  -2    0.96    0.33
  12  -8   2    0.69    0.36
 -12   8  -2    0.83    0.36
  12   8   2    0.43    0.27
 -12   8  -2    0.30    0.24
 -14  -8  -2    0.53    0.41
 -14  -8  -2    1.00    0.37
  14  -8   2    0.18    0.35
 -14   8  -2    0.39    0.37
  14   8   2    1.45    0.33
 -14   8  -2    0.38    0.27
 -16  -8  -2    0.10    0.34
 -16  -8  -2    0.78    0.44
  16  -8   2   -0.14    0.32
 -16   8  -2    0.30    0.34
 -16   8  -2    0.57    0.29
  16   8   2    0.29    0.28
 -18  -8  -2    1.14    0.53
  18  -8   2   -0.34    0.29
 -18  -8  -2    0.64    0.41
  18   8   2    0.10    0.27
 -18   8  -2    0.22    0.29
 -18   8  -2    0.47    0.46
 -20  -8  -2   -0.11    0.47
  20  -8   2   -0.21    0.28
 -20  -8  -2    0.24    0.39
 -20   8  -2    0.21    0.47
  20   8   2   -0.20    0.27
 -20   8  -2   -0.01    0.33
  22  -8   2    0.15    0.35
 -22  -8  -2    0.28    0.54
 -22  -8  -2   -0.35    0.41
 -22   8  -2    0.03    0.29
  22   8   2    0.06    0.32
 -22   8  -2    0.86    0.40
 -22   8  -2   -0.01    0.50
  24  -8   2    1.49    0.44
 -24  -8  -2    1.71    0.56
 -24  -8  -2    2.37    0.67
 -24   8  -2    1.65    0.51
 -24   8  -2    1.77    0.61
 -24   8  -2    2.12    0.39
  26  -8   2    0.09    0.36
 -26  -8  -2    0.16    0.48
 -26  -8  -2    0.77    0.63
 -26   8  -2    0.27    0.48
 -26   8  -2   -0.27    0.52
 -28  -8  -2    0.12    0.63
 -28  -8  -2    0.85    0.58
 -28  -8  -2   -0.87    0.46
  28  -8   2   -0.50    0.36
 -28   8  -2    0.15    0.71
 -28   8  -2   -1.01    0.43
 -30  -8  -2    0.43    0.55
 -30  -8  -2    0.45    0.63
 -30  -8  -2    0.83    0.74
  30   8   2   -0.44    0.32
 -30   8  -2    0.60    0.59
 -30   8  -2   -0.24    0.70
 -32  -8  -2    0.90    0.76
 -32  -8  -2    0.88    0.69
 -32   8  -2    0.98    0.68
 -32   8  -2    1.55    0.89
 -34  -8  -2   -0.41    0.54
 -34  -8  -2    1.21    0.78
 -34   8  -2    0.26    0.74
 -34   8  -2    0.63    0.65
 -36  -8  -2   -0.71    0.58
 -36  -8  -2    1.63    0.83
 -36   8  -2   -0.96    0.70
 -36   8  -2   -0.68    0.66
 -35  -9   2    3.12    1.04
 -35   9   2    3.20    0.96
 -35   9   2    0.28    0.70
 -33  -9   2    0.99    0.90
 -33   9   2    1.65    0.80
 -33   9   2    2.49    0.72
 -31  -9   2    0.61    0.80
 -31   9   2    0.90    0.74
 -31   9   2   -0.21    0.58
 -29  -9   2    3.86    1.00
 -29   9   2    3.65    0.77
 -29   9   2    3.84    0.94
 -27  -9   2    5.67    1.06
  27  -9  -2    8.42    0.84
 -27  -9   2    7.77    0.91
 -27   9   2    6.32    0.89
 -27   9   2    6.28    0.79
 -27   9   2    5.73    1.01
  25  -9  -2    0.75    0.43
 -25  -9   2    1.28    0.49
 -25  -9   2    0.99    0.72
 -25   9   2    1.41    0.45
 -25   9   2    1.93    0.64
 -25   9   2    1.31    0.58
  23  -9  -2   18.72    1.21
 -23  -9   2   14.70    1.50
 -23  -9   2   17.58    1.22
 -23   9   2   18.20    1.32
 -23   9   2   16.28    1.45
 -21  -9   2    0.01    0.57
  21  -9  -2    1.06    0.43
 -21  -9   2    1.61    0.44
  21  -9  -2    1.09    0.42
  21   9  -2    0.69    0.40
 -21   9   2    0.60    0.50
 -21   9   2    0.12    0.37
  19  -9  -2    0.77    0.40
 -19  -9   2    0.80    0.38
  19  -9  -2    0.72    0.37
 -19  -9   2    0.08    0.50
 -19   9   2    0.49    0.45
 -19   9   2    0.24    0.39
  19   9  -2    0.60    0.34
 -17  -9   2    0.51    0.34
  17  -9  -2    0.23    0.38
 -17  -9   2    0.17    0.49
  17  -9  -2    0.09    0.30
  17   9  -2    0.37    0.33
 -17   9   2    0.06    0.40
 -17   9   2   -0.04    0.32
 -15  -9   2    1.67    0.39
  15  -9  -2    1.43    0.41
  15  -9  -2    1.50    0.39
 -15  -9   2    2.93    0.61
 -15   9   2    1.89    0.45
 -15   9   2    1.78    0.38
  15   9  -2    1.89    0.41
 -13  -9   2    0.15    0.27
 -13  -9   2   -0.46    0.38
  13  -9  -2   -0.13    0.31
  13  -9  -2    0.23    0.30
 -13   9   2   -0.10    0.27
 -13   9   2   -0.24    0.31
  13   9  -2   -0.04    0.26
 -11  -9   2    1.89    0.39
  11  -9  -2    2.29    0.45
 -11  -9   2    2.24    0.47
  11  -9  -2    1.44    0.37
 -11   9   2    1.59    0.38
 -11   9   2    1.74    0.40
  11   9  -2    1.83    0.40
  -9  -9   2    6.55    0.62
  -9  -9   2    5.52    0.70
   9  -9  -2    4.54    0.63
   9  -9  -2    5.93    0.59
  -9   9   2    3.99    0.54
  -9   9   2    6.34    0.54
   9   9  -2    5.39    0.55
  -7  -9   2    1.48    0.42
  -7  -9   2    1.29    0.39
  -7  -9   2    0.77    0.31
   7  -9  -2    0.90    0.37
   7  -9  -2    0.69    0.31
  -7   9   2    1.07    0.29
   7   9  -2    1.01    0.31
  -7   9   2    0.75    0.27
  -5  -9   2    3.59    0.45
   5  -9  -2    3.81    0.48
  -5  -9   2    3.63    0.54
   5  -9  -2    1.99    0.46
  -5  -9   2    2.53    0.46
   5   9  -2    3.00    0.42
  -5   9   2    3.02    0.40
  -5   9   2    3.48    0.43
  -3  -9   2   15.52    1.05
  -3  -9   2   14.06    0.99
   3  -9  -2   15.67    0.98
   3  -9  -2   14.96    1.06
  -3  -9   2   15.00    0.95
  -3   9   2   16.01    0.95
   3   9  -2   15.73    0.93
  -1  -9   2    3.76    0.49
  -1  -9   2    3.58    0.53
   1  -9  -2    4.02    0.51
  -1  -9   2    3.69    0.49
  -1   9   2    4.17    0.49
   1   9  -2    3.63    0.48
   1  -9   2    1.74    0.36
  -1  -9  -2    1.24    0.33
   1  -9   2    1.44    0.31
  -1  -9  -2    1.53    0.35
   1  -9   2    1.76    0.43
   1   9   2    1.49    0.31
  -1   9  -2    1.24    0.30
   3  -9   2   20.13    1.18
   3  -9   2   20.02    1.27
  -3  -9  -2   19.99    1.21
   3  -9   2   18.98    1.13
  -3  -9  -2   21.92    1.23
   3   9   2   20.48    1.16
  -3   9  -2   19.56    1.13
   5  -9   2    0.20    0.26
   5  -9   2    0.21    0.33
  -5  -9  -2    0.17    0.29
  -5  -9  -2    0.27    0.28
  -5   9  -2    0.45    0.25
   5   9   2    0.18    0.24
  -7  -9  -2    0.46    0.30
   7  -9   2    0.40    0.29
  -7  -9  -2    0.80    0.32
   7  -9   2    0.27    0.34
   7   9   2    0.39    0.25
  -7   9  -2    0.85    0.27
  -7   9  -2    0.53    0.29
   9  -9   2   -0.05    0.26
   9  -9   2    0.17    0.32
  -9  -9  -2    0.24    0.32
  -9  -9  -2    0.38    0.35
  -9   9  -2   -0.22    0.28
   9   9   2    0.52    0.29
  -9   9  -2    0.50    0.26
 -11  -9  -2   10.72    0.96
  11  -9   2   12.04    0.92
 -11  -9  -2   12.26    0.90
 -11   9  -2   11.90    0.80
  11   9   2   11.94    0.81
 -11   9  -2    9.34    0.83
 -13  -9  -2    1.02    0.46
 -13  -9  -2    0.32    0.32
  13  -9   2    1.00    0.40
  13   9   2    0.47    0.30
 -13   9  -2    0.64    0.30
 -13   9  -2    0.44    0.38
 -15  -9  -2    6.23    0.71
 -15  -9  -2    5.64    0.79
  15  -9   2    4.61    0.65
 -15   9  -2    5.63    0.69
  15   9   2    6.80    0.62
 -15   9  -2    5.09    0.58
 -17  -9  -2    2.71    0.62
  17  -9   2    2.72    0.53
 -17  -9  -2    3.21    0.50
 -17   9  -2    3.30    0.56
 -17   9  -2    4.42    0.55
  17   9   2    3.24    0.48
  19  -9   2    0.10    0.39
 -19  -9  -2   -0.55    0.37
 -19  -9  -2    0.01    0.47
 -19   9  -2    0.36    0.34
  19   9   2    0.02    0.35
 -19   9  -2    0.24    0.42
 -21  -9  -2   18.01    1.37
  21  -9   2   17.95    1.27
 -21  -9  -2   18.25    1.29
 -21   9  -2   17.65    1.40
  21   9   2   17.93    1.25
 -21   9  -2   19.38    1.24
  23  -9   2    1.90    0.50
 -23  -9  -2    1.68    0.56
 -23  -9  -2    2.17    0.73
  23   9   2    1.72    0.46
 -23   9  -2    1.41    0.40
 -23   9  -2    1.74    0.60
 -23   9  -2    1.93    0.52
 -25  -9  -2    0.34    0.64
 -25  -9  -2    0.32    0.52
  25  -9   2    0.16    0.43
  25   9   2   -0.20    0.43
 -25   9  -2   -0.40    0.52
 -25   9  -2   -0.28    0.44
  27  -9   2    1.13    0.49
 -27  -9  -2    0.96    0.62
 -27  -9  -2    0.88    0.71
  27   9   2    2.07    0.52
 -27   9  -2    1.41    0.59
 -27   9  -2    1.60    0.71
 -29  -9  -2    0.34    0.71
  29  -9   2    0.28    0.43
 -29  -9  -2   -0.42    0.55
 -29   9  -2    0.19    0.55
 -29   9  -2    0.63    0.71
  29   9   2    0.53    0.45
 -31  -9  -2    0.10    0.71
 -31   9  -2    1.97    0.67
 -31   9  -2    0.82    0.79
  31   9   2    0.04    0.52
 -33  -9  -2    0.59    0.74
 -33   9  -2    0.95    0.65
  33   9   2   -0.06    0.45
 -33   9  -2    0.07    0.71
 -35  -9  -2   -0.46    0.75
  35   9   2    0.16    0.53
 -35   9  -2   -0.40    0.78
 -35   9  -2   -0.19    0.68
 -34 -10   2    1.24    0.96
  34 -10  -2    2.30    0.67
 -34  10   2    0.85    0.92
 -34  10   2    0.69    0.76
  32 -10  -2    0.53    0.51
 -32 -10   2    0.44    0.82
 -32  10   2    0.44    0.70
 -32  10   2    1.34    0.74
  30 -10  -2    0.98    0.50
 -30 -10   2   -0.17    0.76
 -30  10   2    1.32    0.64
 -30  10   2    0.53    0.75
 -28 -10   2   -0.18    0.76
  28 -10  -2    0.90    0.57
  28  10  -2    0.27    0.53
 -28  10   2    0.24    0.65
 -28  10   2    1.23    0.67
  26 -10  -2    0.44    0.45
  26 -10  -2    0.13    0.42
 -26 -10   2    0.62    0.53
 -26 -10   2   -0.55    0.62
 -26  10   2   -0.10    0.51
  26  10  -2    0.00    0.44
 -26  10   2   -0.01    0.63
  24 -10  -2   26.28    1.75
 -24 -10   2   27.95    1.70
  24 -10  -2   28.07    1.70
 -24 -10   2   29.40    2.04
 -24  10   2   30.64    1.97
 -24  10   2   25.78    1.78
  24  10  -2   24.81    1.70
  22 -10  -2    0.10    0.43
  22 -10  -2   -0.01    0.47
 -22 -10   2    0.86    0.71
 -22 -10   2    0.24    0.46
 -22  10   2    0.03    0.50
 -22  10   2    0.65    0.56
  22  10  -2    0.13    0.46
 -20 -10   2    0.37    0.57
 -20 -10   2    0.41    0.41
  20 -10  -2    0.22    0.36
  20 -10  -2    0.59    0.44
 -20  10   2    0.45    0.39
 -20  10   2    0.05    0.41
  20  10  -2    0.14    0.35
  18 -10  -2    2.63    0.55
  18 -10  -2    2.22    0.48
 -18 -10   2    2.36    0.47
 -18 -10   2    1.59    0.63
 -18  10   2    1.88    0.55
 -18  10   2    1.88    0.48
  18  10  -2    2.39    0.49
  16 -10  -2    0.16    0.34
 -16 -10   2   -0.33    0.33
 -16 -10   2    0.38    0.48
  16 -10  -2    0.22    0.36
  16  10  -2    0.10    0.32
 -16  10   2    0.10    0.30
 -16  10   2   -0.13    0.35
  14 -10  -2   12.09    1.01
 -14 -10   2   11.73    0.90
  14 -10  -2   11.82    0.91
 -14 -10   2   12.19    1.10
  14  10  -2   11.31    0.87
 -14  10   2   11.56    0.91
 -14  10   2   12.80    0.88
  12 -10  -2    5.11    0.75
  12 -10  -2    3.57    0.53
 -12 -10   2    3.77    0.65
 -12 -10   2    5.08    0.58
 -12  10   2    4.55    0.64
  12  10  -2    4.09    0.57
 -12  10   2    4.43    0.61
  10 -10  -2    1.59    0.50
 -10 -10   2    1.74    0.42
  10 -10  -2    1.55    0.40
 -10 -10   2    0.59    0.45
  10  10  -2    0.91    0.35
 -10  10   2    1.40    0.37
 -10  10   2    2.22    0.38
  -8 -10   2   -0.07    0.34
  -8 -10   2    0.00    0.26
   8 -10  -2   -0.19    0.31
   8 -10  -2    0.29    0.30
  -8  10   2    0.36    0.30
   8  10  -2   -0.04    0.26
  -8  10   2    0.35    0.27
  -6 -10   2    1.76    0.49
  -6 -10   2    1.00    0.33
   6 -10  -2    1.53    0.36
  -6 -10   2    1.67    0.42
   6 -10  -2    1.77    0.45
  -6  10   2    0.97    0.29
   6  10  -2    1.14    0.32
  -6  10   2    0.95    0.30
  -4 -10   2    2.51    0.45
   4 -10  -2    2.16    0.41
  -4 -10   2    2.82    0.53
  -4 -10   2    2.36    0.41
   4 -10  -2    2.09    0.48
  -4  10   2    2.56    0.38
   4  10  -2    2.17    0.37
  -2 -10   2    0.76    0.32
  -2 -10   2    0.47    0.30
  -2 -10   2    0.04    0.37
   2 -10  -2    0.44    0.32
   2  10  -2    0.54    0.28
  -2  10   2   -0.10    0.23
   0 -10   2   99.61    4.68
   0 -10  -2   98.05    4.69
   0 -10   2   96.96    4.67
   0 -10   2  100.98    4.80
   0 -10  -2   98.16    4.69
   0  10   2   98.25    4.64
   0  10  -2   94.78    4.62
  -2 -10  -2   -0.37    0.27
   2 -10   2   -0.03    0.34
  -2 -10  -2    0.09    0.29
   2 -10   2    0.17    0.29
   2 -10   2   -0.36    0.25
  -2  10  -2   -0.11    0.21
   2  10   2    0.28    0.29
  -4 -10  -2    6.49    0.66
   4 -10   2    5.85    0.61
  -4 -10  -2    5.84    0.63
   4 -10   2    6.84    0.72
   4  10   2    4.87    0.55
  -4  10  -2    5.32    0.51
  -6 -10  -2    3.69    0.52
   6 -10   2    4.54    0.63
  -6 -10  -2    3.85    0.58
   6 -10   2    4.02    0.53
  -6  10  -2    3.46    0.43
   6  10   2    3.35    0.45
  -6  10  -2    3.02    0.45
   8 -10   2    0.20    0.29
   8 -10   2   -0.54    0.28
  -8 -10  -2    0.18    0.32
  -8 -10  -2   -0.04    0.32
  -8  10  -2    0.20    0.25
  -8  10  -2   -0.07    0.28
   8  10   2    0.05    0.26
  10 -10   2    0.77    0.41
 -10 -10  -2   -0.10    0.37
  10 -10   2    0.32    0.31
 -10 -10  -2    0.51    0.35
  10  10   2    0.11    0.30
 -10  10  -2    0.39    0.27
 -10  10  -2    0.28    0.33
  12 -10   2   87.94    4.30
  12 -10   2   82.16    4.22
 -12 -10  -2   89.75    4.25
 -12 -10  -2   83.80    4.33
  12  10   2   88.31    4.21
 -12  10  -2   87.05    4.26
 -12  10  -2   88.75    4.16
 -14 -10  -2    4.86    0.64
 -14 -10  -2    4.00    0.70
  14 -10   2    4.64    0.69
  14  10   2    5.31    0.60
 -14  10  -2    4.36    0.57
 -14  10  -2    4.97    0.66
 -16 -10  -2    0.71    0.45
  16 -10   2    1.32    0.49
 -16 -10  -2    0.75    0.51
 -16  10  -2    0.91    0.37
  16  10   2    0.56    0.35
 -16  10  -2    1.31    0.50
 -18 -10  -2    4.41    0.65
 -18 -10  -2    4.77    0.77
  18 -10   2    4.84    0.68
 -18  10  -2    4.56    0.63
 -18  10  -2    4.94    0.71
  18  10   2    5.15    0.62
 -20 -10  -2   17.11    1.27
 -20 -10  -2   18.26    1.49
  20 -10   2   19.81    1.34
  20  10   2   18.76    1.24
 -20  10  -2   18.13    1.46
 -20  10  -2   20.07    1.26
 -22 -10  -2   -0.17    0.58
  22 -10   2   -0.10    0.45
 -22 -10  -2   -0.67    0.45
  22  10   2    0.40    0.41
 -22  10  -2    0.64    0.58
 -22  10  -2    0.04    0.44
 -24 -10  -2    3.55    0.70
 -24 -10  -2    3.97    0.85
  24 -10   2    3.90    0.63
 -24  10  -2    4.70    0.89
  24  10   2    2.93    0.60
 -24  10  -2    3.74    0.64
 -26 -10  -2    9.38    1.31
 -26 -10  -2   13.43    1.26
  26 -10   2   15.04    1.13
  26  10   2   12.33    1.07
 -26  10  -2   13.09    1.12
 -26  10  -2    8.12    1.24
 -28 -10  -2   -0.30    0.67
 -28 -10  -2   -0.30    0.57
  28 -10   2   -0.35    0.45
  28  10   2    0.03    0.42
 -28  10  -2    0.44    0.56
 -28  10  -2   -0.52    0.60
 -30 -10  -2    0.90    0.73
 -30  10  -2   -0.20    0.76
  30  10   2    0.45    0.50
 -30  10  -2   -0.55    0.53
 -32 -10  -2    0.01    0.78
  32  10   2    0.19    0.49
 -32  10  -2   -0.88    0.68
 -32  10  -2   -0.56    0.56
 -34 -10  -2    0.12    0.77
  34  10   2    0.79    0.57
 -34  10  -2   -0.09    0.90
 -34  10  -2    0.53    0.70
  33 -11  -2    1.62    0.65
 -33 -11   2    1.00    0.96
 -33  11   2    1.52    0.91
 -33  11   2   -0.14    0.67
  33  11  -2    1.65    0.73
  31 -11  -2    1.88    0.62
 -31 -11   2    2.65    0.93
 -31  11   2    0.91    0.71
  31  11  -2    1.33    0.61
 -31  11   2    1.35    0.87
  29 -11  -2    2.80    0.68
 -29 -11   2    2.59    0.94
 -29  11   2    2.34    0.68
 -29  11   2    2.01    0.84
  29  11  -2    1.12    0.61
 -27 -11   2    7.48    1.14
  27 -11  -2    8.84    1.01
  27 -11  -2    8.49    0.97
  27  11  -2   10.27    1.11
 -27  11   2    8.23    1.20
 -27  11   2    6.87    0.94
  25 -11  -2    0.59    0.49
 -25 -11   2    0.26    0.48
 -25 -11   2   -0.18    0.69
  25 -11  -2   -0.27    0.41
 -25  11   2   -0.34    0.52
  25  11  -2   -0.15    0.42
 -25  11   2    0.81    0.57
 -23 -11   2    6.73    0.92
 -23 -11   2    6.05    1.04
  23 -11  -2    6.59    0.83
  23 -11  -2    7.16    0.88
 -23  11   2    5.32    0.78
  23  11  -2    5.75    0.82
 -23  11   2    6.00    0.91
 -21 -11   2   -0.32    0.58
 -21 -11   2    0.25    0.44
  21 -11  -2    0.34    0.41
  21 -11  -2    0.47    0.42
 -21  11   2   -0.09    0.46
 -21  11   2    0.06    0.41
  21  11  -2    0.15    0.38
  19 -11  -2    0.22    0.44
 -19 -11   2   -0.05    0.58
  19 -11  -2    0.09    0.38
 -19 -11   2    0.13    0.40
 -19  11   2   -0.02    0.39
  19  11  -2    0.19    0.36
 -19  11   2    0.23    0.46
 -17 -11   2   -0.05    0.36
  17 -11  -2    0.62    0.40
  17 -11  -2    0.06    0.38
 -17 -11   2    0.21    0.50
  17  11  -2    0.20    0.35
 -17  11   2   -0.03    0.42
 -17  11   2    0.10    0.33
  15 -11  -2   -0.50    0.39
  15 -11  -2    0.21    0.34
 -15 -11   2   -0.14    0.36
 -15 -11   2    0.11    0.49
 -15  11   2   -0.11    0.30
  15  11  -2   -0.26    0.34
 -15  11   2   -0.14    0.29
 -13 -11   2    0.13    0.45
  13 -11  -2    0.68    0.43
  13 -11  -2   -0.09    0.32
 -13 -11   2    0.28    0.36
 -13  11   2    0.06    0.31
 -13  11   2   -0.50    0.31
  13  11  -2   -0.30    0.32
 -11 -11   2    0.99    0.51
  11 -11  -2    1.53    0.49
  11 -11  -2    1.36    0.42
 -11 -11   2    0.68    0.36
 -11  11   2    1.11    0.36
 -11  11   2    0.99    0.35
  11  11  -2    1.39    0.37
  -9 -11   2   -0.12    0.30
   9 -11  -2   -0.22    0.37
   9 -11  -2    0.48    0.34
  -9 -11   2    0.18    0.39
  -9  11   2   -0.33    0.25
   9  11  -2    0.47    0.31
  -9  11   2   -0.11    0.26
  -7 -11   2    0.74    0.41
   7 -11  -2    0.95    0.45
  -7 -11   2    1.08    0.40
   7 -11  -2    1.42    0.40
   7  11  -2    1.24    0.35
  -7  11   2    0.91    0.31
  -7  11   2    1.21    0.36
  -5 -11   2    0.90    0.38
   5 -11  -2    1.14    0.38
  -5 -11   2    1.47    0.41
  -5 -11   2    1.29    0.50
  -5  11   2    1.18    0.30
   5  11  -2    0.79    0.32
  -5  11   2    1.11    0.35
  -3 -11   2   33.67    1.80
   3 -11  -2   30.94    1.78
  -3 -11   2   32.21    1.89
  -3 -11   2   31.56    1.77
  -3  11   2   31.08    1.73
   3  11  -2   32.36    1.72
   1 -11  -2   -0.23    0.29
  -1 -11   2   -0.22    0.38
  -1 -11   2    0.19    0.33
  -1 -11   2    0.12    0.29
  -1  11   2    0.36    0.28
   1  11  -2    0.33    0.30
   1 -11   2    0.02    0.30
  -1 -11  -2    0.20    0.31
  -1 -11  -2    0.25    0.32
   1 -11   2   -0.06    0.37
   1 -11   2   -0.06    0.28
   1  11   2    0.09    0.27
  -1  11  -2   -0.08    0.26
  -3 -11  -2   34.48    1.91
   3 -11   2   34.70    1.88
   3 -11   2   33.39    1.99
  -3 -11  -2   33.56    1.89
   3  11   2   35.26    1.85
  -3  11  -2   35.81    1.83
  -5 -11  -2    0.31    0.34
   5 -11   2    0.31    0.32
  -5 -11  -2    0.14    0.32
   5 -11   2   -0.09    0.35
  -5  11  -2    0.05    0.24
   5  11   2   -0.46    0.23
   7 -11   2    2.33    0.47
  -7 -11  -2    2.95    0.52
  -7 -11  -2    3.07    0.50
   7 -11   2    3.24    0.57
  -7  11  -2    2.52    0.42
  -7  11  -2    2.86    0.46
   7  11   2    3.80    0.51
   9 -11   2    2.79    0.48
  -9 -11  -2    1.81    0.45
  -9 -11  -2    1.70    0.47
   9 -11   2    2.94    0.58
   9  11   2    2.22    0.42
  -9  11  -2    1.91    0.43
  -9  11  -2    2.31    0.40
  11 -11   2    9.16    0.92
 -11 -11  -2    8.35    0.88
  11 -11   2   10.49    0.86
 -11 -11  -2    9.42    0.89
 -11  11  -2    9.05    0.81
  11  11   2   10.45    0.85
 -11  11  -2    9.16    0.77
 -13 -11  -2    0.61    0.48
  13 -11   2    1.57    0.50
  13 -11   2    0.50    0.37
 -13 -11  -2    0.70    0.42
 -13  11  -2    0.61    0.33
 -13  11  -2    0.19    0.39
  13  11   2    0.33    0.33
 -15 -11  -2    4.86    0.69
  15 -11   2    7.42    0.75
  15 -11   2    5.28    0.77
 -15 -11  -2    5.63    0.80
  15  11   2    6.49    0.67
 -15  11  -2    4.33    0.66
 -15  11  -2    5.70    0.66
  17 -11   2    2.47    0.55
 -17 -11  -2    0.84    0.48
 -17 -11  -2    2.24    0.63
 -17  11  -2    2.40    0.45
 -17  11  -2    1.84    0.56
  17  11   2    2.46    0.48
 -19 -11  -2    0.31    0.46
  19 -11   2    0.03    0.46
 -19 -11  -2    0.10    0.52
 -19  11  -2    0.35    0.45
 -19  11  -2   -0.53    0.34
  19  11   2    0.53    0.38
 -21 -11  -2   15.11    1.29
 -21 -11  -2   20.38    1.48
  21 -11   2   15.99    1.31
  21  11   2   17.03    1.20
 -21  11  -2   14.62    1.32
 -21  11  -2   16.20    1.19
 -23 -11  -2    3.24    0.68
  23 -11   2    3.56    0.66
 -23 -11  -2    4.21    0.78
 -23  11  -2    3.56    0.63
  23  11   2    2.18    0.56
 -23  11  -2    4.11    0.85
 -25 -11  -2    0.10    0.64
 -25 -11  -2    0.60    0.55
  25 -11   2    0.01    0.49
 -25  11  -2    0.32    0.55
  25  11   2    0.36    0.49
 -25  11  -2   -0.23    0.45
  27 -11   2    0.30    0.51
 -27 -11  -2    0.26    0.58
 -27 -11  -2    0.31    0.72
  27  11   2    0.13    0.46
 -27  11  -2    0.90    0.69
 -27  11  -2   -0.66    0.48
 -29 -11  -2   -1.03    0.64
  29  11   2    0.13    0.48
 -29  11  -2    1.78    0.85
 -29  11  -2    1.14    0.61
 -31 -11  -2    2.44    0.87
 -31  11  -2   -0.09    0.83
 -31  11  -2    0.57    0.64
  31  11   2    0.49    0.54
 -33 -11  -2    0.93    0.87
 -33  11  -2    1.24    0.86
 -33  11  -2    0.21    0.66
  33  11   2    0.19    0.61
  32 -12  -2    3.10    0.76
 -32 -12   2    7.35    1.22
  32  12  -2    3.93    0.86
 -32  12   2    5.88    1.16
 -32  12   2    3.53    0.86
  30 -12  -2    6.42    0.91
 -30 -12   2    5.31    1.12
  30  12  -2    5.08    0.83
 -30  12   2    3.71    1.03
 -30  12   2    4.40    0.84
  28 -12  -2    0.27    0.55
 -28 -12   2   -0.39    0.55
 -28  12   2    1.49    0.71
  28  12  -2    0.15    0.53
 -28  12   2    0.87    0.62
 -26 -12   2    5.42    1.09
  26 -12  -2    4.42    0.76
  26 -12  -2    4.33    0.77
 -26  12   2    4.35    0.89
  26  12  -2    5.76    0.80
 -26  12   2    6.03    0.86
 -24 -12   2    0.53    0.72
 -24 -12   2   -0.06    0.49
  24 -12  -2    0.15    0.51
  24 -12  -2    0.82    0.49
 -24  12   2   -0.05    0.52
 -24  12   2    0.08    0.53
  24  12  -2    0.14    0.50
 -22 -12   2   -0.02    0.67
  22 -12  -2   -0.02    0.48
 -22 -12   2   -0.32    0.47
  22 -12  -2    0.36    0.50
 -22  12   2   -0.30    0.44
 -22  12   2    0.35    0.58
  22  12  -2    0.14    0.43
  20 -12  -2    0.19    0.44
 -20 -12   2    0.74    0.47
 -20 -12   2    0.32    0.62
  20 -12  -2    0.54    0.47
 -20  12   2    0.64    0.44
  20  12  -2    0.59    0.42
 -20  12   2    1.06    0.56
 -18 -12   2   -0.69    0.52
 -18 -12   2   -0.22    0.41
  18 -12  -2    0.07    0.41
  18 -12  -2   -0.64    0.39
  18  12  -2   -0.24    0.36
 -18  12   2    0.23    0.47
 -18  12   2    0.18    0.43
 -16 -12   2   -0.40    0.34
  16 -12  -2    0.76    0.41
 -16 -12   2    0.01    0.41
  16 -12  -2   -0.11    0.42
  16  12  -2    0.73    0.41
 -16  12   2    0.06    0.40
 -16  12   2   -0.19    0.32
  14 -12  -2    2.54    0.56
 -14 -12   2    0.22    0.44
 -14 -12   2    1.97    0.61
  14 -12  -2    1.87    0.52
 -14  12   2    2.47    0.49
  14  12  -2    1.79    0.45
 -14  12   2    1.73    0.49
 -12 -12   2    0.28    0.45
  12 -12  -2    1.39    0.51
 -12 -12   2    0.93    0.45
  12 -12  -2    0.65    0.39
  12  12  -2    0.22    0.35
 -12  12   2    0.76    0.39
 -12  12   2    0.13    0.31
 -10 -12   2    0.62    0.46
  10 -12  -2    0.01    0.42
  10 -12  -2    0.64    0.38
 -10 -12   2    0.86    0.42
  10  12  -2    0.16    0.36
 -10  12   2   -0.07    0.29
 -10  12   2   -0.32    0.31
   8 -12  -2    7.59    0.91
  -8 -12   2    8.47    0.79
   8 -12  -2    8.47    0.81
  -8 -12   2    9.11    0.89
  -8  12   2    8.09    0.76
   8  12  -2    9.04    0.81
  -8  12   2    9.81    0.79
  -6 -12   2   17.37    1.20
   6 -12  -2   16.62    1.18
  -6 -12   2   15.15    1.09
  -6  12   2   15.40    1.09
   6  12  -2   16.18    1.10
  -6  12   2   17.09    1.05
  -4 -12   2    0.85    0.38
  -4 -12   2    0.92    0.42
   4 -12  -2    1.21    0.41
  -4 -12   2    0.83    0.36
   4  12  -2    0.61    0.33
  -4  12   2    1.06    0.34
  -2 -12   2   12.04    1.08
  -2 -12   2   12.04    0.94
   2 -12  -2   10.85    0.94
  -2 -12   2   13.71    0.97
   2  12  -2   12.55    0.89
  -2  12   2   13.42    0.94
   0 -12   2   17.52    1.32
   0 -12  -2   19.08    1.23
   0 -12   2   18.18    1.16
   0 -12   2   18.22    1.19
   0  12  -2   19.05    1.15
   0  12   2   17.21    1.15
  -2 -12  -2    7.54    0.75
   2 -12   2    7.39    0.74
  -2 -12  -2    8.74    0.76
   2 -12   2    4.77    0.75
   2 -12   2    7.38    0.71
   2  12   2    6.21    0.70
  -2  12  -2    7.11    0.63
   4 -12   2    0.42    0.42
  -4 -12  -2   -0.09    0.34
  -4 -12  -2    0.67    0.37
   4 -12   2    0.74    0.37
   4  12   2    0.24    0.31
  -4  12  -2    0.56    0.28
   6 -12   2   22.31    1.51
  -6 -12  -2   21.56    1.42
   6 -12   2   21.48    1.38
  -6 -12  -2   24.85    1.46
  -6  12  -2   20.40    1.27
  -6  12  -2   22.72    1.33
   6  12   2   21.82    1.33
   8 -12   2    5.70    0.80
   8 -12   2    4.51    0.67
  -8 -12  -2    5.14    0.67
  -8 -12  -2    6.74    0.69
  -8  12  -2    5.55    0.58
  -8  12  -2    6.21    0.69
   8  12   2    4.59    0.62
  10 -12   2   -0.05    0.42
  10 -12   2    0.05    0.35
 -10 -12  -2    0.59    0.38
 -10 -12  -2    0.35    0.38
 -10  12  -2    0.44    0.34
  10  12   2   -0.09    0.34
 -10  12  -2    0.03    0.31
  12 -12   2    0.21    0.36
 -12 -12  -2    0.08    0.39
  12 -12   2    0.50    0.46
 -12 -12  -2    0.76    0.50
 -12  12  -2   -0.16    0.31
  12  12   2   -0.28    0.31
 -12  12  -2   -0.35    0.36
 -14 -12  -2    2.39    0.59
 -14 -12  -2    1.51    0.58
  14 -12   2    2.55    0.51
  14 -12   2    1.78    0.55
  14  12   2    2.30    0.47
 -14  12  -2    2.70    0.46
 -14  12  -2    1.74    0.51
 -16 -12  -2   -0.23    0.43
  16 -12   2    0.25    0.37
  16 -12   2    0.27    0.46
 -16 -12  -2    0.27    0.51
 -16  12  -2   -0.60    0.31
 -16  12  -2    0.15    0.46
  16  12   2    0.67    0.40
  18 -12   2   -0.09    0.39
 -18 -12  -2    0.70    0.59
  18 -12   2    0.53    0.48
 -18 -12  -2    0.16    0.46
 -18  12  -2    0.27    0.39
 -18  12  -2    0.55    0.47
  18  12   2    1.11    0.45
  20 -12   2    0.45    0.49
 -20 -12  -2    0.18    0.60
  20 -12   2    0.61    0.46
 -20 -12  -2    0.58    0.52
 -20  12  -2   -0.27    0.46
  20  12   2   -0.21    0.42
 -20  12  -2    0.58    0.45
  22 -12   2   -0.03    0.46
 -22 -12  -2    0.15    0.60
 -22 -12  -2   -0.61    0.47
  22 -12   2   -0.40    0.42
 -22  12  -2    0.28    0.60
 -22  12  -2   -0.25    0.41
  22  12   2    0.50    0.46
 -24 -12  -2    1.09    0.60
  24 -12   2    1.82    0.62
 -24 -12  -2    1.81    0.77
 -24  12  -2    1.02    0.61
 -24  12  -2    2.32    0.61
  24  12   2    0.83    0.51
 -26 -12  -2    0.61    0.61
  26 -12   2   -0.25    0.51
 -26 -12  -2    0.29    0.67
 -26  12  -2    0.52    0.50
  26  12   2    0.27    0.54
 -26  12  -2    0.42    0.63
 -28 -12  -2    0.51    0.75
  28 -12   2    0.19    0.52
 -28 -12  -2    1.33    0.93
 -28  12  -2   -0.65    0.58
 -28  12  -2    0.13    0.52
  28  12   2   -0.17    0.46
 -30 -12  -2    0.08    0.74
 -30  12  -2    2.14    0.85
  30  12   2    1.23    0.60
 -30  12  -2    1.07    0.69
  29 -13  -2    0.62    0.59
 -29 -13   2   -0.32    0.73
 -29  13   2    0.01    0.64
 -29  13   2   -0.01    0.76
  29  13  -2    0.75    0.61
  27 -13  -2    1.07    0.65
 -27 -13   2    0.64    0.79
 -27  13   2    0.06    0.69
  27  13  -2   -0.21    0.49
 -27  13   2   -0.89    0.55
 -25 -13   2    0.74    0.76
  25 -13  -2    0.77    0.56
 -25  13   2    1.12    0.61
 -25  13   2   -0.05    0.64
  25  13  -2    0.08    0.56
 -23 -13   2    3.07    0.68
 -23 -13   2    3.34    0.90
  23 -13  -2    1.89    0.62
  23 -13  -2    1.96    0.68
  23  13  -2    2.89    0.63
 -23  13   2    1.60    0.72
 -23  13   2    3.01    0.62
 -21 -13   2   -0.23    0.59
  21 -13  -2    1.10    0.53
 -21 -13   2    0.28    0.50
  21 -13  -2    0.36    0.55
 -21  13   2    0.58    0.59
 -21  13   2   -0.26    0.42
  21  13  -2   -0.41    0.39
  19 -13  -2   -0.17    0.43
 -19 -13   2   -0.59    0.41
 -19 -13   2    0.22    0.59
  19 -13  -2   -0.18    0.47
 -19  13   2   -0.10    0.49
  19  13  -2    0.60    0.46
 -19  13   2    0.62    0.45
 -17 -13   2   -0.05    0.45
 -17 -13   2    0.02    0.56
  17 -13  -2    0.16    0.42
  17 -13  -2    0.04    0.46
 -17  13   2    0.33    0.41
 -17  13   2    0.15    0.45
  17  13  -2   -0.05    0.37
  15 -13  -2    1.09    0.46
  15 -13  -2    0.60    0.57
 -15 -13   2    1.73    0.65
 -15 -13   2    1.44    0.49
  15  13  -2    0.45    0.46
 -15  13   2    0.82    0.47
 -15  13   2    0.52    0.37
 -13 -13   2   -0.33    0.41
  13 -13  -2    0.03    0.45
  13 -13  -2   -0.24    0.38
 -13 -13   2   -0.42    0.47
 -13  13   2   -0.36    0.35
 -13  13   2   -0.10    0.34
  13  13  -2    0.36    0.38
  11 -13  -2    0.51    0.41
 -11 -13   2    0.66    0.51
 -11 -13   2   -0.52    0.33
 -11  13   2    0.66    0.39
 -11  13   2    0.18    0.38
  11  13  -2    0.39    0.34
   9 -13  -2    0.93    0.43
  -9 -13   2    0.95    0.42
  -9 -13   2    0.89    0.50
  -9  13   2    1.62    0.43
  -9  13   2    1.55    0.40
   9  13  -2    1.80    0.45
   7 -13  -2    0.06    0.36
  -7 -13   2    0.07    0.40
  -7 -13   2    0.16    0.41
   7  13  -2   -0.23    0.34
  -7  13   2    0.29    0.33
  -7  13   2    0.24    0.31
   5 -13  -2    0.13    0.37
  -5 -13   2    0.54    0.38
  -5 -13   2    0.43    0.38
  -5  13   2   -0.11    0.33
  -5  13   2    0.06    0.27
   5  13  -2    0.20    0.36
  -3 -13   2    0.20    0.34
  -3 -13   2   -0.06    0.32
   3 -13  -2    0.52    0.38
  -3 -13   2    0.84    0.51
   3  13  -2    0.18    0.30
  -3  13   2    0.07    0.30
  -1 -13   2   -0.13    0.32
  -1 -13   2   -0.19    0.29
  -1 -13   2    0.25    0.48
   1 -13  -2    0.27    0.43
   1  13  -2    0.51    0.32
  -1  13   2    0.39    0.35
   1 -13   2    2.09    0.56
   1 -13   2    1.59    0.41
  -1 -13  -2    1.01    0.43
   1 -13   2    1.82    0.47
   1  13   2    1.16    0.40
  -1  13  -2    0.79    0.33
   3 -13   2   -0.05    0.34
   3 -13   2    0.17    0.45
  -3 -13  -2    0.06    0.33
  -3 -13  -2    0.13    0.38
  -3  13  -2   -0.01    0.28
   3  13   2    0.27    0.31
  -5 -13  -2    0.85    0.45
   5 -13   2   -0.10    0.36
   5 -13   2   -0.32    0.42
  -5 -13  -2    0.53    0.41
   5  13   2    0.75    0.36
  -5  13  -2    0.43    0.33
   7 -13   2   -0.23    0.43
   7 -13   2   -0.02    0.37
  -7 -13  -2   -0.03    0.32
  -7 -13  -2    0.28    0.41
   7  13   2   -0.20    0.30
  -7  13  -2    0.07    0.32
  -7  13  -2    0.26    0.33
   9 -13   2   -0.09    0.35
  -9 -13  -2    0.50    0.37
  -9 -13  -2   -0.40    0.41
   9 -13   2   -0.05    0.51
  -9  13  -2    0.43    0.34
  -9  13  -2    0.03    0.32
   9  13   2    0.10    0.33
  11 -13   2    0.12    0.40
 -11 -13  -2    0.39    0.50
 -11 -13  -2    0.74    0.46
  11 -13   2   -0.09    0.46
  11  13   2    0.81    0.38
 -11  13  -2    0.63    0.34
 -11  13  -2    0.36    0.38
 -13 -13  -2    0.19    0.40
 -13 -13  -2    0.30    0.46
  13 -13   2    0.27    0.51
  13 -13   2    0.67    0.44
 -13  13  -2   -0.08    0.31
  13  13   2   -0.19    0.40
 -13  13  -2   -0.48    0.41
 -15 -13  -2    0.56    0.47
  15 -13   2    0.38    0.50
 -15 -13  -2   -0.35    0.41
  15 -13   2   -0.46    0.37
  15  13   2   -0.15    0.34
 -15  13  -2   -0.30    0.30
 -15  13  -2   -0.35    0.37
  17 -13   2    0.22    0.44
  17 -13   2    1.18    0.56
 -17 -13  -2    0.21    0.55
 -17 -13  -2    0.03    0.45
  17  13   2    1.71    0.48
 -17  13  -2    0.94    0.53
 -17  13  -2    1.54    0.45
 -19 -13  -2    0.16    0.57
  19 -13   2   -0.33    0.43
 -19 -13  -2    0.15    0.51
  19 -13   2    0.36    0.51
 -19  13  -2    0.03    0.40
 -19  13  -2   -0.05    0.51
  19  13   2    0.44    0.42
 -21 -13  -2   -0.02    0.64
  21 -13   2    0.46    0.51
 -21 -13  -2    1.42    0.60
  21 -13   2    0.94    0.57
  21  13   2   -0.05    0.42
 -21  13  -2    0.45    0.53
 -21  13  -2    0.93    0.48
  23 -13   2   -0.75    0.51
  23 -13   2    0.38    0.50
 -23 -13  -2    1.04    0.72
 -23 -13  -2    0.17    0.57
 -23  13  -2    0.05    0.46
  23  13   2   -0.08    0.44
 -23  13  -2   -0.49    0.60
  25 -13   2    0.60    0.61
 -25 -13  -2   -0.42    0.66
  25 -13   2    0.59    0.58
 -25 -13  -2   -0.43    0.54
 -25  13  -2    0.23    0.67
  25  13   2   -0.12    0.51
 -25  13  -2    0.07    0.53
 -27 -13  -2    0.40    0.73
  27 -13   2   -0.19    0.49
  27 -13   2   -0.09    0.62
 -27 -13  -2    0.37    0.64
 -27  13  -2   -0.07    0.55
 -27  13  -2    0.52    0.72
  27  13   2    0.68    0.61
  29 -13   2   -0.14    0.60
 -29 -13  -2    0.65    0.77
 -29  13  -2   -0.45    0.72
  29  13   2    0.13    0.52
 -29  13  -2   -1.38    0.49
 -26 -14   2    2.13    0.93
  26 -14  -2    3.57    0.82
 -26  14   2    4.01    0.82
  26  14  -2    4.14    0.82
 -26  14   2    4.56    0.95
 -24 -14   2    0.01    0.68
  24 -14  -2   -0.62    0.46
  24  14  -2   -0.02    0.49
 -24  14   2    0.08    0.61
 -24  14   2    0.18    0.56
 -22 -14   2    0.81    0.59
 -22 -14   2   -0.21    0.69
  22 -14  -2   -0.40    0.48
 -22  14   2    0.11    0.53
  22  14  -2    1.37    0.61
 -22  14   2    0.06    0.62
  20 -14  -2    0.63    0.53
 -20 -14   2    0.41    0.53
 -20 -14   2   -0.54    0.61
 -20  14   2    0.04    0.54
  20  14  -2    0.26    0.46
 -20  14   2    1.68    0.54
 -18 -14   2   -0.38    0.44
  18 -14  -2    0.00    0.48
 -18 -14   2   -0.08    0.50
  18  14  -2    0.50    0.48
 -18  14   2   -0.58    0.44
 -18  14   2    0.43    0.43
 -16 -14   2   -0.43    0.56
  16 -14  -2    0.28    0.48
 -16 -14   2    0.72    0.47
 -16  14   2   -0.02    0.42
 -16  14   2   -0.38    0.35
  16  14  -2   -0.07    0.38
 -14 -14   2   -0.52    0.51
 -14 -14   2   -0.36    0.39
  14 -14  -2    0.35    0.44
 -14  14   2    0.06    0.43
 -14  14   2    0.65    0.40
  14  14  -2   -0.06    0.39
  12 -14  -2    1.57    0.54
 -12 -14   2    0.43    0.44
 -12 -14   2    0.65    0.54
 -12  14   2    1.00    0.42
  12  14  -2    0.17    0.39
 -12  14   2    0.47    0.42
  10 -14  -2   -0.06    0.38
 -10 -14   2    0.05    0.45
 -10 -14   2   -0.27    0.50
  10  14  -2   -0.02    0.39
 -10  14   2   -0.29    0.38
 -10  14   2    0.39    0.38
  -8 -14   2    8.57    0.94
  -8 -14   2    8.90    0.87
   8 -14  -2    6.92    0.87
  -8  14   2    7.07    0.78
  -8  14   2    6.25    0.79
   8  14  -2    8.57    0.89
  -6 -14   2   17.48    1.26
  -6 -14   2   17.94    1.29
   6 -14  -2   12.74    1.24
  -6  14   2   16.92    1.17
  -6  14   2   16.57    1.13
   6  14  -2   17.06    1.20
   4 -14  -2    0.29    0.42
  -4 -14   2    0.39    0.46
  -4 -14   2    0.79    0.49
  -4  14   2    0.48    0.37
   4  14  -2    0.92    0.43
  -2 -14   2    9.04    0.87
   2 -14  -2    8.42    0.90
  -2 -14   2    9.43    0.97
  -2  14   2    9.08    0.81
   2  14  -2    8.45    0.80
   0 -14   2    6.50    0.75
   0 -14  -2    7.85    0.86
   0 -14   2    7.59    0.83
   0 -14   2    8.76    1.03
   0  14   2    7.45    0.81
   0  14  -2    6.88    0.77
   2 -14   2    7.44    0.89
   2 -14   2    7.12    0.85
  -2 -14  -2    7.08    0.86
   2  14   2    7.09    0.75
  -2  14  -2    6.84    0.72
   4 -14   2    0.21    0.42
  -4 -14  -2    0.29    0.42
  -4 -14  -2   -0.42    0.39
   4 -14   2   -0.31    0.48
   4  14   2   -0.07    0.36
  -4  14  -2    0.28    0.34
  -6 -14  -2   19.98    1.39
  -6 -14  -2   21.40    1.42
   6 -14   2   19.88    1.37
   6 -14   2   21.11    1.54
  -6  14  -2   20.21    1.30
  -6  14  -2   20.36    1.29
   6  14   2   17.54    1.27
   8 -14   2    3.99    0.67
  -8 -14  -2    4.87    0.73
  -8 -14  -2    4.58    0.69
   8 -14   2    4.77    0.80
   8  14   2    5.64    0.71
  -8  14  -2    4.48    0.65
  -8  14  -2    4.95    0.62
  10 -14   2    0.06    0.53
 -10 -14  -2   -0.27    0.43
 -10 -14  -2    0.18    0.47
  10 -14   2    0.24    0.42
 -10  14  -2    0.27    0.37
  10  14   2    0.32    0.40
 -10  14  -2    0.51    0.38
 -12 -14  -2    5.75    0.80
  12 -14   2    5.87    0.88
 -12 -14  -2    4.22    0.77
  12 -14   2    5.16    0.74
 -12  14  -2    5.09    0.75
 -12  14  -2    4.85    0.64
  12  14   2    4.08    0.62
 -14 -14  -2   -0.32    0.44
  14 -14   2   -0.12    0.47
 -14 -14  -2   -0.85    0.47
  14 -14   2   -0.40    0.48
 -14  14  -2    0.08    0.44
 -14  14  -2    0.35    0.42
  14  14   2    0.33    0.40
 -16 -14  -2    0.06    0.54
  16 -14   2    0.13    0.54
 -16 -14  -2   -0.09    0.52
  16 -14   2   -0.49    0.42
 -16  14  -2   -0.61    0.30
 -16  14  -2   -0.62    0.40
  16  14   2   -0.63    0.35
  18 -14   2    0.33    0.54
 -18 -14  -2    0.72    0.64
  18 -14   2   -0.08    0.45
 -18 -14  -2    0.62    0.57
  18  14   2    0.32    0.48
 -18  14  -2    0.35    0.51
 -18  14  -2   -0.03    0.42
  20 -14   2    0.87    0.69
  20 -14   2    1.22    0.65
 -20 -14  -2    1.80    0.67
 -20 -14  -2   -0.10    0.64
 -20  14  -2    2.08    0.70
  20  14   2    2.21    0.57
 -20  14  -2    0.97    0.49
 -22 -14  -2   -0.01    0.57
 -22 -14  -2    0.13    0.70
  22 -14   2   -0.13    0.55
  22 -14   2    0.68    0.62
 -22  14  -2   -0.08    0.51
  22  14   2   -0.10    0.54
 -22  14  -2    0.28    0.65
  24 -14   2    0.66    0.53
 -24 -14  -2   -0.03    0.61
  24 -14   2   -0.26    0.60
 -24 -14  -2   -0.17    0.70
 -24  14  -2   -1.15    0.63
 -24  14  -2    0.07    0.49
  24  14   2    0.12    0.50
 -26 -14  -2   -0.26    0.60
  26 -14   2   -0.08    0.55
 -26 -14  -2   -0.74    0.67
  26 -14   2   -0.24    0.53
 -26  14  -2    0.07    0.57
  26  14   2    0.08    0.59
 -26  14  -2   -1.06    0.64
  25 -15  -2    0.34    0.63
 -25 -15   2   -0.85    0.69
  25  15  -2    0.03    0.56
 -25  15   2    0.50    0.64
 -25  15   2    0.23    0.70
 -23 -15   2    0.21    0.74
  23 -15  -2    0.36    0.62
 -23  15   2    0.38    0.61
 -23  15   2    0.23    0.50
  23  15  -2    0.65    0.54
 -21 -15   2    2.48    0.70
 -21 -15   2    3.79    0.92
  21 -15  -2    1.40    0.61
 -21  15   2    1.88    0.64
  21  15  -2    1.39    0.62
 -21  15   2    2.12    0.74
 -19 -15   2    0.85    0.69
 -19 -15   2   -0.62    0.48
  19 -15  -2    0.00    0.57
 -19  15   2    0.85    0.57
  19  15  -2    0.14    0.48
 -19  15   2    0.03    0.48
 -17 -15   2    0.76    0.66
 -17 -15   2   -0.15    0.54
  17 -15  -2   -0.02    0.47
 -17  15   2    0.09    0.45
 -17  15   2   -0.51    0.42
  17  15  -2   -0.55    0.39
  15 -15  -2    0.37    0.48
 -15 -15   2    0.45    0.61
 -15 -15   2   -0.49    0.47
 -15  15   2   -0.09    0.42
  15  15  -2   -0.35    0.39
 -15  15   2   -0.01    0.36
  13 -15  -2   -0.61    0.41
 -13 -15   2   -0.05    0.58
 -13 -15   2    0.24    0.50
 -13  15   2    0.04    0.40
  13  15  -2   -0.11    0.44
 -13  15   2    0.16    0.45
 -11 -15   2   -0.38    0.53
  11 -15  -2    0.71    0.53
 -11 -15   2   -0.23    0.50
  11  15  -2    0.16    0.43
 -11  15   2    0.85    0.44
 -11  15   2    0.12    0.43
   9 -15  -2    1.39    0.54
  -9 -15   2    1.71    0.60
  -9 -15   2    0.65    0.48
  -9  15   2    1.36    0.49
   9  15  -2    0.37    0.42
  -9  15   2    0.94    0.45
  -7 -15   2    1.01    0.49
   7 -15  -2    1.22    0.54
  -7 -15   2    1.53    0.57
   7  15  -2    0.76    0.50
  -7  15   2    1.15    0.45
  -7  15   2    0.97    0.48
  -5 -15   2    0.07    0.44
   5 -15  -2    0.08    0.45
  -5 -15   2   -0.41    0.39
  -5  15   2    0.43    0.38
  -5  15   2    0.70    0.38
   5  15  -2    0.02    0.36
  -3 -15   2   44.40    2.42
   3 -15  -2   44.92    2.51
  -3 -15   2   44.39    2.43
   3  15  -2   43.08    2.35
  -3  15   2   42.06    2.37
  -1 -15   2    2.37    0.59
  -1 -15   2    1.59    0.50
   1 -15  -2    2.97    0.66
  -1  15   2    3.15    0.54
   1  15  -2    1.37    0.45
   1 -15   2    7.44    0.97
   1 -15   2    7.05    1.05
  -1 -15  -2    6.78    0.90
   1  15   2    8.08    0.81
  -1  15  -2    7.04    0.82
   3 -15   2   31.46    2.01
  -3 -15  -2   37.09    2.07
   3 -15   2   34.37    2.23
   3  15   2   33.96    1.96
  -3  15  -2   35.16    1.92
  -5 -15  -2    0.34    0.54
   5 -15   2    0.01    0.45
   5 -15   2   -0.22    0.55
  -5 -15  -2    1.06    0.52
  -5  15  -2   -0.33    0.31
   5  15   2   -0.17    0.35
  -5  15  -2    0.67    0.41
   7 -15   2    8.52    1.15
   7 -15   2    5.36    0.79
  -7 -15  -2    6.25    0.85
  -7 -15  -2    6.31    0.88
  -7  15  -2    5.26    0.70
   7  15   2    5.23    0.74
  -7  15  -2    3.77    0.60
   9 -15   2    6.52    0.98
   9 -15   2    5.53    0.80
  -9 -15  -2    6.28    0.88
  -9 -15  -2    5.57    0.83
   9  15   2    6.01    0.84
  -9  15  -2    6.80    0.72
  -9  15  -2    7.55    0.87
 -11 -15  -2    0.51    0.57
 -11 -15  -2    2.24    0.68
  11 -15   2    1.85    0.60
  11 -15   2    2.02    0.73
 -11  15  -2    1.72    0.50
  11  15   2    3.11    0.64
 -11  15  -2    2.13    0.55
  13 -15   2   -0.06    0.57
 -13 -15  -2   -0.03    0.57
 -13 -15  -2    0.28    0.58
  13 -15   2    0.46    0.49
 -13  15  -2    0.13    0.42
  13  15   2   -0.08    0.48
 -13  15  -2   -0.07    0.47
 -15 -15  -2    5.88    0.85
 -15 -15  -2    5.45    0.91
  15 -15   2    7.52    1.03
  15 -15   2    5.35    0.82
 -15  15  -2    5.95    0.83
 -15  15  -2    7.07    0.97
  15  15   2    6.37    0.84
 -17 -15  -2   -0.04    0.62
 -17 -15  -2    0.52    0.58
  17 -15   2   -0.10    0.66
  17 -15   2    0.18    0.52
 -17  15  -2    0.48    0.42
  17  15   2    0.40    0.51
 -17  15  -2    0.15    0.48
  19 -15   2    0.79    0.60
 -19 -15  -2    0.15    0.51
  19 -15   2    1.14    0.72
 -19 -15  -2   -0.47    0.62
  19  15   2   -0.05    0.51
 -19  15  -2   -0.26    0.54
 -19  15  -2   -0.51    0.43
  21 -15   2   14.76    1.48
 -21 -15  -2   13.06    1.22
 -21 -15  -2    9.64    1.36
  21 -15   2   10.81    1.22
 -21  15  -2   14.25    1.42
  21  15   2    9.01    1.13
 -21  15  -2   11.62    1.15
  23 -15   2    8.92    1.18
  23 -15   2    8.67    1.12
 -23 -15  -2   10.31    1.37
 -23 -15  -2    6.61    1.01
 -23  15  -2    7.80    1.05
 -23  15  -2    8.22    1.18
  23  15   2    8.67    1.04
  20 -16  -2    0.53    0.62
 -20 -16   2    1.14    0.77
 -20 -16   2   -0.49    0.56
  20  16  -2    0.47    0.53
 -20  16   2   -0.18    0.50
 -20  16   2    0.18    0.60
 -18 -16   2   -0.26    0.54
  18 -16  -2   -0.60    0.54
 -18 -16   2    0.66    0.70
 -18  16   2    0.23    0.53
 -18  16   2   -0.16    0.48
  18  16  -2   -0.37    0.45
 -16 -16   2    0.37    0.52
 -16 -16   2    0.37    0.66
  16 -16  -2   -0.41    0.47
  16  16  -2    0.27    0.55
 -16  16   2   -0.47    0.38
 -16  16   2    0.09    0.51
  14 -16  -2   -0.43    0.50
 -14 -16   2    0.80    0.63
 -14 -16   2    0.89    0.59
 -14  16   2    1.34    0.55
  14  16  -2    0.63    0.50
 -14  16   2    0.99    0.55
 -12 -16   2   -0.71    0.41
 -12 -16   2    0.31    0.59
  12 -16  -2    0.58    0.54
  12  16  -2   -0.16    0.48
 -12  16   2    0.64    0.50
 -12  16   2   -0.08    0.42
  10 -16  -2    1.06    0.56
 -10 -16   2   -0.48    0.48
 -10 -16   2   -0.09    0.44
  10  16  -2    0.13    0.42
 -10  16   2    0.18    0.44
 -10  16   2   -0.30    0.38
   8 -16  -2    0.94    0.55
  -8 -16   2    1.11    0.54
  -8 -16   2    2.15    0.61
  -8  16   2    1.38    0.49
   8  16  -2    2.26    0.59
  -8  16   2    1.70    0.52
   6 -16  -2    5.71    0.83
  -6 -16   2    6.75    0.89
  -6 -16   2    6.51    0.87
  -6  16   2    3.41    0.62
   6  16  -2    6.76    0.80
  -6  16   2    7.38    0.78
  -4 -16   2    0.21    0.52
   4 -16  -2    0.44    0.50
  -4 -16   2    0.26    0.43
  -4  16   2    0.55    0.40
  -4  16   2    0.26    0.34
   4  16  -2    0.75    0.47
  -2 -16   2    1.00    0.52
  -2 -16   2    1.16    0.54
   2 -16  -2    1.03    0.55
  -2  16   2    1.08    0.45
   2  16  -2    0.97    0.43
   0 -16   2    0.21    0.46
   0 -16  -2    0.51    0.57
   0  16   2    0.82    0.43
   0  16  -2    0.59    0.41
   2 -16   2    0.85    0.52
  -2 -16  -2    0.35    0.48
  -2  16  -2    0.23    0.41
   2  16   2    0.54    0.42
   4 -16   2    0.30    0.59
   4 -16   2   -0.34    0.51
  -4 -16  -2    0.57    0.52
  -4  16  -2   -0.06    0.35
  -4  16  -2    0.92    0.45
   4  16   2    0.76    0.43
   6 -16   2    4.88    0.76
  -6 -16  -2    7.95    0.93
  -6 -16  -2    5.35    0.83
   6 -16   2    5.87    0.97
   6  16   2    6.17    0.78
  -6  16  -2    5.34    0.76
  -6  16  -2    7.65    0.86
   8 -16   2    0.67    0.64
   8 -16   2    0.73    0.51
  -8 -16  -2    0.42    0.52
  -8 -16  -2    1.16    0.56
  -8  16  -2    1.42    0.50
   8  16   2    1.42    0.53
  -8  16  -2    1.12    0.44
  10 -16   2    0.15    0.67
 -10 -16  -2    0.56    0.53
 -10 -16  -2    0.52    0.54
  10 -16   2    0.76    0.53
  10  16   2    0.94    0.52
 -10  16  -2    0.30    0.38
 -10  16  -2    0.32    0.44
 -12 -16  -2    9.17    1.14
  12 -16   2   10.16    1.24
  12 -16   2   11.94    1.10
 -12 -16  -2    9.05    1.10
 -12  16  -2    9.30    0.98
  12  16   2    8.16    0.96
 -12  16  -2    8.76    0.86
  14 -16   2    0.61    0.64
 -14 -16  -2    0.68    0.62
 -14 -16  -2    0.19    0.52
  14 -16   2    0.49    0.53
 -14  16  -2    0.04    0.40
 -14  16  -2   -0.21    0.53
  14  16   2    0.32    0.48
 -16 -16  -2    0.45    0.57
  16 -16   2    1.72    0.62
  16 -16   2   -0.02    0.62
 -16 -16  -2    0.18    0.62
 -16  16  -2   -0.11    0.38
  16  16   2   -0.22    0.44
 -16  16  -2    0.57    0.58
  18 -16   2    0.10    0.61
  18 -16   2    0.46    0.66
 -18 -16  -2    1.52    0.67
 -18 -16  -2   -0.58    0.59
 -18  16  -2    0.60    0.44
  18  16   2   -0.38    0.50
 -18  16  -2    0.45    0.58
 -20 -16  -2    1.29    0.66
  20 -16   2    2.26    0.77
  20 -16   2    3.87    0.85
 -20 -16  -2    2.89    0.87
  20  16   2    2.58    0.69
 -20  16  -2    2.01    0.62
 -20  16  -2    1.03    0.71
  17 -17  -2    0.08    0.53
 -17 -17   2    0.15    0.59
 -17 -17   2    0.43    0.68
 -17  17   2    0.94    0.48
 -17  17   2    0.23    0.58
  17  17  -2    0.40    0.57
  15 -17  -2    1.95    0.65
 -15 -17   2   -0.25    0.60
 -15 -17   2    0.30    0.59
  15  17  -2    0.58    0.59
 -15  17   2   -0.16    0.53
 -15  17   2    0.34    0.50
  13 -17  -2   -0.27    0.57
 -13 -17   2    1.05    0.66
 -13 -17   2   -0.36    0.51
  13  17  -2   -0.28    0.45
 -13  17   2   -0.18    0.51
 -13  17   2    0.21    0.47
 -11 -17   2   -0.25    0.46
 -11 -17   2    0.04    0.56
  11 -17  -2    0.01    0.50
  11  17  -2   -0.04    0.46
 -11  17   2   -0.23    0.46
 -11  17   2    0.13    0.40
  -9 -17   2    3.55    0.73
  -9 -17   2    2.63    0.62
   9 -17  -2    2.55    0.67
  -9  17   2    2.63    0.60
  -9  17   2    2.10    0.59
   9  17  -2    3.77    0.69
  -7 -17   2    0.01    0.54
   7 -17  -2    0.07    0.48
  -7 -17   2   -0.66    0.43
  -7  17   2    0.36    0.44
   7  17  -2    0.48    0.45
  -7  17   2   -0.23    0.40
  -5 -17   2    0.26    0.47
   5 -17  -2    0.02    0.47
  -5 -17   2    0.08    0.43
  -5  17   2    0.02    0.38
  -5  17   2   -0.06    0.37
   5  17  -2    0.45    0.43
   3 -17  -2   -0.60    0.45
  -3 -17   2    0.61    0.48
  -3 -17   2    0.88    0.52
   3  17  -2    0.44    0.44
  -3  17   2   -0.25    0.37
  -3  17   2    0.18    0.35
   1 -17  -2    0.72    0.53
  -1 -17   2    0.20    0.48
  -1  17   2    1.66    0.56
   1  17  -2    0.86    0.49
  -1 -17  -2    0.96    0.62
   1 -17   2    1.14    0.57
   1  17   2    2.37    0.59
  -1  17  -2    1.18    0.46
   3 -17   2    0.28    0.48
  -3 -17  -2    0.20    0.53
   3  17   2    0.51    0.45
  -3  17  -2   -0.25    0.40
  -5 -17  -2   -0.20    0.47
   5 -17   2    0.15    0.46
  -5  17  -2   -0.17    0.39
  -5  17  -2   -0.03    0.40
   5  17   2    0.04    0.38
  -7 -17  -2    0.31    0.53
   7 -17   2   -0.28    0.50
  -7 -17  -2   -0.03    0.48
   7  17   2    0.68    0.48
  -7  17  -2   -0.49    0.38
  -7  17  -2   -0.40    0.32
   9 -17   2    0.14    0.49
  -9 -17  -2    1.38    0.61
   9 -17   2    0.61    0.71
  -9 -17  -2    1.04    0.63
   9  17   2    2.01    0.59
  -9  17  -2    1.34    0.54
  -9  17  -2    1.18    0.48
 -11 -17  -2    1.27    0.64
  11 -17   2    0.52    0.62
  11 -17   2    1.87    0.87
 -11 -17  -2    0.29    0.55
  11  17   2    0.72    0.51
 -11  17  -2    0.83    0.44
 -11  17  -2    0.78    0.49
 -13 -17  -2    0.57    0.63
  13 -17   2   -0.74    0.49
  13 -17   2   -0.81    0.58
 -13 -17  -2    1.44    0.62
 -13  17  -2   -0.55    0.47
 -13  17  -2   -0.87    0.37
  13  17   2    0.45    0.49
 -15 -17  -2   -0.07    0.61
  15 -17   2   -0.34    0.50
  15 -17   2    0.89    0.70
 -15 -17  -2   -0.11    0.53
 -15  17  -2    0.38    0.59
 -15  17  -2   -0.29    0.42
  15  17   2    0.57    0.52
  17 -17   2    0.30    0.77
 -17 -17  -2    0.34    0.54
  17 -17   2    1.08    0.62
 -17 -17  -2   -0.47    0.62
 -17  17  -2    0.06    0.52
  17  17   2    0.89    0.61
 -17  17  -2    0.39    0.50
  10 -18  -2   -0.24    0.59
 -10 -18   2   -0.05    0.50
 -10 -18   2   -0.14    0.55
 -10  18   2    0.70    0.50
  10  18  -2   -0.04    0.45
 -10  18   2   -0.50    0.47
   8 -18  -2    1.52    0.60
  -8 -18   2    1.29    0.58
  -8 -18   2    0.81    0.62
  -8  18   2    0.92    0.52
  -8  18   2    1.00    0.52
   8  18  -2    1.02    0.51
  -6 -18   2    1.24    0.56
  -6 -18   2    0.98    0.54
   6 -18  -2    1.32    0.67
  -6  18   2    0.73    0.47
  -6  18   2    1.81    0.55
   6  18  -2    0.99    0.50
  -4 -18   2   -0.09    0.50
   4 -18  -2    0.36    0.53
  -4  18   2    0.11    0.46
  -4  18   2    0.30    0.42
   4  18  -2    0.02    0.43
  -2 -18   2    0.90    0.57
   2 -18  -2    0.59    0.57
  -2  18   2    0.39    0.47
   2  18  -2    1.25    0.55
  -2  18   2    2.54    0.51
   0 -18  -2    0.84    0.57
   0 -18   2    1.27    0.58
   0  18  -2    0.91    0.47
   0  18   2    1.55    0.52
  -2 -18  -2    0.79    0.62
   2 -18   2   -0.12    0.58
   2  18   2    0.67    0.46
  -2  18  -2    0.20    0.41
  -4 -18  -2   -0.45    0.57
   4 -18   2    0.72    0.54
  -4  18  -2    0.29    0.45
   4  18   2   -0.70    0.43
  -4  18  -2    0.34    0.38
   6 -18   2    1.82    0.63
  -6 -18  -2    0.03    0.59
  -6  18  -2    1.12    0.52
  -6  18  -2    0.06    0.37
   6  18   2    1.95    0.59
  -8 -18  -2    0.71    0.58
   8 -18   2    1.46    0.59
   8  18   2    0.32    0.50
  -8  18  -2    0.64    0.50
  -8  18  -2    0.50    0.45
  10 -18   2    0.62    0.58
 -10 -18  -2    0.20    0.57
 -10 -18  -2   -0.33    0.53
 -10  18  -2    0.08    0.50
 -10  18  -2   -0.65    0.41
  10  18   2    0.54    0.53
 -42   0   3    0.89    0.89
 -42   0   3    0.01    0.65
 -40   0   3   -0.23    0.70
 -40   0   3   -0.28    0.71
 -38   0   3    1.58    0.82
 -38   0   3    1.43    0.98
 -36   0   3    1.63    0.77
 -36   0   3    0.90    0.66
 -34   0   3   12.96    1.39
 -34   0   3   13.58    1.32
 -32   0   3    0.69    0.68
 -32   0   3    1.21    0.66
 -30   0   3    1.11    0.62
 -30   0   3    1.31    0.58
 -28   0   3   17.17    1.40
 -28   0   3   17.29    1.33
 -26   0   3    0.82    0.47
  26   0  -3    0.33    0.10
  26   0  -3    0.16    0.08
 -26   0   3   -0.11    0.48
  24   0  -3   10.57    0.53
 -24   0   3    9.70    0.99
 -24   0   3   12.32    1.04
  22   0  -3    5.83    0.32
 -22   0   3    6.51    0.78
 -22   0   3    6.12    0.79
 -20   0   3    0.35    0.40
  20   0  -3    0.25    0.08
 -20   0   3    0.39    0.42
 -18   0   3    8.67    0.77
 -18   0   3    8.40    0.81
  18   0  -3    7.98    0.40
  16   0  -3   21.49    0.99
 -16   0   3   19.77    1.27
 -16   0   3   22.57    1.32
 -16   0   3   21.69    1.32
 -14   0   3    1.70    0.37
  14   0  -3    1.50    0.11
 -14   0   3    1.75    0.45
 -14   0   3    1.27    0.41
 -12   0   3   58.31    2.81
 -12   0   3   52.53    2.75
 -12   0   3   57.98    2.74
 -10   0   3   26.02    1.38
 -10   0   3   24.67    1.42
  -8   0   3    0.54    0.33
  -8   0   3    0.55    0.28
  -8   0   3    0.53    0.25
  -6   0   3    2.30    0.32
  -6   0   3    2.34    0.28
   6   0  -3    2.07    0.28
   6   0  -3    2.30    0.29
   6   0  -3    2.32    0.30
  -6   0   3    2.45    0.32
   4   0  -3   42.58    1.93
  -4   0   3   43.73    1.94
   4   0  -3   40.65    1.89
  -4   0   3   42.89    1.86
   4   0  -3   40.77    1.92
  -4   0   3   41.68    1.92
  -4   0   3   40.46    1.88
   4   0  -3   40.70    1.85
   4   0  -3   35.69    1.87
   2   0  -3   39.85    2.11
  -2   0   3   49.30    2.12
   2   0  -3   47.69    2.11
   2   0  -3   47.42    2.09
   0   0  -3    0.53    0.13
   0   0   3    0.32    0.06
   0   0   3    0.06    0.07
   0   0  -3    0.32    0.13
   0   0   3    0.27    0.12
   2   0   3   81.97    3.54
   2   0   3   68.86    3.61
   2   0   3   79.21    3.61
  -2   0  -3   82.81    3.62
  -2   0  -3   81.43    3.58
  -2   0  -3   73.36    3.61
   2   0   3   82.38    3.57
  -4   0  -3   12.50    0.74
  -4   0  -3   13.27    0.71
   4   0   3   11.53    0.72
  -4   0  -3   12.81    0.70
   4   0   3   13.29    0.75
   4   0   3   13.47    0.64
  -4   0  -3   12.96    0.63
   4   0   3   13.42    0.68
   6   0   3    0.45    0.15
  -6   0  -3    0.32    0.20
  -6   0  -3    0.29    0.21
  -6   0  -3    0.45    0.14
   6   0   3    0.28    0.19
   6   0   3    0.31    0.26
   6   0   3    0.21    0.23
   8   0   3    4.31    0.40
   8   0   3    3.69    0.37
   8   0   3    4.34    0.42
  -8   0  -3    3.58    0.37
  -8   0  -3    4.89    0.44
  -8   0  -3    3.80    0.50
 -10   0  -3  106.18    4.98
  10   0   3  100.51    4.88
 -10   0  -3  113.78    4.89
  10   0   3  106.43    4.90
 -10   0  -3  104.07    4.89
  12   0   3   13.71    0.78
 -12   0  -3   13.16    0.92
 -12   0  -3   10.97    0.78
  14   0   3    2.29    0.30
 -14   0  -3    2.05    0.36
 -14   0  -3    0.76    0.41
  16   0   3   77.73    3.50
 -16   0  -3   75.27    3.71
 -16   0  -3   70.28    3.57
 -18   0  -3    3.83    0.61
  18   0   3    4.41    0.44
 -18   0  -3    4.74    0.60
 -20   0  -3    8.96    0.80
 -20   0  -3    7.55    0.89
  20   0   3    9.36    0.63
 -22   0  -3  118.54    5.80
  22   0   3  120.60    5.52
 -22   0  -3  119.13    5.68
 -24   0  -3   -0.46    0.41
 -24   0  -3   -0.79    0.36
  24   0   3    0.31    0.21
 -26   0  -3   13.06    1.17
 -26   0  -3   13.57    1.08
  26   0   3   11.94    0.76
  28   0   3    0.32    0.24
 -28   0  -3    0.85    0.53
 -28   0  -3    0.05    0.40
 -30   0  -3    1.91    0.62
  30   0   3    0.97    0.28
 -30   0  -3   -0.04    0.53
 -32   0  -3   -0.18    0.47
 -32   0  -3   -1.11    0.52
 -34   0  -3    0.89    0.64
 -34   0  -3    1.00    0.66
 -36   0  -3    2.33    0.74
 -36   0  -3    1.84    0.72
 -38   0  -3   -0.72    1.01
 -38   0  -3    0.27    0.64
 -40   0  -3    6.00    1.07
 -41  -1   3    0.90    0.77
 -41  -1   3   -0.28    0.74
 -41   1   3    0.62    0.73
 -41   1   3    0.44    0.81
 -39  -1   3    0.43    0.72
 -39  -1   3    1.13    0.82
 -39   1   3    0.66    0.78
 -39   1   3   -0.12    0.79
 -37  -1   3    5.39    1.04
 -37  -1   3    3.40    0.85
 -37   1   3    4.02    0.88
 -37   1   3    4.35    0.89
 -35  -1   3    1.15    0.63
 -35  -1   3    0.71    0.77
 -35   1   3    0.03    0.62
 -35   1   3    0.01    0.68
 -33  -1   3    1.03    0.59
 -33  -1   3    1.17    0.77
 -33   1   3    0.11    0.54
 -33   1   3    0.14    0.63
 -31  -1   3    4.00    0.74
 -31  -1   3    5.39    0.87
 -31   1   3    6.38    0.91
 -31   1   3    5.26    0.85
 -29  -1   3    0.69    0.59
 -29  -1   3    0.43    0.49
 -29   1   3    1.10    0.57
 -29   1   3    1.28    0.55
 -27  -1   3   -0.32    0.46
 -27  -1   3   -0.18    0.50
  27   1  -3    0.10    0.12
 -27   1   3    0.54    0.54
 -27   1   3    0.10    0.46
 -25  -1   3    9.80    1.00
 -25  -1   3   10.90    0.92
  25  -1  -3    8.93    0.45
  25   1  -3    9.36    0.50
  25   1  -3    8.81    0.49
 -25   1   3    7.17    0.91
 -25   1   3    8.19    0.91
 -23  -1   3    1.07    0.52
  23  -1  -3    0.89    0.11
 -23  -1   3    1.25    0.49
 -23   1   3    1.26    0.49
 -23   1   3    0.43    0.49
  23   1  -3    0.94    0.16
 -23   1   3    0.52    0.49
  23   1  -3    0.63    0.15
 -21  -1   3   10.89    0.96
 -21  -1   3    8.79    0.86
  21  -1  -3    9.78    0.51
 -21   1   3   12.19    0.95
 -21   1   3   11.27    1.00
  21   1  -3   10.56    0.56
  21   1  -3   10.42    0.55
 -21   1   3   10.79    0.92
 -19  -1   3    0.51    0.43
  19  -1  -3    0.39    0.09
 -19  -1   3    0.54    0.36
  19   1  -3    0.57    0.15
  19   1  -3    0.51    0.13
 -19   1   3    0.14    0.43
 -19   1   3    0.95    0.43
 -19   1   3    1.06    0.40
 -17  -1   3    1.92    0.44
  17  -1  -3    2.15    0.17
 -17  -1   3    1.91    0.49
 -17   1   3    2.84    0.54
 -17   1   3    2.58    0.49
 -17   1   3    2.50    0.49
  17   1  -3    2.52    0.22
  17   1  -3    2.16    0.25
 -15  -1   3    0.82    0.31
 -15  -1   3    0.56    0.40
  15  -1  -3    0.67    0.09
  15   1  -3    0.65    0.12
 -15   1   3    0.86    0.35
 -15   1   3    0.09    0.35
  15   1  -3    0.54    0.26
  15   1  -3    0.72    0.13
 -15   1   3    0.74    0.35
  13  -1  -3   49.95    2.36
 -13  -1   3   50.64    2.63
 -13  -1   3   53.64    2.56
  13   1  -3   50.37    2.46
 -13   1   3   59.84    2.62
  13   1  -3   50.81    2.39
 -13   1   3   52.74    2.60
 -13   1   3   53.13    2.56
 -11  -1   3   10.53    0.82
  11  -1  -3    9.58    0.50
 -11  -1   3   11.50    0.70
  11   1  -3   10.79    0.61
  11   1  -3   10.01    0.53
 -11   1   3   11.54    0.80
 -11   1   3   11.56    0.72
 -11   1   3   11.63    0.76
  -9  -1   3    0.47    0.22
  -9  -1   3    0.41    0.34
   9   1  -3    0.28    0.15
   9   1  -3    0.37    0.10
  -9   1   3   -0.12    0.30
  -9   1   3    0.06    0.25
  -9   1   3    0.12    0.27
   7  -1  -3   23.93    1.23
  -7  -1   3   23.09    1.11
  -7  -1   3   23.33    1.10
  -7  -1   3   24.13    1.17
  -7  -1   3   24.07    1.28
   7   1  -3   23.07    1.09
  -7   1   3   23.11    1.20
  -7   1   3   24.03    1.22
  -7   1   3   24.10    1.19
   7   1  -3   24.05    1.10
   5  -1  -3    0.71    0.18
  -5  -1   3    0.68    0.15
  -5  -1   3    0.66    0.11
   5  -1  -3    0.29    0.14
  -5  -1   3    0.75    0.26
   5  -1  -3    0.54    0.11
   5   1  -3    0.48    0.10
   5   1  -3    0.31    0.21
  -5   1   3    0.45    0.16
   5   1  -3    0.52    0.13
  -5   1   3    0.78    0.18
  -3  -1   3    4.11    0.36
   3  -1  -3    4.49    0.26
   3  -1  -3    4.67    0.28
   3  -1  -3    3.88    0.27
  -3  -1   3    4.55    0.26
  -3   1   3    4.14    0.28
   3   1  -3    4.28    0.34
  -3   1   3    3.58    0.27
  -3   1   3    4.25    0.25
   3   1  -3    4.25    0.25
   1  -1  -3   23.31    1.10
   1  -1  -3   22.39    1.10
  -1  -1   3   24.19    1.13
  -1  -1   3   22.79    1.10
   1   1  -3   23.85    1.12
   1   1  -3   23.22    1.11
  -1   1   3   23.84    1.10
  -1   1   3   24.58    1.10
  -1  -1  -3   25.34    1.15
  -1  -1  -3   24.63    1.18
   1  -1   3   24.74    1.15
  -1  -1  -3   24.85    1.15
   1  -1   3   24.82    1.17
   1   1   3   24.49    1.17
   1   1   3   23.88    1.14
   1   1   3   25.17    1.15
  -1   1  -3   24.77    1.17
   3  -1   3    0.19    0.12
  -3  -1  -3   -0.01    0.11
   3  -1   3    0.13    0.11
  -3  -1  -3    0.13    0.08
  -3  -1  -3   -0.06    0.14
  -3  -1  -3    0.12    0.13
   3  -1   3    0.11    0.04
   3   1   3    0.02    0.13
  -3   1  -3    0.24    0.11
  -3   1  -3    0.03    0.12
   3   1   3    0.18    0.11
   3   1   3    0.06    0.12
  -3   1  -3    0.12    0.05
   3   1   3    0.07    0.08
   3   1   3    0.16    0.12
   5  -1   3    9.70    0.45
  -5  -1  -3    8.32    0.51
  -5  -1  -3    8.58    0.58
   5  -1   3    9.37    0.54
  -5  -1  -3    8.57    0.55
   5  -1   3    8.61    0.50
   5  -1   3    8.33    0.44
   5   1   3    9.33    0.55
   5   1   3    9.22    0.58
   5   1   3    8.87    0.51
  -5   1  -3    8.55    0.43
  -5   1  -3    9.14    0.47
  -5   1  -3    8.50    0.54
   5   1   3    9.15    0.51
  -5   1  -3    8.59    0.50
   7  -1   3    3.00    0.29
  -7  -1  -3    4.59    0.50
  -7  -1  -3    4.12    0.48
   7  -1   3    3.35    0.31
   7  -1   3    2.95    0.34
  -7  -1  -3    3.87    0.34
   7   1   3    2.78    0.38
  -7   1  -3    3.16    0.28
   7   1   3    3.59    0.37
   7   1   3    3.07    0.30
  -7   1  -3    3.07    0.35
  -7   1  -3    2.85    0.41
  -7   1  -3    3.03    0.30
   9  -1   3    0.15    0.22
  -9  -1  -3    0.28    0.30
  -9  -1  -3    0.13    0.24
  -9  -1  -3    0.45    0.30
   9  -1   3    0.03    0.18
   9  -1   3    0.13    0.21
  -9   1  -3    0.44    0.26
  -9   1  -3    0.44    0.29
   9   1   3    0.23    0.21
  -9   1  -3    0.06    0.19
  -9   1  -3    0.13    0.21
 -11  -1  -3  104.11    4.94
  11  -1   3  101.62    4.84
  11  -1   3  106.50    4.85
 -11  -1  -3  105.14    4.91
 -11  -1  -3  106.79    4.97
 -11   1  -3  106.63    4.88
 -11   1  -3  103.70    4.85
  11   1   3  108.74    4.86
 -11   1  -3  106.14    4.97
 -13  -1  -3   56.53    2.85
  13  -1   3   57.01    2.70
 -13  -1  -3   57.35    2.85
 -13  -1  -3   60.76    2.81
 -13   1  -3   56.42    2.87
 -13   1  -3   57.90    2.77
  13   1   3   56.97    2.73
 -13   1  -3   55.70    2.74
 -15  -1  -3    1.78    0.38
  15  -1   3    2.85    0.36
 -15  -1  -3    2.18    0.46
  15   1   3    2.94    0.41
 -15   1  -3    2.02    0.48
 -15   1  -3    2.95    0.40
 -17  -1  -3    3.00    0.45
  17  -1   3    2.47    0.31
 -17  -1  -3    2.19    0.48
 -17   1  -3    2.23    0.49
 -17   1  -3    1.95    0.38
  17   1   3    2.70    0.37
  19  -1   3    0.86    0.25
 -19  -1  -3    1.25    0.42
 -19  -1  -3    1.07    0.49
 -19   1  -3    0.32    0.43
  19   1   3    1.61    0.31
 -19   1  -3    0.71    0.35
 -21  -1  -3   11.52    1.04
 -21  -1  -3   11.65    0.98
  21  -1   3   11.48    0.74
 -21   1  -3   14.07    1.10
  21   1   3   11.78    0.78
 -21   1  -3   12.67    0.92
 -23  -1  -3    6.52    0.85
 -23  -1  -3    8.22    0.78
  23  -1   3    7.33    0.55
  23   1   3    6.97    0.57
 -23   1  -3    7.33    0.90
 -23   1  -3    6.98    0.75
 -25  -1  -3   12.36    1.12
  25  -1   3   13.09    0.81
 -25  -1  -3   14.15    1.18
 -25   1  -3   14.43    1.04
  25   1   3   13.77    0.84
 -25   1  -3   14.46    1.20
 -27  -1  -3    2.49    0.60
  27  -1   3    2.07    0.32
 -27  -1  -3    1.33    0.58
  27   1   3    1.58    0.31
 -27   1  -3    1.95    0.52
 -27   1  -3    1.86    0.60
 -29  -1  -3   -0.08    0.49
  29  -1   3    0.57    0.25
 -29  -1  -3    0.54    0.56
  29   1   3   -0.12    0.23
 -29   1  -3    0.15    0.53
 -29   1  -3   -0.12    0.45
 -31  -1  -3   -0.05    0.53
 -31  -1  -3   -0.01    0.55
 -31   1  -3   -0.10    0.53
 -31   1  -3    0.30    0.49
 -33  -1  -3    0.24    0.58
 -33  -1  -3    0.01    0.50
 -33   1  -3    0.36    0.54
 -33   1  -3    0.78    0.56
 -35  -1  -3    2.08    0.72
 -35  -1  -3    0.77    0.62
 -35   1  -3   -0.05    0.62
 -35   1  -3    1.14    0.63
 -37  -1  -3    0.37    0.65
 -37  -1  -3    0.76    0.69
 -37   1  -3    1.12    0.73
 -39  -1  -3    4.14    0.93
 -39  -1  -3    4.26    0.89
 -39   1  -3    4.51    0.97
 -41  -1  -3   -0.20    0.64
 -41   1  -3    0.31    0.68
 -40  -2   3    2.70    0.88
 -40  -2   3    1.92    0.87
 -40   2   3    3.23    0.89
 -40   2   3    0.77    0.95
 -38  -2   3    0.55    0.73
 -38  -2   3   -0.93    0.64
 -38   2   3    0.37    0.66
 -38   2   3    0.09    0.65
 -36  -2   3    0.88    0.70
 -36  -2   3    1.80    0.80
 -36   2   3   -0.87    0.63
 -36   2   3    0.43    0.61
 -34  -2   3   -0.31    0.53
 -34  -2   3    0.14    0.66
 -34   2   3    0.29    0.58
 -34   2   3   -0.26    0.54
 -32  -2   3    0.88    0.57
 -32  -2   3    1.22    0.68
 -32   2   3   -0.23    0.53
 -32   2   3    0.64    0.59
 -30  -2   3    7.75    1.08
 -30  -2   3    8.47    1.21
 -30   2   3    8.17    1.05
 -30   2   3   10.75    1.11
 -28  -2   3   -0.06    0.45
 -28  -2   3    0.09    0.55
  28   2  -3    0.02    0.18
 -28   2   3    0.80    0.56
 -28   2   3   -0.53    0.52
 -28   2   3   -0.37    0.53
 -26  -2   3   -0.04    0.40
  26  -2  -3    0.03    0.10
 -26  -2   3   -0.54    0.48
 -26   2   3    0.56    0.51
 -26   2   3   -0.11    0.43
  26   2  -3    0.36    0.17
 -26   2   3   -0.18    0.48
 -24  -2   3    2.01    0.54
 -24  -2   3    2.26    0.66
  24  -2  -3    1.64    0.21
  24   2  -3    2.51    0.32
 -24   2   3    1.57    0.50
 -24   2   3    2.17    0.61
 -24   2   3    1.61    0.52
  24   2  -3    2.27    0.28
 -22  -2   3   12.45    1.02
  22  -2  -3   12.20    0.64
 -22  -2   3   14.38    1.11
 -22   2   3   11.53    1.09
 -22   2   3   12.72    1.03
  22   2  -3   12.10    0.69
  22   2  -3   12.64    0.69
 -22   2   3   13.25    0.64
 -22   2   3   11.39    0.97
 -20  -2   3    1.52    0.50
  20  -2  -3    1.78    0.21
 -20  -2   3    1.72    0.44
 -20   2   3    1.85    0.44
 -20   2   3    1.75    0.25
  20   2  -3    1.72    0.24
 -20   2   3    2.37    0.50
  20   2  -3    1.77    0.22
 -20   2   3    1.94    0.47
 -18  -2   3    0.04    0.40
  18  -2  -3    0.26    0.12
 -18  -2   3    0.16    0.31
  18   2  -3    0.22    0.15
 -18   2   3   -0.05    0.13
 -18   2   3   -0.07    0.35
 -18   2   3    0.31    0.32
 -18   2   3    0.57    0.42
 -16  -2   3    1.99    0.39
 -16  -2   3    2.66    0.52
  16  -2  -3    2.15    0.22
 -16   2   3    1.76    0.20
  16   2  -3    2.48    0.31
  16   2  -3    2.66    0.27
 -16   2   3    2.19    0.45
 -16   2   3    1.80    0.44
 -16   2   3    3.13    0.45
 -14  -2   3    0.22    0.38
 -14  -2   3    0.31    0.24
 -14  -2   3    0.04    0.25
  14  -2  -3    0.05    0.12
 -14   2   3   -0.14    0.31
 -14   2   3   -0.68    0.31
  14   2  -3    0.15    0.14
 -14   2   3    0.22    0.25
 -14   2   3    0.17    0.11
  14   2  -3    0.22    0.18
 -12  -2   3    1.15    0.29
 -12  -2   3    0.93    0.41
 -12  -2   3    1.54    0.24
  12  -2  -3    1.29    0.17
 -12   2   3    1.29    0.15
  12   2  -3    1.09    0.18
 -12   2   3    1.60    0.33
  12   2  -3    1.02    0.17
 -12   2   3    1.42    0.39
 -12   2   3    1.38    0.32
 -10  -2   3   13.01    0.71
 -10  -2   3   12.86    0.79
  10  -2  -3   13.75    0.70
 -10  -2   3   15.49    0.97
 -10   2   3   12.64    0.85
 -10   2   3   14.63    0.69
  10   2  -3   13.84    0.71
 -10   2   3   14.34    0.83
  10   2  -3   13.46    0.69
  -8  -2   3   13.21    0.86
  -8  -2   3   10.96    0.63
  -8  -2   3   12.05    0.60
  -8  -2   3   12.02    0.70
  -8   2   3   12.36    0.72
  -8   2   3   11.66    0.73
   8   2  -3   11.30    0.62
   8   2  -3   12.01    0.59
  -8   2   3   11.57    0.61
  -6  -2   3    6.23    0.35
   6  -2  -3    6.67    0.41
  -6  -2   3    6.62    0.41
   6  -2  -3    6.90    0.46
  -6  -2   3    6.01    0.53
   6   2  -3    6.85    0.40
   6   2  -3    6.63    0.35
  -6   2   3    6.67    0.45
  -6   2   3    6.72    0.40
  -6   2   3    5.87    0.47
   4  -2  -3    0.18    0.13
  -4  -2   3    0.09    0.09
  -4  -2   3   -0.01    0.14
   4  -2  -3    0.00    0.12
  -4  -2   3   -0.07    0.23
   4  -2  -3    0.00    0.10
  -4   2   3    0.07    0.13
  -4   2   3   -0.09    0.10
   4   2  -3    0.00    0.12
   4   2  -3    0.02    0.21
  -4   2   3    0.04    0.13
  -2  -2   3   27.96    1.34
   2  -2  -3   27.84    1.29
   2  -2  -3   26.85    1.30
  -2  -2   3   26.28    1.31
  -2   2   3   26.57    1.29
  -2   2   3   28.19    1.26
   2   2  -3   27.48    1.34
   2   2  -3   26.71    1.30
  -2   2   3   27.65    1.29
   0  -2   3    0.53    0.14
   0  -2  -3    0.75    0.15
   0  -2  -3    0.47    0.11
   0  -2   3    0.88    0.16
   0   2  -3    0.50    0.10
   0   2  -3    0.57    0.15
   0   2   3    0.67    0.14
   0   2   3    0.65    0.12
   0   2  -3    0.57    0.13
   2  -2   3   30.04    1.36
  -2  -2  -3   30.50    1.39
   2  -2   3   29.49    1.42
  -2  -2  -3   28.86    1.42
  -2  -2  -3   29.62    1.37
  -2  -2  -3   29.55    1.42
   2  -2   3   29.47    1.37
   2   2   3   31.27    1.43
  -2   2  -3   28.91    1.38
  -2   2  -3   27.31    1.41
   2   2   3   30.91    1.40
   2   2   3   29.34    1.38
  -2   2  -3   30.11    1.36
  -4  -2  -3    3.73    0.34
  -4  -2  -3    3.70    0.29
   4  -2   3    3.71    0.31
  -4  -2  -3    4.02    0.27
  -4  -2  -3    3.17    0.33
   4  -2   3    3.67    0.23
   4  -2   3    3.71    0.32
  -4   2  -3    3.49    0.23
   4   2   3    3.25    0.30
  -4   2  -3    3.43    0.32
   4   2   3    3.56    0.28
   4   2   3    3.72    0.33
   4   2   3    3.77    0.33
  -4   2  -3    3.47    0.29
  -6  -2  -3    0.90    0.23
   6  -2   3    0.90    0.19
  -6  -2  -3    0.62    0.22
  -6  -2  -3    1.03    0.23
   6  -2   3    0.71    0.12
  -6   2  -3    0.63    0.18
  -6   2  -3    0.72    0.24
  -6   2  -3    0.72    0.10
  -6   2  -3    0.85    0.15
   6   2   3    0.86    0.22
  -8  -2  -3    9.50    0.64
  -8  -2  -3   11.45    0.67
   8  -2   3    9.58    0.54
  -8  -2  -3    9.27    0.65
   8  -2   3    9.72    0.60
  -8   2  -3    9.77    0.53
  -8   2  -3   10.88    0.70
  -8   2  -3    9.08    0.57
 -10  -2  -3   10.86    0.75
  10  -2   3    9.95    0.62
  10  -2   3   11.30    0.64
 -10  -2  -3   11.90    0.76
 -10  -2  -3   11.07    0.71
 -10   2  -3   10.78    0.62
 -10   2  -3    9.30    0.64
 -10   2  -3   10.61    0.75
  12  -2   3    0.29    0.18
 -12  -2  -3    0.10    0.30
  12  -2   3   -0.10    0.16
 -12  -2  -3    0.02    0.29
 -12  -2  -3    0.55    0.33
 -12   2  -3    0.01    0.33
 -12   2  -3   -0.13    0.24
  12   2   3    0.14    0.17
 -12   2  -3    0.24    0.22
  14  -2   3    1.19    0.25
 -14  -2  -3    1.22    0.35
 -14  -2  -3    0.63    0.36
 -14  -2  -3    1.76    0.37
  14  -2   3    1.39    0.25
 -14   2  -3    1.18    0.33
 -14   2  -3    0.96    0.39
  14   2   3    1.19    0.23
 -14   2  -3    1.67    0.30
 -16  -2  -3    0.96    0.36
 -16  -2  -3    0.22    0.35
 -16  -2  -3    0.48    0.39
  16  -2   3    1.08    0.24
 -16   2  -3    0.82    0.30
  16   2   3    0.99    0.24
 -16   2  -3    0.91    0.35
 -16   2  -3    0.69    0.43
 -18  -2  -3    0.47    0.38
 -18  -2  -3    0.88    0.42
  18  -2   3    1.15    0.25
 -18  -2  -3    1.36    0.41
 -18   2  -3    1.43    0.41
  18   2   3    0.81    0.26
 -18   2  -3    1.10    0.48
 -18   2  -3    1.34    0.32
 -20  -2  -3    4.06    0.59
 -20  -2  -3    2.57    0.53
  20  -2   3    3.14    0.38
 -20   2  -3    3.02    0.49
 -20   2  -3    2.67    0.59
  20   2   3    3.42    0.48
 -20   2  -3    3.61    0.47
 -22  -2  -3    3.58    0.58
 -22  -2  -3    2.23    0.56
  22  -2   3    4.64    0.44
  22   2   3    3.99    0.53
 -22   2  -3    6.07    0.79
 -22   2  -3    4.87    0.59
 -24  -2  -3    0.19    0.45
  24  -2   3    0.25    0.21
 -24  -2  -3    0.67    0.48
  24   2   3    0.10    0.29
 -24   2  -3    0.38    0.38
 -24   2  -3    0.31    0.48
 -26  -2  -3    0.03    0.40
  26  -2   3    0.10    0.22
 -26  -2  -3   -0.28    0.45
 -26   2  -3   -0.14    0.37
  26   2   3    0.24    0.27
 -26   2  -3   -0.34    0.46
 -28  -2  -3   -0.19    0.51
  28  -2   3   -0.01    0.22
 -28  -2  -3   -0.13    0.46
 -28   2  -3    0.77    0.62
 -28   2  -3    0.27    0.43
  28   2   3    0.00    0.24
 -30  -2  -3    2.16    0.64
  30  -2   3    2.02    0.33
 -30  -2  -3    2.06    0.66
 -30   2  -3    1.14    0.64
  30   2   3    1.37    0.32
 -30   2  -3    1.12    0.55
 -32  -2  -3   -0.28    0.56
 -32  -2  -3   -0.45    0.56
 -32   2  -3   -0.20    0.49
 -32   2  -3   -0.31    0.56
 -34  -2  -3   -0.10    0.57
 -34  -2  -3   -0.24    0.62
 -34   2  -3   -0.45    0.64
 -34   2  -3    0.43    0.54
 -36  -2  -3   -0.66    0.61
 -36  -2  -3   -0.78    0.48
 -36   2  -3   -0.41    0.68
 -38  -2  -3    0.25    0.62
 -38  -2  -3   -0.25    0.58
 -38   2  -3   -0.68    0.63
 -40  -2  -3    0.56    0.78
 -40  -2  -3    0.14    0.70
 -40   2  -3   -0.46    0.64
 -41  -3   3    0.64    0.75
 -41  -3   3    0.82    0.92
 -41   3   3    0.36    0.70
 -39  -3   3    2.35    0.87
 -39  -3   3    1.36    0.82
 -39   3   3    2.24    0.83
 -37  -3   3    3.21    0.78
 -37  -3   3    3.49    0.89
 -37   3   3    3.22    0.83
 -37   3   3    1.74    0.76
 -35  -3   3    0.48    0.76
 -35  -3   3    0.81    0.62
 -35   3   3    0.64    0.63
 -35   3   3    0.10    0.63
 -33  -3   3    4.12    0.89
 -33  -3   3    2.77    0.70
 -33   3   3    1.83    0.70
 -33   3   3    2.81    0.76
 -31  -3   3    0.95    0.56
 -31  -3   3    0.22    0.62
 -31   3   3    0.30    0.59
 -31   3   3   -0.01    0.58
 -31   3   3    0.62    0.56
 -29  -3   3    1.12    0.65
 -29  -3   3    0.79    0.53
 -29   3   3    0.52    0.53
 -29   3   3    0.81    0.56
 -29   3   3    0.50    0.60
 -27  -3   3   -1.74    0.55
  27  -3  -3    0.09    0.15
 -27  -3   3   -0.14    0.42
 -27   3   3    0.64    0.51
  27   3  -3   -0.29    0.19
 -27   3   3    1.02    0.52
 -27   3   3   -0.23    0.44
 -25  -3   3    7.61    1.02
 -25  -3   3    8.33    0.89
  25  -3  -3    9.05    0.53
 -25   3   3    9.95    0.87
  25   3  -3    8.62    0.57
 -25   3   3    9.29    1.05
 -25   3   3   10.49    1.07
 -23  -3   3    0.09    0.50
 -23  -3   3    0.28    0.42
  23  -3  -3    0.76    0.18
 -23   3   3    0.44    0.46
 -23   3   3    0.56    0.21
 -23   3   3    0.40    0.44
  23   3  -3    0.60    0.18
 -23   3   3    0.16    0.42
 -21  -3   3    1.88    0.60
  21  -3  -3    2.23    0.27
 -21  -3   3    1.45    0.42
 -21   3   3    1.36    0.44
 -21   3   3    1.86    0.55
 -21   3   3    1.16    0.45
 -21   3   3    1.90    0.26
  19  -3  -3    0.83    0.18
 -19  -3   3    0.09    0.32
 -19  -3   3    0.51    0.47
 -19  -3   3    0.83    0.32
 -19   3   3    0.68    0.16
 -19   3   3    0.89    0.33
 -19   3   3    0.94    0.44
 -19   3   3    0.70    0.42
 -17  -3   3   -0.06    0.25
  17  -3  -3    0.18    0.15
 -17  -3   3    0.35    0.31
 -17  -3   3   -0.11    0.41
 -17   3   3   -0.48    0.30
 -17   3   3    0.33    0.28
 -17   3   3   -0.25    0.34
 -17   3   3    0.04    0.13
 -15  -3   3    0.33    0.41
  15  -3  -3    0.08    0.15
 -15  -3   3   -0.02    0.22
 -15  -3   3    0.41    0.27
  15   3  -3   -0.17    0.17
 -15   3   3   -0.06    0.34
 -15   3   3    0.01    0.28
 -15   3   3    0.00    0.14
 -15   3   3   -0.07    0.28
 -13  -3   3    9.45    0.89
  13  -3  -3    9.38    0.59
 -13  -3   3   11.18    0.63
 -13  -3   3   10.13    0.69
 -13   3   3   10.20    0.71
 -13   3   3   10.85    0.79
  13   3  -3   10.40    0.58
 -13   3   3   10.49    0.58
 -11  -3   3    7.36    0.48
 -11  -3   3    7.53    0.76
 -11  -3   3    7.26    0.54
  11  -3  -3    7.56    0.48
 -11   3   3    7.10    0.62
  11   3  -3    7.07    0.45
 -11   3   3    7.47    0.46
 -11   3   3    7.54    0.62
  -9  -3   3    0.56    0.39
   9  -3  -3    0.15    0.17
  -9  -3   3    0.29    0.15
  -9  -3   3    0.04    0.19
   9   3  -3    0.26    0.13
  -9   3   3    0.41    0.17
  -9   3   3    0.02    0.23
   9   3  -3    0.28    0.19
  -9   3   3    0.06    0.24
   7  -3  -3    0.18    0.19
   7  -3  -3    0.47    0.19
  -7  -3   3    0.19    0.18
  -7  -3   3    0.37    0.15
  -7  -3   3    0.10    0.32
   7  -3  -3    0.32    0.18
  -7   3   3    0.14    0.19
  -7   3   3    0.35    0.18
   7   3  -3    0.47    0.13
  -7   3   3   -0.01    0.20
   7   3  -3    0.34    0.18
  -5  -3   3    2.22    0.23
  -5  -3   3    2.55    0.38
   5  -3  -3    2.42    0.29
  -5  -3   3    2.78    0.31
   5  -3  -3    2.95    0.26
  -5   3   3    1.96    0.28
  -5   3   3    2.50    0.28
  -5   3   3    2.14    0.27
   5   3  -3    2.36    0.22
   5   3  -3    2.33    0.28
   3  -3  -3    0.74    0.18
  -3  -3   3    0.60    0.15
  -3  -3   3    0.63    0.25
  -3  -3   3    0.52    0.20
   3   3  -3    0.60    0.21
  -3   3   3    0.52    0.19
  -3   3   3    0.53    0.17
  -3   3   3    0.63    0.14
   3   3  -3    0.42    0.23
   1  -3  -3    1.85    0.27
  -1  -3   3    2.07    0.28
  -1  -3   3    2.45    0.31
   1   3  -3    2.13    0.28
   1   3  -3    2.17    0.21
  -1   3   3    2.38    0.24
  -1  -3  -3    0.18    0.17
   1  -3   3    0.16    0.18
  -1  -3  -3    0.05    0.17
   1  -3   3    0.00    0.14
   1  -3   3    0.03    0.10
   1   3   3    0.03    0.12
  -1   3  -3    0.14    0.11
  -1   3  -3    0.02    0.15
  -3  -3  -3    0.70    0.20
  -3  -3  -3    0.51    0.21
   3  -3   3    0.41    0.12
   3  -3   3    0.45    0.21
   3   3   3    0.30    0.13
  -3   3  -3    0.78    0.17
  -3   3  -3    0.50    0.13
   3   3   3    0.41    0.16
  -3   3  -3    0.38    0.12
  -5  -3  -3    6.83    0.42
   5  -3   3    6.12    0.47
  -5  -3  -3    5.91    0.46
   5  -3   3    5.90    0.36
  -5  -3  -3    5.73    0.49
  -5   3  -3    6.13    0.37
   5   3   3    6.42    0.43
   5   3   3    5.75    0.42
  -5   3  -3    6.61    0.47
  -5   3  -3    6.21    0.34
  -7  -3  -3    1.29    0.30
   7  -3   3    1.47    0.18
   7  -3   3    1.44    0.26
  -7  -3  -3    1.60    0.26
  -7  -3  -3    2.06    0.31
   7   3   3    1.33    0.21
  -7   3  -3    1.71    0.23
  -7   3  -3    1.83    0.30
  -9  -3  -3    1.74    0.28
   9  -3   3    1.16    0.25
  -9  -3  -3    2.09    0.33
  -9  -3  -3    1.99    0.35
  -9   3  -3    1.62    0.22
  -9   3  -3    1.66    0.33
  -9   3  -3    1.83    0.23
  11  -3   3   16.15    0.90
 -11  -3  -3   16.90    0.98
 -11  -3  -3   17.14    0.96
 -11  -3  -3   14.27    0.98
 -11   3  -3   15.64    0.88
 -11   3  -3   16.44    1.02
 -11   3  -3   16.29    0.84
 -13  -3  -3   14.44    0.90
 -13  -3  -3   14.01    0.91
 -13  -3  -3   14.33    0.92
  13  -3   3   12.24    0.78
 -13   3  -3   13.66    0.82
 -13   3  -3   12.56    0.92
 -13   3  -3   13.04    0.76
 -15  -3  -3    0.22    0.33
 -15  -3  -3    0.03    0.31
 -15  -3  -3    0.47    0.35
  15  -3   3    0.00    0.21
 -15   3  -3    0.23    0.34
 -15   3  -3   -0.01    0.22
 -15   3  -3    0.35    0.28
 -17  -3  -3    2.85    0.47
  17  -3   3    3.76    0.41
 -17  -3  -3    3.15    0.51
 -17  -3  -3    3.08    0.50
 -17   3  -3    2.77    0.39
  17   3   3    3.37    0.37
 -17   3  -3    3.58    0.58
 -17   3  -3    3.25    0.45
 -19  -3  -3    4.83    0.72
 -19  -3  -3    6.33    0.71
  19  -3   3    6.85    0.52
 -19  -3  -3    4.75    0.67
 -19   3  -3    4.64    0.59
 -19   3  -3    5.26    0.76
  19   3   3    4.84    0.46
 -19   3  -3    5.02    0.57
  21  -3   3    3.41    0.43
 -21  -3  -3    3.17    0.60
 -21  -3  -3    2.50    0.56
 -21  -3  -3    2.08    0.53
 -21   3  -3    2.94    0.53
  21   3   3    3.25    0.42
 -21   3  -3    2.98    0.45
 -21   3  -3    2.69    0.59
 -23  -3  -3    2.64    0.54
  23  -3   3    1.45    0.31
 -23  -3  -3    1.49    0.51
  23   3   3    1.48    0.33
 -23   3  -3    1.02    0.47
 -23   3  -3    2.62    0.62
 -23   3  -3    1.46    0.39
 -25  -3  -3    3.14    0.63
 -25  -3  -3    2.70    0.61
  25  -3   3    4.67    0.46
 -25   3  -3    4.33    0.77
 -25   3  -3    3.48    0.58
 -25   3  -3    4.45    0.61
  25   3   3    2.87    0.45
 -27  -3  -3   -0.08    0.51
 -27  -3  -3    0.80    0.52
  27  -3   3    0.96    0.28
  27   3   3    0.34    0.34
 -27   3  -3    0.45    0.40
 -27   3  -3    0.43    0.62
  29  -3   3   -0.12    0.25
 -29  -3  -3    0.10    0.50
 -29  -3  -3    0.06    0.50
  29   3   3    0.66    0.35
 -29   3  -3    0.37    0.44
 -29   3  -3   -0.13    0.61
 -31  -3  -3    0.79    0.59
 -31  -3  -3    1.37    0.67
  31   3   3    0.87    0.38
 -31   3  -3    0.93    0.51
 -31   3  -3    0.88    0.67
 -33  -3  -3    0.44    0.65
 -33  -3  -3    1.08    0.61
 -33   3  -3   -0.19    0.62
 -33   3  -3    0.68    0.71
 -35  -3  -3    0.57    0.69
 -35  -3  -3   -0.25    0.53
 -35   3  -3    0.17    0.66
 -37  -3  -3    1.25    0.72
 -37  -3  -3    0.43    0.66
 -37   3  -3    0.07    0.67
 -39  -3  -3   -0.06    0.64
 -39  -3  -3    0.92    0.70
 -39   3  -3    0.98    0.85
 -41  -3  -3    0.82    0.83
 -41  -3  -3   -0.72    0.59
 -41   3  -3    0.67    0.79
 -40  -4   3   -0.26    0.91
 -40  -4   3    0.12    0.63
 -40   4   3    0.66    0.80
 -38  -4   3    0.17    0.61
 -38  -4   3    0.53    0.81
 -38   4   3    0.45    0.71
 -36  -4   3    1.03    0.87
 -36  -4   3    0.25    0.64
 -36   4   3    0.15    0.65
 -36   4   3    0.31    0.56
 -34  -4   3    4.63    0.96
 -34  -4   3    4.10    0.78
 -34   4   3    5.31    0.89
 -34   4   3    3.68    0.83
 -34   4   3    3.74    0.93
 -32  -4   3    0.19    0.54
 -32  -4   3    0.42    0.70
 -32   4   3   -0.33    0.67
 -32   4   3   -0.27    0.57
 -32   4   3   -0.48    0.59
 -30  -4   3    9.09    1.04
 -30  -4   3    9.62    1.32
 -30   4   3    8.98    1.07
 -30   4   3    8.64    1.22
 -30   4   3    9.77    1.14
 -28  -4   3    2.26    0.71
 -28  -4   3    1.11    0.53
 -28   4   3    1.08    0.49
  28   4  -3    1.52    0.28
 -28   4   3    0.39    0.63
 -28   4   3    1.43    0.60
  26  -4  -3   -0.19    0.18
 -26  -4   3    0.03    0.42
 -26  -4   3    0.38    0.56
 -26   4   3    0.54    0.53
 -26   4   3   -0.37    0.42
 -26   4   3   -0.05    0.53
  26   4  -3    0.02    0.20
  24  -4  -3    1.27    0.23
 -24  -4   3    1.02    0.46
 -24  -4   3    1.27    0.60
 -24   4   3    0.48    0.53
 -24   4   3    0.09    0.47
 -24   4   3    0.99    0.45
 -22  -4   3   25.75    1.43
 -22  -4   3   25.26    1.51
 -22  -4   3   25.51    1.70
  22  -4  -3   25.08    1.29
 -22   4   3   26.96    1.71
 -22   4   3   22.97    1.52
 -22   4   3   26.00    1.47
 -20  -4   3    1.62    0.37
  20  -4  -3    1.11    0.23
 -20  -4   3    1.34    0.40
 -20  -4   3    1.06    0.54
 -20   4   3    1.00    0.35
 -20   4   3    1.17    0.47
 -20   4   3    1.30    0.47
 -18  -4   3    0.82    0.49
  18  -4  -3    0.51    0.21
 -18  -4   3    0.68    0.27
 -18  -4   3    0.35    0.30
 -18   4   3    0.54    0.33
 -18   4   3    0.42    0.34
 -18   4   3   -0.05    0.41
 -16  -4   3   14.90    0.89
 -16  -4   3   15.87    1.17
 -16  -4   3   16.28    1.00
  16  -4  -3   14.17    0.85
 -16   4   3   15.44    1.10
 -16   4   3   15.99    1.03
 -16   4   3   17.72    1.00
  14  -4  -3    0.27    0.20
 -14  -4   3    0.15    0.22
 -14  -4   3    0.59    0.27
 -14  -4   3    0.28    0.41
 -14   4   3   -0.15    0.31
 -14   4   3   -0.11    0.25
 -12  -4   3   10.38    0.91
 -12  -4   3   11.15    0.65
  12  -4  -3   10.95    0.66
 -12   4   3    9.81    0.75
 -12   4   3   10.77    0.75
 -10  -4   3    3.13    0.51
 -10  -4   3    3.55    0.34
  10  -4  -3    2.97    0.38
 -10   4   3    3.34    0.46
 -10   4   3    3.26    0.40
  10   4  -3    2.74    0.34
  -8  -4   3   11.75    0.84
  -8  -4   3   10.48    0.60
   8  -4  -3   11.33    0.66
  -8  -4   3   11.30    0.71
   8  -4  -3   10.28    0.67
  -8   4   3   10.96    0.69
   8   4  -3   10.15    0.60
  -8   4   3   10.51    0.66
   6  -4  -3    9.02    0.57
   6  -4  -3    8.40    0.58
  -6  -4   3    8.76    0.71
  -6  -4   3    8.55    0.63
  -6  -4   3    8.31    0.52
   6   4  -3    8.59    0.56
  -6   4   3    9.14    0.56
  -6   4   3    8.79    0.56
  -4  -4   3    5.79    0.41
   4  -4  -3    6.10    0.45
  -4  -4   3    5.67    0.49
  -4  -4   3    5.28    0.55
  -4   4   3    5.91    0.44
  -4   4   3    6.01    0.41
  -2  -4   3   75.83    3.55
  -2  -4   3   76.34    3.49
   2  -4  -3   76.97    3.52
  -2  -4   3   74.83    3.55
   2   4  -3   75.38    3.49
  -2   4   3   75.15    3.50
   0  -4   3    2.37    0.31
   0  -4   3    1.54    0.28
   0  -4  -3    1.80    0.27
   0   4  -3    1.94    0.26
   0   4   3    1.46    0.22
   0   4  -3    1.72    0.27
   2  -4   3   94.20    4.46
  -2  -4  -3   94.28    4.44
   2  -4   3   94.16    4.40
  -2  -4  -3   97.27    4.47
  -2   4  -3   95.81    4.39
   2   4   3   95.61    4.42
  -2   4  -3  102.01    4.42
   4  -4   3    0.95    0.16
   4  -4   3    1.18    0.27
  -4  -4  -3    1.38    0.26
  -4  -4  -3    1.52    0.29
  -4   4  -3    1.14    0.18
  -4   4  -3    1.09    0.19
   4   4   3    1.22    0.21
  -4   4  -3    1.09    0.22
  -6  -4  -3    0.35    0.23
   6  -4   3    0.51    0.23
  -6  -4  -3    0.38    0.27
  -6   4  -3    0.59    0.22
  -6   4  -3    0.62    0.16
   6   4   3    0.48    0.18
  -6   4  -3    0.19    0.13
  -8  -4  -3    0.56    0.30
   8  -4   3    1.64    0.28
  -8  -4  -3    0.50    0.26
  -8  -4  -3    1.13    0.22
  -8   4  -3    0.91    0.27
   8   4   3    0.77    0.21
  -8   4  -3    1.23    0.20
  10  -4   3    8.16    0.59
 -10  -4  -3    7.07    0.69
 -10  -4  -3    9.54    0.67
 -10  -4  -3    8.61    0.59
  10   4   3    8.81    0.58
 -10   4  -3    8.81    0.55
 -10   4  -3    8.26    0.70
  12  -4   3    3.75    0.44
 -12  -4  -3    5.42    0.50
 -12  -4  -3    5.33    0.52
 -12  -4  -3    4.92    0.60
 -12   4  -3    4.64    0.64
 -12   4  -3    5.25    0.47
 -12   4  -3    5.04    0.38
 -14  -4  -3    1.66    0.36
 -14  -4  -3    0.72    0.34
 -14  -4  -3    0.41    0.35
  14  -4   3    1.22    0.30
 -14   4  -3    0.82    0.37
 -14   4  -3    1.03    0.27
 -14   4  -3    1.12    0.23
 -16  -4  -3   35.62    1.99
 -16  -4  -3   37.27    2.03
 -16  -4  -3   38.51    1.98
  16  -4   3   36.34    1.89
 -16   4  -3   39.16    1.91
 -16   4  -3   39.54    2.07
 -16   4  -3   37.30    1.85
 -18  -4  -3    1.21    0.40
 -18  -4  -3    1.42    0.41
  18  -4   3    1.40    0.30
 -18  -4  -3    1.10    0.42
 -18   4  -3    1.02    0.35
 -18   4  -3    0.86    0.46
 -18   4  -3    1.02    0.30
 -20  -4  -3    1.59    0.50
 -20  -4  -3    1.47    0.48
 -20  -4  -3    0.17    0.41
  20  -4   3    1.35    0.32
 -20   4  -3    0.55    0.38
  20   4   3    1.02    0.27
 -20   4  -3    0.66    0.51
 -20   4  -3    0.83    0.32
  22  -4   3   49.40    2.47
 -22  -4  -3   52.91    2.71
 -22  -4  -3   47.82    2.68
 -22  -4  -3   52.25    2.67
 -22   4  -3   54.39    2.81
 -22   4  -3   47.88    2.60
 -22   4  -3   49.54    2.52
  22   4   3   50.40    2.46
 -24  -4  -3    0.15    0.43
  24  -4   3    0.03    0.25
 -24  -4  -3    0.29    0.45
 -24  -4  -3   -0.23    0.44
 -24   4  -3    0.69    0.51
 -24   4  -3    1.31    0.45
  24   4   3    0.48    0.27
 -24   4  -3    0.51    0.35
  26  -4   3    2.89    0.39
 -26  -4  -3    1.56    0.57
 -26  -4  -3    1.20    0.55
 -26   4  -3    2.72    0.69
 -26   4  -3    0.95    0.50
 -26   4  -3    1.81    0.44
  26   4   3    1.60    0.38
 -28  -4  -3   -0.12    0.53
  28  -4   3    0.36    0.28
 -28  -4  -3    0.03    0.50
  28   4   3    0.39    0.32
 -28   4  -3   -0.38    0.38
 -28   4  -3    0.37    0.55
 -28   4  -3    0.42    0.52
 -30  -4  -3    0.37    0.65
 -30  -4  -3    1.01    0.60
  30  -4   3    1.02    0.37
 -30   4  -3    0.52    0.46
  30   4   3    1.07    0.43
 -30   4  -3    1.35    0.70
 -32  -4  -3    0.00    0.55
 -32  -4  -3    0.38    0.58
 -32   4  -3    1.28    0.81
 -34  -4  -3   -0.29    0.57
 -34  -4  -3    0.30    0.66
 -34   4  -3    1.29    0.77
 -36  -4  -3    0.94    0.66
 -36  -4  -3   -0.82    0.59
 -36   4  -3    0.23    0.71
 -38  -4  -3    0.21    0.63
 -38  -4  -3    0.29    0.66
 -38   4  -3   -0.70    0.76
 -40  -4  -3   -0.18    0.64
 -40  -4  -3   -0.96    0.62
 -40   4  -3   -0.16    0.75
 -39  -5   3    3.37    0.85
 -39  -5   3    3.82    1.04
 -39   5   3    4.05    0.98
 -37  -5   3   -0.18    0.54
 -37  -5   3    0.96    0.80
 -37   5   3    0.16    0.73
 -37   5   3    0.00    0.66
 -35  -5   3   -0.13    0.63
 -35  -5   3    1.03    0.85
 -35   5   3   -0.65    0.71
 -35   5   3   -0.20    0.66
 -35   5   3    0.08    0.75
 -33  -5   3    0.35    0.57
 -33  -5   3    1.62    0.82
 -33   5   3   -0.03    0.62
 -33   5   3    0.76    0.63
 -33   5   3    0.60    0.65
 -31  -5   3   47.67    2.84
 -31   5   3   46.72    2.86
 -31   5   3   46.82    2.60
 -31   5   3   41.44    2.71
 -29  -5   3    0.20    0.56
 -29  -5   3    0.38    0.68
  29   5  -3    0.06    0.29
 -29   5   3    0.66    0.61
 -29   5   3   -0.51    0.57
 -29   5   3    0.06    0.49
  27  -5  -3    1.32    0.30
 -27  -5   3    0.44    0.66
 -27  -5   3    1.13    0.53
 -27   5   3    1.01    0.56
 -27   5   3    1.85    0.55
 -27   5   3    0.77    0.59
  25  -5  -3    0.44    0.24
 -25  -5   3   -0.06    0.37
 -25  -5   3    1.00    0.60
 -25  -5   3   -0.33    0.36
 -25   5   3   -0.15    0.38
 -25   5   3   -0.15    0.47
 -25   5   3   -0.72    0.44
 -23  -5   3    0.16    0.38
 -23  -5   3   -0.20    0.52
  23  -5  -3    0.44    0.24
 -23  -5   3    0.95    0.37
 -23   5   3    0.44    0.44
 -23   5   3   -0.21    0.46
 -23   5   3    0.11    0.38
 -21  -5   3   22.45    1.29
  21  -5  -3   22.67    1.21
 -21  -5   3   22.04    1.40
 -21  -5   3   20.45    1.48
 -21   5   3   23.89    1.55
 -21   5   3   22.27    1.35
 -21   5   3   22.43    1.43
  19  -5  -3    0.04    0.22
 -19  -5   3    0.51    0.32
 -19  -5   3    0.47    0.49
 -19  -5   3    0.42    0.29
 -19   5   3   -0.05    0.41
 -19   5   3    0.59    0.34
 -19   5   3   -0.02    0.34
 -17  -5   3    1.00    0.29
  17  -5  -3    0.55    0.24
 -17  -5   3    1.08    0.43
 -17  -5   3    0.20    0.29
 -17   5   3    0.55    0.33
 -17   5   3    0.65    0.41
  15  -5  -3    5.77    0.51
 -15  -5   3    5.45    0.78
 -15  -5   3    7.33    0.55
 -15   5   3    6.28    0.65
 -15   5   3    6.18    0.64
 -13  -5   3   50.36    2.30
  13  -5  -3   45.92    2.32
 -13  -5   3   45.86    2.53
 -13   5   3   47.87    2.42
 -13   5   3   48.58    2.38
 -11  -5   3   15.21    0.82
  11  -5  -3   14.34    0.85
  11  -5  -3   13.69    0.86
 -11  -5   3   13.65    1.00
 -11   5   3   14.17    0.88
 -11   5   3   14.21    0.92
   9  -5  -3    1.46    0.28
  -9  -5   3    2.00    0.34
  -9  -5   3    2.23    0.44
  -9  -5   3    1.66    0.25
   9  -5  -3    1.50    0.30
  -9   5   3    2.14    0.32
  -9   5   3    2.18    0.32
  -7  -5   3  141.98    6.46
   7  -5  -3  140.06    6.44
  -7  -5   3  139.16    6.52
  -7  -5   3  137.90    6.38
   7  -5  -3  136.80    6.42
  -7   5   3  140.78    6.41
  -7   5   3  141.81    6.41
  -5  -5   3   22.29    1.10
   5  -5  -3   21.75    1.13
  -5  -5   3   19.65    1.21
   5  -5  -3   19.94    1.16
  -5  -5   3   20.90    1.18
  -5   5   3   22.06    1.09
  -5   5   3   20.70    1.11
   5   5  -3   22.36    1.12
  -3  -5   3    4.52    0.49
  -3  -5   3    3.62    0.39
  -3  -5   3    4.84    0.49
   3  -5  -3    4.37    0.42
   3   5  -3    4.00    0.36
  -3   5   3    4.25    0.38
  -1  -5   3  192.66    8.55
  -1  -5   3  183.93    8.57
   1  -5  -3  185.15    8.53
  -1  -5   3  186.95    8.51
  -1   5   3  186.87    8.51
   1   5  -3  187.74    8.50
   1  -5   3  132.12    6.11
   1  -5   3  131.84    6.16
  -1  -5  -3  133.97    6.13
  -1  -5  -3  133.21    6.14
   1   5   3  138.11    6.11
  -1   5  -3  131.60    6.08
   3  -5   3    0.45    0.17
   3  -5   3    0.52    0.22
  -3  -5  -3    0.19    0.22
  -3  -5  -3    0.16    0.19
  -3   5  -3    0.43    0.17
  -3   5  -3    0.69    0.26
   3   5   3    0.74    0.22
  -5  -5  -3   67.51    3.24
   5  -5   3   67.81    3.27
  -5  -5  -3   67.78    3.29
  -5   5  -3   69.33    3.19
  -5   5  -3   72.74    3.19
   5   5   3   66.21    3.22
  -5   5  -3   68.60    3.24
[truncated: 2,634,049 more chars]
